# Supplementary material for: Deep Sequencing of Suppression Subtractive Hybridisation Drought and Recovery Libraries of the Non-model Crop Trifolium repens L
Source: Front Plant Sci. 2017 Feb 23;8:213. doi: 10.3389/fpls.2017.00213 (PMC5322231; doi:10.3389/fpls.2017.00213)
Supplement: Table S1 — List of primers used in this study. [file Table1.XLSX]

## Sheet: Sheet1
	Forward primer	Reverse primer	Product size (bp)
NCED	GGYGAYGGCATGCTYCAYGC	CATGRAAMCCRTANGGMAC	737
NCEDmb2	CTGTGGGCTTGTTGATGGGA	TCGCCGTTAGGTGTGACAC	129
TrACTt	AATGAATTGCGTGTTGCTC	ACCAGTTGTACGACCACTTGCATAG	160
SSHrefA3_contig_507	CGCAATCTCTTGGCATCTCT	CATCAACACCGTCCTCCAAT	63
SSHrefA3_contig_859	AGGAGAAGCTACCTGGTACGG	GCATCGAATCCTTTCAAATCTT	95
SSHrefM3_contig_329	TGGTGACTCTGACAACAAAACA	GAGTCACCATAGCCTCCACCA	64
SSHrefM3_contig_564	TGTGAAGACTTTGACTGGAAAGAC	TCTTCGCCTTCACATTATCAATAG	77
SSHrefM3_contig_611	CTCACAGGCCTTTGGAAAAA	AGCACCAGCACAATCCACTA	64
SSHrefM3_contig_698	TTGAGGAATGAAGTTGGATGG	AGCTGCAACAAGACTTGAGTTG	60
SSHrefM3_contig_1729	TTCTTATCCAGGAGTGGAGCA	CATCAGCCTTTGGAACACTG	62
SSHrefM3_contig_2299	GGTGGGAATGGGTATAATTCCT	CCGGTCAATCCAAGAGAATC	69
SSHrefM3_contig_2464	GCAAGAAAACAATGGAGATCAA	GCATCAGCACGCTTCCTC	67
SSHrefM3_contig_3263	AATTGAGGATCAAGATGCCTTT	ACGGGCATCGGTATGATAAG	67
SSHrefM3_contig_3336	TCGGGCAAAGTGTCAATACA	TGGCTTGTCCATTTCTGTCA	66
SSHrefM3_contig_3795	ATACTGTGCTACATGGGATGCTAA	TTCTACTCATTTGGAGGAAGATCC	69
SSHrefM3_contig_3892	CAACTTTGCATTAAGAAATCGGTA	CAAAGAACATTTCTAGGATCACCTT	74
SSHrefM3_contig_6945	TTCAACAATGCTATTGAGACCAA	GCAGAATTCATCTGCCAAACT	63
SSHrefM3_contig_7685	CCTCTCTCAGATGGGGACAC	CCATCGCCATAGAGAACCAC	60
SSHrefM3_contig_7860	CAAGGACCTACTTTTGGAATCAA	CCATGGGAATCACTTGGCTA	68
SSHrefM3_contig_8638	CTGCATCAGGTTTTGATAGGC	AAAACACAGCTGCTTTTAGTCTCC	70
SSHrefM3_contig_9592	GAAGAACTTGTTCACATGTATGAGG	TTCGAGCAAGCTTGAAGAGC	71
SSHrefW3_contig_1414	GCCTTGCTGTCAATTCTGGT	CGAAATATGCAAGACTAGCAGACA	61
SSHrefW3_contig_2289	TGCGCTACTCTGTCAACTAAACA	TCAGGCGTACGAGAATGCTT	60
