# Supplementary material for: Deep Sequencing of Suppression Subtractive Hybridisation Drought and Recovery Libraries of the Non-model Crop Trifolium repens L
Source: Front Plant Sci. 2017 Feb 23;8:213. doi: 10.3389/fpls.2017.00213 (PMC5322231; doi:10.3389/fpls.2017.00213)
Supplement: Table S2 — Blast2Go annotation table for the reference transcriptome SSHrefseqAMW. [file Table2.XLSX]

## Sheet: SSHrefseqAMW annotation
Seq. Name	Seq. Description	Seq. Length	#Hits	min. eValue	mean Similarity	#GOs	GOs	Enzyme Codes	InterProScan
SSHrefW3_contig_1282	---NA---	83	0			0	-		no IPS match
SSHrefM3_contig_3598	---NA---	84	0			0	-		no IPS match
SSHrefW3_contig_1768	---NA---	87	0			0	-		no IPS match
SSHrefW3_contig_1396	---NA---	89	0			0	-		no IPS match
SSHrefW3_contig_2424	---NA---	92	0			0	-		no IPS match
SSHrefW3_contig_2938	---NA---	92	0			0	-		no IPS match
SSHrefM3_contig_6842	---NA---	95	0			0	-		no IPS match
SSHrefM3_contig_6941	---NA---	95	0			0	-		IPR004241 (PFAM); G3DSA:3.10.20.90 (GENE3D); PTHR10969:SF19 (PANTHER); IPR004241 (PANTHER); IPR029071 (SUPERFAMILY)
SSHrefM3_contig_9805	---NA---	96	0			0	-		no IPS match
SSHrefW3_contig_3316	---NA---	96	0			0	-		Coil (COILS)
SSHrefM3_contig_5284	---NA---	97	0			0	-		G3DSA:3.10.450.10 (GENE3D); SSF54403 (SUPERFAMILY)
SSHrefM3_contig_5881	---NA---	97	0			3	F:oxidoreductase activity; F:copper ion binding; P:oxidation-reduction process	-	IPR011706 (PFAM); IPR008972 (G3DSA:2.60.40.GENE3D); PTHR11709:SF24 (PANTHER); PTHR11709 (PANTHER); IPR002355 (PROSITE_PATTERNS); IPR002355 (PROSITE_PATTERNS); IPR008972 (SUPERFAMILY)
SSHrefM3_contig_9081	hypothetical protein	97	2	4.46736e-05	0.74	0	-		no IPS match
SSHrefM3_contig_8531	---NA---	98	0			0	-		no IPS match
SSHrefW3_contig_785	---NA---	98	0			0	-		no IPS match
SSHrefW3_contig_886	---NA---	98	0			0	-		no IPS match
SSHrefW3_contig_935	---NA---	98	0			0	-		no IPS match
SSHrefM3_contig_9927	---NA---	99	0			0	-		no IPS match
SSHrefW3_contig_508	---NA---	99	0			0	-		no IPS match
SSHrefM3_contig_3783	---NA---	100	0			1	C:membrane	-	IPR002809 (PFAM); CYTOPLASMIC_DOMAIN (PHOBIUS); TRANSMEMBRANE (PHOBIUS); NON_CYTOPLASMIC_DOMAIN (PHOBIUS); TMhelix (TMHMM)
SSHrefM3_contig_6150	PREDICTED: uncharacterized protein LOC103405582	100	2	6.92136e-11	0.97	0	-		no IPS match
SSHrefW3_contig_1372	---NA---	100	0			0	-		NON_CYTOPLASMIC_DOMAIN (PHOBIUS); SIGNAL_PEPTIDE_C_REGION (PHOBIUS); SIGNAL_PEPTIDE_N_REGION (PHOBIUS); SIGNAL_PEPTIDE_H_REGION (PHOBIUS); SIGNAL_PEPTIDE (PHOBIUS); TMhelix (TMHMM)
SSHrefM3_contig_6909	---NA---	101	0			0	-		no IPS match
SSHrefM3_contig_7972	TNP1	102	2	3.26142e-13	0.94	2	F:cysteine-type peptidase activity; P:proteolysis	EC:3.4	no IPS match
SSHrefW3_contig_2785	---NA---	102	0			0	-		no IPS match
SSHrefW3_contig_3306	---NA---	102	0			0	-		no IPS match
SSHrefW3_contig_3322	---NA---	102	0			0	-		NON_CYTOPLASMIC_DOMAIN (PHOBIUS); CYTOPLASMIC_DOMAIN (PHOBIUS); TRANSMEMBRANE (PHOBIUS); TMhelix (TMHMM)
SSHrefM3_contig_3951	trihelix transcription factor ptl-like	103	2	1.11226e-05	0.795	0	-		no IPS match
SSHrefW3_contig_1456	---NA---	103	0			0	-		SIGNAL_PEPTIDE_N_REGION (PHOBIUS); NON_CYTOPLASMIC_DOMAIN (PHOBIUS); SIGNAL_PEPTIDE_H_REGION (PHOBIUS); SIGNAL_PEPTIDE (PHOBIUS); SIGNAL_PEPTIDE_C_REGION (PHOBIUS)
SSHrefW3_contig_2743	---NA---	103	0			0	-		CYTOPLASMIC_DOMAIN (PHOBIUS); TRANSMEMBRANE (PHOBIUS); NON_CYTOPLASMIC_DOMAIN (PHOBIUS)
SSHrefW3_contig_3139	---NA---	103	0			0	-		no IPS match
SSHrefM3_contig_7570	hypothetical protein MTR_5g019920	104	1	1.13574e-06	0.82	4	P:carotenoid biosynthetic process; P:biological_process; P:glucosinolate biosynthetic process; P:protein autophosphorylation		no IPS match
SSHrefW3_contig_437	---NA---	104	0			0	-		no IPS match
SSHrefW3_contig_1259	vesicle transport protein sft2b	104	13	5.30224e-12	0.8338	2	C:integral component of membrane; P:vesicle-mediated transport	-	TMhelix (TMHMM)
SSHrefW3_contig_1270	---NA---	104	0			0	-		no IPS match
SSHrefM3_contig_4451	receptor-like protein kinase	105	1	7.0146e-07	0.76	2	F:kinase activity; P:phosphorylation		no IPS match
SSHrefW3_contig_2977	---NA---	105	0			0	-		no IPS match
SSHrefM3_contig_4738	---NA---	106	0			0	-		CYTOPLASMIC_DOMAIN (PHOBIUS); NON_CYTOPLASMIC_DOMAIN (PHOBIUS); TRANSMEMBRANE (PHOBIUS)
SSHrefM3_contig_10154	hydroxyproline-rich glycoprotein family protein	106	8	4.55101e-08	0.7863	2	F:molecular_function; P:biological_process		no IPS match
SSHrefW3_contig_738	---NA---	106	0			0	-		PTHR23074 (PANTHER); PTHR23074:SF68 (PANTHER)
SSHrefM3_contig_6114	---NA---	107	0			0	-		no IPS match
SSHrefM3_contig_8188	lob domain-containing protein 25-like	107	20	1.92104e-16	1	1	P:organ boundary specification between lateral organs and the meristem	-	Coil (COILS); IPR004883 (PFAM)
SSHrefW3_contig_642	---NA---	107	0			0	-		no IPS match
SSHrefW3_contig_3276	uncharacterized partial	107	4	1.03948e-07	0.7725	0	-		no IPS match
SSHrefM3_contig_2962	---NA---	108	0			0	-		no IPS match
SSHrefM3_contig_7380	unc-13-like protein	108	2	2.75228e-13	0.895	0	-		no IPS match
SSHrefM3_contig_10277	probable splicing factor 3a subunit 1-like	108	20	3.32917e-11	0.9385	3	F:RNA binding; P:RNA processing; C:nucleus	-	no IPS match
SSHrefW3_contig_530	---NA---	108	0			0	-		no IPS match
SSHrefW3_contig_1046	---NA---	108	0			0	-		TRANSMEMBRANE (PHOBIUS); CYTOPLASMIC_DOMAIN (PHOBIUS); NON_CYTOPLASMIC_DOMAIN (PHOBIUS); TMhelix (TMHMM)
SSHrefW3_contig_3311	---NA---	108	0			0	-		no IPS match
SSHrefM3_contig_8098	resistance protein	109	17	1.24784e-12	0.8347	5	P:defense response; F:ADP binding; F:ATP binding; P:signal transduction; F:nucleoside-triphosphatase activity	EC:3.6.1.15	SIGNAL_PEPTIDE (PHOBIUS); SIGNAL_PEPTIDE_H_REGION (PHOBIUS); SIGNAL_PEPTIDE_N_REGION (PHOBIUS); SIGNAL_PEPTIDE_C_REGION (PHOBIUS); NON_CYTOPLASMIC_DOMAIN (PHOBIUS)
SSHrefW3_contig_2678	---NA---	109	0			0	-		no IPS match
SSHrefW3_contig_2750	---NA---	109	0			0	-		no IPS match
SSHrefW3_contig_3021	---NA---	109	0			0	-		no IPS match
SSHrefM3_contig_9840	nucleobase-ascorbate transporter 11-like	110	17	2.20748e-14	0.7512	5	F:transmembrane transporter activity; C:membrane; P:transmembrane transport; P:transport; F:transporter activity		no IPS match
SSHrefW3_contig_1069	---NA---	110	0			0	-		no IPS match
SSHrefW3_contig_1772	---NA---	110	0			0	-		no IPS match
SSHrefM3_contig_4515	lactoylglutathione lyase	111	20	2.371e-17	0.9925	13	C:cytosol; C:peroxisome; P:response to salt stress; F:metal ion binding; P:methylglyoxal catabolic process to D-lactate via S-lactoyl-glutathione; C:chloroplast envelope; P:glycolytic process; P:gluconeogenesis; F:lactoylglutathione lyase activity; C:vacuole; P:response to cadmium ion; P:cysteine biosynthetic process; C:plasma membrane	EC:4.4.1.5	no IPS match
SSHrefM3_contig_4641	haloacid dehalogenase-like hydrolase domain-containing protein 3	111	18	8.51195e-15	0.8544	2	P:metabolic process; F:phosphoglycolate phosphatase activity	EC:3.1.3.18	no IPS match
SSHrefM3_contig_7557	thioredoxin-like protein chloroplastic-like	111	20	3.28507e-14	0.973	10	P:glycerol ether metabolic process; C:thylakoid lumen; P:cell redox homeostasis; F:electron carrier activity; P:cytochrome b6f complex assembly; F:oxidoreductase activity, acting on a sulfur group of donors, disulfide as acceptor; C:chloroplast thylakoid membrane; F:isomerase activity; P:glucosinolate biosynthetic process; F:protein disulfide oxidoreductase activity	-	no IPS match
SSHrefM3_contig_7988	hypothetical protein MTR_5g080700	111	15	1.0968e-13	0.968	2	C:chloroplast; P:embryo development	-	no IPS match
SSHrefW3_contig_1352	---NA---	111	0			0	-		no IPS match
SSHrefW3_contig_1460	---NA---	111	0			0	-		no IPS match
SSHrefW3_contig_2838	---NA---	111	0			0	-		no IPS match
SSHrefW3_contig_3119	---NA---	111	0			0	-		no IPS match
SSHrefM3_contig_8160	transmembrane emp24 domain-containing protein	112	8	2.23541e-10	0.825	7	C:endoplasmic reticulum membrane; C:ER to Golgi transport vesicle; C:Golgi apparatus; P:response to endoplasmic reticulum stress; F:protein transmembrane transporter activity; P:intracellular protein transport; C:integral component of membrane	-	no IPS match
SSHrefW3_contig_1741	---NA---	112	0			0	-		no IPS match
SSHrefW3_contig_1893	---NA---	112	0			0	-		no IPS match
SSHrefW3_contig_3014	---NA---	112	0			0	-		no IPS match
SSHrefW3_contig_3219	anthocyanidin 3-o-glucosyltransferase 5-like	112	8	6.72114e-06	0.7263	6	F:UDP-glycosyltransferase activity; F:transferase activity; P:metabolic process; F:transferase activity, transferring hexosyl groups; F:transferase activity, transferring glycosyl groups; C:cellular_component		no IPS match
SSHrefM3_contig_8095	dna rna-binding protein kin17-like	113	20	2.33234e-15	0.9405	1	F:DNA binding	-	PTHR12805 (PANTHER)
SSHrefM3_contig_8796	dna-directed rna polymerases and iii subunit rpabc4-like	113	20	5.43097e-17	0.9595	8	F:DNA-directed RNA polymerase activity; C:DNA-directed RNA polymerase IV complex; C:DNA-directed RNA polymerase V complex; C:DNA-directed RNA polymerase II, core complex; F:DNA binding; P:pollen tube growth; P:RNA splicing, via endonucleolytic cleavage and ligation; P:transcription from RNA polymerase II promoter	EC:2.7.7.6	IPR006591 (SMART); IPR006591 (G3DSA:2.20.28.GENE3D); IPR006591 (PFAM); PTHR12056 (PANTHER); IPR029040 (SUPERFAMILY)
SSHrefW3_contig_3071	---NA---	113	0			0	-		no IPS match
SSHrefM3_contig_5148	cell cycle progression protein 1	114	20	1.01697e-14	0.8845	5	F:calmodulin binding; C:photosystem I; C:thylakoid membrane; C:chloroplast; P:photosynthesis	-	no IPS match
SSHrefM3_contig_10328	hypothetical protein MTR_8g075600	114	1	1.02073e-05	0.75	0	-		no IPS match
SSHrefW3_contig_598	---NA---	114	0			0	-		no IPS match
SSHrefW3_contig_1056	---NA---	114	0			0	-		no IPS match
SSHrefW3_contig_1077	---NA---	114	0			0	-		no IPS match
SSHrefW3_contig_1163	---NA---	114	0			0	-		no IPS match
SSHrefW3_contig_1410	---NA---	114	0			0	-		no IPS match
SSHrefW3_contig_3320	---NA---	114	0			0	-		no IPS match
SSHrefM3_contig_5423	cysteine-rich receptor-like protein kinase 2-like	115	20	3.4715e-15	0.855	3	P:protein phosphorylation; F:ATP binding; F:protein serine/threonine kinase activity	EC:2.7.11	G3DSA:1.10.510.10 (GENE3D); IPR000719 (PFAM); PTHR24420:SF685 (PANTHER); PTHR24420 (PANTHER); IPR000719 (PROSITE_PROFILES); IPR011009 (SUPERFAMILY)
SSHrefM3_contig_8777	metallothionein-like protein 1-like	115	20	5.02011e-15	0.7895	1	F:metal ion binding	-	no IPS match
SSHrefW3_contig_1153	prolyl 4-hydroxylase subunit alpha-1-like	115	20	8.58235e-13	0.9165	4	F:L-ascorbic acid binding; F:iron ion binding; F:procollagen-proline 4-dioxygenase activity; P:oxidation-reduction process	EC:1.14.11.2	no IPS match
SSHrefW3_contig_3196	---NA---	115	0			0	-		no IPS match
SSHrefW3_contig_3280	malate cytoplasmic-like	115	11	2.62199e-18	0.8545	6	P:cellular carbohydrate metabolic process; F:L-malate dehydrogenase activity; P:malate metabolic process; P:tricarboxylic acid cycle; C:membrane; F:nucleotide binding	EC:1.1.1.37	SSF51735 (SUPERFAMILY)
SSHrefM3_contig_8306	adp-ribosylation factor gtpase-activating protein agd14	116	20	7.01966e-11	0.9715	8	P:protein autophosphorylation; F:GTPase activator activity; P:regulation of GTPase activity; F:zinc ion binding; F:protein serine/threonine kinase activity; F:DNA binding; C:nucleus; C:plasma membrane	EC:2.7.11	PTHR23180 (PANTHER); PTHR23180:SF202 (PANTHER); SSF57863 (SUPERFAMILY)
SSHrefM3_contig_8424	abietadienol abietadienal oxidase-like	116	20	1.12189e-16	0.9485	7	F:heme binding; F:oxidoreductase activity, acting on paired donors, with incorporation or reduction of molecular oxygen; F:monooxygenase activity; F:iron ion binding; F:electron carrier activity; P:oxidation-reduction process; F:oxygen binding	-	no IPS match
SSHrefM3_contig_9044	regulatory protein npr5-like	116	3	6.45533e-09	0.8067	0	-		no IPS match
SSHrefW3_contig_616	---NA---	116	0			0	-		no IPS match
SSHrefW3_contig_626	---NA---	116	0			0	-		no IPS match
SSHrefW3_contig_1597	---NA---	116	0			0	-		no IPS match
SSHrefW3_contig_1826	---NA---	116	0			0	-		no IPS match
SSHrefW3_contig_2382	---NA---	116	0			0	-		TRANSMEMBRANE (PHOBIUS); CYTOPLASMIC_DOMAIN (PHOBIUS); NON_CYTOPLASMIC_DOMAIN (PHOBIUS)
SSHrefW3_contig_3312	---NA---	116	0			0	-		no IPS match
SSHrefM3_contig_6196	solute carrier family 40 member 2-like	117	20	6.30872e-15	0.942	3	F:iron ion transmembrane transporter activity; C:integral component of membrane; P:iron ion transmembrane transport	-	IPR009716 (PFAM); NON_CYTOPLASMIC_DOMAIN (PHOBIUS); CYTOPLASMIC_DOMAIN (PHOBIUS); TRANSMEMBRANE (PHOBIUS); TMhelix (TMHMM)
SSHrefM3_contig_6234	uncharacterized mitochondrial protein g00810-like	117	9	3.3354e-13	0.7989	2	F:kinase activity; P:phosphorylation		no IPS match
SSHrefW3_contig_2009	---NA---	117	0			0	-		no IPS match
SSHrefW3_contig_2127	---NA---	117	0			0	-		no IPS match
SSHrefW3_contig_2618	---NA---	117	0			0	-		no IPS match
SSHrefM3_contig_4951	rpp4 candidate	118	20	6.80139e-12	0.786	4	F:nucleoside-triphosphatase activity; P:defense response; F:ADP binding; F:ATP binding	EC:3.6.1.15	no IPS match
SSHrefM3_contig_5104	abc transporter c family member 13-like	118	20	3.06545e-15	0.8695	8	P:transmembrane transport; P:oxidation-reduction process; C:integral component of membrane; F:ATPase activity, coupled to transmembrane movement of substances; P:obsolete ATP catabolic process; C:vacuolar membrane; F:ATP binding; F:2-alkenal reductase [NAD(P)] activity	EC:1.3.1.74	no IPS match
SSHrefW3_contig_162	---NA---	118	0			0	-		no IPS match
SSHrefW3_contig_1416	---NA---	118	0			0	-		no IPS match
SSHrefW3_contig_1499	---NA---	118	0			0	-		no IPS match
SSHrefW3_contig_2192	---NA---	118	0			0	-		no IPS match
SSHrefW3_contig_3269	---NA---	118	0			0	-		TRANSMEMBRANE (PHOBIUS); NON_CYTOPLASMIC_DOMAIN (PHOBIUS); CYTOPLASMIC_DOMAIN (PHOBIUS); TMhelix (TMHMM)
SSHrefW3_contig_3321	---NA---	118	0			0	-		no IPS match
SSHrefA3_contig_119	---NA---	118	0			0	-		NON_CYTOPLASMIC_DOMAIN (PHOBIUS); SIGNAL_PEPTIDE_C_REGION (PHOBIUS); SIGNAL_PEPTIDE (PHOBIUS); SIGNAL_PEPTIDE_N_REGION (PHOBIUS); SIGNAL_PEPTIDE_H_REGION (PHOBIUS); SignalP-noTM (SIGNALP_EUK)
SSHrefM3_contig_7209	alkaline neutral invertase cinv2-like	119	20	5.64606e-15	0.9015	2	F:glycopeptide alpha-N-acetylgalactosaminidase activity; P:metabolic process	EC:3.2.1.97	SignalP-noTM (SIGNALP_EUK)
SSHrefM3_contig_8631	---NA---	119	0			0	-		no IPS match
SSHrefW3_contig_931	---NA---	119	0			0	-		no IPS match
SSHrefW3_contig_1118	---NA---	119	0			0	-		SignalP-noTM (SIGNALP_EUK)
SSHrefW3_contig_1450	---NA---	119	0			0	-		no IPS match
SSHrefW3_contig_2239	---NA---	119	0			0	-		TRANSMEMBRANE (PHOBIUS); CYTOPLASMIC_DOMAIN (PHOBIUS); NON_CYTOPLASMIC_DOMAIN (PHOBIUS); TMhelix (TMHMM)
SSHrefW3_contig_2388	---NA---	119	0			0	-		no IPS match
SSHrefM3_contig_5653	probable lrr receptor-like serine threonine-protein kinase at1g67720-like	120	20	1.42169e-16	0.8405	7	P:protein phosphorylation; P:cell-cell signaling; F:protein serine/threonine kinase activity; P:production of miRNAs involved in gene silencing by miRNA; P:virus induced gene silencing; P:production of ta-siRNAs involved in RNA interference; F:ATP binding	EC:2.7.11	no IPS match
SSHrefM3_contig_6467	---NA---	120	0			0	-		no IPS match
SSHrefM3_contig_9787	receptor-like kinase	120	5	1.1474e-06	0.738	16	F:transferase activity; C:integral component of membrane; P:phosphorylation; C:membrane; F:protein serine/threonine kinase activity; F:protein kinase activity; P:protein phosphorylation; F:nucleotide binding; F:RNA-directed DNA polymerase activity; F:ATP binding; F:RNA binding; F:kinase activity; F:aspartic-type endopeptidase activity; P:RNA-dependent DNA replication; P:proteolysis; F:transferase…		G3DSA:3.80.10.10 (GENE3D)
SSHrefW3_contig_461	serine threonine-protein phosphatase 7 long form homolog	120	6	4.2524e-05	0.7133	0	-		no IPS match
SSHrefW3_contig_841	---NA---	120	0			0	-		no IPS match
SSHrefW3_contig_1167	---NA---	120	0			0	-		no IPS match
SSHrefW3_contig_1862	---NA---	120	0			0	-		CYTOPLASMIC_DOMAIN (PHOBIUS); NON_CYTOPLASMIC_DOMAIN (PHOBIUS); TRANSMEMBRANE (PHOBIUS); TMhelix (TMHMM)
SSHrefM3_contig_3434	transcription factor divaricata	121	20	1.58044e-14	0.8755	5	F:transcription factor activity, sequence-specific DNA binding; F:DNA binding; F:chromatin binding; C:nucleus; P:regulation of transcription, DNA-templated	-	IPR009057 (SUPERFAMILY)
SSHrefM3_contig_6788	dof zinc finger	121	16	7.15304e-12	0.7919	2	F:DNA binding; P:regulation of transcription, DNA-templated	-	no IPS match
SSHrefM3_contig_9237	d-lactate dehydrogenase	121	20	2.12987e-17	0.958	10	F:identical protein binding; F:flavin adenine dinucleotide binding; F:glycolate oxidase activity; P:methylglyoxal catabolic process; F:UDP-N-acetylmuramate dehydrogenase activity; F:D-lactate dehydrogenase (cytochrome) activity; F:ATP binding; F:glycolate dehydrogenase activity; C:mitochondrion; P:oxidation-reduction process	EC:1.1.2.4; EC:1.1.1.158; EC:1.1.99.14	no IPS match
SSHrefW3_contig_1000	---NA---	121	0			0	-		NON_CYTOPLASMIC_DOMAIN (PHOBIUS); SIGNAL_PEPTIDE_N_REGION (PHOBIUS); SIGNAL_PEPTIDE_H_REGION (PHOBIUS); SIGNAL_PEPTIDE (PHOBIUS); SIGNAL_PEPTIDE_C_REGION (PHOBIUS)
SSHrefW3_contig_1072	---NA---	121	0			0	-		no IPS match
SSHrefW3_contig_2915	---NA---	121	0			0	-		no IPS match
SSHrefW3_contig_3185	---NA---	121	0			0	-		no IPS match
SSHrefW3_contig_3266	---NA---	121	0			0	-		no IPS match
SSHrefW3_contig_3318	---NA---	121	0			0	-		no IPS match
SSHrefM3_contig_3432	---NA---	122	0			0	-		no IPS match
SSHrefM3_contig_5764	unc93-like protein 1-like	122	20	1.34833e-11	0.8705	2	P:transmembrane transport; C:integral component of membrane	-	NON_CYTOPLASMIC_DOMAIN (PHOBIUS); TRANSMEMBRANE (PHOBIUS); CYTOPLASMIC_DOMAIN (PHOBIUS); TMhelix (TMHMM)
SSHrefM3_contig_6556	mannose-1-phosphate guanyltransferase alpha-like	122	20	6.31647e-14	0.9725	2	P:biosynthetic process; F:nucleotidyltransferase activity	-	no IPS match
SSHrefM3_contig_7351	two-pore potassium channel 1-like	122	20	8.4872e-18	0.8705	9	P:regulation of seed germination; F:calcium-activated potassium channel activity; F:calcium ion binding; C:integral component of membrane; P:protein homooligomerization; P:regulation of stomatal movement; C:vacuolar membrane; P:potassium ion transmembrane transport; P:cellular potassium ion homeostasis	-	IPR011992 (G3DSA:1.10.238.GENE3D); IPR018247 (PROSITE_PATTERNS); SSF47473 (SUPERFAMILY)
SSHrefM3_contig_7653	---NA---	122	0			0	-		no IPS match
SSHrefM3_contig_9253	---NA---	122	0			0	-		no IPS match
SSHrefW3_contig_2683	---NA---	122	0			0	-		no IPS match
SSHrefW3_contig_3082	---NA---	122	0			0	-		no IPS match
SSHrefM3_contig_3213	probable n-acetyl-gamma-glutamyl-phosphate chloroplastic	123	20	5.91552e-15	0.913	13	F:NAD binding; F:copper ion binding; P:lipid metabolic process; P:oxidation-reduction process; P:arginine biosynthetic process; C:nucleolus; P:ovule development; F:N-acetyl-gamma-glutamyl-phosphate reductase activity; F:protein dimerization activity; C:chloroplast stroma; F:triglyceride lipase activity; P:response to cadmium ion; C:membrane	EC:1.2.1.38; EC:3.1.1.3	IPR016040 (G3DSA:3.40.50.GENE3D); IPR000534 (PFAM); PTHR32338 (PANTHER); PTHR32338:SF8 (PANTHER); SSF51735 (SUPERFAMILY)
SSHrefM3_contig_3233	---NA---	123	0			0	-		no IPS match
SSHrefM3_contig_5267	---NA---	123	0			0	-		NON_CYTOPLASMIC_DOMAIN (PHOBIUS); SIGNAL_PEPTIDE (PHOBIUS); SIGNAL_PEPTIDE_C_REGION (PHOBIUS); SIGNAL_PEPTIDE_N_REGION (PHOBIUS); SIGNAL_PEPTIDE_H_REGION (PHOBIUS); TMhelix (TMHMM)
SSHrefM3_contig_5715	probable beta- -galactosyltransferase 11-like isoform x1	123	20	7.66753e-21	0.9555	8	F:galactosylxylosylprotein 3-beta-galactosyltransferase activity; C:integral component of membrane; P:cellulose biosynthetic process; C:endosome; P:protein glycosylation; C:trans-Golgi network; P:Golgi vesicle transport; C:Golgi apparatus	EC:2.4.1.134	PTHR11214:SF7 (PANTHER); IPR002659 (PANTHER)
SSHrefM3_contig_6434	60s ribosomal protein l12-like	123	20	9.01526e-19	0.9755	3	C:ribosome; F:structural constituent of ribosome; P:translation	-	no IPS match
SSHrefM3_contig_10079	probable atp synthase 24 kda mitochondrial-like	123	20	1.81561e-15	0.9215	11	F:copper ion binding; C:mitochondrial proton-transporting ATP synthase complex; P:ubiquitin-dependent protein catabolic process; F:zinc ion binding; C:nucleolus; F:cobalt ion binding; P:response to misfolded protein; P:proteasome core complex assembly; P:pollen development; P:photorespiration; C:chloroplast	-	no IPS match
SSHrefW3_contig_3061	---NA---	123	0			0	-		no IPS match
SSHrefW3_contig_3108	---NA---	123	0			0	-		TRANSMEMBRANE (PHOBIUS); NON_CYTOPLASMIC_DOMAIN (PHOBIUS); CYTOPLASMIC_DOMAIN (PHOBIUS)
SSHrefM3_contig_4752	hypothetical protein MTR_2g060770	124	3	1.11874e-05	0.9567	0	-		no IPS match
SSHrefM3_contig_5445	myosin-2 heavy chain-like	124	20	3.72438e-15	0.8425	1	P:gene silencing by RNA	-	IPR005379 (PFAM); PTHR21596 (PANTHER)
SSHrefW3_contig_908	---NA---	124	0			0	-		no IPS match
SSHrefW3_contig_1066	---NA---	124	0			0	-		CYTOPLASMIC_DOMAIN (PHOBIUS); TRANSMEMBRANE (PHOBIUS); NON_CYTOPLASMIC_DOMAIN (PHOBIUS)
SSHrefM3_contig_4131	pyruvate kinase isozyme chloroplastic-like	125	20	8.52178e-16	0.824	5	F:pyruvate kinase activity; P:phosphorylation; F:potassium ion binding; F:magnesium ion binding; P:glycolytic process	EC:2.7.1.40	IPR015813 (G3DSA:3.20.20.GENE3D); IPR015793 (PFAM); IPR015813 (SUPERFAMILY)
SSHrefM3_contig_4703	---NA---	125	0			0	-		no IPS match
SSHrefM3_contig_4851	PREDICTED: uncharacterized protein LOC101497664 isoform X1	125	3	1.77397e-16	0.8933	0	-		no IPS match
SSHrefM3_contig_5299	---NA---	125	0			0	-		no IPS match
SSHrefM3_contig_6095	coatomer subunit gamma-like	125	20	1.18724e-16	0.943	4	P:vesicle-mediated transport; P:intracellular protein transport; C:COPI vesicle coat; F:structural molecule activity	-	no IPS match
SSHrefM3_contig_8114	carboxyl-terminal peptidase	125	3	1.05789e-10	0.7767	0	-		no IPS match
SSHrefM3_contig_9539	uncharacterized loc101209615	125	20	6.39195e-09	0.902	1	C:plasma membrane		IPR021899 (PFAM)
SSHrefM3_contig_9829	zinc finger ccch domain-containing protein 12-like	125	20	1.91208e-19	0.912	1	F:metal ion binding	-	no IPS match
SSHrefW3_contig_1033	---NA---	125	0			0	-		no IPS match
SSHrefW3_contig_3100	---NA---	125	0			0	-		no IPS match
SSHrefW3_contig_3296	---NA---	125	0			0	-		no IPS match
SSHrefM3_contig_6069	probable 26s proteasome non-atpase regulatory subunit 3-like	126	16	0.000196483	0.9925	19	P:regulation of catalytic activity; P:regulation of protein catabolic process; C:proteasome complex; F:enzyme regulator activity; P:fatty acid beta-oxidation; C:plasmodesma; P:proteasome assembly; C:proteasome regulatory particle, lid subcomplex; P:response to misfolded protein; C:nucleus; P:embryo development ending in seed dormancy; P:proteasome-mediated ubiquitin-dependent protein catabolic pr…		CYTOPLASMIC_DOMAIN (PHOBIUS); NON_CYTOPLASMIC_DOMAIN (PHOBIUS); TRANSMEMBRANE (PHOBIUS); TMhelix (TMHMM)
SSHrefM3_contig_6497	linoleate 13s-lipoxygenase 2- chloroplastic-like	126	20	2.12251e-15	0.9065	4	P:oxylipin biosynthetic process; F:linoleate 13S-lipoxygenase activity; F:iron ion binding; P:oxidation-reduction process	EC:1.13.11.12	no IPS match
SSHrefM3_contig_9915	microspherule protein	126	2	3.76234e-09	0.795	0	-		no IPS match
SSHrefW3_contig_424	---NA---	126	0			0	-		no IPS match
SSHrefW3_contig_648	---NA---	126	0			0	-		no IPS match
SSHrefW3_contig_2188	---NA---	126	0			0	-		TMhelix (TMHMM)
SSHrefW3_contig_2749	spx and exs domain-containing protein 1-like isoform x1	126	20	2.87344e-07	0.8495	2	C:integral component of membrane; C:Golgi apparatus	-	IPR004342 (PFAM)
SSHrefW3_contig_3317	---NA---	126	0			0	-		SIGNAL_PEPTIDE_C_REGION (PHOBIUS); SIGNAL_PEPTIDE_N_REGION (PHOBIUS); SIGNAL_PEPTIDE_H_REGION (PHOBIUS); SIGNAL_PEPTIDE (PHOBIUS); NON_CYTOPLASMIC_DOMAIN (PHOBIUS); SignalP-noTM (SIGNALP_EUK)
SSHrefM3_contig_6911	inositol-1 4 5-trisphosphate 5-phosphatase-like protein	127	2	5.12821e-12	0.86	1	P:phosphatidylinositol dephosphorylation	-	no IPS match
SSHrefM3_contig_7947	kh domain-containing protein	127	11	2.46655e-15	0.8427	1	F:RNA binding	-	no IPS match
SSHrefM3_contig_8888	protein chloroplastic-like	127	20	2.55973e-20	0.838	2	C:chloroplast; P:embryo development	-	no IPS match
SSHrefM3_contig_10405	hypothetical protein MTR_082s0033	127	3	1.07307e-13	0.77	0	-		no IPS match
SSHrefW3_contig_1140	---NA---	127	0			0	-		no IPS match
SSHrefW3_contig_3263	---NA---	127	0			0	-		NON_CYTOPLASMIC_DOMAIN (PHOBIUS); CYTOPLASMIC_DOMAIN (PHOBIUS); TRANSMEMBRANE (PHOBIUS); TMhelix (TMHMM)
SSHrefM3_contig_2825	hydrophobic protein rci2b	128	20	2.52118e-17	0.9235	8	P:hyperosmotic salinity response; P:Golgi organization; P:response to cold; P:water transport; P:response to cadmium ion; P:response to abscisic acid; P:glycolytic process; C:integral component of membrane	-	IPR000612 (PFAM); PTHR21659:SF7 (PANTHER); IPR000612 (PANTHER); IPR000612 (PROSITE_PATTERNS)
SSHrefM3_contig_3806	cysteine synthase	128	20	1.22482e-16	0.9355	3	F:cysteine synthase activity; P:cysteine biosynthetic process from serine; F:transferase activity	EC:2.5.1.47	G3DSA:3.40.50.1100 (GENE3D); IPR001926 (SUPERFAMILY)
SSHrefM3_contig_5634	---NA---	128	0			0	-		TRANSMEMBRANE (PHOBIUS); NON_CYTOPLASMIC_DOMAIN (PHOBIUS); CYTOPLASMIC_DOMAIN (PHOBIUS)
SSHrefM3_contig_5928	kda class ii heat shock	128	20	1.1559e-18	0.957	1	P:response to stress	-	IPR008978 (G3DSA:2.60.40.GENE3D); PTHR11527:SF93 (PANTHER); PTHR11527 (PANTHER); IPR008978 (SUPERFAMILY)
SSHrefM3_contig_6228	---NA---	128	0			0	-		no IPS match
SSHrefM3_contig_6568	60s ribosomal protein l35-like	128	20	6.16304e-19	0.9735	3	C:ribosome; F:structural constituent of ribosome; P:translation	-	Coil (COILS); IPR001854 (G3DSA:1.10.287.GENE3D); IPR001854 (TIGRFAM); IPR001854 (PFAM); PTHR13872 (PANTHER); IPR001854 (SUPERFAMILY)
SSHrefW3_contig_439	---NA---	128	0			0	-		no IPS match
SSHrefW3_contig_938	---NA---	128	0			0	-		no IPS match
SSHrefW3_contig_1076	---NA---	128	0			0	-		TMhelix (TMHMM)
SSHrefW3_contig_1150	---NA---	128	0			0	-		no IPS match
SSHrefW3_contig_1205	---NA---	128	0			0	-		no IPS match
SSHrefW3_contig_1227	---NA---	128	0			0	-		no IPS match
SSHrefW3_contig_2320	---NA---	128	0			0	-		no IPS match
SSHrefW3_contig_2475	---NA---	128	0			0	-		no IPS match
SSHrefW3_contig_3250	---NA---	128	0			0	-		SignalP-TM (SIGNALP_GRAM_POSITIVE)
SSHrefM3_contig_3239	polyadenylate-binding protein-interacting protein 7-like	129	19	8.18441e-14	0.8337	0	-		IPR009818 (PFAM)
SSHrefM3_contig_8630	---NA---	129	0			0	-		no IPS match
SSHrefW3_contig_587	---NA---	129	0			0	-		no IPS match
SSHrefW3_contig_818	---NA---	129	0			0	-		no IPS match
SSHrefM3_contig_2278	calmodulin-like protein 1-like	130	8	1.15882e-08	0.875	1	F:calcium ion binding	-	IPR002048 (PFAM); IPR011992 (G3DSA:1.10.238.GENE3D); IPR018247 (PROSITE_PATTERNS); IPR002048 (PROSITE_PROFILES); SSF47473 (SUPERFAMILY)
SSHrefM3_contig_3708	PREDICTED: uncharacterized protein LOC100802721	130	19	1.37491e-14	0.8021	0	-		no IPS match
SSHrefM3_contig_3914	probable glutathione s-transferase-like	130	20	1.5727e-17	0.773	1	F:transferase activity	-	IPR010987 (G3DSA:1.20.1050.GENE3D); IPR010987 (SUPERFAMILY)
SSHrefM3_contig_4678	PREDICTED: uncharacterized protein LOC100783564	130	20	1.32181e-12	0.837	2	C:nucleus; F:DNA binding	-	no IPS match
SSHrefM3_contig_6313	pseudouridine-5 -phosphate glycosidase	130	20	3.26391e-15	0.9255	4	C:peroxisome; F:hydrolase activity, acting on glycosyl bonds; P:metabolic process; C:plasma membrane	-	no IPS match
SSHrefM3_contig_7071	transcription factor bim1-like	130	5	4.06138e-14	0.804	1	F:protein dimerization activity		no IPS match
SSHrefM3_contig_7543	polcalcin bra r	130	6	2.13406e-07	0.895	1	F:calcium ion binding	-	PF13833 (PFAM); IPR011992 (G3DSA:1.10.238.GENE3D); IPR018247 (PROSITE_PATTERNS); IPR002048 (PROSITE_PROFILES); SSF47473 (SUPERFAMILY)
SSHrefM3_contig_8789	u6 snrna-associated sm-like protein lsm7	130	20	2.19737e-20	1	2	C:nucleus; C:small nucleolar ribonucleoprotein complex	-	G3DSA:2.30.30.100 (GENE3D); IPR001163 (PFAM); PTHR10553 (PANTHER); IPR010920 (SUPERFAMILY)
SSHrefW3_contig_618	---NA---	130	0			0	-		no IPS match
SSHrefW3_contig_734	---NA---	130	0			0	-		no IPS match
SSHrefW3_contig_1001	---NA---	130	0			0	-		NON_CYTOPLASMIC_DOMAIN (PHOBIUS); TRANSMEMBRANE (PHOBIUS); CYTOPLASMIC_DOMAIN (PHOBIUS); TMhelix (TMHMM)
SSHrefW3_contig_1398	---NA---	130	0			0	-		TRANSMEMBRANE (PHOBIUS); NON_CYTOPLASMIC_DOMAIN (PHOBIUS); CYTOPLASMIC_DOMAIN (PHOBIUS); TMhelix (TMHMM)
SSHrefW3_contig_1477	---NA---	130	0			0	-		no IPS match
SSHrefW3_contig_1882	---NA---	130	0			0	-		no IPS match
SSHrefW3_contig_2790	eukaryotic translation initiation factor 5a-2-like	130	20	3.00853e-15	0.97	14	F:translation initiation factor activity; P:translational initiation; F:translation elongation factor activity; P:translational frameshifting; P:host programmed cell death induced by symbiont; P:defense response to bacterium; P:response to wounding; P:peptidyl-lysine modification to peptidyl-hypusine; P:positive regulation of translational termination; F:ribosome binding; P:xylem development; P:p…	-	no IPS match
SSHrefW3_contig_2914	---NA---	130	0			0	-		no IPS match
SSHrefW3_contig_3284	---NA---	130	0			0	-		no IPS match
SSHrefW3_contig_3301	---NA---	130	0			0	-		CYTOPLASMIC_DOMAIN (PHOBIUS); TRANSMEMBRANE (PHOBIUS); NON_CYTOPLASMIC_DOMAIN (PHOBIUS); TMhelix (TMHMM)
SSHrefW3_contig_3319	---NA---	130	0			0	-		no IPS match
SSHrefM3_contig_4625	---NA---	131	0			0	-		CYTOPLASMIC_DOMAIN (PHOBIUS); TRANSMEMBRANE (PHOBIUS); NON_CYTOPLASMIC_DOMAIN (PHOBIUS); TMhelix (TMHMM)
SSHrefM3_contig_4768	photosystem ii protein n	131	20	3.07684e-22	0.9825	8	C:mitochondrion; C:integral component of membrane; P:DNA-templated transcription, elongation; C:photosystem II reaction center; C:cytoplasmic membrane-bounded vesicle; C:chloroplast thylakoid membrane; P:photosystem II assembly; C:plastid membrane	-	IPR003398 (PFAM); NON_CYTOPLASMIC_DOMAIN (PHOBIUS); TRANSMEMBRANE (PHOBIUS); CYTOPLASMIC_DOMAIN (PHOBIUS); IPR003398 (PRODOM); IPR003398 (HAMAP); TMhelix (TMHMM)
SSHrefM3_contig_5252	beta-glucosidase 42-like	131	20	2.82372e-19	0.886	8	C:cytosol; F:cation binding; P:cellular response to iron ion; P:cellular response to ethylene stimulus; P:cellulose catabolic process; P:cellular response to nitric oxide; C:chloroplast; F:beta-glucosidase activity	EC:3.2.1.21	IPR001360 (PFAM); IPR013781 (G3DSA:3.20.20.GENE3D); IPR001360 (PANTHER); PTHR10353:SF32 (PANTHER); IPR017853 (SUPERFAMILY)
SSHrefM3_contig_6402	---NA---	131	0			0	-		no IPS match
SSHrefM3_contig_6813	p53 and dna damage-regulated protein 1	131	20	1.2951e-15	0.888	2	F:molecular_function; P:biological_process		no IPS match
SSHrefM3_contig_7169	helicase swr1	131	4	2.96591e-08	0.835	28	P:sugar mediated signaling pathway; P:production of ta-siRNAs involved in RNA interference; P:embryo development ending in seed dormancy; P:cytokinesis by cell plate formation; P:response to freezing; P:DNA methylation; C:cytosol; P:protein ubiquitination; P:obsolete ATP catabolic process; P:ATP-dependent chromatin remodeling; P:virus induced gene silencing; P:seed germination; P:chromatin silenc…	EC:3.6.1.3	no IPS match
SSHrefW3_contig_546	---NA---	131	0			0	-		no IPS match
SSHrefW3_contig_2664	---NA---	131	0			0	-		CYTOPLASMIC_DOMAIN (PHOBIUS); NON_CYTOPLASMIC_DOMAIN (PHOBIUS); TRANSMEMBRANE (PHOBIUS)
SSHrefW3_contig_3171	---NA---	131	0			0	-		no IPS match
SSHrefW3_contig_3282	---NA---	131	0			0	-		no IPS match
SSHrefW3_contig_3315	---NA---	131	0			0	-		no IPS match
SSHrefM3_contig_3374	probable receptor-like protein kinase at5g39020	132	20	2.74872e-19	0.945	4	F:threonine synthase activity; P:protein phosphorylation; F:ATP binding; F:protein serine/threonine kinase activity	EC:2.7.11; EC:4.2.3.1	G3DSA:1.10.510.10 (GENE3D); PTHR24420:SF561 (PANTHER); PTHR24420 (PANTHER); IPR000719 (PROSITE_PROFILES); IPR011009 (SUPERFAMILY)
SSHrefM3_contig_7073	e3 ubiquitin-protein ligase cip8-like	132	20	4.9912e-20	0.8905	2	F:zinc ion binding; F:ligase activity	-	no IPS match
SSHrefM3_contig_7097	---NA---	132	0			0	-		no IPS match
SSHrefM3_contig_8636	protein yif1b-b	132	1	1.37066e-08	0.84	0	-		no IPS match
SSHrefM3_contig_8928	---NA---	132	0			0	-		no IPS match
SSHrefM3_contig_9380	---NA---	132	0			0	-		Coil (COILS)
SSHrefW3_contig_345	---NA---	132	0			0	-		no IPS match
SSHrefW3_contig_1030	---NA---	132	0			0	-		no IPS match
SSHrefW3_contig_1364	---NA---	132	0			0	-		no IPS match
SSHrefW3_contig_1537	---NA---	132	0			0	-		no IPS match
SSHrefW3_contig_3106	---NA---	132	0			0	-		no IPS match
SSHrefM3_contig_5848	hypothetical protein MTR_3g099060	133	3	2.99695e-10	0.75	0	-		no IPS match
SSHrefM3_contig_6873	hypothetical protein MTR_126s0009	133	20	3.55915e-17	0.8295	2	F:molecular_function; P:biological_process		no IPS match
SSHrefW3_contig_393	---NA---	133	0			0	-		no IPS match
SSHrefW3_contig_1591	---NA---	133	0			0	-		no IPS match
SSHrefW3_contig_1724	---NA---	133	0			0	-		no IPS match
SSHrefW3_contig_2541	---NA---	133	0			0	-		no IPS match
SSHrefW3_contig_2707	---NA---	133	0			0	-		no IPS match
SSHrefM3_contig_5685	two-component response regulator arr9-like	134	20	1.15393e-18	0.9285	4	F:phosphorelay response regulator activity; P:phosphorelay signal transduction system; P:intracellular signal transduction; P:regulation of transcription, DNA-templated	-	G3DSA:3.40.50.2300 (GENE3D); PTHR26402:SF415 (PANTHER); PTHR26402 (PANTHER); IPR011006 (SUPERFAMILY)
SSHrefM3_contig_8865	shaggy-related protein kinase theta-like	134	20	2.62073e-16	0.859	4	F:tau-protein kinase activity; P:protein phosphorylation; F:ATP binding; F:protein serine/threonine kinase activity	EC:2.7.11.26; EC:2.7.11	SignalP-TM (SIGNALP_GRAM_POSITIVE)
SSHrefM3_contig_9725	mlp-like protein	134	20	2.66616e-16	0.8255	2	P:response to biotic stimulus; P:defense response	-	SIGNAL_PEPTIDE (PHOBIUS); SIGNAL_PEPTIDE_C_REGION (PHOBIUS); NON_CYTOPLASMIC_DOMAIN (PHOBIUS); SIGNAL_PEPTIDE_N_REGION (PHOBIUS); SIGNAL_PEPTIDE_H_REGION (PHOBIUS)
SSHrefW3_contig_1097	---NA---	134	0			0	-		no IPS match
SSHrefW3_contig_2172	---NA---	134	0			0	-		no IPS match
SSHrefW3_contig_2174	---NA---	134	0			0	-		no IPS match
SSHrefM3_contig_5471	peptidyl-prolyl cis-trans isomerase cyp20-1-like	135	5	6.60254e-19	0.848	7	C:endosome; P:protein folding; C:Golgi apparatus; C:plasma membrane; P:protein peptidyl-prolyl isomerization; C:trans-Golgi network; F:peptidyl-prolyl cis-trans isomerase activity	EC:5.2.1.8	TRANSMEMBRANE (PHOBIUS); NON_CYTOPLASMIC_DOMAIN (PHOBIUS); CYTOPLASMIC_DOMAIN (PHOBIUS); TMhelix (TMHMM)
SSHrefM3_contig_5806	gdp-mannose transporter gonst1-like	135	5	5.79433e-18	0.804	0	-		no IPS match
SSHrefM3_contig_6663	tmv resistance protein n-like isoform x1	135	20	3.14786e-10	0.654	7	P:defense response; F:ATP binding; F:ADP binding; F:nucleotide binding; F:nucleoside-triphosphatase activity; P:signal transduction; P:recognition of pollen		no IPS match
SSHrefM3_contig_7153	---NA---	135	0			0	-		no IPS match
SSHrefM3_contig_7540	atp-dependent rna helicase eif4a-like isoform 2	135	8	4.87204e-14	0.8038	1	F:helicase activity	-	no IPS match
SSHrefM3_contig_9282	myb-like transcription factor family protein isoform 1	135	20	1.65409e-17	0.7845	9	P:histone H4 acetylation; P:DNA repair; P:histone H2A acetylation; F:DNA binding; C:NuA4 histone acetyltransferase complex; F:transcription factor activity, sequence-specific DNA binding; P:negative regulation of transcription, DNA-templated; F:chromatin binding; P:chromatin remodeling	-	no IPS match
SSHrefM3_contig_9566	u6 snrna-associated sm-like protein lsm1	135	20	1.10227e-21	0.946	6	C:small nucleolar ribonucleoprotein complex; F:protein binding; P:RNA metabolic process; C:cytoplasmic mRNA processing body; C:nucleus; P:vegetative to reproductive phase transition of meristem	-	G3DSA:2.30.30.100 (GENE3D); IPR001163 (PFAM); PTHR15588:SF8 (PANTHER); PTHR15588 (PANTHER); IPR010920 (SUPERFAMILY)
SSHrefW3_contig_1413	---NA---	135	0			0	-		no IPS match
SSHrefM3_contig_3623	hypothetical protein MTR_1g063940	136	11	4.44673e-18	0.8382	2	F:DNA binding; F:chromatin binding	-	no IPS match
SSHrefM3_contig_3714	PREDICTED: uncharacterized protein At4g14450, chloroplastic-like	136	1	9.42201e-07	0.9	0	-		no IPS match
SSHrefM3_contig_5337	ethylene-responsive transcription factor 3-like	136	14	5.27866e-17	0.7129	7	P:regulation of transcription, DNA-templated; P:transcription, DNA-templated; C:nucleus; F:transcription factor activity, sequence-specific DNA binding; F:DNA binding; P:response to abscisic acid; P:response to water deprivation		no IPS match
SSHrefM3_contig_6769	---NA---	136	0			0	-		no IPS match
SSHrefM3_contig_7481	methionyl-trna formyltransferase	136	20	1.32574e-21	0.912	3	F:formyltetrahydrofolate deformylase activity; P:'de novo' IMP biosynthetic process; F:hydroxymethyl-, formyl- and related transferase activity	EC:3.5.1.10	G3DSA:3.30.70.260 (GENE3D); SSF55021 (SUPERFAMILY)
SSHrefM3_contig_8961	histidine biosynthesis bifunctional protein chloroplastic-like	136	20	4.96782e-17	0.911	5	P:histidine biosynthetic process; P:nucleotide biosynthetic process; F:phosphoribosyl-AMP cyclohydrolase activity; C:chloroplast stroma; F:phosphoribosyl-ATP diphosphatase activity	EC:3.6.1.31; EC:3.5.4.19	no IPS match
SSHrefM3_contig_10193	sh3 domain-containing protein isoform 4	136	20	5.45529e-18	0.9105	0	-		no IPS match
SSHrefW3_contig_416	---NA---	136	0			0	-		no IPS match
SSHrefW3_contig_548	---NA---	136	0			0	-		no IPS match
SSHrefW3_contig_1452	---NA---	136	0			0	-		no IPS match
SSHrefW3_contig_2037	---NA---	136	0			0	-		no IPS match
SSHrefW3_contig_2262	---NA---	136	0			0	-		no IPS match
SSHrefW3_contig_2333	uncharacterized zinc finger protein at4g06634-like	136	20	5.07303e-19	0.8645	3	F:zinc ion binding; C:intracellular; F:sequence-specific DNA binding	-	no IPS match
SSHrefW3_contig_2460	---NA---	136	0			0	-		no IPS match
SSHrefW3_contig_3107	---NA---	136	0			0	-		no IPS match
SSHrefW3_contig_3150	---NA---	136	0			0	-		no IPS match
SSHrefM3_contig_4144	40s ribosomal protein s29-like	137	20	4.65241e-25	0.9245	4	F:structural constituent of ribosome; F:RNA binding; C:cytosolic small ribosomal subunit; P:translation	-	IPR001209 (PFAM); PTHR12010 (PANTHER)
SSHrefM3_contig_8540	humj1 family protein	137	20	8.6853e-22	0.8945	2	C:nucleus; P:phosphatidylinositol biosynthetic process	-	no IPS match
SSHrefM3_contig_9259	gdp-l-fucose synthase 2	137	20	9.01238e-22	0.952	7	C:cytoplasm; P:oligopeptide transport; C:extracellular matrix; P:GDP-L-fucose biosynthetic process; C:extracellular region; F:coenzyme binding; F:oxalate oxidase activity	EC:1.2.3.4	G3DSA:3.90.25.10 (GENE3D); PTHR10366:SF246 (PANTHER); PTHR10366 (PANTHER); SSF51735 (SUPERFAMILY)
SSHrefM3_contig_9499	defensin-like protein 19-like	137	20	6.42778e-19	0.744	1	P:defense response		no IPS match
SSHrefM3_contig_9596	serine threonine-protein kinase atg1-like	137	20	4.11845e-15	0.8535	3	F:calmodulin-dependent protein kinase activity; P:protein phosphorylation; F:ATP binding	EC:2.7.11.17	G3DSA:1.10.510.10 (GENE3D); IPR000719 (PFAM); IPR000719 (PROSITE_PROFILES); IPR011009 (SUPERFAMILY)
SSHrefM3_contig_9604	---NA---	137	0			0	-		IPR007726 (PFAM)
SSHrefM3_contig_9969	probable dna primase large subunit-like isoform x2	137	20	1.81197e-20	0.955	10	P:regulation of cell cycle; C:plasmodesma; P:histone H3-K9 methylation; F:DNA primase activity; P:DNA replication, synthesis of RNA primer; P:DNA replication initiation; P:cell proliferation; P:regulation of DNA replication; P:DNA methylation; C:nucleus	EC:2.7.7	IPR007238 (PFAM); PTHR10537 (PANTHER); PTHR10537:SF3 (PANTHER)
SSHrefM3_contig_10009	---NA---	137	0			0	-		SIGNAL_PEPTIDE (PHOBIUS); NON_CYTOPLASMIC_DOMAIN (PHOBIUS); SIGNAL_PEPTIDE_H_REGION (PHOBIUS); SIGNAL_PEPTIDE_N_REGION (PHOBIUS); SIGNAL_PEPTIDE_C_REGION (PHOBIUS); TMhelix (TMHMM)
SSHrefW3_contig_779	---NA---	137	0			0	-		no IPS match
SSHrefW3_contig_1196	probable ubiquitin-conjugating enzyme e2 18	137	20	3.08254e-18	0.9895	3	F:ubiquitin-protein transferase activity; P:ubiquitin-dependent protein catabolic process; P:protein ubiquitination	-	no IPS match
SSHrefW3_contig_1925	---NA---	137	0			0	-		no IPS match
SSHrefW3_contig_2909	---NA---	137	0			0	-		no IPS match
SSHrefW3_contig_2937	---NA---	137	0			0	-		no IPS match
SSHrefW3_contig_3191	---NA---	137	0			0	-		CYTOPLASMIC_DOMAIN (PHOBIUS); NON_CYTOPLASMIC_DOMAIN (PHOBIUS); TRANSMEMBRANE (PHOBIUS); TMhelix (TMHMM)
SSHrefM3_contig_2313	acyl- -binding protein	138	20	4.9576e-20	0.8795	12	P:response to absence of light; C:cytosol; F:fatty-acyl-CoA binding; P:myo-inositol hexakisphosphate biosynthetic process; P:response to salt stress; P:lipid transport; P:calcium ion transport; P:response to freezing; P:Golgi organization; F:phosphatidylcholine binding; P:cysteine biosynthetic process; C:plasma membrane	-	no IPS match
SSHrefM3_contig_4497	f-box protein at3g17480-like	138	7	1.33815e-18	0.8157	0	-		no IPS match
SSHrefM3_contig_4871	uncharacterized loc101224066	138	20	3.87758e-15	0.821	3	F:molecular_function; P:biological_process; C:cellular_component		SignalP-TM (SIGNALP_GRAM_POSITIVE)
SSHrefM3_contig_4889	protein translation factor sui1 homolog	138	20	5.48044e-21	0.971	3	P:translational initiation; F:translation initiation factor activity; P:regulation of translation	-	no IPS match
SSHrefM3_contig_6774	PREDICTED: uncharacterized protein LOC101509007	138	1	2.52573e-13	0.76	0	-		no IPS match
SSHrefW3_contig_2911	---NA---	138	0			0	-		CYTOPLASMIC_DOMAIN (PHOBIUS); NON_CYTOPLASMIC_DOMAIN (PHOBIUS); TRANSMEMBRANE (PHOBIUS); SignalP-noTM (SIGNALP_EUK)
SSHrefW3_contig_3145	---NA---	138	0			0	-		no IPS match
SSHrefW3_contig_3314	---NA---	138	0			0	-		no IPS match
SSHrefM3_contig_3615	PREDICTED: uncharacterized protein LOC101492080	139	6	1.55692e-14	0.71	0	-		no IPS match
SSHrefM3_contig_4284	hypothetical protein MTR_2g005260	139	20	3.15166e-21	0.7915	1	C:integral component of membrane	-	no IPS match
SSHrefM3_contig_4359	uncharacterized loc101216292	139	20	2.89022e-20	0.818	0	-		no IPS match
SSHrefM3_contig_5991	methionyl-trna synthetase	139	20	3.77945e-25	0.923	6	P:regulation of plant-type hypersensitive response; P:endoplasmic reticulum unfolded protein response; P:negative regulation of programmed cell death; P:membrane fusion; P:heat acclimation; P:protein targeting to membrane	-	no IPS match
SSHrefM3_contig_9718	dof zinc finger protein	139	1	1.43416e-17	0.88	2	F:DNA binding; P:regulation of transcription, DNA-templated	-	TRANSMEMBRANE (PHOBIUS); CYTOPLASMIC_DOMAIN (PHOBIUS); NON_CYTOPLASMIC_DOMAIN (PHOBIUS); TMhelix (TMHMM)
SSHrefM3_contig_9890	hmg1 2-like	139	20	4.43698e-20	0.898	4	P:regulation of transcription, DNA-templated; F:DNA binding; F:chromatin binding; C:nucleus	-	IPR009071 (PFAM); IPR009071 (G3DSA:1.10.30.GENE3D); PTHR13711 (PANTHER); PTHR13711:SF187 (PANTHER); IPR009071 (PROSITE_PROFILES); IPR009071 (SUPERFAMILY)
SSHrefW3_contig_2021	---NA---	139	0			0	-		no IPS match
SSHrefW3_contig_3167	---NA---	139	0			0	-		no IPS match
SSHrefM3_contig_4253	caffeoylshikimate esterase-like	140	20	1.57956e-14	0.794	3	F:hydrolase activity; C:nucleus; P:transition metal ion transport	-	no IPS match
SSHrefM3_contig_4600	phytochrome b1	140	1	3.82819e-17	0.86	9	P:phosphorelay signal transduction system; P:regulation of transcription, DNA-templated; P:protein-chromophore linkage; P:detection of visible light; P:signal transduction by protein phosphorylation; F:ATP binding; F:photoreceptor activity; C:membrane; F:phosphorelay sensor kinase activity	EC:2.7.3	TMhelix (TMHMM)
SSHrefM3_contig_4663	fiber protein fb15	140	20	7.16621e-22	0.837	9	C:mitochondrial proton-transporting ATP synthase complex; P:ubiquitin-dependent protein catabolic process; P:response to misfolded protein; C:plastid; P:proteasome core complex assembly; P:aerobic respiration; P:glycolytic process; P:photorespiration; P:response to cadmium ion	-	no IPS match
SSHrefM3_contig_5910	branched-chain-amino-acid aminotransferase chloroplastic-like isoform x1	140	4	3.81308e-08	0.715	9	F:transferase activity; P:branched-chain amino acid metabolic process; F:transaminase activity; F:branched-chain-amino-acid transaminase activity; F:catalytic activity; P:metabolic process; F:L-isoleucine transaminase activity; F:L-valine transaminase activity; F:L-leucine transaminase activity		no IPS match
SSHrefM3_contig_6060	hypothetical protein MTR_3g113930	140	3	5.82751e-09	0.92	1	C:integral component of membrane	-	no IPS match
SSHrefM3_contig_6508	probable hydroxyacylglutathione hydrolase chloroplast-like	140	20	3.00937e-12	0.95	3	F:hydroxyacylglutathione hydrolase activity; F:zinc ion binding; P:glutathione biosynthetic process	EC:3.1.2.6	IPR001279 (G3DSA:3.60.15.GENE3D)
SSHrefM3_contig_7537	zeaxanthin chloroplastic-like	140	20	8.56058e-18	0.8035	7	P:oxidation-reduction process; F:zeaxanthin epoxidase activity; F:antheraxanthin epoxidase activity; P:abscisic acid biosynthetic process; F:zeaxanthin epoxidase [overall] activity; C:chloroplast; C:membrane	EC:1.14.13.90	no IPS match
SSHrefM3_contig_7841	auxin efflux carrier family protein	140	20	3.18682e-18	0.9395	5	P:auxin polar transport; F:auxin:proton symporter activity; P:transmembrane transport; P:proton transport; C:integral component of membrane	-	PTHR31419 (PANTHER); PTHR31419:SF2 (PANTHER); CYTOPLASMIC_DOMAIN (PHOBIUS); NON_CYTOPLASMIC_DOMAIN (PHOBIUS); TRANSMEMBRANE (PHOBIUS); TMhelix (TMHMM)
SSHrefM3_contig_9421	two-component response regulator-like prr95-like	140	20	9.8991e-21	0.863	4	F:phosphorelay response regulator activity; P:phosphorelay signal transduction system; P:intracellular signal transduction; P:regulation of transcription, DNA-templated	-	G3DSA:3.40.50.2300 (GENE3D); PTHR26402:SF448 (PANTHER); PTHR26402 (PANTHER); IPR001789 (PROSITE_PROFILES); IPR011006 (SUPERFAMILY)
SSHrefW3_contig_330	---NA---	140	0			0	-		no IPS match
SSHrefW3_contig_471	---NA---	140	0			0	-		no IPS match
SSHrefW3_contig_613	---NA---	140	0			0	-		no IPS match
SSHrefW3_contig_2833	---NA---	140	0			0	-		no IPS match
SSHrefW3_contig_2896	---NA---	140	0			0	-		no IPS match
SSHrefW3_contig_2933	---NA---	140	0			0	-		CYTOPLASMIC_DOMAIN (PHOBIUS); NON_CYTOPLASMIC_DOMAIN (PHOBIUS); TRANSMEMBRANE (PHOBIUS); TMhelix (TMHMM)
SSHrefW3_contig_3264	---NA---	140	0			0	-		no IPS match
SSHrefM3_contig_3680	---NA---	141	0			0	-		PTHR16223 (PANTHER); PTHR16223:SF15 (PANTHER)
SSHrefM3_contig_4143	qwrf motif-containing protein 2	141	20	9.62631e-20	0.91	0	-		no IPS match
SSHrefM3_contig_4844	protein iq-domain 1-like isoform x1	141	20	2.53383e-16	0.747	5	P:xylan biosynthetic process; P:glucuronoxylan metabolic process; P:biological_process; F:calmodulin binding; C:nucleus		no IPS match
SSHrefW3_contig_638	---NA---	141	0			0	-		TRANSMEMBRANE (PHOBIUS); CYTOPLASMIC_DOMAIN (PHOBIUS); NON_CYTOPLASMIC_DOMAIN (PHOBIUS); TMhelix (TMHMM)
SSHrefW3_contig_826	---NA---	141	0			0	-		no IPS match
SSHrefW3_contig_2564	---NA---	141	0			0	-		no IPS match
SSHrefM3_contig_4642	allantoate chloroplastic-like	142	20	8.03148e-22	0.947	6	P:chlorophyll catabolic process; P:ureide catabolic process; F:allantoate deiminase activity; P:proteolysis; C:endoplasmic reticulum; F:metallopeptidase activity	EC:3.5.3.9	no IPS match
SSHrefM3_contig_6065	gdsl esterase lipase	142	20	4.09534e-22	0.8765	2	F:lipase activity; P:lipid metabolic process	EC:3.1.1	IPR013831 (G3DSA:3.40.50.GENE3D); PTHR22835 (PANTHER); PTHR22835:SF119 (PANTHER)
SSHrefM3_contig_6371	cytochrome f	142	20	8.73409e-15	0.8855	7	F:electron carrier activity; F:iron ion binding; C:integral component of thylakoid membrane; F:heme binding; P:photosynthesis; C:chloroplast thylakoid membrane; P:electron transport chain	-	IPR002325 (PRINTS); IPR024058 (G3DSA:1.20.5.GENE3D); IPR002325 (PFAM); TRANSMEMBRANE (PHOBIUS); CYTOPLASMIC_DOMAIN (PHOBIUS); NON_CYTOPLASMIC_DOMAIN (PHOBIUS); IPR002325 (PROSITE_PROFILES); IPR024058 (SUPERFAMILY); TMhelix (TMHMM)
SSHrefM3_contig_8449	---NA---	142	0			0	-		no IPS match
SSHrefM3_contig_8628	translation initiation factor eif-2b subunit delta-like	142	20	6.34216e-20	0.945	6	P:L-methionine biosynthetic process from methylthioadenosine; F:translation initiation factor activity; C:eukaryotic translation initiation factor 2B complex; F:guanyl-nucleotide exchange factor activity; P:negative regulation of translational initiation; F:S-methyl-5-thioribose-1-phosphate isomerase activity	EC:5.3.1.23	IPR000649 (PFAM); G3DSA:3.40.50.10470 (GENE3D); PTHR10233 (PANTHER); PTHR10233:SF14 (PANTHER); SSF100950 (SUPERFAMILY)
SSHrefM3_contig_9117	---NA---	142	0			0	-		TRANSMEMBRANE (PHOBIUS); NON_CYTOPLASMIC_DOMAIN (PHOBIUS); CYTOPLASMIC_DOMAIN (PHOBIUS)
SSHrefM3_contig_10207	mitochondrial atp synthase subunit g protein	142	20	1.48643e-23	0.951	3	F:hydrogen ion transmembrane transporter activity; C:mitochondrial proton-transporting ATP synthase complex, coupling factor F(o); P:ATP synthesis coupled proton transport	-	IPR006808 (PFAM)
SSHrefW3_contig_660	---NA---	142	0			0	-		no IPS match
SSHrefW3_contig_1712	---NA---	142	0			0	-		NON_CYTOPLASMIC_DOMAIN (PHOBIUS); TRANSMEMBRANE (PHOBIUS); CYTOPLASMIC_DOMAIN (PHOBIUS); TMhelix (TMHMM)
SSHrefW3_contig_2131	---NA---	142	0			0	-		no IPS match
SSHrefW3_contig_2166	---NA---	142	0			0	-		no IPS match
SSHrefW3_contig_2807	---NA---	142	0			0	-		no IPS match
SSHrefW3_contig_3047	---NA---	142	0			0	-		no IPS match
SSHrefW3_contig_3165	---NA---	142	0			0	-		SIGNAL_PEPTIDE (PHOBIUS); SIGNAL_PEPTIDE_H_REGION (PHOBIUS); SIGNAL_PEPTIDE_C_REGION (PHOBIUS); NON_CYTOPLASMIC_DOMAIN (PHOBIUS); SIGNAL_PEPTIDE_N_REGION (PHOBIUS)
SSHrefM3_contig_4187	probable serine threonine-protein kinase at1g18390-like	143	2	2.12645e-07	0.88	6	F:ATP binding; F:protein kinase activity; F:nucleotide binding; P:protein phosphorylation; F:transferase activity, transferring phosphorus-containing groups; F:protein serine/threonine kinase activity		no IPS match
SSHrefM3_contig_8138	hypothetical protein MTR_5g096600	143	1	6.30985e-05	0.81	0	-		SignalP-TM (SIGNALP_GRAM_POSITIVE)
SSHrefM3_contig_8365	dna-directed rna polymerases and iii subunit rpabc1	143	20	2.67083e-13	0.746	4	C:nucleus; F:DNA-directed RNA polymerase activity; P:transcription, DNA-templated; F:DNA binding	EC:2.7.7.6	IPR005571 (PFAM); IPR005571 (G3DSA:3.40.1340.GENE3D); IPR005571 (SUPERFAMILY)
SSHrefM3_contig_8587	inactive poly	143	10	2.00823e-15	0.724	1	F:NAD+ ADP-ribosyltransferase activity	EC:2.4.2.30	CYTOPLASMIC_DOMAIN (PHOBIUS); TRANSMEMBRANE (PHOBIUS); NON_CYTOPLASMIC_DOMAIN (PHOBIUS)
SSHrefM3_contig_9852	PREDICTED: uncharacterized protein LOC101508401	143	15	9.12718e-18	0.7633	1	C:integral component of membrane		PTHR12242:SF4 (PANTHER); PTHR12242 (PANTHER); TRANSMEMBRANE (PHOBIUS); NON_CYTOPLASMIC_DOMAIN (PHOBIUS); CYTOPLASMIC_DOMAIN (PHOBIUS); TMhelix (TMHMM)
SSHrefM3_contig_10369	cell number regulator 6-like isoform x2	143	20	1.54676e-15	0.7925	1	C:plasma membrane	-	PTHR15907 (PANTHER); PTHR15907:SF35 (PANTHER)
SSHrefW3_contig_1313	---NA---	143	0			0	-		no IPS match
SSHrefW3_contig_1619	---NA---	143	0			0	-		CYTOPLASMIC_DOMAIN (PHOBIUS); TRANSMEMBRANE (PHOBIUS); NON_CYTOPLASMIC_DOMAIN (PHOBIUS); TMhelix (TMHMM)
SSHrefW3_contig_1900	---NA---	143	0			0	-		no IPS match
SSHrefW3_contig_2692	---NA---	143	0			0	-		no IPS match
SSHrefM3_contig_432	---NA---	144	0			0	-		no IPS match
SSHrefM3_contig_4250	uncharacterized loc101219597	144	20	4.16532e-19	0.874	2	F:molecular_function; P:biological_process		NON_CYTOPLASMIC_DOMAIN (PHOBIUS); TRANSMEMBRANE (PHOBIUS); CYTOPLASMIC_DOMAIN (PHOBIUS); TMhelix (TMHMM)
SSHrefM3_contig_6023	probable glycosyltransferase at5g03795	144	20	3.42015e-19	0.854	4	P:metabolic process; C:Golgi apparatus; C:membrane; F:catalytic activity	-	IPR004263 (PFAM); IPR004263 (PANTHER); PTHR11062:SF59 (PANTHER)
SSHrefM3_contig_7208	serine carboxypeptidase-like 33-like	144	4	1.11022e-09	0.765	2	P:proteolysis; F:serine-type carboxypeptidase activity		SIGNAL_PEPTIDE_C_REGION (PHOBIUS); NON_CYTOPLASMIC_DOMAIN (PHOBIUS); SIGNAL_PEPTIDE_H_REGION (PHOBIUS); SIGNAL_PEPTIDE (PHOBIUS); SIGNAL_PEPTIDE_N_REGION (PHOBIUS); TMhelix (TMHMM)
SSHrefM3_contig_9242	dihydrosphingosine 1-phosphate phosphatase -like	144	19	3.4439e-23	0.7574	5	C:endoplasmic reticulum membrane; P:sphingolipid metabolic process; P:stomatal closure; P:response to abscisic acid; F:sphingosine-1-phosphate phosphatase activity	-	no IPS match
SSHrefM3_contig_10219	nac domain protein	144	1	6.73403e-05	0.86	2	P:regulation of transcription, DNA-templated; F:DNA binding		no IPS match
SSHrefW3_contig_126	---NA---	144	0			0	-		no IPS match
SSHrefW3_contig_3281	Syntaxin-71	144	2	3.11206e-05	0.645	13	F:SNAP receptor activity; C:integral component of membrane; C:membrane; F:protein transporter activity; P:membrane fusion; P:intracellular protein transport; P:pollen tube growth; P:vesicle-mediated transport; P:plant-type cell wall modification; P:lipid metabolic process; C:chloroplast; F:hydrolase activity; F:triglyceride lipase activity		no IPS match
SSHrefM3_contig_4087	---NA---	145	0			0	-		no IPS match
SSHrefM3_contig_4863	ultraviolet-b receptor uvr8	145	20	1.48551e-19	0.9015	2	F:Ran GTPase binding; P:protein glycosylation	-	IPR000408 (PFAM); IPR009091 (G3DSA:2.130.10.GENE3D); IPR009091 (SUPERFAMILY)
SSHrefM3_contig_7418	serine-rich adhesin for platelets-like isoform x4	145	20	1.26565e-21	0.877	2	F:zinc ion binding; F:nucleic acid binding	-	no IPS match
SSHrefM3_contig_8339	anthocyanidin -o-glucosyltransferase-like	145	20	8.87578e-14	0.7835	2	F:isoflavone 7-O-glucosyltransferase activity; P:metabolic process	EC:2.4.1.170	CYTOPLASMIC_DOMAIN (PHOBIUS); NON_CYTOPLASMIC_DOMAIN (PHOBIUS); TRANSMEMBRANE (PHOBIUS); TMhelix (TMHMM)
SSHrefW3_contig_130	---NA---	145	0			0	-		no IPS match
SSHrefW3_contig_1111	---NA---	145	0			0	-		no IPS match
SSHrefW3_contig_1572	---NA---	145	0			0	-		SIGNAL_PEPTIDE_C_REGION (PHOBIUS); SIGNAL_PEPTIDE (PHOBIUS); NON_CYTOPLASMIC_DOMAIN (PHOBIUS); SIGNAL_PEPTIDE_N_REGION (PHOBIUS); SIGNAL_PEPTIDE_H_REGION (PHOBIUS); TMhelix (TMHMM)
SSHrefW3_contig_2103	---NA---	145	0			0	-		no IPS match
SSHrefW3_contig_2644	---NA---	145	0			0	-		no IPS match
SSHrefW3_contig_3040	---NA---	145	0			0	-		no IPS match
SSHrefW3_contig_3216	---NA---	145	0			0	-		no IPS match
SSHrefM3_contig_3874	cytochrome c oxidase subunit 5c-like	146	20	3.24285e-16	0.928	5	P:mitochondrial electron transport, cytochrome c to oxygen; P:aerobic respiration; C:mitochondrial respiratory chain complex IV; C:integral component of membrane; F:cytochrome-c oxidase activity	EC:1.9.3.1	NON_CYTOPLASMIC_DOMAIN (PHOBIUS); TRANSMEMBRANE (PHOBIUS); CYTOPLASMIC_DOMAIN (PHOBIUS); TMhelix (TMHMM)
SSHrefM3_contig_5550	60s ribosomal protein l27a-3-like	146	20	1.70731e-24	1	3	C:ribosome; F:structural constituent of ribosome; P:translation	-	PTHR11721 (PANTHER); PTHR11721:SF3 (PANTHER); IPR021131 (SUPERFAMILY)
SSHrefM3_contig_5672	abc transporter d family member 1-like isoform x1	146	20	2.98918e-22	0.928	14	P:fatty-acyl-CoA transport; P:response to misfolded protein; P:fatty acid beta-oxidation; P:proteasome-mediated ubiquitin-dependent protein catabolic process; P:toxin catabolic process; C:glyoxysomal membrane; P:proteasome core complex assembly; C:integral component of membrane; P:peroxisome organization; P:positive regulation of seed germination; F:ATPase activity, coupled to transmembrane movem…	-	PTHR11384:SF25 (PANTHER); PTHR11384 (PANTHER)
SSHrefM3_contig_6333	21 kda	146	4	6.20386e-15	0.72	4	P:metabolic process; P:negative regulation of catalytic activity; F:enzyme inhibitor activity; F:pectinesterase activity		SIGNAL_PEPTIDE_H_REGION (PHOBIUS); SIGNAL_PEPTIDE_N_REGION (PHOBIUS); SIGNAL_PEPTIDE (PHOBIUS); SIGNAL_PEPTIDE_C_REGION (PHOBIUS); NON_CYTOPLASMIC_DOMAIN (PHOBIUS); SignalP-TM (SIGNALP_GRAM_POSITIVE); SignalP-noTM (SIGNALP_EUK)
SSHrefM3_contig_9163	ring finger protein	146	20	1.0964e-26	0.9065	6	F:RNA-directed DNA polymerase activity; F:DNA binding; P:RNA-dependent DNA replication; F:RNA binding; F:zinc ion binding; F:protein binding	EC:2.7.7.49	IPR013083 (G3DSA:3.30.40.GENE3D); IPR001841 (PFAM); PTHR22937 (PANTHER); PTHR22937:SF18 (PANTHER); IPR001841 (PROSITE_PROFILES); SSF57850 (SUPERFAMILY)
SSHrefM3_contig_9970	15-cis-zeta-carotene chloroplastic-like	146	20	4.26944e-23	0.93	3	F:9,15,9'-tri-cis-zeta-carotene isomerase activity; P:carotene biosynthetic process; C:chloroplast	-	TRANSMEMBRANE (PHOBIUS); CYTOPLASMIC_DOMAIN (PHOBIUS); NON_CYTOPLASMIC_DOMAIN (PHOBIUS); TMhelix (TMHMM)
SSHrefW3_contig_1475	---NA---	146	0			0	-		NON_CYTOPLASMIC_DOMAIN (PHOBIUS); TRANSMEMBRANE (PHOBIUS); CYTOPLASMIC_DOMAIN (PHOBIUS); TMhelix (TMHMM)
SSHrefW3_contig_1534	---NA---	146	0			0	-		no IPS match
SSHrefW3_contig_1654	---NA---	146	0			0	-		no IPS match
SSHrefW3_contig_2687	---NA---	146	0			0	-		no IPS match
SSHrefW3_contig_2943	---NA---	146	0			0	-		no IPS match
SSHrefW3_contig_3057	---NA---	146	0			0	-		CYTOPLASMIC_DOMAIN (PHOBIUS); NON_CYTOPLASMIC_DOMAIN (PHOBIUS); TRANSMEMBRANE (PHOBIUS); TMhelix (TMHMM)
SSHrefW3_contig_3287	---NA---	146	0			0	-		SignalP-noTM (SIGNALP_EUK)
SSHrefM3_contig_3302	---NA---	147	0			0	-		no IPS match
SSHrefM3_contig_4299	s3 self-incompatibility locus-linked pollen protein isoform 2	147	20	6.56022e-21	0.848	1	C:endoplasmic reticulum	-	no IPS match
SSHrefM3_contig_4353	---NA---	147	0			0	-		SignalP-TM (SIGNALP_GRAM_POSITIVE)
SSHrefM3_contig_4744	alkylated dna repair protein alkb homolog 8-like	147	20	7.75982e-24	0.904	4	F:tRNA methyltransferase activity; P:methylation; C:chloroplast; P:tRNA wobble uridine modification	EC:2.1.1	PTHR13069:SF21 (PANTHER); PTHR13069 (PANTHER)
SSHrefM3_contig_4858	rna-binding s4 domain-containing protein	147	20	4.91994e-22	0.898	3	F:RNA binding; C:mitochondrion; C:chloroplast	-	PTHR32219:SF3 (PANTHER); PTHR32219 (PANTHER)
SSHrefM3_contig_5589	---NA---	147	0			0	-		no IPS match
SSHrefM3_contig_8404	probable aminotransferase acs12-like	147	20	4.53844e-26	0.9165	6	F:aromatic-amino-acid:2-oxoglutarate aminotransferase activity; P:ethylene biosynthetic process; F:pyridoxal phosphate binding; P:1-aminocyclopropane-1-carboxylate biosynthetic process; F:L-aspartate:2-oxoglutarate aminotransferase activity; F:1-aminocyclopropane-1-carboxylate synthase activity	EC:2.6.1.57; EC:4.4.1.14; EC:2.6.1.1	no IPS match
SSHrefM3_contig_9965	probable signal peptidase complex subunit 1	147	20	2.0096e-22	0.878	4	F:peptidase activity; P:signal peptide processing; C:integral component of membrane; C:signal peptidase complex	-	no IPS match
SSHrefW3_contig_693	---NA---	147	0			0	-		no IPS match
SSHrefW3_contig_925	---NA---	147	0			0	-		no IPS match
SSHrefW3_contig_1598	---NA---	147	0			0	-		NON_CYTOPLASMIC_DOMAIN (PHOBIUS); TRANSMEMBRANE (PHOBIUS); CYTOPLASMIC_DOMAIN (PHOBIUS)
SSHrefW3_contig_2444	---NA---	147	0			0	-		no IPS match
SSHrefW3_contig_2732	---NA---	147	0			0	-		no IPS match
SSHrefW3_contig_3093	---NA---	147	0			0	-		no IPS match
SSHrefM3_contig_6483	transcription elongation factor b polypeptide 1-like	148	20	2.72515e-25	0.9525	7	C:cytosol; F:translation elongation factor activity; P:ubiquitin-dependent protein catabolic process; P:fatty acid catabolic process; P:translational elongation; P:RNA splicing, via endonucleolytic cleavage and ligation; P:transcription from RNA polymerase II promoter	-	IPR011333 (G3DSA:3.30.710.GENE3D); IPR016073 (PFAM); PTHR20648 (PANTHER); IPR011333 (SUPERFAMILY)
SSHrefM3_contig_6657	dentin sialophospho isoform x1	148	11	3.83622e-16	0.7945	0	-		no IPS match
SSHrefM3_contig_6702	alpha -glycosyltransferase family isoform 1	148	20	1.51921e-21	0.8535	2	C:Golgi stack; F:galactosyltransferase activity	EC:2.4.1	PTHR12042:SF13 (PANTHER); PTHR12042 (PANTHER)
SSHrefM3_contig_6864	chromatin remodeling complex subunit	148	19	1.39754e-13	0.8068	8	P:regulation of transcription, DNA-templated; F:helicase activity; F:transcription factor activity, sequence-specific DNA binding; F:DNA binding; F:ATP binding; P:metabolic process; C:nucleus; F:zinc ion binding	-	no IPS match
SSHrefW3_contig_599	adenylate kinase	148	10	2.12296e-15	0.889	5	P:DNA-templated transcription, elongation; F:ATP binding; F:nucleoside triphosphate adenylate kinase activity; F:nucleotide kinase activity; P:nucleotide phosphorylation	EC:2.7.4.10	no IPS match
SSHrefW3_contig_674	---NA---	148	0			0	-		CYTOPLASMIC_DOMAIN (PHOBIUS); TRANSMEMBRANE (PHOBIUS); NON_CYTOPLASMIC_DOMAIN (PHOBIUS); TMhelix (TMHMM)
SSHrefW3_contig_1161	---NA---	148	0			0	-		no IPS match
SSHrefW3_contig_1358	---NA---	148	0			0	-		no IPS match
SSHrefW3_contig_2047	disease resistance-like protein	148	1	0.000394954	0.81	3	P:defense response; F:ADP binding; P:signal transduction		no IPS match
SSHrefW3_contig_2271	---NA---	148	0			0	-		no IPS match
SSHrefW3_contig_2309	---NA---	148	0			0	-		NON_CYTOPLASMIC_DOMAIN (PHOBIUS); CYTOPLASMIC_DOMAIN (PHOBIUS); TRANSMEMBRANE (PHOBIUS); TMhelix (TMHMM)
SSHrefW3_contig_2313	---NA---	148	0			0	-		no IPS match
SSHrefW3_contig_2528	---NA---	148	0			0	-		no IPS match
SSHrefW3_contig_2910	---NA---	148	0			0	-		no IPS match
SSHrefW3_contig_3037	---NA---	148	0			0	-		no IPS match
SSHrefM3_contig_1432	early nodulin-like protein 2-like	149	17	2.72598e-16	0.6965	2	F:electron carrier activity; F:copper ion binding		NON_CYTOPLASMIC_DOMAIN (PHOBIUS); SIGNAL_PEPTIDE_H_REGION (PHOBIUS); SIGNAL_PEPTIDE_C_REGION (PHOBIUS); SIGNAL_PEPTIDE (PHOBIUS); SIGNAL_PEPTIDE_N_REGION (PHOBIUS); SignalP-noTM (SIGNALP_EUK); TMhelix (TMHMM)
SSHrefM3_contig_3691	uncharacterized isomerase bh0283-like	149	20	4.1457e-20	0.897	4	C:cytosol; F:isomerase activity; C:nucleus; P:biosynthetic process	-	G3DSA:3.10.310.10 (GENE3D); IPR003719 (PFAM); PTHR13774 (PANTHER); PTHR13774:SF17 (PANTHER); SSF54506 (SUPERFAMILY)
SSHrefM3_contig_5590	vacuolar protein sorting-associated protein 29-like	149	20	7.77634e-27	0.9925	5	P:protein targeting to vacuole; C:retromer complex; F:hydrolase activity, acting on ester bonds; C:multivesicular body; P:retrograde transport, endosome to Golgi	-	IPR029052 (G3DSA:3.60.21.GENE3D); IPR000979 (PANTHER); IPR028661 (PTHR11124:PANTHER); IPR029052 (SUPERFAMILY)
SSHrefM3_contig_6780	trafficking protein particle complex subunit 13	149	10	4.74682e-11	0.85	0	-		no IPS match
SSHrefM3_contig_7139	protein s-acyltransferase 24-like	149	9	4.23411e-11	0.8311	12	F:S-acyltransferase activity; F:zinc ion binding; P:protein targeting to vacuole; P:cell tip growth; P:protein import into peroxisome matrix; C:endosome; P:membrane fusion; P:fatty acid beta-oxidation; C:trans-Golgi network; P:Golgi vesicle transport; C:Golgi apparatus; F:acyl binding	EC:2.3.1	no IPS match
SSHrefM3_contig_7316	probable wrky transcription factor 32-like	149	20	3.69941e-19	0.798	3	F:sequence-specific DNA binding; F:transcription factor activity, sequence-specific DNA binding; P:regulation of transcription, DNA-templated	-	no IPS match
SSHrefM3_contig_7766	thylakoid lumenal kda protein chloroplastic-like	149	20	5.082e-23	0.94	10	P:pentose-phosphate shunt; P:embryo development ending in seed dormancy; P:chlorophyll biosynthetic process; P:iron-sulfur cluster assembly; P:isopentenyl diphosphate biosynthetic process, methylerythritol 4-phosphate pathway; P:vegetative to reproductive phase transition of meristem; C:chloroplast thylakoid lumen; P:rRNA processing; P:ovule development; P:thylakoid membrane organization	-	IPR007621 (PFAM)
SSHrefM3_contig_8758	small edrk-rich factor 2	149	20	1.13183e-21	0.822	2	F:molecular_function; P:biological_process		no IPS match
SSHrefM3_contig_9618	probable monogalactosyldiacylglycerol chloroplastic-like	149	20	1.75896e-23	0.8635	11	P:response to jasmonic acid; P:response to fungus; P:response to wounding; P:jasmonic acid biosynthetic process; F:1,2-diacylglycerol 3-beta-galactosyltransferase activity; P:thylakoid membrane organization; P:galactolipid biosynthetic process; C:chloroplast inner membrane; F:carbohydrate binding; P:lipid glycosylation; P:embryo development	EC:2.4.1.46	PTHR21015:SF25 (PANTHER); PTHR21015 (PANTHER)
SSHrefW3_contig_519	---NA---	149	0			0	-		CYTOPLASMIC_DOMAIN (PHOBIUS); NON_CYTOPLASMIC_DOMAIN (PHOBIUS); TRANSMEMBRANE (PHOBIUS); TMhelix (TMHMM)
SSHrefW3_contig_1109	TNP1	149	7	1.15122e-12	0.8014	2	F:cysteine-type peptidase activity; P:proteolysis	EC:3.4	CYTOPLASMIC_DOMAIN (PHOBIUS); TRANSMEMBRANE (PHOBIUS); NON_CYTOPLASMIC_DOMAIN (PHOBIUS)
SSHrefW3_contig_1240	---NA---	149	0			0	-		SignalP-noTM (SIGNALP_EUK)
SSHrefW3_contig_1420	---NA---	149	0			0	-		no IPS match
SSHrefW3_contig_1485	---NA---	149	0			0	-		TRANSMEMBRANE (PHOBIUS); CYTOPLASMIC_DOMAIN (PHOBIUS); NON_CYTOPLASMIC_DOMAIN (PHOBIUS)
SSHrefW3_contig_1689	---NA---	149	0			0	-		SIGNAL_PEPTIDE_H_REGION (PHOBIUS); SIGNAL_PEPTIDE_C_REGION (PHOBIUS); SIGNAL_PEPTIDE_N_REGION (PHOBIUS); NON_CYTOPLASMIC_DOMAIN (PHOBIUS); SIGNAL_PEPTIDE (PHOBIUS)
SSHrefW3_contig_1816	---NA---	149	0			0	-		no IPS match
SSHrefW3_contig_1943	---NA---	149	0			0	-		CYTOPLASMIC_DOMAIN (PHOBIUS); TRANSMEMBRANE (PHOBIUS); NON_CYTOPLASMIC_DOMAIN (PHOBIUS)
SSHrefW3_contig_2055	---NA---	149	0			0	-		no IPS match
SSHrefW3_contig_2377	---NA---	149	0			0	-		no IPS match
SSHrefM3_contig_6163	s-formylglutathione hydrolase-like	150	20	1.57385e-23	0.897	10	F:methyl indole-3-acetate esterase activity; F:carboxylic ester hydrolase activity; P:response to cadmium ion; C:cytoplasmic membrane-bounded vesicle; F:S-formylglutathione hydrolase activity; P:formaldehyde catabolic process; F:retinyl-palmitate esterase activity; C:apoplast; F:methyl salicylate esterase activity; F:methyl jasmonate esterase activity	EC:3.1.2.12; EC:3.1.1; EC:3.1.1.1	IPR029058 (G3DSA:3.40.50.GENE3D); IPR014186 (PANTHER); IPR029058 (SUPERFAMILY)
SSHrefM3_contig_6384	secoisolariciresinol dehydrogenase-like	150	20	4.96277e-21	0.846	2	P:oxidation-reduction process; F:3-oxoacyl-[acyl-carrier-protein] reductase (NADPH) activity	EC:1.1.1.100	IPR016040 (G3DSA:3.40.50.GENE3D); PTHR24322:SF309 (PANTHER); PTHR24322 (PANTHER); SSF51735 (SUPERFAMILY)
SSHrefM3_contig_7524	chaperone protein dnaj	150	20	1.89617e-18	0.7345	0	-		no IPS match
SSHrefW3_contig_1955	---NA---	150	0			0	-		no IPS match
SSHrefW3_contig_2266	---NA---	150	0			0	-		no IPS match
SSHrefW3_contig_3249	---NA---	150	0			0	-		no IPS match
SSHrefW3_contig_3297	---NA---	150	0			0	-		TMhelix (TMHMM)
SSHrefW3_contig_3313	atp synthase subunit-like protein	150	20	3.16763e-22	0.77	1	F:DNA binding	-	no IPS match
SSHrefM3_contig_5506	forkhead box protein isoform 1	151	20	5.49718e-21	0.8185	2	F:zinc ion binding; P:biological_process		no IPS match
SSHrefM3_contig_6370	photosystem ii cytochrome b559 alpha subunit	151	20	3.15417e-26	1	7	C:photosystem II reaction center; F:electron carrier activity; F:iron ion binding; F:heme binding; P:photosynthetic electron transport chain; C:integral component of membrane; C:chloroplast thylakoid membrane	-	G3DSA:1.20.5.860 (GENE3D); IPR013081 (PFAM); IPR006217 (TIGRFAM); IPR006216 (PROSITE_PATTERNS); NON_CYTOPLASMIC_DOMAIN (PHOBIUS); CYTOPLASMIC_DOMAIN (PHOBIUS); TRANSMEMBRANE (PHOBIUS); SSF161045 (SUPERFAMILY); TMhelix (TMHMM)
SSHrefM3_contig_7755	serine threonine-protein kinase pbs1-like	151	20	4.28918e-26	0.896	9	P:xylan biosynthetic process; P:activation of MAPKK activity; F:protein tyrosine kinase activity; P:protein desumoylation; P:hydrogen peroxide biosynthetic process; P:vegetative to reproductive phase transition of meristem; P:glucuronoxylan metabolic process; F:MAP kinase kinase kinase activity; F:ATP binding	EC:2.7.10; EC:2.7.11.25; EC:2.7.11	no IPS match
SSHrefM3_contig_8021	---NA---	151	0			0	-		no IPS match
SSHrefM3_contig_9128	probable arabinose 5-phosphate isomerase-like	151	20	8.07397e-14	0.951	5	F:adenyl nucleotide binding; P:carbohydrate metabolic process; P:methylglyoxal catabolic process to D-lactate via S-lactoyl-glutathione; F:carbohydrate binding; F:arabinose-5-phosphate isomerase activity	EC:5.3.1.13	TMhelix (TMHMM)
SSHrefM3_contig_9758	dna repair protein reca homolog chloroplastic-like	151	8	1.29627e-17	0.7613	7	P:DNA repair; P:SOS response; F:ATP binding; P:reciprocal meiotic recombination; P:cytokinin biosynthetic process; F:single-stranded DNA binding; F:DNA-dependent ATPase activity	-	no IPS match
SSHrefW3_contig_487	ubiquitin-conjugating enzyme e2-17 kda	151	1	3.2078e-07	0.69	0	-		no IPS match
SSHrefW3_contig_507	---NA---	151	0			0	-		no IPS match
SSHrefW3_contig_782	---NA---	151	0			0	-		no IPS match
SSHrefW3_contig_1905	---NA---	151	0			0	-		no IPS match
SSHrefW3_contig_2224	---NA---	151	0			0	-		no IPS match
SSHrefW3_contig_2493	---NA---	151	0			0	-		no IPS match
SSHrefW3_contig_2999	---NA---	151	0			0	-		no IPS match
SSHrefW3_contig_3005	---NA---	151	0			0	-		CYTOPLASMIC_DOMAIN (PHOBIUS); TRANSMEMBRANE (PHOBIUS); NON_CYTOPLASMIC_DOMAIN (PHOBIUS); SignalP-noTM (SIGNALP_EUK)
SSHrefW3_contig_3113	---NA---	151	0			0	-		no IPS match
SSHrefW3_contig_3157	---NA---	151	0			0	-		no IPS match
SSHrefM3_contig_3452	probable s-acyltransferase at3g18620-like	152	20	1.296e-13	0.7005	4	F:metal ion binding; F:transferase activity; F:zinc ion binding; C:plasma membrane		no IPS match
SSHrefM3_contig_6962	phosphatidylinositol glycan anchor biosynthesis class u	152	20	3.03804e-22	0.8775	4	C:endoplasmic reticulum membrane; P:GPI anchor biosynthetic process; C:plasma membrane; C:integral component of membrane	-	NON_CYTOPLASMIC_DOMAIN (PHOBIUS); CYTOPLASMIC_DOMAIN (PHOBIUS); TRANSMEMBRANE (PHOBIUS); TMhelix (TMHMM)
SSHrefM3_contig_8832	protein lurp-one-related 15-like	152	20	1.91037e-16	0.7935	0	-		IPR007612 (PFAM); IPR025659 (SUPERFAMILY)
SSHrefM3_contig_9372	leucine-rich repeat-containing protein ddb_g0290503-like isoform x1	152	20	1.80735e-14	0.87	0	-		Coil (COILS)
SSHrefM3_contig_9534	muscle m-line assembly protein unc-89-like	152	20	2.81635e-17	0.771	1	F:DNA binding	-	no IPS match
SSHrefM3_contig_10111	---NA---	152	0			0	-		no IPS match
SSHrefM3_contig_10159	homeobox protein bel1 homolog	152	20	8.40195e-19	0.688	1	F:DNA binding	-	no IPS match
SSHrefW3_contig_1159	---NA---	152	0			0	-		SIGNAL_PEPTIDE_N_REGION (PHOBIUS); SIGNAL_PEPTIDE_H_REGION (PHOBIUS); SIGNAL_PEPTIDE (PHOBIUS); SIGNAL_PEPTIDE_C_REGION (PHOBIUS); NON_CYTOPLASMIC_DOMAIN (PHOBIUS)
SSHrefW3_contig_3141	hypothetical protein MTR_4g122860	152	1	1.01477e-05	0.64	0	-		no IPS match
SSHrefM3_contig_5180	50s ribosomal protein l27-like	153	20	3.76859e-25	0.9205	3	C:ribosome; F:structural constituent of ribosome; P:translation	-	IPR001684 (PFAM); G3DSA:2.40.50.100 (GENE3D); IPR001684 (PANTHER); PTHR15893:SF2 (PANTHER); SSF110324 (SUPERFAMILY)
SSHrefM3_contig_5981	polyamine-modulated factor 1-binding protein 1	153	20	4.58274e-23	0.8185	2	C:nucleus; C:chloroplast	-	no IPS match
SSHrefM3_contig_6398	hypothetical protein MTR_4g053290	153	3	5.70266e-09	0.98	0	-		SIGNAL_PEPTIDE_C_REGION (PHOBIUS); SIGNAL_PEPTIDE_H_REGION (PHOBIUS); SIGNAL_PEPTIDE_N_REGION (PHOBIUS); NON_CYTOPLASMIC_DOMAIN (PHOBIUS); SIGNAL_PEPTIDE (PHOBIUS); SignalP-noTM (SIGNALP_GRAM_NEGATIVE); SignalP-TM (SIGNALP_GRAM_POSITIVE)
SSHrefM3_contig_8018	protein tprxl-like isoform x2	153	20	1.8138e-21	0.795	0	-		no IPS match
SSHrefW3_contig_1142	---NA---	153	0			0	-		no IPS match
SSHrefW3_contig_1293	---NA---	153	0			0	-		no IPS match
SSHrefW3_contig_1932	---NA---	153	0			0	-		no IPS match
SSHrefW3_contig_2709	hypothetical protein MTR_1g050570	153	1	3.4512e-05	0.7	2	F:nucleic acid binding; F:zinc ion binding		no IPS match
SSHrefW3_contig_2902	---NA---	153	0			0	-		no IPS match
SSHrefW3_contig_3073	---NA---	153	0			0	-		no IPS match
SSHrefW3_contig_3229	---NA---	153	0			0	-		no IPS match
SSHrefM3_contig_3970	PREDICTED: uncharacterized protein LOC101502123	154	20	1.01335e-24	0.924	1	P:pollen development	-	no IPS match
SSHrefM3_contig_4774	54s ribosomal protein mitochondrial-like	154	8	1.58638e-13	0.7025	1	C:intracellular	-	no IPS match
SSHrefM3_contig_5790	hypothetical protein MTR_3g095180	154	3	3.70518e-13	0.65	1	C:integral component of membrane		SIGNAL_PEPTIDE_C_REGION (PHOBIUS); SIGNAL_PEPTIDE_N_REGION (PHOBIUS); SIGNAL_PEPTIDE_H_REGION (PHOBIUS); SIGNAL_PEPTIDE (PHOBIUS); NON_CYTOPLASMIC_DOMAIN (PHOBIUS); SignalP-TM (SIGNALP_EUK); TMhelix (TMHMM)
SSHrefM3_contig_5816	neutral alpha-glucosidase ab-like	154	20	4.65824e-21	0.7995	8	P:cellulose biosynthetic process; P:defense response to bacterium; F:maltose alpha-glucosidase activity; P:unidimensional cell growth; C:chloroplast; P:response to cadmium ion; F:carbohydrate binding; C:endoplasmic reticulum	EC:3.2.1.20	no IPS match
SSHrefM3_contig_6538	glycine-rich rna- abscisic acid-inducible	154	20	2.5132e-22	0.9495	20	C:cell wall; P:RNA secondary structure unwinding; P:DNA duplex unwinding; F:double-stranded DNA binding; C:peroxisome; C:nucleolus; P:response to salt stress; P:response to cold; P:innate immune response; P:regulation of stomatal movement; P:circadian rhythm; P:vegetative to reproductive phase transition of meristem; P:response to abscisic acid; F:nucleotide binding; P:mRNA export from nucleus; F…	-	IPR000504 (PFAM); IPR012677 (G3DSA:3.30.70.GENE3D); PTHR24012 (PANTHER); PTHR24012:SF238 (PANTHER); IPR000504 (PROSITE_PROFILES); SSF54928 (SUPERFAMILY)
SSHrefM3_contig_6954	hypothetical protein MTR_4g102220	154	20	3.83866e-20	0.7445	3	F:molecular_function; P:biological_process; C:cellular_component		IPR009902 (PFAM)
SSHrefM3_contig_8302	hypothetical protein MTR_6g026820	154	1	8.95866e-18	0.84	0	-		no IPS match
SSHrefM3_contig_10252	zinc finger protein constans-like 16-like	154	20	4.26428e-23	0.9015	3	F:zinc ion binding; C:intracellular; F:protein binding	-	IPR010402 (PFAM); PTHR31874 (PANTHER); IPR010402 (PROSITE_PROFILES)
SSHrefM3_contig_10257	PREDICTED: uncharacterized protein LOC101500982 isoform X2	154	5	5.73739e-13	0.73	2	P:response to stress; F:calmodulin binding		no IPS match
SSHrefW3_contig_469	---NA---	154	0			0	-		no IPS match
SSHrefW3_contig_2979	---NA---	154	0			0	-		no IPS match
SSHrefW3_contig_2982	thioredoxin-like 3- chloroplastic-like	154	20	2.22182e-17	0.713	2	C:chloroplast stroma; C:chloroplast thylakoid	-	no IPS match
SSHrefW3_contig_3237	---NA---	154	0			0	-		no IPS match
SSHrefW3_contig_3305	---NA---	154	0			0	-		no IPS match
SSHrefM3_contig_3606	chilling-induced protein	155	3	1.64302e-15	0.8233	0	-		no IPS match
SSHrefM3_contig_3978	vacuolar amino acid transporter 1-like	155	20	7.32848e-13	0.886	1	C:integral component of membrane	-	IPR013057 (PFAM); PTHR22950:SF191 (PANTHER); PTHR22950 (PANTHER); CYTOPLASMIC_DOMAIN (PHOBIUS); TRANSMEMBRANE (PHOBIUS); NON_CYTOPLASMIC_DOMAIN (PHOBIUS); TMhelix (TMHMM)
SSHrefM3_contig_4715	f-box protein	155	20	8.26994e-19	0.8325	3	F:zinc ion binding; F:nucleic acid binding; F:protein dimerization activity	-	no IPS match
SSHrefM3_contig_5271	photosystem i assembly protein ycf3	155	20	1.75253e-27	0.992	2	C:chloroplast thylakoid membrane; P:photosynthesis	-	no IPS match
SSHrefM3_contig_5381	receptor-like protein kinase	155	20	2.59002e-20	0.8825	2	F:kinase activity; P:phosphorylation	-	PR00019 (PRINTS); G3DSA:3.80.10.10 (GENE3D); IPR025875 (PFAM); PTHR24420:SF637 (PANTHER); PTHR24420 (PANTHER); SSF52058 (SUPERFAMILY)
SSHrefM3_contig_5425	ras-related protein rhn1-like	155	20	7.39842e-27	0.972	3	F:GTP binding; P:small GTPase mediated signal transduction; P:protein transport	-	IPR001806 (PRINTS); IPR027417 (G3DSA:3.40.50.GENE3D); IPR001806 (PFAM); PTHR24073:SF372 (PANTHER); PTHR24073 (PANTHER); PS51419 (PROSITE_PROFILES); IPR027417 (SUPERFAMILY)
SSHrefM3_contig_6591	---NA---	155	0			0	-		no IPS match
SSHrefM3_contig_6600	---NA---	155	0			0	-		no IPS match
SSHrefM3_contig_7494	senescence-associated family protein	155	20	1.76658e-24	0.87	1	C:nucleus	-	Coil (COILS); IPR007650 (PFAM)
SSHrefM3_contig_9230	---NA---	155	0			0	-		no IPS match
SSHrefW3_contig_157	---NA---	155	0			0	-		no IPS match
SSHrefW3_contig_668	---NA---	155	0			0	-		TMhelix (TMHMM)
SSHrefW3_contig_1059	---NA---	155	0			0	-		no IPS match
SSHrefW3_contig_1496	---NA---	155	0			0	-		no IPS match
SSHrefW3_contig_3308	---NA---	155	0			0	-		no IPS match
SSHrefW3_contig_3309	---NA---	155	0			0	-		no IPS match
SSHrefM3_contig_3225	60s ribosomal protein l39	156	20	4.45421e-28	0.987	4	F:structural constituent of ribosome; C:cytosolic large ribosomal subunit; P:translation; C:mitochondrion	-	IPR023626 (G3DSA:1.10.1620.GENE3D); IPR000077 (PFAM); IPR000077 (PANTHER); IPR020083 (PROSITE_PATTERNS); PD007914 (PRODOM); IPR000077 (HAMAP); IPR023626 (SUPERFAMILY)
SSHrefM3_contig_4990	4-coumarate-- ligase-like 7-like	156	20	3.06821e-23	0.933	6	F:fatty-acyl-CoA synthase activity; P:jasmonic acid biosynthetic process; C:peroxisome; F:Photinus-luciferin 4-monooxygenase (ATP-hydrolyzing) activity; F:4-coumarate-CoA ligase activity; P:oxidation-reduction process	EC:2.3.1.86; EC:6.2.1.12; EC:1.13.12.7	IPR025110 (PFAM); G3DSA:3.30.300.30 (GENE3D); PTHR24096 (PANTHER); PTHR24096:SF131 (PANTHER); SSF56801 (SUPERFAMILY)
SSHrefM3_contig_5144	u-box domain-containing protein 35-like isoform x2	156	20	7.23794e-24	0.9435	6	P:protein ubiquitination; P:protein phosphorylation; F:ATP binding; F:ubiquitin-protein transferase activity; F:protein serine/threonine kinase activity; C:ubiquitin ligase complex	EC:2.7.11	IPR003613 (SMART); IPR003613 (PFAM); IPR013083 (G3DSA:3.30.40.GENE3D); PTHR22849 (PANTHER); SSF57850 (SUPERFAMILY)
SSHrefM3_contig_6539	---NA---	156	0			0	-		no IPS match
SSHrefM3_contig_7045	PREDICTED: uncharacterized protein LOC101503663	156	9	3.98363e-17	0.7444	3	F:molecular_function; P:biological_process; C:extracellular region		no IPS match
SSHrefM3_contig_9558	leucine-rich repeat extensin-like protein 3	156	20	1.17052e-19	0.8005	1	C:integral component of membrane	-	SIGNAL_PEPTIDE_H_REGION (PHOBIUS); SIGNAL_PEPTIDE_N_REGION (PHOBIUS); SIGNAL_PEPTIDE (PHOBIUS); SIGNAL_PEPTIDE_C_REGION (PHOBIUS); NON_CYTOPLASMIC_DOMAIN (PHOBIUS)
SSHrefW3_contig_113	---NA---	156	0			0	-		no IPS match
SSHrefW3_contig_1208	---NA---	156	0			0	-		no IPS match
SSHrefW3_contig_1411	---NA---	156	0			0	-		no IPS match
SSHrefW3_contig_1480	---NA---	156	0			0	-		no IPS match
SSHrefW3_contig_3140	pentatricopeptide repeat-containing protein mitochondrial-like isoform x2	156	20	6.18583e-10	0.7025	0	-		no IPS match
SSHrefW3_contig_3175	---NA---	156	0			0	-		no IPS match
SSHrefW3_contig_3310	---NA---	156	0			0	-		no IPS match
SSHrefM3_contig_3097	40s ribosomal protein s15a-5-like	157	20	6.43602e-29	0.937	5	C:cytosolic ribosome; C:vacuole; F:structural constituent of ribosome; P:translation; C:mitochondrion	-	IPR000630 (PFAM); G3DSA:3.30.1490.10 (GENE3D); IPR000630 (PANTHER); PTHR11758:SF11 (PANTHER); IPR000630 (PROSITE_PATTERNS); IPR000630 (SUPERFAMILY)
SSHrefM3_contig_4934	hypothetical protein MTR_2g088100	157	1	5.6889e-17	0.78	0	-		CYTOPLASMIC_DOMAIN (PHOBIUS); TRANSMEMBRANE (PHOBIUS); NON_CYTOPLASMIC_DOMAIN (PHOBIUS); TMhelix (TMHMM)
SSHrefM3_contig_6285	hypothetical protein MTR_3g044650	157	9	1.29995e-20	0.7822	2	F:molecular_function; P:biological_process		no IPS match
SSHrefM3_contig_7228	hypothetical protein MTR_4g124250	157	20	1.01234e-28	0.847	0	-		no IPS match
SSHrefM3_contig_7343	alkaline ceramidase 3-like	157	20	1.74187e-27	0.935	5	F:hydrolase activity, acting on carbon-nitrogen (but not peptide) bonds, in linear amides; C:Golgi apparatus; C:integral component of membrane; C:endoplasmic reticulum; P:ceramide metabolic process	-	IPR008901 (PFAM); PTHR12956:SF4 (PANTHER); PTHR12956 (PANTHER)
SSHrefM3_contig_7843	---NA---	157	0			0	-		TRANSMEMBRANE (PHOBIUS); CYTOPLASMIC_DOMAIN (PHOBIUS); NON_CYTOPLASMIC_DOMAIN (PHOBIUS); TMhelix (TMHMM)
SSHrefM3_contig_9701	lrr receptor-like serine threonine-protein kinase gso1	157	20	4.68157e-20	0.745	2	F:kinase activity; P:phosphorylation	-	CYTOPLASMIC_DOMAIN (PHOBIUS); TRANSMEMBRANE (PHOBIUS); NON_CYTOPLASMIC_DOMAIN (PHOBIUS); TMhelix (TMHMM)
SSHrefW3_contig_1750	---NA---	157	0			0	-		TRANSMEMBRANE (PHOBIUS); CYTOPLASMIC_DOMAIN (PHOBIUS); NON_CYTOPLASMIC_DOMAIN (PHOBIUS); TMhelix (TMHMM)
SSHrefW3_contig_1830	---NA---	157	0			0	-		no IPS match
SSHrefW3_contig_2495	---NA---	157	0			0	-		no IPS match
SSHrefW3_contig_3302	---NA---	157	0			0	-		TRANSMEMBRANE (PHOBIUS); NON_CYTOPLASMIC_DOMAIN (PHOBIUS); CYTOPLASMIC_DOMAIN (PHOBIUS); TMhelix (TMHMM)
SSHrefM3_contig_1473	---NA---	158	0			5	F:DNA binding; C:nucleus; C:nucleosome; F:protein heterodimerization activity; P:nucleosome assembly	-	IPR001951 (PRINTS); IPR009072 (G3DSA:1.10.20.GENE3D); PTHR10484 (PANTHER); IPR019809 (PROSITE_PATTERNS); IPR009072 (SUPERFAMILY)
SSHrefM3_contig_5433	uncharacterized oxidoreductase at4g09670-like	158	20	1.23165e-22	0.783	4	P:myo-inositol hexakisphosphate biosynthetic process; F:oxidoreductase activity; F:nucleotide binding; P:oxidation-reduction process	-	no IPS match
SSHrefM3_contig_6396	protein transport protein sec24-like at3g07100-like	158	20	6.35615e-26	0.969	5	C:COPII vesicle coat; P:intracellular protein transport; P:ER to Golgi vesicle-mediated transport; F:zinc ion binding; F:transporter activity	-	no IPS match
SSHrefM3_contig_7727	exostosin-like protein	158	20	5.35297e-26	0.918	6	C:trans-Golgi network; F:glucuronosyl-N-acetylglucosaminyl-proteoglycan 4-alpha-N-acetylglucosaminyltransferase activity; C:membrane; P:metabolic process; C:Golgi apparatus; C:endosome	EC:2.4.1.224	IPR004263 (PANTHER); PTHR11062:SF63 (PANTHER)
SSHrefM3_contig_8176	calcium-dependent protein kinase 4-like	158	20	7.17959e-25	0.9305	4	F:calmodulin-dependent protein kinase activity; F:calcium ion binding; P:protein phosphorylation; F:ATP binding	EC:2.7.11.17	no IPS match
SSHrefM3_contig_8348	fructose- - cytosolic-like	158	20	5.87914e-28	0.995	4	P:carbohydrate metabolic process; F:2-alkenal reductase [NAD(P)] activity; F:fructose 1,6-bisphosphate 1-phosphatase activity; P:oxidation-reduction process	EC:1.3.1.74; EC:3.1.3.11	IPR000146 (PFAM); G3DSA:3.40.190.80 (GENE3D); IPR000146 (PANTHER); SSF56655 (SUPERFAMILY)
SSHrefM3_contig_10028	transcription factor bzip63	158	20	6.03749e-22	0.767	3	F:sequence-specific DNA binding; F:transcription factor activity, sequence-specific DNA binding; P:regulation of transcription, DNA-templated	-	no IPS match
SSHrefW3_contig_873	transcription factor divaricata-like	158	7	3.08956e-17	0.7514	5	F:transcription factor activity, sequence-specific DNA binding; F:DNA binding; F:chromatin binding; C:nucleus; P:regulation of transcription, DNA-templated	-	SIGNAL_PEPTIDE_C_REGION (PHOBIUS); SIGNAL_PEPTIDE_N_REGION (PHOBIUS); NON_CYTOPLASMIC_DOMAIN (PHOBIUS); SIGNAL_PEPTIDE (PHOBIUS); SIGNAL_PEPTIDE_H_REGION (PHOBIUS); TMhelix (TMHMM)
SSHrefW3_contig_1902	---NA---	158	0			0	-		SIGNAL_PEPTIDE_C_REGION (PHOBIUS); SIGNAL_PEPTIDE_H_REGION (PHOBIUS); SIGNAL_PEPTIDE_N_REGION (PHOBIUS); NON_CYTOPLASMIC_DOMAIN (PHOBIUS); SIGNAL_PEPTIDE (PHOBIUS)
SSHrefW3_contig_2042	---NA---	158	0			0	-		no IPS match
SSHrefW3_contig_2602	---NA---	158	0			0	-		no IPS match
SSHrefW3_contig_2695	endochitinase-like	158	16	1.86018e-15	0.7331	5	F:chitinase activity; P:carbohydrate metabolic process; P:chitin catabolic process; F:chitin binding; P:cell wall macromolecule catabolic process	EC:3.2.1.14	no IPS match
SSHrefW3_contig_2930	---NA---	158	0			0	-		no IPS match
SSHrefW3_contig_3053	---NA---	158	0			0	-		NON_CYTOPLASMIC_DOMAIN (PHOBIUS); CYTOPLASMIC_DOMAIN (PHOBIUS); TRANSMEMBRANE (PHOBIUS)
SSHrefW3_contig_3227	---NA---	158	0			0	-		TRANSMEMBRANE (PHOBIUS); NON_CYTOPLASMIC_DOMAIN (PHOBIUS); CYTOPLASMIC_DOMAIN (PHOBIUS); TMhelix (TMHMM)
SSHrefM3_contig_1204	nfatc2-interacting protein	159	20	4.24975e-22	0.793	1	F:molecular_function		G3DSA:3.10.20.90 (GENE3D)
SSHrefM3_contig_3745	3-ketoacyl- synthase 11-like	159	20	8.45323e-29	0.956	3	C:membrane; P:fatty acid biosynthetic process; F:transferase activity, transferring acyl groups other than amino-acyl groups	-	IPR016038 (G3DSA:3.40.47.GENE3D); PTHR31561:SF3 (PANTHER); PTHR31561 (PANTHER)
SSHrefM3_contig_4173	phosphatidylserine synthase 2-like isoform x1	159	20	1.33429e-25	0.859	1	P:phosphatidylserine biosynthetic process	-	NON_CYTOPLASMIC_DOMAIN (PHOBIUS); TRANSMEMBRANE (PHOBIUS); CYTOPLASMIC_DOMAIN (PHOBIUS); TMhelix (TMHMM)
SSHrefM3_contig_5883	protein weak chloroplast movement under blue light 1-like isoform x1	159	3	7.70386e-05	0.8467	0	-		no IPS match
SSHrefM3_contig_8244	f-box fbd lrr-repeat protein	159	10	5.91671e-13	0.717	2	C:thylakoid; C:membrane part	-	no IPS match
SSHrefW3_contig_1306	---NA---	159	0			0	-		no IPS match
SSHrefW3_contig_1466	---NA---	159	0			0	-		NON_CYTOPLASMIC_DOMAIN (PHOBIUS); TRANSMEMBRANE (PHOBIUS); CYTOPLASMIC_DOMAIN (PHOBIUS); TMhelix (TMHMM)
SSHrefW3_contig_1479	---NA---	159	0			0	-		TRANSMEMBRANE (PHOBIUS); NON_CYTOPLASMIC_DOMAIN (PHOBIUS); CYTOPLASMIC_DOMAIN (PHOBIUS); TMhelix (TMHMM)
SSHrefW3_contig_1790	glycosyl hydrolases family 31 protein isoform 1	159	20	1.2151e-22	0.8915	3	F:carbohydrate binding; P:carbohydrate metabolic process; F:hydrolase activity, hydrolyzing O-glycosyl compounds	-	IPR000322 (PFAM); PTHR22762 (PANTHER); PTHR22762:SF7 (PANTHER); SSF51011 (SUPERFAMILY)
SSHrefW3_contig_2316	probable nucleolar protein 5-2	159	20	2.2921e-14	0.979	3	C:nucleolus; C:membrane; F:DNA binding	-	IPR012974 (PFAM); PTHR10894:SF1 (PANTHER); PTHR10894 (PANTHER)
SSHrefW3_contig_2698	---NA---	159	0			0	-		SIGNAL_PEPTIDE_C_REGION (PHOBIUS); SIGNAL_PEPTIDE (PHOBIUS); SIGNAL_PEPTIDE_N_REGION (PHOBIUS); NON_CYTOPLASMIC_DOMAIN (PHOBIUS); SIGNAL_PEPTIDE_H_REGION (PHOBIUS); SignalP-noTM (SIGNALP_EUK)
SSHrefW3_contig_3199	---NA---	159	0			0	-		no IPS match
SSHrefM3_contig_1061	hypothetical protein MTR_7g034750	160	20	4.42643e-28	0.908	4	P:starch biosynthetic process; P:isopentenyl diphosphate biosynthetic process, methylerythritol 4-phosphate pathway; C:chloroplast; P:maltose metabolic process	-	no IPS match
SSHrefM3_contig_5246	cc-nbs-lrr resistance protein	160	20	2.38821e-20	0.824	2	P:defense response; F:ADP binding	-	no IPS match
SSHrefM3_contig_5780	40s ribosomal protein s26-1-like	160	20	9.53034e-17	1	3	C:ribosome; F:structural constituent of ribosome; P:translation	-	IPR000892 (PFAM); IPR000892 (PANTHER)
SSHrefM3_contig_6488	extensin-2-like	160	10	4.47533e-12	0.742	0	-		SIGNAL_PEPTIDE_C_REGION (PHOBIUS); SIGNAL_PEPTIDE_H_REGION (PHOBIUS); NON_CYTOPLASMIC_DOMAIN (PHOBIUS); SIGNAL_PEPTIDE (PHOBIUS); SIGNAL_PEPTIDE_N_REGION (PHOBIUS); SignalP-noTM (SIGNALP_EUK); TMhelix (TMHMM)
SSHrefM3_contig_8030	vacuolar protein sorting-associated protein 29-like	160	20	1.18832e-26	0.9665	12	P:vesicle-mediated transport; P:ubiquitin-dependent protein catabolic process; C:retromer complex; C:multivesicular body; P:protein targeting to vacuole; P:response to misfolded protein; P:endosome to lysosome transport; P:proteasome core complex assembly; P:membrane fusion; F:protein serine/threonine phosphatase activity; P:receptor recycling; P:photorespiration	-	IPR029052 (G3DSA:3.60.21.GENE3D)
SSHrefM3_contig_8334	hypothetical protein PHAVU_004G082500g	160	15	6.94331e-13	0.7213	3	F:molecular_function; P:biological_process; C:cellular_component		no IPS match
SSHrefM3_contig_9353	probable protein s-acyltransferase 17-like	160	20	2.23648e-15	0.775	2	F:zinc ion binding; F:transferase activity	-	no IPS match
SSHrefW3_contig_499	---NA---	160	0			0	-		no IPS match
SSHrefW3_contig_778	---NA---	160	0			0	-		no IPS match
SSHrefW3_contig_1113	---NA---	160	0			0	-		Coil (COILS)
SSHrefW3_contig_1430	---NA---	160	0			0	-		NON_CYTOPLASMIC_DOMAIN (PHOBIUS); CYTOPLASMIC_DOMAIN (PHOBIUS); TRANSMEMBRANE (PHOBIUS)
SSHrefW3_contig_1690	---NA---	160	0			0	-		SIGNAL_PEPTIDE_N_REGION (PHOBIUS); SIGNAL_PEPTIDE_H_REGION (PHOBIUS); NON_CYTOPLASMIC_DOMAIN (PHOBIUS); SIGNAL_PEPTIDE (PHOBIUS); SIGNAL_PEPTIDE_C_REGION (PHOBIUS)
SSHrefW3_contig_2194	---NA---	160	0			0	-		no IPS match
SSHrefW3_contig_3098	---NA---	160	0			0	-		no IPS match
SSHrefM3_contig_3458	transcription factor tcp7-like	161	20	1.51845e-29	0.991	17	P:negative regulation of defense response; F:protein binding; P:jasmonic acid mediated signaling pathway; P:regulation of protein dephosphorylation; P:systemic acquired resistance, salicylic acid mediated signaling pathway; P:regulation of plant-type hypersensitive response; P:regulation of hydrogen peroxide metabolic process; P:response to bacterium; P:protein targeting to membrane; P:negative r…	-	IPR005333 (PFAM); PTHR31072 (PANTHER); PTHR31072:SF7 (PANTHER); IPR017887 (PROSITE_PROFILES)
SSHrefM3_contig_4385	anthocyanidin reductase-like	161	20	8.12402e-19	0.7935	5	P:cellular metabolic process; P:steroid biosynthetic process; F:coenzyme binding; P:oxidation-reduction process; F:3-beta-hydroxy-delta5-steroid dehydrogenase activity	EC:1.1.1.145	no IPS match
SSHrefM3_contig_6002	serine threonine-protein kinase afc3-like	161	20	2.51702e-31	0.944	7	P:protein autophosphorylation; F:protein serine/threonine kinase activity; F:protein serine/threonine/tyrosine kinase activity; C:plastid; F:protein tyrosine kinase activity; F:ATP binding; P:positive regulation of translation	EC:2.7.10; EC:2.7.11; EC:2.7.12.1	G3DSA:1.10.510.10 (GENE3D); IPR000719 (PFAM); PTHR24058:SF44 (PANTHER); PTHR24058 (PANTHER); IPR000719 (PROSITE_PROFILES); IPR011009 (SUPERFAMILY)
SSHrefM3_contig_7206	---NA---	161	0			0	-		no IPS match
SSHrefM3_contig_7317	ubiquitin carboxyl-terminal hydrolase 23-like	161	20	1.15148e-21	0.8285	4	F:ubiquitin-specific protease activity; P:nucleotide biosynthetic process; P:ubiquitin-dependent protein catabolic process; F:obsolete ubiquitin thiolesterase activity	EC:3.1.2.15	no IPS match
SSHrefM3_contig_7661	kinase-like protein	161	20	1.84475e-19	0.8395	7	P:protein phosphorylation; P:vesicle-mediated transport; F:ATP binding; P:intracellular protein transport; C:integral component of membrane; F:zinc ion binding; F:protein serine/threonine kinase activity	EC:2.7.11	no IPS match
SSHrefM3_contig_9103	ubiquinone biosynthesis protein coq4 mitochondrial-like isoform x1	161	20	5.02859e-16	0.929	2	C:extrinsic component of mitochondrial inner membrane; P:ubiquinone biosynthetic process	-	IPR007715 (PFAM); PTHR12922 (PANTHER); PTHR12922:SF7 (PANTHER)
SSHrefM3_contig_9309	60s ribosomal protein l13	161	20	2.42738e-30	0.983	6	C:nucleolus; F:structural constituent of ribosome; C:plasma membrane; C:cell wall; C:cytosolic large ribosomal subunit; P:translation	-	IPR001380 (PFAM); PTHR11722:SF0 (PANTHER); IPR001380 (PANTHER)
SSHrefW3_contig_495	double-stranded rna-binding protein 2-like	161	1	3.60904e-05	0.73	0	-		no IPS match
SSHrefW3_contig_620	---NA---	161	0			0	-		no IPS match
SSHrefW3_contig_1132	---NA---	161	0			0	-		no IPS match
SSHrefW3_contig_1974	---NA---	161	0			0	-		no IPS match
SSHrefW3_contig_2104	---NA---	161	0			0	-		no IPS match
SSHrefW3_contig_2109	---NA---	161	0			0	-		no IPS match
SSHrefW3_contig_2518	---NA---	161	0			0	-		TRANSMEMBRANE (PHOBIUS); CYTOPLASMIC_DOMAIN (PHOBIUS); NON_CYTOPLASMIC_DOMAIN (PHOBIUS); TMhelix (TMHMM)
SSHrefW3_contig_2942	---NA---	161	0			0	-		no IPS match
SSHrefW3_contig_2958	---NA---	161	0			0	-		no IPS match
SSHrefM3_contig_2322	dolichyl-diphosphooligosaccharide--protein glycosyltransferase subunit dad1-like	162	20	1.68014e-29	0.995	5	C:oligosaccharyltransferase complex; P:protein glycosylation; C:integral component of membrane; F:dolichyl-diphosphooligosaccharide-protein glycotransferase activity; P:apoptotic process	EC:2.4.1.119	no IPS match
SSHrefM3_contig_3853	chaperone activity of bc1 complex- mitochondrial-like	162	20	1.5171e-21	0.869	6	F:transferase activity, transferring phosphorus-containing groups; P:transport; P:cytochrome complex assembly; C:mitochondrial respiratory chain; P:chlorophyll catabolic process; F:transporter activity	-	IPR004147 (PFAM); PTHR10566 (PANTHER); PTHR10566:SF65 (PANTHER)
SSHrefM3_contig_6895	PREDICTED: uncharacterized protein LOC101504672	162	20	8.09756e-25	0.874	1	C:nucleus	-	no IPS match
SSHrefM3_contig_7674	ankyrin repeat protein rf_0381-like	162	6	5.62279e-17	0.8083	1	P:biological_process		no IPS match
SSHrefM3_contig_7848	endonuclease 2-like	162	20	1.12811e-27	0.8995	3	F:endonuclease activity; P:DNA catabolic process; F:nucleic acid binding	-	IPR003154 (PFAM); IPR008947 (G3DSA:1.10.575.GENE3D); IPR008947 (SUPERFAMILY)
SSHrefM3_contig_7993	folylpolyglutamate synthase	162	20	1.3123e-22	0.922	4	F:tetrahydrofolylpolyglutamate synthase activity; P:one-carbon metabolic process; P:tetrahydrofolylpolyglutamate biosynthetic process; F:ATP binding	EC:6.3.2.17	IPR004101 (G3DSA:3.90.190.GENE3D); IPR001645 (PANTHER); PTHR11136:SF5 (PANTHER)
SSHrefM3_contig_8379	desi-like protein at4g17486	162	20	3.6312e-29	0.964	0	-		PTHR12378 (PANTHER); PTHR12378:SF9 (PANTHER)
SSHrefM3_contig_9482	3-hydroxyisobutyryl- hydrolase 1	162	20	4.86722e-19	0.8145	9	F:3-hydroxyisobutyryl-CoA hydrolase activity; P:xanthophyll biosynthetic process; P:response to cold; P:response to auxin; P:fatty acid beta-oxidation; P:valine catabolic process; C:chloroplast; F:carotene beta-ring hydroxylase activity; P:carotene metabolic process	EC:3.1.2.4	no IPS match
SSHrefM3_contig_9568	---NA---	162	0			0	-		Coil (COILS)
SSHrefW3_contig_839	---NA---	162	0			0	-		NON_CYTOPLASMIC_DOMAIN (PHOBIUS); SIGNAL_PEPTIDE_H_REGION (PHOBIUS); SIGNAL_PEPTIDE (PHOBIUS); SIGNAL_PEPTIDE_N_REGION (PHOBIUS); SIGNAL_PEPTIDE_C_REGION (PHOBIUS); SignalP-noTM (SIGNALP_EUK)
SSHrefW3_contig_1676	---NA---	162	0			0	-		no IPS match
SSHrefW3_contig_2071	---NA---	162	0			0	-		no IPS match
SSHrefW3_contig_3016	---NA---	162	0			0	-		no IPS match
SSHrefW3_contig_3169	---NA---	162	0			0	-		no IPS match
SSHrefW3_contig_3273	vasodilator-stimulated phospho	162	1	0.00014522	0.65	0	-		no IPS match
SSHrefM3_contig_5333	pentatricopeptide repeat-containing protein at5g02860-like	163	20	9.55646e-22	0.832	1	P:biological_process		IPR002885 (PFAM); IPR002885 (TIGRFAM)
SSHrefM3_contig_6427	chromatin remodeling complex subunit	163	9	7.63359e-21	0.6889	2	P:maintenance of chromatin silencing; F:protein homodimerization activity	-	no IPS match
SSHrefM3_contig_8426	pentatricopeptide repeat-containing protein mitochondrial-like	163	20	1.57564e-24	0.8885	0	-		IPR002885 (TIGRFAM); IPR002885 (PFAM); PTHR24015 (PANTHER); PTHR24015:SF416 (PANTHER); IPR002885 (PROSITE_PROFILES); IPR002885 (PROSITE_PROFILES)
SSHrefM3_contig_9516	receptor-like protein kinase	163	8	2.65567e-10	0.6788	3	P:phosphorylation; F:protein kinase activity; F:nucleotide binding	-	no IPS match
SSHrefM3_contig_10017	ubiquitin-60s ribosomal protein l40-like	163	20	7.51162e-30	1	8	P:RNA methylation; P:translation; C:nucleolus; F:structural constituent of ribosome; P:protein ubiquitination; C:cytosolic large ribosomal subunit; P:embryo development ending in seed dormancy; F:protein binding	-	IPR019956 (PRINTS); IPR000626 (SMART); G3DSA:3.10.20.90 (GENE3D); IPR000626 (PFAM); PTHR10666 (PANTHER); IPR019954 (PROSITE_PATTERNS); IPR000626 (PROSITE_PROFILES); IPR029071 (SUPERFAMILY)
SSHrefM3_contig_10019	carboxyl-terminal-processing protease-like	163	20	4.93003e-28	0.896	6	P:intracellular signal transduction; C:chloroplast thylakoid lumen; C:extracellular region; F:serine-type peptidase activity; P:proteolysis; P:mRNA modification	-	IPR005151 (PFAM); IPR029045 (G3DSA:3.90.226.GENE3D); PTHR32060:SF8 (PANTHER); PTHR32060 (PANTHER); IPR029045 (SUPERFAMILY)
SSHrefW3_contig_444	---NA---	163	0			0	-		no IPS match
SSHrefW3_contig_482	nc domain-containing	163	20	5.40845e-18	0.673	4	F:heme binding; F:oxidoreductase activity; P:oxidation-reduction process; F:iron-sulfur cluster binding	-	no IPS match
SSHrefW3_contig_987	---NA---	163	0			0	-		no IPS match
SSHrefW3_contig_1206	---NA---	163	0			0	-		TRANSMEMBRANE (PHOBIUS); CYTOPLASMIC_DOMAIN (PHOBIUS); NON_CYTOPLASMIC_DOMAIN (PHOBIUS); TMhelix (TMHMM)
SSHrefW3_contig_1324	---NA---	163	0			0	-		no IPS match
SSHrefW3_contig_1497	transposon tf2-1 polyprotein isoform x1	163	20	1.24207e-24	0.768	3	F:nucleic acid binding; C:nucleus; P:DNA integration	-	no IPS match
SSHrefW3_contig_1909	---NA---	163	0			0	-		no IPS match
SSHrefW3_contig_2421	---NA---	163	0			0	-		no IPS match
SSHrefW3_contig_2934	---NA---	163	0			0	-		no IPS match
SSHrefM3_contig_2427	---NA---	164	0			0	-		IPR010800 (PFAM); SignalP-noTM (SIGNALP_EUK); SignalP-TM (SIGNALP_GRAM_POSITIVE)
SSHrefM3_contig_3974	uncharacterized rna pseudouridine synthase aq_1464-like	164	1	2.49564e-13	0.87	0	-		NON_CYTOPLASMIC_DOMAIN (PHOBIUS); SIGNAL_PEPTIDE_C_REGION (PHOBIUS); SIGNAL_PEPTIDE_N_REGION (PHOBIUS); SIGNAL_PEPTIDE_H_REGION (PHOBIUS); SIGNAL_PEPTIDE (PHOBIUS)
SSHrefM3_contig_5069	disease resistance gene	164	20	6.02713e-26	0.7565	3	F:molecular_function; P:biological_process; C:cellular_component		no IPS match
SSHrefM3_contig_5603	subtilisin-like protease-like	164	17	4.929e-10	0.8382	5	F:identical protein binding; F:serine-type endopeptidase activity; P:glucosinolate biosynthetic process; P:proteolysis; P:negative regulation of catalytic activity	EC:3.4.21	IPR015500 (PANTHER); PTHR10795:SF3 (PANTHER)
SSHrefM3_contig_6852	small rna 2 -o-methyltransferase-like	164	20	3.2978e-23	0.8205	4	P:protein folding; F:RNA methyltransferase activity; P:RNA methylation; F:O-methyltransferase activity	EC:2.1.1	no IPS match
SSHrefM3_contig_7783	probable ran guanine nucleotide release factor-like	164	20	8.62252e-28	0.859	2	F:molecular_function; P:biological_process		IPR016123 (G3DSA:3.40.1000.GENE3D)
SSHrefM3_contig_9355	trafficking protein particle complex subunit 6b-like	164	20	1.72072e-30	0.944	4	P:response to abscisic acid; P:pollen tube development; P:vesicle-mediated transport; F:transporter activity	-	IPR007194 (PFAM); G3DSA:3.30.1380.20 (GENE3D); IPR024096 (SUPERFAMILY)
SSHrefM3_contig_9620	histone-lysine n-methyltransferase atx5-like	164	20	4.77026e-24	0.913	5	F:DNA binding; F:histone-lysine N-methyltransferase activity; C:nucleus; F:zinc ion binding; P:histone H3-K4 methylation	EC:2.1.1.43	IPR003616 (SMART); G3DSA:2.170.270.10 (GENE3D); IPR015722 (PTHR22884:PANTHER); PTHR22884 (PANTHER); IPR003616 (PROSITE_PROFILES); SSF82199 (SUPERFAMILY)
SSHrefW3_contig_772	---NA---	164	0			0	-		no IPS match
SSHrefW3_contig_895	---NA---	164	0			0	-		TRANSMEMBRANE (PHOBIUS); CYTOPLASMIC_DOMAIN (PHOBIUS); NON_CYTOPLASMIC_DOMAIN (PHOBIUS)
SSHrefW3_contig_1312	---NA---	164	0			0	-		no IPS match
SSHrefW3_contig_1363	---NA---	164	0			0	-		no IPS match
SSHrefW3_contig_1366	---NA---	164	0			0	-		no IPS match
SSHrefW3_contig_1449	---NA---	164	0			0	-		no IPS match
SSHrefW3_contig_1804	---NA---	164	0			0	-		TRANSMEMBRANE (PHOBIUS); NON_CYTOPLASMIC_DOMAIN (PHOBIUS); CYTOPLASMIC_DOMAIN (PHOBIUS); TMhelix (TMHMM)
SSHrefW3_contig_1912	---NA---	164	0			0	-		no IPS match
SSHrefW3_contig_2078	---NA---	164	0			0	-		no IPS match
SSHrefW3_contig_2582	---NA---	164	0			0	-		no IPS match
SSHrefW3_contig_2660	---NA---	164	0			0	-		no IPS match
SSHrefW3_contig_3179	---NA---	164	0			0	-		no IPS match
SSHrefA3_contig_1833	---NA---	164	0			0	-		no IPS match
SSHrefM3_contig_1949	hypothetical protein MTR_4g061300	165	1	3.4925e-21	0.87	0	-		no IPS match
SSHrefM3_contig_4416	ribosomal protein l31	165	20	1.15791e-28	0.938	3	C:ribosome; F:structural constituent of ribosome; P:translation	-	IPR002150 (PFAM)
SSHrefM3_contig_4577	2-succinylbenzoate-- chloroplastic peroxisomal-like isoform x1	165	20	3.12642e-28	0.9105	5	F:AMP binding; C:peroxisome; C:chloroplast; P:phylloquinone biosynthetic process; F:o-succinylbenzoate-CoA ligase activity	EC:6.2.1.26	IPR000873 (PFAM); G3DSA:3.40.50.980 (GENE3D); PTHR24095 (PANTHER); PTHR24095:SF99 (PANTHER); CYTOPLASMIC_DOMAIN (PHOBIUS); TRANSMEMBRANE (PHOBIUS); NON_CYTOPLASMIC_DOMAIN (PHOBIUS); SSF56801 (SUPERFAMILY); TMhelix (TMHMM)
SSHrefM3_contig_5918	transcription factor myb1r1-like	165	20	4.07452e-24	0.887	5	F:transcription factor activity, sequence-specific DNA binding; F:DNA binding; F:zinc ion binding; F:chromatin binding; P:regulation of transcription, DNA-templated	-	IPR001005 (SMART); IPR001005 (PFAM); IPR009057 (G3DSA:1.10.10.GENE3D); IPR006447 (TIGRFAM); PTHR25040:SF137 (PANTHER); PTHR25040 (PANTHER); IPR017930 (PROSITE_PROFILES); IPR009057 (SUPERFAMILY)
SSHrefM3_contig_5931	myosin-15-like isoform x1	165	20	3.74249e-24	0.8335	4	F:actin binding; C:myosin complex; F:ATP binding; F:motor activity	-	no IPS match
SSHrefM3_contig_6967	60s ribosomal protein l37a-like	165	20	1.32457e-30	0.998	3	F:structural constituent of ribosome; C:cytosolic large ribosomal subunit; P:translation	-	no IPS match
SSHrefM3_contig_8403	clp protease-related protein chloroplastic-like	165	20	5.13129e-24	0.811	5	C:chloroplast envelope; P:protein metabolic process; F:ATP binding; C:chloroplast stroma; C:thylakoid	-	IPR004176 (PFAM); IPR023150 (G3DSA:1.10.1780.GENE3D)
SSHrefM3_contig_8583	cyclic dof factor 2-like	165	20	6.32111e-19	0.7855	2	F:DNA binding; P:regulation of transcription, DNA-templated	-	no IPS match
SSHrefM3_contig_8639	dna-directed rna polymerases i and iii subunit rpac2-like	165	20	3.81628e-29	0.8985	5	C:DNA-directed RNA polymerase III complex; P:tRNA transcription; F:DNA-directed RNA polymerase activity; F:DNA binding; F:protein dimerization activity	EC:2.7.7.6	PF13656 (PFAM); G3DSA:3.30.1360.10 (GENE3D); PTHR13946:SF16 (PANTHER); PTHR13946 (PANTHER); IPR009025 (SUPERFAMILY)
SSHrefM3_contig_9123	autophagy-related protein 9-like	165	19	6.92507e-14	0.7211	1	P:autophagy		no IPS match
SSHrefM3_contig_9794	amp deaminase-like	165	20	1.06338e-28	0.991	6	F:AMP deaminase activity; C:cytosol; P:response to abscisic acid; C:nucleus; P:embryo development ending in seed dormancy; P:IMP salvage	EC:3.5.4.6	IPR001365 (PFAM); IPR006329 (PANTHER); SSF51556 (SUPERFAMILY)
SSHrefW3_contig_1370	---NA---	165	0			0	-		no IPS match
SSHrefW3_contig_1511	---NA---	165	0			0	-		no IPS match
SSHrefW3_contig_2585	---NA---	165	0			0	-		no IPS match
SSHrefW3_contig_3118	---NA---	165	0			0	-		no IPS match
SSHrefW3_contig_3228	---NA---	165	0			0	-		no IPS match
SSHrefW3_contig_3268	atp-dependent metalloprotease	165	20	5.57111e-09	0.6905	9	F:nucleoside-triphosphatase activity; C:intracellular membrane-bounded organelle; P:organic substance catabolic process; P:protein metabolic process; F:metallopeptidase activity; C:cytoplasmic part; F:ion binding; F:nucleotide binding; C:membrane	EC:3.6.1.15	G3DSA:1.10.8.60 (GENE3D); PTHR23076 (PANTHER); IPR027417 (SUPERFAMILY)
SSHrefA3_contig_1111	---NA---	165	0			0	-		no IPS match
SSHrefM3_contig_6339	protein rft1 homolog isoform x1	166	20	1.88886e-22	0.7965	3	P:lipid transport; C:integral component of membrane; F:lipid transporter activity	-	no IPS match
SSHrefM3_contig_9009	ankyrin repeat-containing protein at5g02620-like	166	20	1.41426e-23	0.7155	1	C:integral component of membrane		TRANSMEMBRANE (PHOBIUS); NON_CYTOPLASMIC_DOMAIN (PHOBIUS); CYTOPLASMIC_DOMAIN (PHOBIUS); NON_CYTOPLASMIC_DOMAIN (PHOBIUS); TRANSMEMBRANE (PHOBIUS); TMhelix (TMHMM)
SSHrefM3_contig_9418	uncharacterized loc101206421	166	20	6.90185e-27	0.9065	9	P:pentose-phosphate shunt; P:photosystem II assembly; C:chloroplast inner membrane; P:chlorophyll biosynthetic process; P:isopentenyl diphosphate biosynthetic process, methylerythritol 4-phosphate pathway; C:chloroplast thylakoid; P:rRNA processing; P:thylakoid membrane organization; C:mitochondrion	-	no IPS match
SSHrefM3_contig_10115	PREDICTED: uncharacterized protein LOC101498298 isoform X1	166	20	5.13785e-14	0.79	2	C:mitochondrion; C:plasma membrane	-	no IPS match
SSHrefW3_contig_369	---NA---	166	0			0	-		no IPS match
SSHrefW3_contig_1079	---NA---	166	0			0	-		TRANSMEMBRANE (PHOBIUS); NON_CYTOPLASMIC_DOMAIN (PHOBIUS); CYTOPLASMIC_DOMAIN (PHOBIUS)
SSHrefW3_contig_1331	---NA---	166	0			0	-		no IPS match
SSHrefW3_contig_1557	---NA---	166	0			0	-		no IPS match
SSHrefW3_contig_1720	---NA---	166	0			0	-		no IPS match
SSHrefW3_contig_2077	---NA---	166	0			0	-		no IPS match
SSHrefW3_contig_2087	signal recognition particle 54 kda protein 2-like	166	20	1.95142e-15	0.808	11	C:signal recognition particle, endoplasmic reticulum targeting; F:7S RNA binding; P:defense response to virus; F:GTP binding; P:obsolete GTP catabolic process; C:cytosol; P:production of miRNAs involved in gene silencing by miRNA; P:production of ta-siRNAs involved in RNA interference; F:GTPase activity; P:SRP-dependent cotranslational protein targeting to membrane, signal sequence recognition; F…	-	IPR000897 (PFAM); IPR027417 (G3DSA:3.40.50.GENE3D); PTHR11564:SF5 (PANTHER); PTHR11564 (PANTHER); IPR000897 (PROSITE_PATTERNS)
SSHrefW3_contig_2587	---NA---	166	0			0	-		no IPS match
SSHrefW3_contig_2906	---NA---	166	0			0	-		no IPS match
SSHrefW3_contig_3248	---NA---	166	0			0	-		no IPS match
SSHrefW3_contig_3307	---NA---	166	0			0	-		no IPS match
SSHrefM3_contig_3236	protein phosphatase 2c	167	5	7.15272e-12	0.732	3	P:protein dephosphorylation; F:metal ion binding; F:protein serine/threonine phosphatase activity	-	SIGNAL_PEPTIDE_H_REGION (PHOBIUS); SIGNAL_PEPTIDE (PHOBIUS); SIGNAL_PEPTIDE_C_REGION (PHOBIUS); NON_CYTOPLASMIC_DOMAIN (PHOBIUS); SIGNAL_PEPTIDE_N_REGION (PHOBIUS); TMhelix (TMHMM)
SSHrefM3_contig_3489	inorganic phosphate transporter 1-4	167	20	3.11563e-28	1	10	F:phosphate ion transmembrane transporter activity; C:vacuole; C:plasma membrane; P:cellular response to phosphate starvation; F:inorganic phosphate transmembrane transporter activity; P:response to abscisic acid; P:phosphate ion transmembrane transport; C:integral component of membrane; C:nucleus; F:symporter activity	-	G3DSA:1.20.1250.20 (GENE3D); IPR005828 (PFAM); PTHR24064 (PANTHER); PTHR24064:SF210 (PANTHER); CYTOPLASMIC_DOMAIN (PHOBIUS); TRANSMEMBRANE (PHOBIUS); NON_CYTOPLASMIC_DOMAIN (PHOBIUS); IPR020846 (PROSITE_PROFILES); IPR016196 (SUPERFAMILY); TMhelix (TMHMM)
SSHrefM3_contig_4102	photosystem ii d1 precursor processing protein psb27- chloroplastic-like isoform x2	167	20	3.73951e-25	0.8655	3	P:pentose-phosphate shunt; P:photosystem II assembly; C:chloroplast thylakoid lumen	-	IPR025585 (PFAM)
SSHrefM3_contig_5613	digestive organ expansion factor-like protein	167	16	1.66858e-13	0.7444	1	C:nucleus		no IPS match
SSHrefM3_contig_6292	PREDICTED: uncharacterized protein LOC101497862	167	20	6.78799e-28	0.9365	1	C:plasma membrane	-	IPR006943 (PFAM)
SSHrefM3_contig_6670	tir-nbs-lrr resistance protein	167	19	5.46898e-12	0.7037	3	P:defense response; F:ADP binding; P:signal transduction	-	no IPS match
SSHrefM3_contig_6999	vamp-like protein ykt61	167	20	3.35059e-31	0.96	10	P:protein targeting to vacuole; P:Golgi organization; P:Golgi vesicle transport; C:Golgi apparatus; P:mitotic nuclear division; P:membrane fusion; C:integral component of membrane; C:nucleus; C:cytosol; P:vacuole organization	-	IPR010908 (PFAM); IPR010908 (G3DSA:3.30.450.GENE3D); IPR010908 (PROSITE_PROFILES); IPR011012 (SUPERFAMILY)
SSHrefM3_contig_8366	type i inositol -trisphosphate 5-phosphatase 1-like isoform x3	167	20	5.58205e-29	0.983	6	C:ribosome; F:inositol trisphosphate phosphatase activity; F:RNA binding; P:phosphatidylinositol dephosphorylation; P:inositol phosphate dephosphorylation; P:inositol trisphosphate metabolic process	-	IPR005135 (G3DSA:3.60.10.GENE3D); PTHR11200:SF109 (PANTHER); PTHR11200 (PANTHER); IPR005135 (SUPERFAMILY)
SSHrefW3_contig_336	---NA---	167	0			0	-		TRANSMEMBRANE (PHOBIUS); CYTOPLASMIC_DOMAIN (PHOBIUS); NON_CYTOPLASMIC_DOMAIN (PHOBIUS); SignalP-TM (SIGNALP_EUK); TMhelix (TMHMM)
SSHrefW3_contig_729	---NA---	167	0			0	-		NON_CYTOPLASMIC_DOMAIN (PHOBIUS); TRANSMEMBRANE (PHOBIUS); CYTOPLASMIC_DOMAIN (PHOBIUS); TMhelix (TMHMM)
SSHrefW3_contig_1078	---NA---	167	0			0	-		no IPS match
SSHrefW3_contig_1160	---NA---	167	0			0	-		no IPS match
SSHrefW3_contig_1162	---NA---	167	0			0	-		no IPS match
SSHrefW3_contig_2043	---NA---	167	0			0	-		no IPS match
SSHrefW3_contig_2436	---NA---	167	0			0	-		no IPS match
SSHrefW3_contig_2882	stress responsive alpha-beta barrel domain protein	167	16	1.31016e-12	0.74	10	C:peroxisome; P:methionine biosynthetic process; P:cysteine biosynthetic process; F:molecular_function; P:glucosinolate biosynthetic process; C:chloroplast stroma; C:cytosol; P:RNA splicing, via endonucleolytic cleavage and ligation; P:biological_process; C:chloroplast		SIGNAL_PEPTIDE_H_REGION (PHOBIUS); SIGNAL_PEPTIDE_C_REGION (PHOBIUS); SIGNAL_PEPTIDE (PHOBIUS); NON_CYTOPLASMIC_DOMAIN (PHOBIUS); SIGNAL_PEPTIDE_N_REGION (PHOBIUS)
SSHrefW3_contig_3298	rrp15-like protein	167	8	1.32531e-15	0.8638	0	-		no IPS match
SSHrefM3_contig_3339	cysteine proteinase rd19a-like	168	20	5.8229e-29	0.952	8	P:defense response to bacterium; C:vacuole; P:response to desiccation; C:extracellular region; P:proteolysis; C:nucleus; P:response to salt stress; F:cysteine-type peptidase activity	EC:3.4	G3DSA:3.90.70.10 (GENE3D); IPR000668 (PFAM); PTHR12411:SF296 (PANTHER); IPR013128 (PANTHER); SSF54001 (SUPERFAMILY)
SSHrefM3_contig_3566	abc transporter g family member 22 isoform x1	168	6	9.87992e-05	0.92	5	F:ATPase activity; F:ATP binding; P:metabolic process; F:nucleotide binding; C:membrane		no IPS match
SSHrefM3_contig_4597	probable prefoldin subunit 3	168	20	1.58104e-18	0.9515	3	P:protein folding; C:prefoldin complex; F:unfolded protein binding	-	IPR009053 (G3DSA:1.10.287.GENE3D); IPR016655 (PANTHER)
SSHrefM3_contig_5002	methyl- -binding domain-containing protein 7-like	168	20	8.94823e-19	0.748	2	C:nucleus; F:DNA binding	-	IPR001739 (PFAM); IPR001739 (G3DSA:3.30.890.GENE3D); IPR001739 (PROSITE_PROFILES); IPR016177 (SUPERFAMILY)
SSHrefM3_contig_6173	hypothetical protein MTR_4g010330	168	2	1.99295e-13	0.89	0	-		no IPS match
SSHrefM3_contig_6474	scarecrow-like protein	168	20	2.21036e-14	0.802	1	P:regulation of transcription, DNA-templated	-	no IPS match
SSHrefM3_contig_6820	mads-box protein jointless-like isoform x1	168	20	1.54454e-26	0.951	7	P:oxidation-reduction process; P:regulation of transcription, DNA-templated; F:DNA binding; F:protein dimerization activity; F:transcription factor activity, sequence-specific DNA binding; F:2-alkenal reductase [NAD(P)] activity; C:nucleus	EC:1.3.1.74	IPR002100 (PRINTS); IPR002100 (SMART); IPR002100 (PFAM); PTHR11945 (PANTHER); IPR002100 (PROSITE_PROFILES); IPR002100 (SUPERFAMILY)
SSHrefM3_contig_6928	histone-lysine n-methyltransferase 2e-like	168	5	1.68651e-25	0.852	2	F:molecular_function; P:biological_process		no IPS match
SSHrefM3_contig_6934	e3 ubiquitin-protein ligase rbbp6-like isoform x1	168	17	1.24178e-11	0.8088	3	F:nucleic acid binding; C:nucleus; F:zinc ion binding	-	Coil (COILS)
SSHrefM3_contig_7764	serine-arginine-aspartate-rich protein shw1	168	20	7.88219e-25	0.814	3	P:negative regulation of photomorphogenesis; C:mitochondrion; C:nucleus	-	TRANSMEMBRANE (PHOBIUS); NON_CYTOPLASMIC_DOMAIN (PHOBIUS); CYTOPLASMIC_DOMAIN (PHOBIUS); TMhelix (TMHMM)
SSHrefM3_contig_7989	probable mannose-1-phosphate guanylyltransferase 1	168	20	3.66237e-28	0.975	13	P:response to jasmonic acid; F:mannose-1-phosphate guanylyltransferase activity; P:response to ozone; P:proteasomal protein catabolic process; P:response to salt stress; P:cellulose biosynthetic process; P:defense response to bacterium; P:cytoskeleton organization; P:response to heat; F:mannose-1-phosphate guanylyltransferase (GDP) activity; P:gluconeogenesis; P:L-ascorbic acid biosynthetic proce…	EC:2.7.7.22; EC:2.7.7.13	IPR029044 (G3DSA:3.90.550.GENE3D); IPR005835 (PFAM); PTHR22572 (PANTHER); PTHR22572:SF75 (PANTHER); NON_CYTOPLASMIC_DOMAIN (PHOBIUS); SIGNAL_PEPTIDE_C_REGION (PHOBIUS); SIGNAL_PEPTIDE_N_REGION (PHOBIUS); SIGNAL_PEPTIDE (PHOBIUS); SIGNAL_PEPTIDE_H_REGION (PHOBIUS); IPR029044 (SUPERFAMILY)
SSHrefM3_contig_8049	adenylate kinase isoenzyme 6 homolog	168	20	3.00177e-30	0.9285	8	F:adenylate kinase activity; P:developmental vegetative growth; F:oxidoreductase activity; P:unidimensional cell growth; P:RNA splicing, via endonucleolytic cleavage and ligation; P:transcription from RNA polymerase II promoter; P:oxidation-reduction process; P:nucleotide phosphorylation	EC:2.7.4.3	PTHR12595 (PANTHER); PTHR12595:SF0 (PANTHER)
SSHrefM3_contig_8857	probable galacturonosyltransferase 7-like	168	20	7.25277e-26	0.8	8	F:polygalacturonate 4-alpha-galacturonosyltransferase activity; C:endosome; C:Golgi apparatus; P:carbohydrate biosynthetic process; P:protein desumoylation; P:hydrogen peroxide biosynthetic process; C:trans-Golgi network; P:vegetative to reproductive phase transition of meristem	EC:2.4.1.43	PTHR32116 (PANTHER); PTHR32116:SF12 (PANTHER)
SSHrefM3_contig_9046	ganglioside-induced differentiation-associated protein 2	168	20	1.05277e-28	0.83	2	F:molecular_function; P:biological_process		PTHR11106 (PANTHER); PTHR11106:SF50 (PANTHER)
SSHrefM3_contig_9199	btb poz domain-containing protein fbl11-like	168	20	2.58039e-25	0.7245	3	F:ubiquitin-protein transferase activity; P:ubiquitin-dependent protein catabolic process; P:protein ubiquitination	-	no IPS match
SSHrefM3_contig_9958	b12d protein	168	20	1.86352e-23	0.8695	1	C:peroxisome	-	IPR010530 (PFAM)
SSHrefM3_contig_10246	peptidyl-trna chloroplastic-like	168	20	1.69595e-23	0.8445	4	F:aminoacyl-tRNA hydrolase activity; P:heme biosynthetic process; C:chloroplast; P:translation	EC:3.1.1.29	IPR001328 (G3DSA:3.40.50.GENE3D)
SSHrefW3_contig_955	---NA---	168	0			0	-		no IPS match
SSHrefW3_contig_1338	---NA---	168	0			0	-		no IPS match
SSHrefW3_contig_1910	---NA---	168	0			0	-		no IPS match
SSHrefW3_contig_2479	---NA---	168	0			0	-		CYTOPLASMIC_DOMAIN (PHOBIUS); TRANSMEMBRANE (PHOBIUS); NON_CYTOPLASMIC_DOMAIN (PHOBIUS); SignalP-noTM (SIGNALP_EUK)
SSHrefW3_contig_2841	tir-similar-domain-containing protein tsdc	168	6	4.8747e-08	0.6933	1	P:response to stimulus	-	SignalP-TM (SIGNALP_GRAM_POSITIVE)
SSHrefW3_contig_3077	---NA---	168	0			0	-		TRANSMEMBRANE (PHOBIUS); CYTOPLASMIC_DOMAIN (PHOBIUS); NON_CYTOPLASMIC_DOMAIN (PHOBIUS); TMhelix (TMHMM)
SSHrefM3_contig_4785	zinc finger protein constans-like 4-like	169	20	1.43717e-16	0.8985	4	P:positive regulation of transcription, DNA-templated; P:sugar mediated signaling pathway; C:mitochondrion; F:protein binding	-	IPR010402 (PFAM); PTHR31319:SF2 (PANTHER); PTHR31319 (PANTHER); IPR010402 (PROSITE_PROFILES)
SSHrefM3_contig_5724	abscisic acid receptor pyl8-like	169	20	2.12893e-29	0.983	3	P:response to stress; C:nucleus; P:positive regulation of abscisic acid-activated signaling pathway	-	IPR023393 (G3DSA:3.30.530.GENE3D); PTHR31213 (PANTHER); PTHR31213:SF4 (PANTHER); SSF55961 (SUPERFAMILY)
SSHrefM3_contig_7108	uncharacterized protein LOC100500224	169	20	1.43443e-32	0.976	0	-		IPR021467 (PFAM)
SSHrefM3_contig_7360	PREDICTED: uncharacterized protein LOC103493288 isoform X2	169	20	1.12044e-29	0.978	2	F:molecular_function; P:biological_process		IPR010298 (PFAM)
SSHrefM3_contig_7454	hypothetical protein MTR_5g010040	169	5	4.44171e-14	0.788	4	P:protein folding; P:response to high light intensity; P:response to hydrogen peroxide; P:response to heat	-	no IPS match
SSHrefM3_contig_7877	probable protein phosphatase 2c 10	169	20	2.70786e-27	0.966	3	P:metabolic process; C:plasma membrane; F:phosphoprotein phosphatase activity	EC:3.1.3.16	IPR001932 (PFAM); IPR001932 (G3DSA:3.60.40.GENE3D); IPR015655 (PANTHER); PTHR13832:SF246 (PANTHER); IPR001932 (SUPERFAMILY)
SSHrefM3_contig_9709	hypothetical protein MTR_8g043400	169	20	4.48493e-28	0.839	2	F:molecular_function; P:biological_process		CYTOPLASMIC_DOMAIN (PHOBIUS); NON_CYTOPLASMIC_DOMAIN (PHOBIUS); TRANSMEMBRANE (PHOBIUS); TMhelix (TMHMM)
SSHrefM3_contig_10098	hypothetical protein MTR_8g093750	169	20	4.5739e-20	0.968	1	C:plastid	-	no IPS match
SSHrefM3_contig_10302	hypothetical protein MTR_3g035620	169	10	1.78298e-26	0.818	2	C:mitochondrion; C:chloroplast	-	SIGNAL_PEPTIDE_C_REGION (PHOBIUS); SIGNAL_PEPTIDE_N_REGION (PHOBIUS); SIGNAL_PEPTIDE (PHOBIUS); SIGNAL_PEPTIDE_H_REGION (PHOBIUS); NON_CYTOPLASMIC_DOMAIN (PHOBIUS)
SSHrefW3_contig_134	---NA---	169	0			0	-		no IPS match
SSHrefW3_contig_342	---NA---	169	0			0	-		TMhelix (TMHMM)
SSHrefW3_contig_828	---NA---	169	0			0	-		TRANSMEMBRANE (PHOBIUS); CYTOPLASMIC_DOMAIN (PHOBIUS); NON_CYTOPLASMIC_DOMAIN (PHOBIUS); TMhelix (TMHMM)
SSHrefW3_contig_1431	uncharacterized acetyltransferase at3g50280-like	169	20	3.06463e-22	0.7845	4	P:cell redox homeostasis; F:transferase activity, transferring acyl groups other than amino-acyl groups; F:electron carrier activity; F:protein disulfide oxidoreductase activity	-	IPR023213 (G3DSA:3.30.559.GENE3D); IPR003480 (PFAM)
SSHrefW3_contig_1432	---NA---	169	0			0	-		Coil (COILS)
SSHrefW3_contig_1542	---NA---	169	0			0	-		no IPS match
SSHrefM3_contig_919	bel1-like homeodomain protein	170	6	1.11765e-28	0.77	4	F:transcription factor activity, sequence-specific DNA binding; F:sequence-specific DNA binding; C:nucleus; P:regulation of transcription, DNA-templated	-	no IPS match
SSHrefM3_contig_3381	udp-glucuronate:xylan alpha-glucuronosyltransferase 3-like	170	20	1.29259e-27	0.865	1	F:transferase activity, transferring glycosyl groups	-	no IPS match
SSHrefM3_contig_3777	f-box protein pp2-b1	170	20	4.04212e-20	0.8245	0	-		IPR025886 (PFAM)
SSHrefM3_contig_3856	abc transporter b family member 21	170	20	5.16075e-26	0.977	16	P:gravitropism; C:vacuolar membrane; F:phosphate ion transmembrane-transporting ATPase activity; F:auxin influx transmembrane transporter activity; C:integral component of membrane; P:auxin influx; P:root hair elongation; F:auxin efflux transmembrane transporter activity; P:basipetal auxin transport; P:auxin efflux; F:xenobiotic-transporting ATPase activity; P:transmembrane transport; P:obsolete …	EC:3.6.3.27; EC:3.6.3.44	IPR027417 (G3DSA:3.40.50.GENE3D); PTHR24221 (PANTHER); PTHR24221:SF138 (PANTHER); IPR027417 (SUPERFAMILY)
SSHrefM3_contig_4570	peroxidase	170	18	3.56677e-16	0.8017	5	F:heme binding; F:metal ion binding; F:peroxidase activity; P:oxidation-reduction process; P:response to oxidative stress	EC:1.11.1.7	G3DSA:1.10.520.10 (GENE3D); SIGNAL_PEPTIDE_H_REGION (PHOBIUS); NON_CYTOPLASMIC_DOMAIN (PHOBIUS); SIGNAL_PEPTIDE (PHOBIUS); SIGNAL_PEPTIDE_C_REGION (PHOBIUS); SIGNAL_PEPTIDE_N_REGION (PHOBIUS); SignalP-TM (SIGNALP_EUK); SignalP-TM (SIGNALP_GRAM_POSITIVE); IPR010255 (SUPERFAMILY); TMhelix (TMHMM)
SSHrefM3_contig_4711	transcription elongation factor b polypeptide 2-like	170	20	1.53786e-27	0.934	2	P:nucleotide-excision repair; C:nucleus	-	G3DSA:3.10.20.90 (GENE3D)
SSHrefM3_contig_5290	protein nlp3-like	170	20	3.37362e-29	0.8015	1	C:chloroplast	-	no IPS match
SSHrefM3_contig_5670	50s ribosomal protein l23	170	11	2.55353e-19	0.7518	7	P:translation; C:ribosome; P:DNA-templated transcription, elongation; F:structural constituent of ribosome; P:pyrimidine ribonucleotide biosynthetic process; P:ribosome biogenesis; F:nucleotide binding	-	no IPS match
SSHrefM3_contig_6165	transcription factor bhlh25	170	3	1.5889e-11	0.7467	1	F:protein dimerization activity		no IPS match
SSHrefM3_contig_6390	nicalin-1-like	170	20	3.88482e-17	0.992	11	C:Golgi apparatus; C:plasmodesma; C:plasma membrane; P:photorespiration; P:protein processing; P:N-terminal protein myristoylation; C:vacuolar membrane; P:regulation of signal transduction; C:integral component of membrane; C:endoplasmic reticulum; C:mitochondrion	-	PTHR31826 (PANTHER); PTHR31826:SF0 (PANTHER); TRANSMEMBRANE (PHOBIUS); CYTOPLASMIC_DOMAIN (PHOBIUS); NON_CYTOPLASMIC_DOMAIN (PHOBIUS); TMhelix (TMHMM)
SSHrefM3_contig_7302	protein flx-like 4 isoform x1	170	20	7.05126e-26	0.7275	1	P:biological_process		Coil (COILS)
SSHrefM3_contig_7946	root phototropism protein 2-like	170	20	1.05842e-13	0.8925	11	P:proximal/distal pattern formation; P:response to salt stress; P:phototropism; P:floral organ abscission; P:calcium ion transport; P:Golgi organization; P:flower morphogenesis; C:cytoplasm; P:cysteine biosynthetic process; C:nucleus; C:plasma membrane	-	PTHR32370 (PANTHER); PTHR32370:SF17 (PANTHER)
SSHrefM3_contig_8033	calcineurin-like metallo-phosphoesterase-like protein	170	20	2.14044e-20	0.742	2	F:molecular_function; P:biological_process		CYTOPLASMIC_DOMAIN (PHOBIUS); TRANSMEMBRANE (PHOBIUS); NON_CYTOPLASMIC_DOMAIN (PHOBIUS); TMhelix (TMHMM)
SSHrefM3_contig_8753	smad fha domain-containing protein isoform 2	170	20	1.10689e-32	0.974	2	C:nucleus; F:protein binding	-	IPR000253 (G3DSA:2.60.200.GENE3D); PTHR21712 (PANTHER); PTHR21712:SF29 (PANTHER); IPR008984 (SUPERFAMILY)
SSHrefM3_contig_10041	hypothetical protein PHAVU_002G252800g	170	18	1.19888e-27	0.8817	2	C:cytoplasmic membrane-bounded vesicle; C:mitochondrial respiratory chain complex I	-	Coil (COILS)
SSHrefM3_contig_10251	aluminum-activated malate transporter 9-like	170	20	1.01731e-24	0.816	1	P:malate transport	-	IPR020966 (PFAM)
SSHrefW3_contig_491	---NA---	170	0			0	-		no IPS match
SSHrefW3_contig_765	---NA---	170	0			0	-		no IPS match
SSHrefW3_contig_1147	---NA---	170	0			0	-		no IPS match
SSHrefW3_contig_1354	---NA---	170	0			0	-		no IPS match
SSHrefW3_contig_1495	---NA---	170	0			0	-		no IPS match
SSHrefW3_contig_2067	PREDICTED: uncharacterized protein LOC100805551	170	20	1.53045e-15	0.957	6	C:trans-Golgi network; C:cell wall; C:Golgi apparatus; C:endosome; C:chloroplast; F:transferase activity, transferring glycosyl groups	-	no IPS match
SSHrefW3_contig_2758	---NA---	170	0			0	-		no IPS match
SSHrefW3_contig_3001	---NA---	170	0			0	-		no IPS match
SSHrefW3_contig_3292	---NA---	170	0			0	-		no IPS match
SSHrefW3_contig_3303	---NA---	170	0			0	-		no IPS match
SSHrefM3_contig_3333	dna polymerase epsilon catalytic subunit	171	20	1.68713e-29	0.8585	1	P:anaerobic respiration	-	no IPS match
SSHrefM3_contig_4559	vacuolar protein sorting-associated protein 53 homolog	171	20	2.62629e-14	0.942	2	P:Golgi vesicle transport; C:endoplasmic reticulum	-	no IPS match
SSHrefM3_contig_5034	ethylene insensitive 3-like 3	171	6	2.63795e-23	0.7483	13	P:cellular response to oxygen-containing compound; P:negative regulation of biological process; P:response to other organism; P:hormone-mediated signaling pathway; P:regulation of cellular metabolic process; P:response to salt stress; P:regulation of programmed cell death; P:response to jasmonic acid; P:response to inorganic substance; P:response to abscisic acid; P:regulation of defense response…	-	no IPS match
SSHrefM3_contig_8397	chaperone protein dnaj	171	2	3.01631e-13	0.755	1	F:protein binding	-	no IPS match
SSHrefM3_contig_9342	probable xaa-pro aminopeptidase p-like	171	20	1.63082e-24	0.932	4	P:cellular process; P:proteolysis; F:aminopeptidase activity; C:chloroplast stroma	EC:3.4.11	PTHR10804:SF90 (PANTHER); PTHR10804 (PANTHER)
SSHrefM3_contig_9690	prefoldin subunit	171	20	5.18961e-30	0.93	3	P:protein folding; C:prefoldin complex; F:unfolded protein binding	-	Coil (COILS); IPR009053 (G3DSA:1.10.287.GENE3D); PTHR20903 (PANTHER)
SSHrefM3_contig_9814	carbonic chloroplastic-like isoform x1	171	20	2.63271e-28	0.91	8	C:chloroplast envelope; P:response to carbon dioxide; C:plasma membrane; P:regulation of stomatal movement; F:carbonate dehydratase activity; P:carbon utilization; C:cytosol; F:zinc ion binding	EC:4.2.1.1	IPR001765 (PFAM); IPR001765 (G3DSA:3.40.1050.GENE3D); PTHR11002:SF7 (PANTHER); IPR001765 (PANTHER); IPR001765 (SUPERFAMILY)
SSHrefM3_contig_10411	adenine nucleotide alpha hydrolases-like superfamily protein isoform 1	171	19	1.29153e-20	0.7979	1	P:response to stress		no IPS match
SSHrefW3_contig_280	---NA---	171	0			0	-		no IPS match
SSHrefW3_contig_924	---NA---	171	0			0	-		no IPS match
SSHrefW3_contig_1174	---NA---	171	0			0	-		CYTOPLASMIC_DOMAIN (PHOBIUS); NON_CYTOPLASMIC_DOMAIN (PHOBIUS); TRANSMEMBRANE (PHOBIUS); TMhelix (TMHMM)
SSHrefW3_contig_1517	---NA---	171	0			0	-		no IPS match
SSHrefW3_contig_2731	---NA---	171	0			0	-		SIGNAL_PEPTIDE_C_REGION (PHOBIUS); NON_CYTOPLASMIC_DOMAIN (PHOBIUS); SIGNAL_PEPTIDE_N_REGION (PHOBIUS); SIGNAL_PEPTIDE (PHOBIUS); SIGNAL_PEPTIDE_H_REGION (PHOBIUS); SignalP-noTM (SIGNALP_EUK)
SSHrefW3_contig_2986	---NA---	171	0			0	-		no IPS match
SSHrefW3_contig_3221	---NA---	171	0			0	-		no IPS match
SSHrefW3_contig_3289	---NA---	171	0			0	-		no IPS match
SSHrefM3_contig_965	3-ketoacyl- synthase 11-like	172	20	3.09735e-32	0.964	3	C:membrane; P:fatty acid biosynthetic process; F:transferase activity, transferring acyl groups other than amino-acyl groups	-	IPR016038 (G3DSA:3.40.47.GENE3D); PTHR31561 (PANTHER); PTHR31561:SF3 (PANTHER); IPR016039 (SUPERFAMILY)
SSHrefM3_contig_4798	f-box kelch-repeat protein	172	20	1.0272e-14	0.737	3	C:ribosome; F:structural constituent of ribosome; P:translation	-	no IPS match
SSHrefM3_contig_6309	ring finger family protein	172	1	4.12779e-10	0.98	1	F:zinc ion binding	-	NON_CYTOPLASMIC_DOMAIN (PHOBIUS); TRANSMEMBRANE (PHOBIUS); CYTOPLASMIC_DOMAIN (PHOBIUS); TMhelix (TMHMM)
SSHrefM3_contig_6597	nadh dehydrogenase	172	20	1.0531e-30	0.9155	4	P:cellular respiration; C:mitochondrion; F:zinc ion binding; P:photosynthesis	-	no IPS match
SSHrefM3_contig_7034	tricalbin-3-like isoform x1	172	7	6.45772e-09	0.7871	2	C:integral component of membrane; C:membrane		TRANSMEMBRANE (PHOBIUS); CYTOPLASMIC_DOMAIN (PHOBIUS); NON_CYTOPLASMIC_DOMAIN (PHOBIUS); TMhelix (TMHMM)
SSHrefM3_contig_7924	chromodomain helicase-dna-binding protein	172	4	2.20493e-23	0.91	7	F:RNA binding; F:zinc ion binding; P:transcription factor import into nucleus; P:regulation of transcription, DNA-templated; F:DNA binding; F:N-acetyltransferase activity; F:helicase activity	EC:2.3.1	no IPS match
SSHrefM3_contig_9886	gtp binding protein	172	20	3.29458e-18	0.898	3	F:GTP binding; C:nucleus; P:small GTPase mediated signal transduction	-	IPR019341 (PFAM); PTHR14659:SF1 (PANTHER); PTHR14659 (PANTHER)
SSHrefM3_contig_9919	CCP	172	7	6.08759e-21	0.7071	1	P:phosphatidylinositol biosynthetic process	-	no IPS match
SSHrefW3_contig_997	---NA---	172	0			0	-		no IPS match
SSHrefW3_contig_2385	---NA---	172	0			0	-		SIGNAL_PEPTIDE_H_REGION (PHOBIUS); SIGNAL_PEPTIDE_C_REGION (PHOBIUS); SIGNAL_PEPTIDE_N_REGION (PHOBIUS); NON_CYTOPLASMIC_DOMAIN (PHOBIUS); SIGNAL_PEPTIDE (PHOBIUS)
SSHrefW3_contig_2478	---NA---	172	0			0	-		SIGNAL_PEPTIDE_N_REGION (PHOBIUS); SIGNAL_PEPTIDE_H_REGION (PHOBIUS); NON_CYTOPLASMIC_DOMAIN (PHOBIUS); SIGNAL_PEPTIDE (PHOBIUS); SIGNAL_PEPTIDE_C_REGION (PHOBIUS)
SSHrefW3_contig_3129	---NA---	172	0			0	-		no IPS match
SSHrefW3_contig_3291	---NA---	172	0			0	-		NON_CYTOPLASMIC_DOMAIN (PHOBIUS); CYTOPLASMIC_DOMAIN (PHOBIUS); TRANSMEMBRANE (PHOBIUS)
SSHrefW3_contig_3304	---NA---	172	0			0	-		no IPS match
SSHrefM3_contig_4401	---NA---	173	0			0	-		no IPS match
SSHrefM3_contig_5762	nac domain protein	173	20	1.02966e-32	0.941	3	F:hydrolase activity; F:DNA binding; P:regulation of transcription, DNA-templated	-	IPR003441 (PFAM); PTHR31989 (PANTHER); PTHR31989:SF5 (PANTHER); IPR003441 (PROSITE_PROFILES); IPR003441 (SUPERFAMILY)
SSHrefM3_contig_5980	hypothetical protein MTR_3g108290	173	20	5.81005e-23	0.672	2	F:molecular_function; P:biological_process		no IPS match
SSHrefM3_contig_7033	anamorsin homolog	173	20	2.11629e-31	0.9335	9	C:cytoplasm; P:iron-sulfur cluster assembly; F:nucleic acid binding; F:iron-sulfur cluster binding; P:methylation; P:negative regulation of apoptotic process; C:ribonucleoprotein complex; C:nucleus; F:methyltransferase activity	-	IPR007785 (PFAM); IPR007785 (PANTHER)
SSHrefM3_contig_7812	cobw domain-containing protein 1	173	20	6.54449e-19	0.989	2	F:molecular_function; P:biological_process		IPR003495 (PFAM); IPR027417 (G3DSA:3.40.50.GENE3D); PTHR13748:SF32 (PANTHER); PTHR13748 (PANTHER)
SSHrefM3_contig_7869	zinc finger ccch domain-containing protein 15-like	173	20	7.00184e-17	0.8935	1	C:chloroplast	-	no IPS match
SSHrefM3_contig_7959	armadillo repeat-containing protein 7-like	173	20	2.27655e-27	0.9325	1	P:biological_process		no IPS match
SSHrefM3_contig_8676	chaperone protein 1-like	173	20	2.13937e-29	0.994	12	P:heat acclimation; C:chloroplast envelope; P:protein folding; P:response to hydrogen peroxide; P:positive regulation of translation; P:protein unfolding; P:response to endoplasmic reticulum stress; C:chloroplast stroma; P:response to high light intensity; F:ATPase activity; P:obsolete ATP catabolic process; F:ATP binding	EC:3.6.1.3	G3DSA:1.10.8.60 (GENE3D); PTHR11638 (PANTHER); PTHR11638:SF18 (PANTHER); IPR027417 (SUPERFAMILY)
SSHrefM3_contig_9540	single myb histone	173	20	1.31365e-28	0.8925	5	C:nucleosome; F:DNA binding; P:nucleosome assembly; F:chromatin binding; C:nucleus	-	IPR009057 (G3DSA:1.10.10.GENE3D); IPR001005 (PFAM); PTHR21717 (PANTHER); IPR017930 (PROSITE_PROFILES); IPR009057 (SUPERFAMILY)
SSHrefM3_contig_9839	PREDICTED: uncharacterized protein LOC101502186	173	2	5.81332e-09	0.805	0	-		TRANSMEMBRANE (PHOBIUS); NON_CYTOPLASMIC_DOMAIN (PHOBIUS); CYTOPLASMIC_DOMAIN (PHOBIUS); TMhelix (TMHMM)
SSHrefW3_contig_501	---NA---	173	0			0	-		SIGNAL_PEPTIDE_C_REGION (PHOBIUS); SIGNAL_PEPTIDE (PHOBIUS); SIGNAL_PEPTIDE_N_REGION (PHOBIUS); NON_CYTOPLASMIC_DOMAIN (PHOBIUS); SIGNAL_PEPTIDE_H_REGION (PHOBIUS); SignalP-noTM (SIGNALP_EUK)
SSHrefW3_contig_776	---NA---	173	0			0	-		no IPS match
SSHrefW3_contig_864	---NA---	173	0			0	-		no IPS match
SSHrefW3_contig_959	---NA---	173	0			0	-		IPR007699 (PFAM); IPR007699 (PROSITE_PROFILES)
SSHrefW3_contig_2657	---NA---	173	0			0	-		no IPS match
SSHrefW3_contig_2980	probable serine threonine-protein kinase ddb_g0280133-like	173	1	9.93938e-07	0.72	0	-		no IPS match
SSHrefW3_contig_3012	---NA---	173	0			0	-		TRANSMEMBRANE (PHOBIUS); CYTOPLASMIC_DOMAIN (PHOBIUS); NON_CYTOPLASMIC_DOMAIN (PHOBIUS); TMhelix (TMHMM)
SSHrefW3_contig_3147	PREDICTED: uncharacterized protein LOC101492956	173	1	5.1208e-08	0.72	0	-		no IPS match
SSHrefW3_contig_3184	f-box kelch-repeat protein	173	17	4.44946e-15	0.7265	0	-		no IPS match
SSHrefW3_contig_3209	---NA---	173	0			0	-		no IPS match
SSHrefW3_contig_3259	---NA---	173	0			0	-		no IPS match
SSHrefW3_contig_3262	---NA---	173	0			0	-		TRANSMEMBRANE (PHOBIUS); CYTOPLASMIC_DOMAIN (PHOBIUS); NON_CYTOPLASMIC_DOMAIN (PHOBIUS); TMhelix (TMHMM)
SSHrefW3_contig_3299	---NA---	173	0			0	-		no IPS match
SSHrefA3_contig_2080	---NA---	173	0			0	-		no IPS match
SSHrefM3_contig_3410	kinase-like protein	174	10	2.45179e-19	0.783	4	F:polysaccharide binding; P:protein phosphorylation; F:ATP binding; F:protein serine/threonine kinase activity	EC:2.7.11	no IPS match
SSHrefM3_contig_4797	photosystem ii 10 kda chloroplastic-like	174	20	2.1786e-30	0.885	10	P:response to sucrose; P:response to red light; P:response to blue light; P:photosystem II oxygen evolving complex assembly; P:regulation of proton transport; C:chloroplast thylakoid membrane; P:response to far red light; P:response to high light intensity; P:cysteine biosynthetic process; C:photosystem II oxygen evolving complex	-	IPR006814 (PFAM)
SSHrefM3_contig_4834	cytochrome c oxidase assembly factor 5	174	20	9.02784e-31	0.953	2	F:molecular_function; P:biological_process		IPR018793 (PFAM)
SSHrefM3_contig_4921	40s ribosomal protein s25-2-like	174	20	1.21596e-30	0.987	6	F:structural constituent of ribosome; C:plasmodesma; P:RNA methylation; C:vacuolar membrane; C:cytosolic small ribosomal subunit; P:translation	-	IPR004977 (PFAM); IPR011991 (G3DSA:1.10.10.GENE3D); IPR004977 (PANTHER)
SSHrefM3_contig_5176	hypothetical protein MTR_3g013450	174	20	2.60835e-28	0.8935	1	C:nucleus	-	no IPS match
SSHrefM3_contig_5920	atp-dependent zinc metalloprotease ftsh mitochondrial-like	174	20	7.02604e-27	0.9375	11	C:plastid; P:obsolete ATP catabolic process; F:ATP-dependent peptidase activity; P:cell division; F:metalloendopeptidase activity; P:proteolysis; F:ATP binding; F:microtubule-severing ATPase activity; F:serine-type endopeptidase activity; P:protein catabolic process; C:membrane	EC:3.4.21; EC:3.4.24; EC:3.6.4.3	IPR000642 (PFAM); PTHR23076 (PANTHER); PTHR23076:SF37 (PANTHER); SSF140990 (SUPERFAMILY)
SSHrefM3_contig_6221	pyridoxal biosynthesis protein pdx2-like	174	20	1.45905e-31	0.956	8	C:cytosol; P:pyridoxine biosynthetic process; F:glutaminase activity; F:transferase activity; F:protein heterodimerization activity; P:embryo development ending in seed dormancy; P:glutamine catabolic process; P:pyridoxal phosphate biosynthetic process	EC:3.5.1.2	IPR002161 (PFAM); IPR029062 (G3DSA:3.40.50.GENE3D); PTHR31559 (PANTHER); IPR002161 (PROSITE_PROFILES); IPR029062 (SUPERFAMILY)
SSHrefM3_contig_6308	---NA---	174	0			1	F:structural constituent of cell wall	-	IPR003883 (PFAM); NON_CYTOPLASMIC_DOMAIN (PHOBIUS); SIGNAL_PEPTIDE_N_REGION (PHOBIUS); SIGNAL_PEPTIDE_H_REGION (PHOBIUS); SIGNAL_PEPTIDE (PHOBIUS); SIGNAL_PEPTIDE_C_REGION (PHOBIUS); SignalP-noTM (SIGNALP_EUK); SignalP-noTM (SIGNALP_GRAM_NEGATIVE)
SSHrefM3_contig_6592	enoyl-	174	20	3.84401e-18	0.92	16	P:brassinosteroid biosynthetic process; F:copper ion binding; P:fatty acid biosynthetic process; P:oxidation-reduction process; P:response to salt stress; F:enoyl-[acyl-carrier-protein] reductase (NADH) activity; P:acetyl-CoA metabolic process; C:chloroplast envelope; C:thylakoid; P:calcium ion transport; P:Golgi organization; F:nucleotide binding; C:chloroplast stroma; P:sterol biosynthetic proc…	EC:1.3.1.9; EC:1.3.1	PF13561 (PFAM); IPR016040 (G3DSA:3.40.50.GENE3D); PTHR24322 (PANTHER); PTHR24322:SF317 (PANTHER); SSF51735 (SUPERFAMILY); TMhelix (TMHMM)
SSHrefM3_contig_8429	replication factor c subunit 3-like	174	20	6.1312e-30	0.968	9	P:sodium ion transport; F:nucleoside-triphosphatase activity; P:DNA-dependent DNA replication; F:bile acid:sodium symporter activity; F:DNA binding; F:ATP binding; C:membrane; C:nucleus; P:embryo development ending in seed dormancy	EC:3.6.1.15	G3DSA:1.20.272.10 (GENE3D); IPR013748 (PFAM); PTHR11669 (PANTHER); PTHR11669:SF1 (PANTHER); IPR008921 (SUPERFAMILY)
SSHrefM3_contig_8782	high-light-induced chloroplastic-like	174	20	2.15939e-28	0.95	8	P:response to sucrose; P:response to high light intensity; P:photosystem II assembly; P:response to blue light; P:regulation of proton transport; P:response to far red light; P:response to red light; C:chloroplast thylakoid membrane	-	G3DSA:1.20.1620.10 (GENE3D); PTHR14154:SF7 (PANTHER); PTHR14154 (PANTHER); IPR023329 (SUPERFAMILY)
SSHrefM3_contig_9552	myb family transcription factor	174	20	2.97609e-26	0.9165	2	F:DNA binding; F:chromatin binding	-	no IPS match
SSHrefW3_contig_601	---NA---	174	0			0	-		no IPS match
SSHrefW3_contig_1685	---NA---	174	0			0	-		no IPS match
SSHrefW3_contig_2178	---NA---	174	0			0	-		no IPS match
SSHrefW3_contig_3042	---NA---	174	0			0	-		CYTOPLASMIC_DOMAIN (PHOBIUS); NON_CYTOPLASMIC_DOMAIN (PHOBIUS); TRANSMEMBRANE (PHOBIUS); TMhelix (TMHMM)
SSHrefW3_contig_3146	f-box protein at3g17480-like	174	7	9.97016e-19	0.8129	0	-		no IPS match
SSHrefM3_contig_3304	succinate dehydrogenase 5	175	20	1.69101e-28	0.8795	6	P:ubiquitin-dependent protein catabolic process; C:mitochondrial respiratory chain complex II, succinate dehydrogenase complex (ubiquinone); P:response to misfolded protein; P:proteasome core complex assembly; P:photorespiration; C:nucleus	-	IPR025397 (PFAM)
SSHrefM3_contig_4127	---NA---	175	0			0	-		no IPS match
SSHrefM3_contig_4202	PREDICTED: uncharacterized protein LOC100775242	175	8	3.51651e-19	0.7838	0	-		no IPS match
SSHrefM3_contig_5253	ran-binding protein 1 homolog b-like	175	20	1.3125e-27	0.9265	3	F:Ran GTPase binding; P:protein import into nucleus, translocation; C:nucleus	-	IPR011993 (G3DSA:2.30.29.GENE3D); PTHR23138 (PANTHER); IPR000156 (PROSITE_PROFILES); SSF50729 (SUPERFAMILY)
SSHrefM3_contig_5301	golgi snap receptor complex member	175	20	1.30058e-28	0.839	10	C:Golgi membrane; C:endoplasmic reticulum membrane; P:regulation of protein secretion; P:intra-Golgi vesicle-mediated transport; F:SNAP receptor activity; C:Golgi stack; P:regulation of innate immune response; P:membrane fusion; C:integral component of membrane; C:cis-Golgi network	-	PF12352 (PFAM); PTHR21230:SF1 (PANTHER); PTHR21230 (PANTHER); CYTOPLASMIC_DOMAIN (PHOBIUS); NON_CYTOPLASMIC_DOMAIN (PHOBIUS); TRANSMEMBRANE (PHOBIUS); TMhelix (TMHMM)
SSHrefM3_contig_6792	hypothetical protein MTR_4g090350	175	3	4.11984e-28	0.82	0	-		no IPS match
SSHrefM3_contig_8109	syntaxin-52-like isoform x2	175	20	8.59209e-28	0.9015	2	C:membrane; P:vesicle-mediated transport	-	no IPS match
SSHrefM3_contig_8110	syntaxin-52-like isoform x2	175	20	2.45472e-28	0.9015	2	C:membrane; P:vesicle-mediated transport	-	no IPS match
SSHrefM3_contig_8472	disease resistance-like protein	175	3	7.02383e-12	0.7867	2	P:carbohydrate metabolic process; F:catalytic activity	-	no IPS match
SSHrefM3_contig_8745	eukaryotic translation initiation factor 3 subunit a	175	17	1.62182e-20	0.7106	2	P:translational initiation; F:translation initiation factor activity	-	no IPS match
SSHrefM3_contig_9090	hypothetical protein MTR_7g093770	175	20	5.24205e-32	0.7975	2	F:molecular_function; P:biological_process		no IPS match
SSHrefM3_contig_10002	14-3-3-like protein d-like	175	20	1.76235e-28	0.974	1	F:protein domain specific binding	-	Coil (COILS); IPR023410 (PFAM); IPR023410 (G3DSA:1.20.190.GENE3D); IPR000308 (PANTHER); PTHR18860:SF12 (PANTHER); IPR023409 (PROSITE_PATTERNS); IPR023410 (SUPERFAMILY)
SSHrefW3_contig_404	---NA---	175	0			0	-		TMhelix (TMHMM)
SSHrefW3_contig_527	---NA---	175	0			0	-		no IPS match
SSHrefW3_contig_891	---NA---	175	0			0	-		no IPS match
SSHrefW3_contig_1544	---NA---	175	0			0	-		no IPS match
SSHrefW3_contig_2457	---NA---	175	0			0	-		NON_CYTOPLASMIC_DOMAIN (PHOBIUS); CYTOPLASMIC_DOMAIN (PHOBIUS); TRANSMEMBRANE (PHOBIUS); TMhelix (TMHMM)
SSHrefW3_contig_2787	heat stress transcription factor a-5-like	175	20	3.49586e-22	0.855	5	F:transcription factor activity, sequence-specific DNA binding; F:sequence-specific DNA binding; C:nucleus; P:response to heat; P:regulation of transcription, DNA-templated	-	no IPS match
SSHrefM3_contig_3812	vesicle-associated protein 2-2-like isoform x1	176	5	2.93985e-15	0.698	1	C:endoplasmic reticulum membrane		no IPS match
SSHrefM3_contig_3945	cytochrome c oxidase copper chaperone	176	20	5.59968e-17	0.935	7	P:copper ion transport; P:protein targeting to mitochondrion; F:copper chaperone activity; P:response to bacterium; C:mitochondrial intermembrane space; P:response to copper ion; C:chloroplast	-	CYTOPLASMIC_DOMAIN (PHOBIUS); TRANSMEMBRANE (PHOBIUS); NON_CYTOPLASMIC_DOMAIN (PHOBIUS); TMhelix (TMHMM)
SSHrefM3_contig_4329	Metacaspase-1	176	3	5.05507e-24	0.8	2	F:cysteine-type endopeptidase activity; P:proteolysis	EC:3.4.22	no IPS match
SSHrefM3_contig_4974	vacuolar proton atpase a1-like	176	20	1.33895e-29	0.975	9	C:trans-Golgi network; P:proton-transporting V-type ATPase complex assembly; P:ATP hydrolysis coupled proton transport; F:hydrogen ion transmembrane transporter activity; C:trans-Golgi network transport vesicle membrane; C:vacuolar proton-transporting V-type ATPase, V0 domain; C:endosome; F:ATPase activity; P:obsolete ATP catabolic process	EC:3.6.1.3	IPR002490 (PFAM); IPR002490 (PANTHER); SIGNAL_PEPTIDE_H_REGION (PHOBIUS); SIGNAL_PEPTIDE_C_REGION (PHOBIUS); SIGNAL_PEPTIDE_N_REGION (PHOBIUS); NON_CYTOPLASMIC_DOMAIN (PHOBIUS); SIGNAL_PEPTIDE (PHOBIUS); TMhelix (TMHMM)
SSHrefM3_contig_5314	receptor-like protein kinase	176	20	1.78311e-28	0.8405	2	F:kinase activity; P:phosphorylation	-	CYTOPLASMIC_DOMAIN (PHOBIUS); TRANSMEMBRANE (PHOBIUS); NON_CYTOPLASMIC_DOMAIN (PHOBIUS); TMhelix (TMHMM)
SSHrefM3_contig_5622	small subunit processome component 20 homolog	176	20	9.48027e-20	0.727	1	C:Golgi apparatus	-	no IPS match
SSHrefM3_contig_5686	delta-aminolevulinic acid dehydratase	176	5	7.07798e-18	0.734	3	F:metal ion binding; P:porphyrin-containing compound biosynthetic process; F:porphobilinogen synthase activity	EC:4.2.1.24	no IPS match
SSHrefM3_contig_8417	extradiol ring-cleavage dioxygenase-like	176	20	6.16576e-30	0.8835	5	F:ferrous iron binding; P:cellular aromatic compound metabolic process; F:oxidoreductase activity, acting on single donors with incorporation of molecular oxygen, incorporation of two atoms of oxygen; P:oxidation-reduction process; F:zinc ion binding	EC:1.13.11	IPR004183 (PFAM); IPR004183 (G3DSA:3.40.830.GENE3D); PTHR30096 (PANTHER); PTHR30096:SF2 (PANTHER); IPR004183 (SUPERFAMILY)
SSHrefW3_contig_1063	---NA---	176	0			0	-		no IPS match
SSHrefW3_contig_1188	transcriptional regulator atrx homolog isoform x1	176	9	1.29853e-09	0.7333	0	-		TRANSMEMBRANE (PHOBIUS); CYTOPLASMIC_DOMAIN (PHOBIUS); NON_CYTOPLASMIC_DOMAIN (PHOBIUS); TMhelix (TMHMM)
SSHrefW3_contig_2451	---NA---	176	0			0	-		no IPS match
SSHrefW3_contig_2647	---NA---	176	0			0	-		no IPS match
SSHrefM3_contig_5738	hypothetical protein MTR_3g091770	177	1	3.45294e-09	0.86	1	C:integral component of membrane	-	TRANSMEMBRANE (PHOBIUS); NON_CYTOPLASMIC_DOMAIN (PHOBIUS); CYTOPLASMIC_DOMAIN (PHOBIUS); TMhelix (TMHMM)
SSHrefM3_contig_6502	tetrapyrrole-binding chloroplastic-like	177	1	1.45296e-12	0.92	0	-		no IPS match
SSHrefM3_contig_7523	39s ribosomal protein mitochondrial-like	177	20	2.09382e-31	0.958	5	P:DNA-templated transcription, elongation; C:mitochondrial ribosome; F:structural constituent of ribosome; F:iron-sulfur cluster binding; P:translation	-	IPR010729 (PFAM); IPR001854 (G3DSA:1.10.287.GENE3D); IPR010729 (PANTHER); PTHR21183:SF18 (PANTHER); IPR001854 (SUPERFAMILY)
SSHrefM3_contig_7887	---NA---	177	0			0	-		no IPS match
SSHrefM3_contig_9502	cysteine-rich receptor-like protein kinase	177	20	5.53431e-31	0.83	4	P:recognition of pollen; P:protein phosphorylation; F:ATP binding; F:protein serine/threonine kinase activity	EC:2.7.11	PTHR24420:SF553 (PANTHER); PTHR24420 (PANTHER)
SSHrefM3_contig_10228	probable iron ascorbate oxidoreductase ddb_g0283291-like isoform x1	177	20	1.1488e-27	0.853	3	P:oxidation-reduction process; F:iron ion binding; F:oxidoreductase activity, acting on paired donors, with incorporation or reduction of molecular oxygen, 2-oxoglutarate as one donor, and incorporation of one atom each of oxygen into both donors	EC:1.14.11	IPR027443 (G3DSA:2.60.120.GENE3D); PTHR10209 (PANTHER); SSF51197 (SUPERFAMILY)
SSHrefM3_contig_10268	protein suppressor of npr1- constitutive 1-like isoform x7	177	10	2.89914e-07	0.823	3	F:ADP binding; F:ATP binding; P:signal transduction	-	no IPS match
SSHrefW3_contig_807	tau class glutathione transferase gstu43	177	20	2.50682e-30	0.7085	1	F:transferase activity	-	no IPS match
SSHrefW3_contig_981	photosystem ii 10 kda chloroplastic-like	177	20	1.38021e-09	0.835	10	P:response to sucrose; P:response to red light; P:response to blue light; P:photosystem II oxygen evolving complex assembly; P:regulation of proton transport; C:chloroplast thylakoid membrane; P:response to far red light; P:response to high light intensity; P:cysteine biosynthetic process; C:photosystem II oxygen evolving complex	-	no IPS match
SSHrefW3_contig_1700	---NA---	177	0			0	-		no IPS match
SSHrefW3_contig_2211	---NA---	177	0			0	-		SignalP-TM (SIGNALP_GRAM_POSITIVE)
SSHrefW3_contig_2372	histone deacetylase 14	177	15	5.22313e-14	0.9133	17	F:protein phosphatase 2A binding; P:pentose-phosphate shunt; P:glucosinolate metabolic process; F:histone deacetylase activity; P:starch biosynthetic process; F:tubulin deacetylase activity; F:protein self-association; P:histone deacetylation; P:maltose metabolic process; C:chloroplast; P:mRNA modification; C:cytosol; P:isopentenyl diphosphate biosynthetic process, methylerythritol 4-phosphate pa…	EC:3.5.1.98	no IPS match
SSHrefW3_contig_2796	PREDICTED: uncharacterized protein LOC101495418	177	6	2.0324e-24	0.7983	1	C:integral component of membrane	-	no IPS match
SSHrefW3_contig_2984	---NA---	177	0			0	-		no IPS match
SSHrefW3_contig_3203	f-box lrr-repeat protein at3g44810-like	177	4	2.49796e-11	0.76	0	-		no IPS match
SSHrefW3_contig_3207	---NA---	177	0			0	-		CYTOPLASMIC_DOMAIN (PHOBIUS); TRANSMEMBRANE (PHOBIUS); NON_CYTOPLASMIC_DOMAIN (PHOBIUS); TMhelix (TMHMM)
SSHrefW3_contig_3300	---NA---	177	0			0	-		no IPS match
SSHrefM3_contig_3821	cyclin-h1-1 isoform x2	178	20	1.61492e-33	0.987	13	P:mitotic cell cycle; P:RNA splicing, via endonucleolytic cleavage and ligation; F:cyclin-dependent protein serine/threonine kinase regulator activity; P:transcription from RNA polymerase II promoter; F:protein kinase binding; P:pyrimidine ribonucleotide biosynthetic process; F:cyclin-dependent protein serine/threonine kinase activity; P:regulation of transcription, DNA-templated; P:stomatal line…	EC:2.7.1; EC:2.7.11.22	IPR013763 (G3DSA:1.10.472.GENE3D); IPR006671 (PFAM); IPR015429 (PANTHER); IPR027081 (PTHR10026:PANTHER); IPR013763 (SUPERFAMILY)
SSHrefM3_contig_3826	hypoxia-responsive family protein	178	20	9.12359e-15	0.918	1	C:integral component of membrane	-	IPR007667 (PFAM); IPR007667 (PROSITE_PROFILES)
SSHrefM3_contig_3870	heme binding	178	20	9.40004e-30	0.849	4	C:trans-Golgi network; F:heme binding; C:Golgi apparatus; C:endosome	-	no IPS match
SSHrefM3_contig_4487	uncharacterized loc101215408 isoform 1	178	20	2.71735e-32	0.86	1	C:nucleus	-	IPR009069 (G3DSA:1.10.810.GENE3D); IPR009069 (SUPERFAMILY)
SSHrefM3_contig_5611	digestive organ expansion factor-like protein	178	6	2.38631e-21	0.73	1	C:nucleus		no IPS match
SSHrefM3_contig_7707	uncharacterized membrane protein at4g09580-like	178	20	1.79297e-29	0.93	1	P:phosphatidylinositol biosynthetic process	-	PTHR12677:SF11 (PANTHER); PTHR12677 (PANTHER); TRANSMEMBRANE (PHOBIUS); CYTOPLASMIC_DOMAIN (PHOBIUS); NON_CYTOPLASMIC_DOMAIN (PHOBIUS); TMhelix (TMHMM); TMhelix (TMHMM)
SSHrefM3_contig_8157	fasciclin-like arabinogalactan protein 7-like isoform x1	178	4	1.28998e-05	0.79	0	-		SIGNAL_PEPTIDE (PHOBIUS); SIGNAL_PEPTIDE_N_REGION (PHOBIUS); NON_CYTOPLASMIC_DOMAIN (PHOBIUS); SIGNAL_PEPTIDE_C_REGION (PHOBIUS); SIGNAL_PEPTIDE_H_REGION (PHOBIUS); SignalP-TM (SIGNALP_GRAM_POSITIVE); SignalP-noTM (SIGNALP_EUK); SignalP-noTM (SIGNALP_GRAM_NEGATIVE)
SSHrefM3_contig_9265	21 kda	178	20	1.34773e-27	0.8715	3	F:pectinesterase activity; P:negative regulation of catalytic activity; F:enzyme inhibitor activity	EC:3.1.1.11	IPR006501 (G3DSA:1.20.140.GENE3D); IPR006501 (PFAM); IPR006501 (TIGRFAM); PTHR31080:SF2 (PANTHER); PTHR31080 (PANTHER); IPR006501 (SUPERFAMILY)
SSHrefW3_contig_948	---NA---	178	0			0	-		no IPS match
SSHrefW3_contig_1489	---NA---	178	0			0	-		no IPS match
SSHrefW3_contig_2272	---NA---	178	0			0	-		CYTOPLASMIC_DOMAIN (PHOBIUS); TRANSMEMBRANE (PHOBIUS); NON_CYTOPLASMIC_DOMAIN (PHOBIUS); TMhelix (TMHMM)
SSHrefW3_contig_2689	---NA---	178	0			0	-		CYTOPLASMIC_DOMAIN (PHOBIUS); NON_CYTOPLASMIC_DOMAIN (PHOBIUS); NON_CYTOPLASMIC_DOMAIN (PHOBIUS); TRANSMEMBRANE (PHOBIUS); TRANSMEMBRANE (PHOBIUS); TMhelix (TMHMM); TMhelix (TMHMM)
SSHrefW3_contig_2836	---NA---	178	0			0	-		NON_CYTOPLASMIC_DOMAIN (PHOBIUS); TRANSMEMBRANE (PHOBIUS); CYTOPLASMIC_DOMAIN (PHOBIUS); TMhelix (TMHMM)
SSHrefW3_contig_3114	---NA---	178	0			0	-		TRANSMEMBRANE (PHOBIUS); CYTOPLASMIC_DOMAIN (PHOBIUS); NON_CYTOPLASMIC_DOMAIN (PHOBIUS)
SSHrefW3_contig_3295	---NA---	178	0			0	-		no IPS match
SSHrefA3_contig_1593	---NA---	178	0			0	-		no IPS match
SSHrefM3_contig_4301	probable receptor-like protein kinase at1g11050-like	179	20	1.20156e-17	0.806	3	P:protein phosphorylation; F:ATP binding; F:protein serine/threonine kinase activity	EC:2.7.11	no IPS match
SSHrefM3_contig_4394	e3 ubiquitin-protein ligase rma1h1-like	179	20	1.74498e-28	0.812	2	F:zinc ion binding; F:protein binding	-	IPR013083 (G3DSA:3.30.40.GENE3D); PF13923 (PFAM); PTHR12313:SF2 (PANTHER); PTHR12313 (PANTHER); IPR001841 (PROSITE_PROFILES); SSF57850 (SUPERFAMILY)
SSHrefM3_contig_6106	flavonol synthase flavanone 3-hydroxylase	179	1	5.44294e-06	0.82	13	F:histone binding; F:oxidoreductase activity, acting on paired donors, with incorporation or reduction of molecular oxygen, 2-oxoglutarate as one donor, and incorporation of one atom each of oxygen into both donors; P:chromatin silencing by small RNA; F:DNA binding; C:nucleus; F:nucleic acid binding; F:zinc ion binding; P:oxidation-reduction process; P:histone modification; F:oxidoreductase activ…		no IPS match
SSHrefM3_contig_6438	---NA---	179	0			0	-		NON_CYTOPLASMIC_DOMAIN (PHOBIUS); TRANSMEMBRANE (PHOBIUS); CYTOPLASMIC_DOMAIN (PHOBIUS)
SSHrefM3_contig_6514	membrane-associated 30 kda protein	179	3	3.63718e-09	0.7833	6	C:chloroplast envelope; P:vesicle organization; P:thylakoid membrane organization; C:plastid chromosome; C:chloroplast stroma; C:chloroplast thylakoid membrane	-	no IPS match
SSHrefM3_contig_6627	atpase family aaa domain-containing protein 3-b-like	179	20	2.04524e-20	0.7685	6	F:zinc ion binding; C:mitochondrion; C:plant-type cell wall; F:ATP binding; F:ATPase activity; C:plasma membrane	EC:3.6.1.3	IPR021911 (PFAM)
SSHrefM3_contig_6674	glycine-rich rna-binding protein mitochondrial-like	179	20	6.49531e-32	0.9325	3	F:nucleic acid binding; F:nucleotide binding; C:plastid	-	IPR000504 (PFAM); IPR012677 (G3DSA:3.30.70.GENE3D); PTHR24012 (PANTHER); PTHR24012:SF311 (PANTHER); IPR000504 (PROSITE_PROFILES); SSF54928 (SUPERFAMILY)
SSHrefM3_contig_8295	swi snf complex component snf12 homolog	179	20	9.52967e-28	0.914	6	P:positive regulation of cell proliferation; P:response to UV-B; P:nuclear-transcribed mRNA catabolic process; P:root development; C:nucleus; P:DNA repair	-	PTHR13844 (PANTHER)
SSHrefM3_contig_9074	dna-directed rna polymerases iv and v subunit 6a-like	179	19	2.85955e-11	0.8232	3	F:DNA-directed RNA polymerase activity; P:transcription, DNA-templated; F:DNA binding	EC:2.7.7.6	no IPS match
SSHrefM3_contig_9912	auxin-induced protein 15a-like	179	20	4.217e-34	0.9515	3	P:auxin-activated signaling pathway; C:mitochondrion; F:calmodulin binding	-	IPR003676 (PFAM); PTHR31374 (PANTHER); PTHR31374:SF2 (PANTHER)
SSHrefW3_contig_853	---NA---	179	0			0	-		no IPS match
SSHrefW3_contig_1343	---NA---	179	0			0	-		no IPS match
SSHrefW3_contig_1947	---NA---	179	0			0	-		no IPS match
SSHrefM3_contig_3418	1-aminocyclopropane-1-carboxylate oxidase homolog 4-like	180	20	1.77642e-25	0.7985	2	P:oxidation-reduction process; F:oxidoreductase activity, acting on paired donors, with incorporation or reduction of molecular oxygen, 2-oxoglutarate as one donor, and incorporation of one atom each of oxygen into both donors	EC:1.14.11	IPR027443 (G3DSA:2.60.120.GENE3D)
SSHrefM3_contig_4424	---NA---	180	0			0	-		CYTOPLASMIC_DOMAIN (PHOBIUS); TRANSMEMBRANE (PHOBIUS); NON_CYTOPLASMIC_DOMAIN (PHOBIUS); TMhelix (TMHMM); TMhelix (TMHMM)
SSHrefM3_contig_4833	pathogen-related protein	180	20	1.25145e-17	0.83	1	C:cytoplasm	-	no IPS match
SSHrefM3_contig_4866	stem-specific protein tsjt1-like	180	20	1.70004e-30	0.892	11	P:response to hypoxia; C:cytosol; P:systemic acquired resistance, salicylic acid mediated signaling pathway; P:response to sucrose; P:response to fructose; C:plasmodesma; F:protein binding; C:chloroplast; P:regulation of hydrogen peroxide metabolic process; C:nucleus; C:plasma membrane	-	IPR024286 (PFAM)
SSHrefM3_contig_4982	protein sand-like isoform x2	180	17	3.1081e-12	0.7635	3	P:cellular zinc ion homeostasis; P:calcium ion transport; P:response to nematode		no IPS match
SSHrefM3_contig_6019	hypothetical protein MTR_040s0041	180	20	6.85914e-29	0.8525	2	P:organ senescence; P:para-aminobenzoic acid metabolic process	-	PTHR17630 (PANTHER); PTHR17630:SF41 (PANTHER)
SSHrefM3_contig_8528	probable caffeoyl- o-methyltransferase at4g26220-like	180	20	1.03427e-31	0.797	2	F:O-methyltransferase activity; P:methylation	EC:2.1.1	IPR029063 (G3DSA:3.40.50.GENE3D); PTHR10509:SF15 (PANTHER); IPR002935 (PANTHER)
SSHrefM3_contig_10383	cytochrome c oxidase copper chaperone	180	20	5.22873e-24	0.883	7	P:copper ion transport; P:protein targeting to mitochondrion; F:copper chaperone activity; P:response to bacterium; C:mitochondrial intermembrane space; P:response to copper ion; C:chloroplast	-	CYTOPLASMIC_DOMAIN (PHOBIUS); NON_CYTOPLASMIC_DOMAIN (PHOBIUS); TRANSMEMBRANE (PHOBIUS); TMhelix (TMHMM)
SSHrefW3_contig_299	---NA---	180	0			0	-		TMhelix (TMHMM)
SSHrefW3_contig_577	chaperone protein dnaj	180	3	1.06807e-16	0.7533	2	P:transport; F:transporter activity		no IPS match
SSHrefW3_contig_596	---NA---	180	0			0	-		TMhelix (TMHMM)
SSHrefW3_contig_918	---NA---	180	0			0	-		NON_CYTOPLASMIC_DOMAIN (PHOBIUS); TRANSMEMBRANE (PHOBIUS); CYTOPLASMIC_DOMAIN (PHOBIUS); TMhelix (TMHMM)
SSHrefW3_contig_1569	---NA---	180	0			0	-		no IPS match
SSHrefW3_contig_1632	---NA---	180	0			0	-		NON_CYTOPLASMIC_DOMAIN (PHOBIUS); TRANSMEMBRANE (PHOBIUS); CYTOPLASMIC_DOMAIN (PHOBIUS); TMhelix (TMHMM)
SSHrefW3_contig_2954	cst complex subunit ten1-like	180	11	2.35129e-10	0.7791	3	P:stem cell population maintenance; P:shoot system development; P:phosphatidylinositol biosynthetic process	-	no IPS match
SSHrefW3_contig_3149	methyltransferase-like protein 7a-like	180	13	9.68602e-11	0.8454	2	P:methylation; F:methyltransferase activity	-	no IPS match
SSHrefW3_contig_3274	---NA---	180	0			0	-		no IPS match
SSHrefA3_contig_308	---NA---	180	0			0	-		Coil (COILS)
SSHrefM3_contig_1321	heavy metal transport detoxification superfamily	181	20	2.95908e-24	0.812	5	F:metal ion binding; F:6-phosphofructokinase activity; C:6-phosphofructokinase complex; P:glycolytic process; P:metal ion transport	EC:2.7.1.11	SignalP-TM (SIGNALP_GRAM_POSITIVE)
SSHrefM3_contig_3480	protein argonaute 10-like	181	20	3.62609e-17	0.8005	19	P:methylation-dependent chromatin silencing; P:cell-cell signaling; P:polarity specification of adaxial/abaxial axis; P:vegetative phase change; F:translation initiation factor activity; P:determination of bilateral symmetry; C:cytoplasm; P:somatic stem cell population maintenance; P:xylem and phloem pattern formation; F:miRNA binding; P:organ morphogenesis; P:meristem initiation; P:miRNA metabol…	-	no IPS match
SSHrefM3_contig_5250	alpha-n-acetylglucosaminidase-like isoform x1	181	20	7.65634e-34	0.9225	3	F:alpha-N-acetylglucosaminidase activity; C:vacuole; P:metabolic process	EC:3.2.1.50	IPR024733 (PFAM); IPR024732 (PFAM); IPR007781 (PANTHER)
SSHrefM3_contig_5268	eukaryotic translation initiation factor 5a-like	181	20	7.46077e-35	0.979	15	F:translation initiation factor activity; P:translational initiation; F:translation elongation factor activity; P:translational frameshifting; P:host programmed cell death induced by symbiont; P:defense response to bacterium; P:response to wounding; P:peptidyl-lysine modification to peptidyl-hypusine; P:positive regulation of translational termination; F:ribosome binding; P:xylem development; P:p…	-	IPR014722 (G3DSA:2.30.30.GENE3D); IPR001884 (TIGRFAM); IPR001884 (PANTHER); IPR019769 (PROSITE_PATTERNS); IPR008991 (SUPERFAMILY)
SSHrefM3_contig_5990	f-box protein afr-like	181	20	8.62541e-23	0.828	7	C:cytoplasm; P:flavonoid biosynthetic process; P:response to sucrose; P:response to UV-B; P:myo-inositol hexakisphosphate biosynthetic process; F:protein binding; P:red, far-red light phototransduction	-	no IPS match
SSHrefM3_contig_6824	bifunctional riboflavin biosynthesis protein riba chloroplastic-like	181	20	8.16112e-32	0.998	5	F:GTP cyclohydrolase II activity; P:riboflavin biosynthetic process; F:3,4-dihydroxy-2-butanone-4-phosphate synthase activity; C:chloroplast; C:membrane	EC:3.5.4.25; EC:4.1.99.12	IPR000926 (PFAM); PTHR21327 (PANTHER); PTHR21327:SF7 (PANTHER); SSF142695 (SUPERFAMILY)
SSHrefM3_contig_7528	f-box-like wd repeat-containing protein tbl1xr1-like	181	20	2.58342e-33	0.8975	3	F:histone acetyltransferase activity; P:histone acetylation; F:protein binding	EC:2.3.1.48	IPR006594 (SMART); IPR013720 (PFAM); PTHR22846 (PANTHER); IPR006594 (PROSITE_PROFILES)
SSHrefM3_contig_7774	single-stranded dna-binding protein chloroplastic-like isoform x3	181	20	1.71645e-14	0.813	9	F:telomeric DNA binding; P:defense response; P:negative regulation of telomere maintenance via telomerase; P:DNA repair; C:plastid chromosome; P:regulation of transcription, DNA-templated; C:chloroplast stroma; F:single-stranded DNA binding; C:nucleus	-	IPR013742 (PFAM); IPR009044 (G3DSA:2.30.31.GENE3D); PTHR31745 (PANTHER); PTHR31745:SF2 (PANTHER); CYTOPLASMIC_DOMAIN (PHOBIUS); TRANSMEMBRANE (PHOBIUS); NON_CYTOPLASMIC_DOMAIN (PHOBIUS); IPR009044 (SUPERFAMILY)
SSHrefM3_contig_9340	t-complex protein 1 subunit beta-like	181	20	2.37318e-30	0.96	12	C:cytosol; C:cell wall; P:proteasomal protein catabolic process; P:protein folding; P:rRNA processing; P:cytoskeleton organization; P:cell wall modification; F:ATP binding; C:anchored component of plasma membrane; P:gluconeogenesis; F:unfolded protein binding; P:plant-type cell wall organization	-	SIGNAL_PEPTIDE_C_REGION (PHOBIUS); SIGNAL_PEPTIDE (PHOBIUS); SIGNAL_PEPTIDE_N_REGION (PHOBIUS); SIGNAL_PEPTIDE_H_REGION (PHOBIUS); NON_CYTOPLASMIC_DOMAIN (PHOBIUS); SignalP-TM (SIGNALP_GRAM_POSITIVE)
SSHrefM3_contig_9611	dof zinc finger isoform x1	181	20	7.38937e-19	0.7445	1	P:response to light stimulus	-	no IPS match
SSHrefW3_contig_1463	---NA---	181	0			0	-		no IPS match
SSHrefW3_contig_1540	---NA---	181	0			0	-		no IPS match
SSHrefW3_contig_1646	---NA---	181	0			0	-		no IPS match
SSHrefW3_contig_2332	---NA---	181	0			0	-		no IPS match
SSHrefW3_contig_2656	pyruvate dehydrogenase e1 component subunit beta- chloroplastic-like	181	2	2.68056e-10	0.795	5	P:oxidation-reduction process; F:oxidoreductase activity; F:pyruvate dehydrogenase (acetyl-transferring) activity; P:metabolic process; F:catalytic activity		no IPS match
SSHrefW3_contig_3131	---NA---	181	0			0	-		TRANSMEMBRANE (PHOBIUS); CYTOPLASMIC_DOMAIN (PHOBIUS); NON_CYTOPLASMIC_DOMAIN (PHOBIUS); TMhelix (TMHMM)
SSHrefW3_contig_3293	---NA---	181	0			0	-		CYTOPLASMIC_DOMAIN (PHOBIUS); TRANSMEMBRANE (PHOBIUS); NON_CYTOPLASMIC_DOMAIN (PHOBIUS); TMhelix (TMHMM)
SSHrefW3_contig_3294	mate efflux family protein 5-like	181	17	4.35967e-16	0.7641	7	P:drug transmembrane transport; C:membrane; F:drug transmembrane transporter activity; P:transmembrane transport; F:antiporter activity; C:vacuolar membrane; F:transporter activity		no IPS match
SSHrefM3_contig_1914	PREDICTED: uncharacterized protein LOC101508901	182	20	2.62039e-10	0.823	0	-		IPR022251 (PFAM); SIGNAL_PEPTIDE_C_REGION (PHOBIUS); SIGNAL_PEPTIDE (PHOBIUS); SIGNAL_PEPTIDE_N_REGION (PHOBIUS); NON_CYTOPLASMIC_DOMAIN (PHOBIUS); SIGNAL_PEPTIDE_H_REGION (PHOBIUS)
SSHrefM3_contig_4075	---NA---	182	0			0	-		no IPS match
SSHrefM3_contig_4895	hypothetical protein MTR_2g083810	182	3	1.93777e-30	0.9367	1	F:cysteine-type endopeptidase inhibitor activity	-	no IPS match
SSHrefM3_contig_5675	thioesterase superfamily protein	182	19	1.01472e-21	0.8542	1	C:nucleus	-	IPR007650 (PFAM)
SSHrefM3_contig_7967	PREDICTED: uncharacterized protein LOC101493592	182	19	2.59752e-26	0.7479	2	C:integral component of membrane; C:endoplasmic reticulum	-	CYTOPLASMIC_DOMAIN (PHOBIUS); TRANSMEMBRANE (PHOBIUS); NON_CYTOPLASMIC_DOMAIN (PHOBIUS); TMhelix (TMHMM)
SSHrefM3_contig_8277	Uncharacterized protein TCM_019408	182	20	4.55699e-13	0.848	1	C:nucleus	-	no IPS match
SSHrefM3_contig_8770	vesicle-associated membrane protein 722-like	182	20	7.91294e-17	0.962	9	P:vesicle-mediated transport; C:cell plate; C:integral component of membrane; C:plasmodesma; P:protein targeting to plasma membrane; C:endosome; C:vacuolar membrane; P:cell plate formation involved in plant-type cell wall biogenesis; C:plasma membrane	-	IPR001388 (PFAM); G3DSA:1.10.3840.10 (GENE3D); PTHR21136:SF73 (PANTHER); PTHR21136 (PANTHER); CYTOPLASMIC_DOMAIN (PHOBIUS); NON_CYTOPLASMIC_DOMAIN (PHOBIUS); TRANSMEMBRANE (PHOBIUS); IPR001388 (PROSITE_PROFILES); SSF58038 (SUPERFAMILY); TMhelix (TMHMM)
SSHrefM3_contig_9328	uncharacterized loc101222383	182	20	2.20537e-25	0.782	1	C:integral component of membrane	-	NON_CYTOPLASMIC_DOMAIN (PHOBIUS); TRANSMEMBRANE (PHOBIUS); CYTOPLASMIC_DOMAIN (PHOBIUS); TMhelix (TMHMM)
SSHrefM3_contig_9654	system protein a	182	20	1.44226e-28	0.8625	1	C:mitochondrion	-	CYTOPLASMIC_DOMAIN (PHOBIUS); TRANSMEMBRANE (PHOBIUS); NON_CYTOPLASMIC_DOMAIN (PHOBIUS)
SSHrefM3_contig_10334	cytokinin riboside 5 -monophosphate phosphoribohydrolase log3-like	182	20	1.01446e-33	0.9415	2	P:metabolic process; F:hydrolase activity	-	G3DSA:3.40.50.450 (GENE3D); PTHR31223 (PANTHER); PTHR31223:SF6 (PANTHER)
SSHrefM3_contig_10375	lupus brain antigen	182	6	2.79308e-12	0.7467	3	F:ATP binding; F:hydrolase activity; P:metabolic process		SignalP-noTM (SIGNALP_EUK)
SSHrefW3_contig_671	---NA---	182	0			0	-		no IPS match
SSHrefW3_contig_1139	---NA---	182	0			0	-		no IPS match
SSHrefW3_contig_1636	---NA---	182	0			0	-		no IPS match
SSHrefW3_contig_1817	---NA---	182	0			0	-		no IPS match
SSHrefW3_contig_2096	PREDICTED: transaldolase-like	182	3	6.09014e-11	0.7433	11	P:glucose catabolic process; P:cellular biosynthetic process; P:organic substance biosynthetic process; P:oxidation-reduction process; P:generation of precursor metabolites and energy; C:plastid; P:single-organism biosynthetic process; P:organic cyclic compound metabolic process; P:cellular aromatic compound metabolic process; P:small molecule metabolic process; F:catalytic activity	-	no IPS match
SSHrefW3_contig_2649	double-stranded rna-binding protein 1-like	182	1	0.00037945	0.53	0	-		no IPS match
SSHrefW3_contig_2895	---NA---	182	0			0	-		no IPS match
SSHrefW3_contig_3125	---NA---	182	0			0	-		no IPS match
SSHrefW3_contig_3275	f-box lrr-repeat protein	182	7	2.27788e-05	0.6314	0	-		no IPS match
SSHrefM3_contig_3180	rhomboid family protein	183	20	4.08492e-16	0.885	6	P:regulation of jasmonic acid metabolic process; F:serine-type endopeptidase activity; C:plasma membrane; C:integral component of membrane; P:proteolysis; C:chloroplast inner membrane	EC:3.4.21	IPR022764 (G3DSA:1.20.1540.GENE3D); CYTOPLASMIC_DOMAIN (PHOBIUS); NON_CYTOPLASMIC_DOMAIN (PHOBIUS); TRANSMEMBRANE (PHOBIUS); SSF144091 (SUPERFAMILY)
SSHrefM3_contig_4367	pap-specific mitochondrial-like isoform x1	183	20	4.36058e-26	0.859	5	P:phosphatidylinositol phosphorylation; P:sulfur compound metabolic process; F:3'(2'),5'-bisphosphate nucleotidase activity; F:inositol-1,4-bisphosphate 1-phosphatase activity; C:chloroplast	EC:3.1.3.7; EC:3.1.3.57	G3DSA:3.40.190.80 (GENE3D); PTHR20854:SF30 (PANTHER); IPR000760 (PANTHER); SSF56655 (SUPERFAMILY)
SSHrefM3_contig_4721	ctd small phosphatase-like protein 2-like isoform x1	183	20	1.98419e-24	0.771	2	P:dephosphorylation; F:phosphatase activity	EC:3.1.3.41	no IPS match
SSHrefM3_contig_5361	formin-binding protein 4 isoform x1	183	20	4.22977e-22	0.8175	1	F:protein binding	-	IPR001202 (SMART); G3DSA:2.20.70.10 (GENE3D); IPR001202 (PFAM); IPR001202 (PROSITE_PATTERNS); IPR001202 (PROSITE_PROFILES); IPR001202 (SUPERFAMILY)
SSHrefM3_contig_6831	ubiquinol mitochondrial-like	183	20	5.61665e-34	0.973	8	F:metal ion binding; C:mitochondrial inner membrane; P:respiratory gaseous exchange; C:respiratory chain; F:alternative oxidase activity; P:alternative respiration; C:integral component of membrane; P:electron transport chain	-	IPR002680 (PFAM); PTHR31803 (PANTHER); PTHR31803:SF3 (PANTHER)
SSHrefW3_contig_451	---NA---	183	0			0	-		NON_CYTOPLASMIC_DOMAIN (PHOBIUS); SIGNAL_PEPTIDE_N_REGION (PHOBIUS); SIGNAL_PEPTIDE_H_REGION (PHOBIUS); SIGNAL_PEPTIDE (PHOBIUS); SIGNAL_PEPTIDE_C_REGION (PHOBIUS)
SSHrefW3_contig_1114	coiled-coil domain-containing protein 115-like	183	1	9.33699e-07	0.8	0	-		no IPS match
SSHrefW3_contig_1214	---NA---	183	0			0	-		SignalP-TM (SIGNALP_GRAM_POSITIVE)
SSHrefW3_contig_1589	hypothetical protein MTR_5g080610	183	7	5.55571e-08	0.6014	0	-		no IPS match
SSHrefW3_contig_1647	---NA---	183	0			0	-		no IPS match
SSHrefW3_contig_1755	---NA---	183	0			0	-		no IPS match
SSHrefW3_contig_2431	---NA---	183	0			0	-		no IPS match
SSHrefW3_contig_2769	---NA---	183	0			0	-		SIGNAL_PEPTIDE (PHOBIUS); SIGNAL_PEPTIDE_C_REGION (PHOBIUS); SIGNAL_PEPTIDE_N_REGION (PHOBIUS); NON_CYTOPLASMIC_DOMAIN (PHOBIUS); SIGNAL_PEPTIDE_H_REGION (PHOBIUS); SignalP-noTM (SIGNALP_EUK)
SSHrefW3_contig_3025	---NA---	183	0			0	-		no IPS match
SSHrefW3_contig_3031	---NA---	183	0			0	-		no IPS match
SSHrefW3_contig_3270	---NA---	183	0			0	-		SIGNAL_PEPTIDE_N_REGION (PHOBIUS); SIGNAL_PEPTIDE_H_REGION (PHOBIUS); NON_CYTOPLASMIC_DOMAIN (PHOBIUS); SIGNAL_PEPTIDE (PHOBIUS); SIGNAL_PEPTIDE_C_REGION (PHOBIUS); TMhelix (TMHMM)
SSHrefM3_contig_4215	upf0307 protein pmi3641-like	184	20	1.61586e-27	0.9075	3	F:molecular_function; P:biological_process; C:cellular_component		IPR006839 (PFAM)
SSHrefM3_contig_4382	splicing factor u2af large subunit b-like isoform x2	184	20	2.26216e-31	0.927	1	F:nucleotide binding	-	IPR012677 (G3DSA:3.30.70.GENE3D); PTHR23139 (PANTHER); PTHR23139:SF9 (PANTHER); SSF54928 (SUPERFAMILY)
SSHrefM3_contig_7028	integral membrane hpp family protein	184	20	8.21766e-30	0.8535	3	C:integral component of membrane; P:circadian rhythm; C:chloroplast inner membrane	-	IPR007065 (PFAM); NON_CYTOPLASMIC_DOMAIN (PHOBIUS); SIGNAL_PEPTIDE_H_REGION (PHOBIUS); SIGNAL_PEPTIDE_C_REGION (PHOBIUS); SIGNAL_PEPTIDE_N_REGION (PHOBIUS); SIGNAL_PEPTIDE (PHOBIUS)
SSHrefM3_contig_7062	histone deacetylase 5-like	184	20	1.27163e-16	0.843	3	F:hydrolase activity; C:nucleus; C:cytoplasm	-	no IPS match
SSHrefM3_contig_7212	pleiotropic drug resistance protein 3-like	184	20	2.92761e-30	0.9125	6	P:drug transmembrane transport; P:obsolete ATP catabolic process; F:ATP binding; F:ATPase activity; C:membrane; C:nucleus	EC:3.6.1.3	PTHR19241 (PANTHER); PTHR19241:SF165 (PANTHER); TRANSMEMBRANE (PHOBIUS); NON_CYTOPLASMIC_DOMAIN (PHOBIUS); CYTOPLASMIC_DOMAIN (PHOBIUS); TMhelix (TMHMM)
SSHrefM3_contig_7339	lon peptidase n-terminal domain and ring finger protein 2-like isoform 1	184	20	1.97116e-30	0.755	1	F:zinc ion binding	-	no IPS match
SSHrefM3_contig_9892	heterogeneous nuclear ribonucleoprotein f isoform x2	184	20	1.45117e-25	0.9475	3	C:ribonucleoprotein complex; F:nucleotide binding; F:RNA binding	-	no IPS match
SSHrefM3_contig_10004	probable lrr receptor-like serine threonine-protein kinase at2g24230-like	184	20	3.80094e-24	0.7875	3	F:protein kinase activity; P:protein phosphorylation; F:ATP binding	-	PTHR24420:SF597 (PANTHER); PTHR24420 (PANTHER)
SSHrefW3_contig_974	---NA---	184	0			0	-		no IPS match
SSHrefW3_contig_1004	hypothetical protein MTR_8g051620	184	2	0.000142856	0.65	0	-		no IPS match
SSHrefW3_contig_1124	PREDICTED: uncharacterized protein LOC101496710	184	2	6.03285e-07	0.805	0	-		NON_CYTOPLASMIC_DOMAIN (PHOBIUS); TRANSMEMBRANE (PHOBIUS); CYTOPLASMIC_DOMAIN (PHOBIUS); TMhelix (TMHMM)
SSHrefW3_contig_1239	vacuolar protein sorting-associated protein 24 homolog 1-like	184	20	3.25685e-16	0.9535	4	P:protein targeting to vacuole; P:vesicle-mediated transport; C:ESCRT III complex; C:nucleus	-	no IPS match
SSHrefW3_contig_1759	---NA---	184	0			0	-		SIGNAL_PEPTIDE_H_REGION (PHOBIUS); SIGNAL_PEPTIDE (PHOBIUS); SIGNAL_PEPTIDE_C_REGION (PHOBIUS); SIGNAL_PEPTIDE_N_REGION (PHOBIUS); NON_CYTOPLASMIC_DOMAIN (PHOBIUS)
SSHrefW3_contig_2456	---NA---	184	0			0	-		TRANSMEMBRANE (PHOBIUS); NON_CYTOPLASMIC_DOMAIN (PHOBIUS); CYTOPLASMIC_DOMAIN (PHOBIUS)
SSHrefW3_contig_2806	---NA---	184	0			0	-		no IPS match
SSHrefW3_contig_2887	---NA---	184	0			0	-		no IPS match
SSHrefW3_contig_2978	---NA---	184	0			0	-		no IPS match
SSHrefW3_contig_3244	atp synthase subunit-like protein	184	11	6.22447e-10	0.7955	1	F:DNA binding	-	Coil (COILS)
SSHrefM3_contig_417	cold-inducible rna-binding protein	185	20	2.15265e-25	0.8345	2	F:nucleic acid binding; F:nucleotide binding	-	IPR000504 (SMART); IPR000504 (PFAM); IPR012677 (G3DSA:3.30.70.GENE3D); PTHR24012 (PANTHER); IPR000504 (PROSITE_PROFILES); SSF54928 (SUPERFAMILY)
SSHrefM3_contig_3196	PREDICTED: uncharacterized protein LOC101512840 isoform X1	185	20	1.65406e-29	0.7855	1	C:SAGA-type complex	-	no IPS match
SSHrefM3_contig_4525	mitochondrial pyruvate carrier 2-like	185	20	2.79603e-34	0.949	6	P:mitochondrial pyruvate transport; P:protein targeting to vacuole; C:mitochondrial inner membrane; P:aerobic respiration; P:glycolytic process; P:response to cadmium ion	-	IPR005336 (PFAM); PTHR14154 (PANTHER); PTHR14154:SF2 (PANTHER)
SSHrefM3_contig_5147	trehalose-phosphate phosphatase a-like isoform x1	185	20	2.03249e-27	0.8705	2	F:trehalose-phosphatase activity; P:trehalose biosynthetic process	EC:3.1.3.12	IPR023214 (G3DSA:3.40.50.GENE3D); IPR003337 (PFAM); PTHR10788 (PANTHER); PTHR10788:SF19 (PANTHER); IPR023214 (SUPERFAMILY)
SSHrefM3_contig_5349	disease resistance protein rpm1-like	185	20	5.94234e-25	0.859	2	P:defense response; F:ADP binding	-	IPR002182 (PFAM); PTHR23155 (PANTHER); PTHR23155:SF458 (PANTHER); IPR027417 (SUPERFAMILY)
SSHrefM3_contig_6675	protein nap1-like	185	20	1.3816e-30	0.938	6	P:multidimensional cell growth; P:positive regulation of transcription, DNA-templated; P:actin filament organization; P:trichome morphogenesis; C:endoplasmic reticulum membrane; C:nucleus	-	IPR019137 (PFAM)
SSHrefM3_contig_8173	niemann-pick c1	185	20	7.29592e-19	0.904	2	F:hedgehog receptor activity; C:integral component of membrane	-	CYTOPLASMIC_DOMAIN (PHOBIUS); TRANSMEMBRANE (PHOBIUS); NON_CYTOPLASMIC_DOMAIN (PHOBIUS); TMhelix (TMHMM)
SSHrefM3_contig_8759	phosphatidylinositol phosphatidylcholine transfer protein sfh9-like isoform x1	185	20	1.62828e-22	0.8115	3	C:intracellular; P:transport; F:transporter activity	-	no IPS match
SSHrefM3_contig_9639	1-aminocyclopropane-1-carboxylate oxidase-like protein	185	20	2.87887e-27	0.849	4	P:regulation of glucosinolate biosynthetic process; F:iron ion binding; F:oxidoreductase activity, acting on paired donors, with incorporation or reduction of molecular oxygen, 2-oxoglutarate as one donor, and incorporation of one atom each of oxygen into both donors; P:oxidation-reduction process	EC:1.14.11	IPR027443 (G3DSA:2.60.120.GENE3D); SSF51197 (SUPERFAMILY)
SSHrefW3_contig_337	---NA---	185	0			0	-		no IPS match
SSHrefW3_contig_786	trna 2 -phosphotransferase	185	2	5.84297e-07	0.645	3	P:tRNA splicing, via endonucleolytic cleavage and ligation; F:transferase activity; F:transferase activity, transferring phosphorus-containing groups		no IPS match
SSHrefW3_contig_1993	---NA---	185	0			0	-		no IPS match
SSHrefW3_contig_2039	---NA---	185	0			0	-		NON_CYTOPLASMIC_DOMAIN (PHOBIUS); TRANSMEMBRANE (PHOBIUS); CYTOPLASMIC_DOMAIN (PHOBIUS); TMhelix (TMHMM)
SSHrefW3_contig_2711	---NA---	185	0			0	-		no IPS match
SSHrefW3_contig_2950	---NA---	185	0			0	-		SIGNAL_PEPTIDE_H_REGION (PHOBIUS); NON_CYTOPLASMIC_DOMAIN (PHOBIUS); SIGNAL_PEPTIDE (PHOBIUS); SIGNAL_PEPTIDE_C_REGION (PHOBIUS); SIGNAL_PEPTIDE_N_REGION (PHOBIUS)
SSHrefW3_contig_3225	---NA---	185	0			0	-		TRANSMEMBRANE (PHOBIUS); CYTOPLASMIC_DOMAIN (PHOBIUS); NON_CYTOPLASMIC_DOMAIN (PHOBIUS); TMhelix (TMHMM)
SSHrefW3_contig_3239	lysine-specific demethylase 5b	185	20	4.27691e-16	0.817	5	F:transcription factor activity, sequence-specific DNA binding; P:methylation; C:nucleus; F:methyltransferase activity; P:regulation of transcription, DNA-templated	-	no IPS match
SSHrefM3_contig_606	60s ribosomal protein l29-1-like	186	20	3.9316e-33	0.9525	4	C:nucleolus; F:structural constituent of ribosome; C:cytosolic large ribosomal subunit; P:translation	-	IPR002673 (PFAM); IPR002673 (PANTHER)
SSHrefM3_contig_3535	l-galactono- -lactone mitochondrial-like	186	20	2.81197e-33	0.9115	12	F:L-gulono-1,4-lactone dehydrogenase activity; F:flavin adenine dinucleotide binding; F:UDP-N-acetylmuramate dehydrogenase activity; P:photorespiration; F:galactonolactone dehydrogenase activity; F:D-arabinono-1,4-lactone oxidase activity; P:L-ascorbic acid biosynthetic process; F:L-gulonolactone oxidase activity; C:membrane; C:plastid; C:mitochondrion; P:oxidation-reduction process	EC:1.1.1.158; EC:1.1.3.37; EC:1.1.3.8; EC:1.3.2.3	PTHR13878 (PANTHER); PTHR13878:SF37 (PANTHER)
SSHrefM3_contig_4675	protein rkd1-like	186	12	1.21148e-24	0.7392	1	C:nucleus	-	no IPS match
SSHrefM3_contig_6261	hypothetical protein MTR_4g021590	186	20	2.22154e-15	0.7195	1	C:integral component of membrane	-	CYTOPLASMIC_DOMAIN (PHOBIUS); TRANSMEMBRANE (PHOBIUS); NON_CYTOPLASMIC_DOMAIN (PHOBIUS); CYTOPLASMIC_DOMAIN (PHOBIUS); TRANSMEMBRANE (PHOBIUS); TMhelix (TMHMM); TMhelix (TMHMM)
SSHrefM3_contig_7706	histone -like	186	20	1.03424e-35	0.993	14	P:positive regulation of growth rate; C:nucleosome; C:plastid; P:reproduction; F:DNA binding; P:body morphogenesis; P:nematode larval development; P:locomotion; P:nucleosome assembly; F:protein heterodimerization activity; P:cell proliferation; P:embryo development ending in birth or egg hatching; P:pharynx development; C:nucleus	-	no IPS match
SSHrefM3_contig_8892	desiccation protectant protein lea14 homolog	186	20	2.28837e-30	0.8615	5	P:response to desiccation; P:embryo development ending in seed dormancy; C:plasma membrane; C:cytosol; C:apoplast	-	IPR013783 (G3DSA:2.60.40.GENE3D); PTHR31459:SF3 (PANTHER); PTHR31459 (PANTHER); SSF117070 (SUPERFAMILY)
SSHrefW3_contig_730	---NA---	186	0			0	-		no IPS match
SSHrefW3_contig_855	---NA---	186	0			0	-		no IPS match
SSHrefW3_contig_1171	---NA---	186	0			0	-		no IPS match
SSHrefW3_contig_1571	---NA---	186	0			0	-		SIGNAL_PEPTIDE_N_REGION (PHOBIUS); SIGNAL_PEPTIDE (PHOBIUS); SIGNAL_PEPTIDE_H_REGION (PHOBIUS); SIGNAL_PEPTIDE_C_REGION (PHOBIUS); NON_CYTOPLASMIC_DOMAIN (PHOBIUS)
SSHrefW3_contig_1827	---NA---	186	0			0	-		no IPS match
SSHrefW3_contig_2119	protein phr1-like 1-like isoform x1	186	1	1.35039e-06	0.77	0	-		no IPS match
SSHrefW3_contig_2164	udp-sulfoquinovose chloroplastic-like	186	2	0.000420344	0.92	10	F:sulfotransferase activity; P:galactolipid biosynthetic process; F:coenzyme binding; P:cellular metabolic process; F:UDPsulfoquinovose synthase activity; F:nucleotide binding; F:zinc ion binding; P:sulfolipid biosynthetic process; F:catalytic activity; P:glycolipid biosynthetic process		no IPS match
SSHrefW3_contig_2171	---NA---	186	0			0	-		SIGNAL_PEPTIDE_C_REGION (PHOBIUS); SIGNAL_PEPTIDE_H_REGION (PHOBIUS); SIGNAL_PEPTIDE_N_REGION (PHOBIUS); NON_CYTOPLASMIC_DOMAIN (PHOBIUS); SIGNAL_PEPTIDE (PHOBIUS)
SSHrefW3_contig_2533	---NA---	186	0			0	-		no IPS match
SSHrefW3_contig_3272	---NA---	186	0			0	-		no IPS match
SSHrefM3_contig_3359	glutathione s-transferase chloroplastic-like	187	20	3.8792e-35	0.9125	1	F:glutathione transferase activity	EC:2.5.1.18	IPR010987 (G3DSA:1.20.1050.GENE3D); PTHR11260 (PANTHER); PTHR11260:SF38 (PANTHER); IPR010987 (SUPERFAMILY)
SSHrefM3_contig_4530	bag family molecular chaperone regulator mitochondrial-like	187	18	2.66004e-14	0.7489	1	F:chaperone binding	-	G3DSA:1.20.5.190 (GENE3D); IPR000048 (PROSITE_PROFILES)
SSHrefM3_contig_5955	clathrin assembly protein at2g25430-like	187	20	2.25106e-32	0.9075	9	F:1-phosphatidylinositol binding; C:plasma membrane; C:clathrin coat; F:clathrin binding; P:clathrin coat assembly; F:2-alkenal reductase [NAD(P)] activity; C:nucleus; C:cytosol; P:oxidation-reduction process	EC:1.3.1.74	PTHR22951 (PANTHER); PTHR22951:SF13 (PANTHER)
SSHrefM3_contig_6102	ocs element-binding factor 1-like	187	13	4.36293e-19	0.7	3	F:sequence-specific DNA binding; F:transcription factor activity, sequence-specific DNA binding; P:regulation of transcription, DNA-templated	-	no IPS match
SSHrefM3_contig_6754	PREDICTED: uncharacterized protein LOC102668705	187	6	2.72786e-13	0.7267	0	-		no IPS match
SSHrefM3_contig_8039	receptor-like protein kinase	187	20	7.37789e-17	0.863	2	F:kinase activity; P:phosphorylation	-	NON_CYTOPLASMIC_DOMAIN (PHOBIUS); TRANSMEMBRANE (PHOBIUS); CYTOPLASMIC_DOMAIN (PHOBIUS); TMhelix (TMHMM)
SSHrefM3_contig_8661	transcription initiation factor tfiid subunit 6-like	187	20	1.11292e-24	0.758	12	F:translation initiation factor activity; P:translational initiation; P:vernalization response; P:photoperiodism, flowering; F:DNA binding; P:pollen tube growth; F:protein heterodimerization activity; P:DNA-templated transcription, initiation; P:RNA splicing, via endonucleolytic cleavage and ligation; C:nucleus; P:transcription from RNA polymerase II promoter; P:regulation of sequence-specific DN…	-	no IPS match
SSHrefM3_contig_10258	PREDICTED: uncharacterized protein LOC101500982 isoform X2	187	8	6.43029e-18	0.735	2	P:response to stress; F:calmodulin binding		no IPS match
SSHrefW3_contig_511	---NA---	187	0			0	-		no IPS match
SSHrefW3_contig_819	---NA---	187	0			0	-		no IPS match
SSHrefW3_contig_1357	gata zinc finger domain-containing protein 10	187	12	1.86007e-11	0.7942	2	P:respiratory electron transport chain; C:plasma membrane	-	no IPS match
SSHrefW3_contig_1498	---NA---	187	0			0	-		no IPS match
SSHrefW3_contig_2008	---NA---	187	0			0	-		no IPS match
SSHrefW3_contig_2250	---NA---	187	0			0	-		no IPS match
SSHrefW3_contig_2606	---NA---	187	0			0	-		no IPS match
SSHrefW3_contig_2612	---NA---	187	0			0	-		SignalP-noTM (SIGNALP_EUK)
SSHrefW3_contig_2842	cysteine-rich receptor-like protein kinase	187	20	4.62823e-14	0.6805	3	P:phosphorylation; F:nucleotide binding; F:protein serine/threonine kinase activity	EC:2.7.11	IPR021820 (PFAM)
SSHrefW3_contig_3176	---NA---	187	0			0	-		no IPS match
SSHrefM3_contig_3461	intron-binding protein aquarius-like	188	5	1.17596e-19	0.738	7	C:spliceosomal complex; C:myosin complex; P:mRNA splicing, via spliceosome; F:ATP binding; F:motor activity; C:chloroplast; C:plasma membrane	-	no IPS match
SSHrefM3_contig_3592	bifunctional monodehydroascorbate reductase and carbonic anhydrase nectarin-3-like	188	20	4.49516e-31	0.742	4	P:one-carbon metabolic process; F:carbonate dehydratase activity; C:chloroplast stroma; F:zinc ion binding	EC:4.2.1.1	IPR001148 (G3DSA:3.10.200.GENE3D); IPR001148 (PROSITE_PROFILES); IPR001148 (SUPERFAMILY)
SSHrefM3_contig_4265	protoheme ix mitochondrial-like	188	20	1.66579e-25	0.815	4	P:heme O biosynthetic process; F:protoheme IX farnesyltransferase activity; C:integral component of membrane; C:mitochondrial membrane	EC:2.5.1	TMhelix (TMHMM)
SSHrefM3_contig_4803	ubiquitin carboxyl-terminal hydrolase 25-like	188	5	1.26588e-22	0.778	2	P:proteolysis; F:peptidase activity	-	no IPS match
SSHrefM3_contig_5136	f-box kelch-repeat protein	188	20	9.09141e-21	0.745	0	-		no IPS match
SSHrefM3_contig_5641	drought-induced protein	188	20	1.57241e-34	0.9425	3	F:unfolded protein binding; F:heat shock protein binding; C:chloroplast	-	NON_CYTOPLASMIC_DOMAIN (PHOBIUS); SIGNAL_PEPTIDE_C_REGION (PHOBIUS); SIGNAL_PEPTIDE_H_REGION (PHOBIUS); SIGNAL_PEPTIDE (PHOBIUS); SIGNAL_PEPTIDE_N_REGION (PHOBIUS); SignalP-noTM (SIGNALP_EUK); TMhelix (TMHMM)
SSHrefM3_contig_6645	26s proteasome non-atpase regulatory subunit 2 homolog a-like	188	20	4.88224e-33	0.999	9	P:regulation of protein catabolic process; P:gluconeogenesis; C:proteasome regulatory particle, base subcomplex; P:ubiquitin-dependent protein catabolic process; P:proteasomal protein catabolic process; P:cytoskeleton organization; F:enzyme regulator activity; P:regulation of catalytic activity; C:nucleus	-	PTHR10943 (PANTHER); IPR016643 (PTHR10943:PANTHER)
SSHrefM3_contig_6766	ubiquitin-60s ribosomal protein l40-like	188	20	3.32196e-36	1	9	P:RNA methylation; P:translation; P:ubiquitin-dependent protein catabolic process; C:nucleolus; F:structural constituent of ribosome; P:protein ubiquitination; C:cytosolic large ribosomal subunit; P:embryo development ending in seed dormancy; F:protein binding	-	IPR019956 (PRINTS); IPR000626 (SMART); G3DSA:3.10.20.90 (GENE3D); IPR000626 (PFAM); PTHR10666 (PANTHER); IPR019954 (PROSITE_PATTERNS); IPR000626 (PROSITE_PROFILES); IPR029071 (SUPERFAMILY)
SSHrefM3_contig_7506	pyruvate kinase isozyme chloroplastic-like	188	20	1.19236e-32	0.9055	7	P:fatty acid biosynthetic process; F:potassium ion binding; F:pyruvate kinase activity; F:magnesium ion binding; P:glycolytic process; P:phosphorylation; C:chloroplast stroma	EC:2.7.1.40	IPR015794 (G3DSA:3.40.1380.GENE3D); IPR001697 (PANTHER); PTHR11817:SF12 (PANTHER); IPR015795 (SUPERFAMILY)
SSHrefM3_contig_7591	probable salt tolerance-like protein at1g78600-like	188	20	5.92776e-35	0.9845	2	F:zinc ion binding; C:intracellular	-	IPR000315 (SMART); IPR000315 (PFAM); PTHR31832 (PANTHER); PTHR31832:SF5 (PANTHER); IPR000315 (PROSITE_PROFILES)
SSHrefM3_contig_8766	e3 ubiquitin-protein ligase prt1-like isoform x1	188	7	1.16024e-21	0.7714	2	F:zinc ion binding; F:ligase activity	-	no IPS match
SSHrefM3_contig_9451	germin-like protein subfamily 3 member 4-like	188	20	3.13767e-29	0.713	6	P:metabolic process; C:apoplast; F:hydrolase activity; F:oxidoreductase activity; F:nutrient reservoir activity; F:manganese ion binding	-	SIGNAL_PEPTIDE_C_REGION (PHOBIUS); NON_CYTOPLASMIC_DOMAIN (PHOBIUS); SIGNAL_PEPTIDE_N_REGION (PHOBIUS); SIGNAL_PEPTIDE_H_REGION (PHOBIUS); SIGNAL_PEPTIDE (PHOBIUS); SignalP-noTM (SIGNALP_EUK); SignalP-TM (SIGNALP_GRAM_POSITIVE); SignalP-noTM (SIGNALP_GRAM_NEGATIVE); TMhelix (TMHMM)
SSHrefM3_contig_9775	60s ribosomal protein l34-like	188	20	6.67441e-37	0.986	6	C:nucleolus; F:structural constituent of ribosome; C:plasma membrane; C:cytosolic large ribosomal subunit; C:chloroplast; P:translation	-	IPR008195 (PRINTS); IPR008195 (PFAM); IPR008195 (PANTHER); IPR018065 (PROSITE_PATTERNS)
SSHrefM3_contig_10327	kda class i heat shock	188	20	1.3857e-23	0.7955	1	P:response to stress		IPR008978 (G3DSA:2.60.40.GENE3D); IPR002068 (PFAM); IPR002068 (PROSITE_PROFILES); IPR008978 (SUPERFAMILY)
SSHrefW3_contig_315	---NA---	188	0			0	-		no IPS match
SSHrefW3_contig_709	---NA---	188	0			0	-		SignalP-noTM (SIGNALP_EUK)
SSHrefW3_contig_838	PREDICTED: uncharacterized protein LOC101494439	188	20	3.37659e-17	0.657	0	-		no IPS match
SSHrefW3_contig_909	PREDICTED: uncharacterized protein LOC102660479	188	20	3.56777e-21	0.644	1	F:binding	-	no IPS match
SSHrefW3_contig_1043	---NA---	188	0			0	-		no IPS match
SSHrefW3_contig_1588	---NA---	188	0			0	-		TMhelix (TMHMM)
SSHrefW3_contig_1883	---NA---	188	0			0	-		no IPS match
SSHrefW3_contig_2060	---NA---	188	0			0	-		no IPS match
SSHrefW3_contig_2182	---NA---	188	0			0	-		no IPS match
SSHrefW3_contig_2703	scopoletin glucosyltransferase-like	188	20	4.64269e-12	0.768	2	F:transferase activity, transferring hexosyl groups; P:metabolic process	-	SSF53756 (SUPERFAMILY)
SSHrefW3_contig_2812	---NA---	188	0			0	-		no IPS match
SSHrefW3_contig_2822	---NA---	188	0			3	F:nucleotide binding; F:snRNA binding; P:mRNA splicing, via spliceosome	-	IPR012677 (G3DSA:3.30.70.GENE3D); IPR024888 (PANTHER)
SSHrefA3_contig_399	---NA---	188	0			0	-		no IPS match
SSHrefM3_contig_1919	---NA---	189	0			0	-		CYTOPLASMIC_DOMAIN (PHOBIUS); NON_CYTOPLASMIC_DOMAIN (PHOBIUS); SIGNAL_PEPTIDE_N_REGION (PHOBIUS); SIGNAL_PEPTIDE_H_REGION (PHOBIUS); TRANSMEMBRANE (PHOBIUS); SIGNAL_PEPTIDE_C_REGION (PHOBIUS); SIGNAL_PEPTIDE (PHOBIUS); TMhelix (TMHMM); TMhelix (TMHMM)
SSHrefM3_contig_2093	40s ribosomal protein s30	189	20	3.73217e-34	0.9695	6	C:nucleolus; F:structural constituent of ribosome; P:RNA methylation; C:cytosolic small ribosomal subunit; P:translation; C:mitochondrion	-	IPR006846 (PFAM); PTHR12650 (PANTHER)
SSHrefM3_contig_4007	uncharacterized membrane protein at4g09580-like	189	20	6.39556e-31	0.9645	1	C:Golgi apparatus	-	PTHR12677 (PANTHER); PTHR12677:SF11 (PANTHER); SIGNAL_PEPTIDE (PHOBIUS); NON_CYTOPLASMIC_DOMAIN (PHOBIUS); CYTOPLASMIC_DOMAIN (PHOBIUS); TRANSMEMBRANE (PHOBIUS); SIGNAL_PEPTIDE_N_REGION (PHOBIUS); SIGNAL_PEPTIDE_C_REGION (PHOBIUS); SIGNAL_PEPTIDE_H_REGION (PHOBIUS); TMhelix (TMHMM); TMhelix (TMHMM)
SSHrefM3_contig_4199	---NA---	189	0			0	-		no IPS match
SSHrefM3_contig_4402	late embryogenesis abundant protein	189	4	4.75451e-19	0.72	1	P:embryo development ending in seed dormancy	-	no IPS match
SSHrefM3_contig_5892	natural resistance-associated macrophage protein	189	1	7.5502e-07	0.75	3	C:membrane; P:transport; F:transporter activity		no IPS match
SSHrefM3_contig_6375	ribosomal protein s11	189	20	9.99798e-36	0.9315	9	C:ribosome; F:DNA-directed RNA polymerase activity; P:transcription, DNA-templated; F:DNA binding; F:structural constituent of ribosome; F:protein dimerization activity; C:chloroplast; P:translation; F:rRNA binding	EC:2.7.7.6	IPR001971 (PFAM); IPR001971 (G3DSA:3.30.420.GENE3D); SSF53137 (SUPERFAMILY)
SSHrefM3_contig_6451	dna-directed rna polymerase iii subunit rpc1-like	189	20	9.23472e-28	0.781	12	P:transcription, DNA-templated; P:meiosis I; F:DNA-directed RNA polymerase activity; F:zinc ion binding; P:cellular response to DNA damage stimulus; P:DNA recombination; F:ribonucleoside binding; P:chromosome organization; F:DNA binding; P:chromosome segregation; P:regulation of cellular process; C:nucleus	EC:2.7.7.6	IPR015700 (PTHR19376:PANTHER); PTHR19376 (PANTHER); SSF64484 (SUPERFAMILY)
SSHrefM3_contig_7388	uncharacterized loc101219359	189	17	9.75842e-15	0.7918	2	F:molecular_function; P:biological_process		no IPS match
SSHrefM3_contig_8718	lysine histidine transporter 1-like	189	20	2.02784e-30	0.9005	1	C:integral component of membrane	-	IPR013057 (PFAM); PTHR22950 (PANTHER); PTHR22950:SF204 (PANTHER); NON_CYTOPLASMIC_DOMAIN (PHOBIUS); CYTOPLASMIC_DOMAIN (PHOBIUS); TRANSMEMBRANE (PHOBIUS); TMhelix (TMHMM)
SSHrefM3_contig_9843	6-phosphofructokinase chloroplastic-like	189	20	1.2237e-33	0.9405	6	P:fructose 6-phosphate metabolic process; P:phosphorylation; F:6-phosphofructokinase activity; C:6-phosphofructokinase complex; F:ATP binding; P:glycolytic process	EC:2.7.1.11	PTHR13697 (PANTHER); IPR000023 (SUPERFAMILY); TMhelix (TMHMM)
SSHrefM3_contig_10024	uncharacterized loc101217229	189	20	2.69793e-18	0.925	8	P:myo-inositol hexakisphosphate biosynthetic process; P:response to wounding; C:chloroplast envelope; P:carotenoid biosynthetic process; C:chloroplast thylakoid membrane; C:chloroplast stroma; P:photosynthesis; F:protein binding	-	IPR001478 (G3DSA:2.30.42.GENE3D); IPR001478 (PROSITE_PROFILES); IPR001478 (SUPERFAMILY)
SSHrefW3_contig_436	---NA---	189	0			0	-		SIGNAL_PEPTIDE_N_REGION (PHOBIUS); NON_CYTOPLASMIC_DOMAIN (PHOBIUS); SIGNAL_PEPTIDE_H_REGION (PHOBIUS); SIGNAL_PEPTIDE (PHOBIUS); SIGNAL_PEPTIDE_C_REGION (PHOBIUS); SignalP-noTM (SIGNALP_EUK)
SSHrefW3_contig_490	---NA---	189	0			0	-		no IPS match
SSHrefW3_contig_892	---NA---	189	0			0	-		no IPS match
SSHrefW3_contig_1276	---NA---	189	0			0	-		NON_CYTOPLASMIC_DOMAIN (PHOBIUS); CYTOPLASMIC_DOMAIN (PHOBIUS); TRANSMEMBRANE (PHOBIUS); TMhelix (TMHMM)
SSHrefW3_contig_1442	---NA---	189	0			0	-		CYTOPLASMIC_DOMAIN (PHOBIUS); TRANSMEMBRANE (PHOBIUS); NON_CYTOPLASMIC_DOMAIN (PHOBIUS)
SSHrefW3_contig_1502	hypothetical protein MTR_5g079610	189	4	1.76508e-14	0.7175	0	-		no IPS match
SSHrefW3_contig_1531	---NA---	189	0			0	-		no IPS match
SSHrefW3_contig_1560	serine threonine-protein kinase sapk3-like	189	19	6.65793e-09	0.8016	4	P:protein phosphorylation; F:protein serine/threonine kinase activity; F:ATP binding; P:abscisic acid-activated signaling pathway	EC:2.7.11	no IPS match
SSHrefW3_contig_1605	---NA---	189	0			0	-		no IPS match
SSHrefW3_contig_3121	bag family molecular chaperone regulator mitochondrial-like	189	20	1.43186e-30	0.928	2	F:chaperone binding; C:nucleus	-	IPR003103 (G3DSA:1.20.58.GENE3D); IPR003103 (PFAM); SSF63491 (SUPERFAMILY)
SSHrefW3_contig_3288	---NA---	189	0			0	-		CYTOPLASMIC_DOMAIN (PHOBIUS); TRANSMEMBRANE (PHOBIUS); NON_CYTOPLASMIC_DOMAIN (PHOBIUS); TMhelix (TMHMM)
SSHrefW3_contig_3290	---NA---	189	0			0	-		no IPS match
SSHrefM3_contig_431	---NA---	190	0			0	-		no IPS match
SSHrefM3_contig_3532	arginine serine-rich coiled-coil protein 2-like isoform x4	190	20	8.93118e-33	0.8845	2	F:molecular_function; P:biological_process		IPR028124 (PFAM)
SSHrefM3_contig_3778	f-box protein pp2-b1	190	20	2.54126e-24	0.755	0	-		IPR025886 (PFAM); PTHR32278 (PANTHER); PTHR32278:SF2 (PANTHER)
SSHrefM3_contig_4447	aquaporin nip1-2	190	20	8.10343e-21	0.7815	4	C:integral component of membrane; P:water transport; P:transmembrane transport; F:transporter activity	-	IPR023271 (G3DSA:1.20.1080.GENE3D); TRANSMEMBRANE (PHOBIUS); NON_CYTOPLASMIC_DOMAIN (PHOBIUS); CYTOPLASMIC_DOMAIN (PHOBIUS); IPR023271 (SUPERFAMILY); TMhelix (TMHMM)
SSHrefM3_contig_5217	protein asterix-like	190	20	6.13322e-37	0.889	2	P:phosphatidylinositol biosynthetic process; C:chloroplast	-	IPR005351 (PFAM); PTHR13193:SF0 (PANTHER); IPR005351 (PANTHER); TRANSMEMBRANE (PHOBIUS); CYTOPLASMIC_DOMAIN (PHOBIUS); NON_CYTOPLASMIC_DOMAIN (PHOBIUS); TMhelix (TMHMM)
SSHrefM3_contig_5750	homeobox-leucine zipper protein athb-7	190	5	1.29128e-24	0.762	4	F:transcription factor activity, sequence-specific DNA binding; F:transcription regulatory region sequence-specific DNA binding; C:nucleus; P:regulation of transcription, DNA-templated	-	no IPS match
SSHrefM3_contig_6304	non-specific lipid-transfer protein	190	20	2.63107e-18	0.7355	2	F:lipid binding; P:lipid transport	-	IPR000528 (PRINTS); G3DSA:1.10.110.10 (GENE3D); SIGNAL_PEPTIDE (PHOBIUS); SIGNAL_PEPTIDE_C_REGION (PHOBIUS); SIGNAL_PEPTIDE_H_REGION (PHOBIUS); NON_CYTOPLASMIC_DOMAIN (PHOBIUS); SIGNAL_PEPTIDE_N_REGION (PHOBIUS); SignalP-noTM (SIGNALP_EUK); SignalP-TM (SIGNALP_GRAM_POSITIVE); SignalP-noTM (SIGNALP_GRAM_NEGATIVE); IPR016140 (SUPERFAMILY); TMhelix (TMHMM)
SSHrefM3_contig_8320	eukaryotic translation initiation factor ncbp-like	190	20	2.57793e-36	0.9605	3	C:cytosol; P:translational initiation; F:translation initiation factor activity	-	SIGNAL_PEPTIDE_N_REGION (PHOBIUS); NON_CYTOPLASMIC_DOMAIN (PHOBIUS); SIGNAL_PEPTIDE (PHOBIUS); SIGNAL_PEPTIDE_H_REGION (PHOBIUS); SIGNAL_PEPTIDE_C_REGION (PHOBIUS); TMhelix (TMHMM)
SSHrefM3_contig_9465	transcription factor bhlh25	190	3	8.68433e-20	0.8567	1	F:protein dimerization activity	-	no IPS match
SSHrefM3_contig_9982	stress response protein nst1-like	190	20	6.14744e-34	0.8645	2	F:DNA-directed RNA polymerase activity; P:RNA biosynthetic process	EC:2.7.7.6	no IPS match
SSHrefW3_contig_872	---NA---	190	0			0	-		no IPS match
SSHrefW3_contig_1334	---NA---	190	0			0	-		no IPS match
SSHrefW3_contig_1662	abscisic acid stress ripening protein	190	1	0.000437918	0.7	1	P:response to stress		no IPS match
SSHrefW3_contig_1951	---NA---	190	0			0	-		no IPS match
SSHrefW3_contig_2152	---NA---	190	0			0	-		no IPS match
SSHrefW3_contig_2425	---NA---	190	0			0	-		no IPS match
SSHrefW3_contig_3086	atp synthase subunit-like protein	190	16	6.79344e-15	0.7313	1	F:DNA binding		IPR004252 (PFAM)
SSHrefW3_contig_3286	---NA---	190	0			0	-		no IPS match
SSHrefM3_contig_3769	probable lysine-specific demethylase jmj14	191	20	1.98591e-17	0.899	12	P:glucuronoxylan metabolic process; P:protein desumoylation; P:vegetative to reproductive phase transition of meristem; F:DNA binding; P:post-translational protein modification; P:protein glycosylation; P:xylan biosynthetic process; F:transcription factor activity, sequence-specific DNA binding; P:gravitropism; P:positive regulation of transcription, DNA-templated; P:hydrogen peroxide biosyntheti…	-	no IPS match
SSHrefM3_contig_4006	PREDICTED: uncharacterized protein LOC100797265 isoform X1	191	4	1.28663e-13	0.7325	3	P:regulation of transcription, DNA-templated; C:mitochondrion; F:double-stranded DNA binding		no IPS match
SSHrefM3_contig_4041	katanin p60 atpase-containing subunit a-like protein	191	20	5.75041e-23	0.856	9	F:translation elongation factor activity; P:translational elongation; F:ATP binding; P:obsolete GTP catabolic process; F:microtubule-severing ATPase activity; F:GTPase activity; F:syntaxin binding; C:cytoplasm; F:GTP binding	EC:3.6.4.3	IPR027417 (G3DSA:3.40.50.GENE3D); PTHR23074:SF77 (PANTHER); PTHR23074 (PANTHER)
SSHrefM3_contig_4318	soyasaponin iii rhamnosyltransferase-like	191	20	3.27647e-31	0.8105	2	F:transferase activity, transferring hexosyl groups; P:metabolic process	-	NON_CYTOPLASMIC_DOMAIN (PHOBIUS); TRANSMEMBRANE (PHOBIUS); CYTOPLASMIC_DOMAIN (PHOBIUS); TMhelix (TMHMM)
SSHrefM3_contig_5690	acetyltransferase at1g77540-like	191	20	7.25622e-34	0.8855	4	C:peroxisome; P:phosphatidylinositol biosynthetic process; F:histone acetyltransferase activity; P:histone acetylation	EC:2.3.1.48	IPR016181 (G3DSA:3.40.630.GENE3D); PF14542 (PFAM); PTHR31435 (PANTHER); IPR016181 (SUPERFAMILY)
SSHrefM3_contig_6216	gdp-mannose-dependent alpha-mannosyltransferase-like	191	20	1.05533e-34	0.839	10	F:UDP-sulfoquinovose:DAG sulfoquinovosyltransferase activity; P:isopentenyl diphosphate biosynthetic process, methylerythritol 4-phosphate pathway; P:chlorophyll biosynthetic process; C:chloroplast envelope; P:sulfolipid biosynthetic process; P:carotenoid biosynthetic process; P:galactolipid biosynthetic process; P:unsaturated fatty acid biosynthetic process; P:glucosinolate biosynthetic process;…	-	no IPS match
SSHrefM3_contig_6462	sec14 cytosolic factor family protein phosphoglyceride transfer family protein	191	20	4.54032e-29	0.9195	7	P:transport; P:protein desumoylation; P:hydrogen peroxide biosynthetic process; C:nucleus; C:mitochondrion; P:vegetative to reproductive phase transition of meristem; F:transporter activity	-	IPR001251 (PFAM); IPR001251 (G3DSA:3.40.525.GENE3D); PTHR10174 (PANTHER); PTHR10174:SF100 (PANTHER); IPR001251 (SUPERFAMILY)
SSHrefM3_contig_6525	casp-like protein os03g0767900-like	191	20	4.81918e-24	0.9665	2	C:plasma membrane; C:integral component of membrane	-	IPR006702 (PFAM); PTHR32021 (PANTHER); PTHR32021:SF2 (PANTHER); NON_CYTOPLASMIC_DOMAIN (PHOBIUS); TRANSMEMBRANE (PHOBIUS); CYTOPLASMIC_DOMAIN (PHOBIUS); TMhelix (TMHMM)
SSHrefM3_contig_7050	two-component response regulator-like aprr1-like isoform x2	191	20	1.02376e-19	0.7285	4	P:intracellular signal transduction; P:phosphorelay signal transduction system; P:regulation of transcription, DNA-templated; F:phosphorelay response regulator activity	-	no IPS match
SSHrefM3_contig_9008	cop9 signalosome complex subunit 2-like	191	20	3.92902e-34	0.9665	7	C:COP9 signalosome; P:protein catabolic process; P:photomorphogenesis; C:cytosol; P:mitotic G2 phase; P:cullin deneddylation; F:protein binding	-	IPR011991 (G3DSA:1.10.10.GENE3D); IPR000717 (PFAM); PTHR10678 (PANTHER)
SSHrefM3_contig_9546	PREDICTED: uncharacterized protein LOC100803370	191	20	1.09869e-21	0.767	1	C:integral component of membrane		IPR026961 (PFAM); TRANSMEMBRANE (PHOBIUS); NON_CYTOPLASMIC_DOMAIN (PHOBIUS); CYTOPLASMIC_DOMAIN (PHOBIUS); TMhelix (TMHMM)
SSHrefM3_contig_9686	snf2 domain-containing protein helicase domain-containing isoform 1	191	20	4.58498e-28	0.8625	15	P:cell-cell signaling; P:histone H3-K9 methylation; P:vegetative phase change; P:cell proliferation; P:defense response to fungus; P:chromatin silencing; F:helicase activity; P:DNA methylation; F:DNA binding; P:production of miRNAs involved in gene silencing by miRNA; P:production of ta-siRNAs involved in RNA interference; F:ATP binding; C:nucleus; P:virus induced gene silencing; P:DNA replication	-	PTHR10799:SF41 (PANTHER); PTHR10799 (PANTHER)
SSHrefW3_contig_460	heat shock 70 kda	191	20	1.6259e-11	0.818	26	C:vacuolar membrane; P:heat acclimation; P:response to virus; P:gluconeogenesis; C:apoplast; P:protein folding; P:response to hydrogen peroxide; P:stomatal closure; C:cytosolic ribosome; P:response to salt stress; P:defense response to fungus; P:defense response to bacterium; C:chloroplast; C:cell wall; C:Golgi apparatus; C:nucleolus; P:glycolytic process; P:response to endoplasmic reticulum stre…	-	IPR013126 (PRINTS); IPR013126 (PFAM); IPR029047 (G3DSA:2.60.34.GENE3D); PTHR19375:SF171 (PANTHER); PTHR19375 (PANTHER); IPR029047 (SUPERFAMILY)
SSHrefW3_contig_1146	---NA---	191	0			0	-		no IPS match
SSHrefW3_contig_1751	---NA---	191	0			0	-		no IPS match
SSHrefW3_contig_3195	---NA---	191	0			0	-		no IPS match
SSHrefW3_contig_3226	---NA---	191	0			0	-		no IPS match
SSHrefA3_contig_481	---NA---	191	0			0	-		no IPS match
SSHrefM3_contig_1598	nuclear transcription factor y subunit a-1-like isoform x1	192	16	2.53549e-25	0.6825	7	P:regulation of timing of transition from vegetative to reproductive phase; P:regulation of transcription, DNA-templated; P:somatic embryogenesis; F:DNA binding; C:CCAAT-binding factor complex; F:transcription factor activity, sequence-specific DNA binding; P:microgametogenesis	-	no IPS match
SSHrefM3_contig_3314	b3 domain-containing protein	192	20	7.28348e-22	0.7355	3	F:DNA binding; C:nucleus; P:regulation of transcription, DNA-templated	-	IPR003340 (PFAM); IPR015300 (G3DSA:2.40.330.GENE3D); IPR003340 (PROSITE_PROFILES); IPR015300 (SUPERFAMILY)
SSHrefM3_contig_3965	abc transporter g family member 21-like	192	20	1.4484e-30	0.8505	4	F:organic phosphonate transmembrane-transporting ATPase activity; P:obsolete ATP catabolic process; F:ATP binding; C:membrane	EC:3.6.3.28	no IPS match
SSHrefM3_contig_3998	26s protease regulatory subunit 7-like	192	20	9.70547e-37	0.998	9	C:cytoplasm; F:peptidase activity; C:proteasome regulatory particle, base subcomplex; C:plasma membrane; P:protein catabolic process; F:ATP binding; F:microtubule-severing ATPase activity; P:proteolysis; C:nucleus	EC:3.6.4.3	IPR003959 (PFAM); IPR027417 (G3DSA:3.40.50.GENE3D); PTHR23073:SF13 (PANTHER); PTHR23073 (PANTHER); IPR027417 (SUPERFAMILY)
SSHrefM3_contig_4119	probable e3 ubiquitin-protein ligase rnf144a-like	192	20	4.38985e-16	0.729	1	F:metal ion binding	-	no IPS match
SSHrefM3_contig_4670	transcriptional regulator atrx homolog isoform x1	192	20	1.95541e-26	0.7785	1	C:plasmodesma		no IPS match
SSHrefM3_contig_4868	PREDICTED: uncharacterized protein LOC101507854	192	20	2.8302e-26	0.8415	1	C:plasma membrane		IPR009606 (PFAM); PTHR31769 (PANTHER); PTHR31769:SF7 (PANTHER); NON_CYTOPLASMIC_DOMAIN (PHOBIUS); CYTOPLASMIC_DOMAIN (PHOBIUS); TRANSMEMBRANE (PHOBIUS); TMhelix (TMHMM)
SSHrefM3_contig_4920	ribosomal protein l1	192	20	8.14172e-34	0.9195	9	P:adaxial/abaxial pattern specification; F:structural constituent of ribosome; C:plasmodesma; C:plasma membrane; P:post-embryonic organ development; F:RNA binding; C:cytosolic large ribosomal subunit; C:chloroplast; P:translation	-	IPR016094 (G3DSA:3.30.190.GENE3D); IPR028364 (PFAM); PTHR23105:SF31 (PANTHER); PTHR23105 (PANTHER); IPR023674 (SUPERFAMILY)
SSHrefM3_contig_5244	f-box protein	192	20	8.53247e-24	0.7515	1	F:nucleic acid binding	-	IPR005174 (PFAM)
SSHrefM3_contig_5551	copper methylamine oxidase-like	192	20	6.48627e-34	0.914	6	F:copper ion binding; C:peroxisome; P:oxidation-reduction process; F:quinone binding; F:primary amine oxidase activity; P:amine metabolic process	EC:1.4.3.21	IPR015798 (PFAM); IPR015798 (G3DSA:2.70.98.GENE3D); PTHR10638:SF30 (PANTHER); IPR000269 (PANTHER); IPR015798 (SUPERFAMILY)
SSHrefM3_contig_5966	gtp-binding nuclear protein ran-3-like	192	20	2.15874e-32	0.939	11	F:protein binding; P:mRNA export from nucleus; F:GTP binding; P:obsolete GTP catabolic process; C:Golgi apparatus; C:cytosol; P:small GTPase mediated signal transduction; C:plasmodesma; F:GTPase activity; P:protein import into nucleus; C:nucleus	-	PTHR24071 (PANTHER)
SSHrefM3_contig_6411	protein argonaute 5	192	20	2.67358e-32	0.946	2	P:translational initiation; F:translation initiation factor activity	-	no IPS match
SSHrefM3_contig_7186	hypothetical protein PHAVU_009G250900g	192	7	7.71929e-22	0.6914	0	-		no IPS match
SSHrefM3_contig_7190	major allergen pru ar 1-like	192	20	8.35758e-34	0.8695	2	P:response to biotic stimulus; P:defense response	-	IPR024949 (PRINTS); IPR000916 (PFAM); IPR023393 (G3DSA:3.30.530.GENE3D); SSF55961 (SUPERFAMILY)
SSHrefM3_contig_8218	f-box lrr-repeat protein	192	20	1.97833e-19	0.724	1	F:ADP binding		SignalP-TM (SIGNALP_GRAM_POSITIVE)
SSHrefM3_contig_8225	kunitz-type trypsin inhibitor-like 2 protein	192	6	4.88478e-22	0.6717	2	F:endopeptidase inhibitor activity; P:negative regulation of endopeptidase activity	-	G3DSA:2.80.10.50 (GENE3D); IPR002160 (PROSITE_PATTERNS); SIGNAL_PEPTIDE_C_REGION (PHOBIUS); SIGNAL_PEPTIDE_N_REGION (PHOBIUS); SIGNAL_PEPTIDE (PHOBIUS); SIGNAL_PEPTIDE_H_REGION (PHOBIUS); NON_CYTOPLASMIC_DOMAIN (PHOBIUS); SignalP-TM (SIGNALP_GRAM_POSITIVE); SignalP-noTM (SIGNALP_EUK); SignalP-noTM (SIGNALP_GRAM_NEGATIVE); IPR011065 (SUPERFAMILY)
SSHrefM3_contig_8433	nudix hydrolase 4-like	192	20	1.01678e-37	0.8515	1	F:hydrolase activity	-	IPR015797 (G3DSA:3.90.79.GENE3D); PTHR12629 (PANTHER); PTHR12629:SF4 (PANTHER)
SSHrefM3_contig_8460	protein cca1	192	3	2.37667e-10	0.6967	1	F:binding	-	no IPS match
SSHrefM3_contig_9472	---NA---	192	0			0	-		no IPS match
SSHrefM3_contig_10356	protein yls7-like	192	20	2.28034e-33	0.8935	10	P:pectin biosynthetic process; P:cellulose biosynthetic process; P:plant-type secondary cell wall biogenesis; C:endosome; P:synapsis; C:trans-Golgi network; P:reciprocal meiotic recombination; P:plant-type cell wall modification; C:Golgi apparatus; C:nucleus	-	IPR025846 (PFAM); PTHR32285:SF22 (PANTHER); PTHR32285 (PANTHER)
SSHrefW3_contig_466	---NA---	192	0			0	-		NON_CYTOPLASMIC_DOMAIN (PHOBIUS); TRANSMEMBRANE (PHOBIUS); CYTOPLASMIC_DOMAIN (PHOBIUS); TMhelix (TMHMM)
SSHrefW3_contig_570	---NA---	192	0			0	-		no IPS match
SSHrefW3_contig_777	---NA---	192	0			0	-		SIGNAL_PEPTIDE_N_REGION (PHOBIUS); SIGNAL_PEPTIDE_H_REGION (PHOBIUS); SIGNAL_PEPTIDE (PHOBIUS); SIGNAL_PEPTIDE_C_REGION (PHOBIUS); NON_CYTOPLASMIC_DOMAIN (PHOBIUS)
SSHrefW3_contig_1548	---NA---	192	0			0	-		Coil (COILS)
SSHrefW3_contig_1630	---NA---	192	0			0	-		no IPS match
SSHrefW3_contig_2327	---NA---	192	0			0	-		NON_CYTOPLASMIC_DOMAIN (PHOBIUS); SIGNAL_PEPTIDE (PHOBIUS); SIGNAL_PEPTIDE_N_REGION (PHOBIUS); SIGNAL_PEPTIDE_H_REGION (PHOBIUS); SIGNAL_PEPTIDE_C_REGION (PHOBIUS)
SSHrefW3_contig_2598	---NA---	192	0			0	-		CYTOPLASMIC_DOMAIN (PHOBIUS); TRANSMEMBRANE (PHOBIUS); NON_CYTOPLASMIC_DOMAIN (PHOBIUS); TMhelix (TMHMM)
SSHrefW3_contig_3257	---NA---	192	0			0	-		no IPS match
SSHrefM3_contig_3422	e3 ubiquitin protein ligase rie1	193	20	2.37373e-18	0.9865	5	F:ligase activity; C:vacuolar membrane; F:hydrolase activity; P:phosphatidylinositol biosynthetic process; F:zinc ion binding	-	PTHR14155 (PANTHER); PTHR14155:SF73 (PANTHER); TRANSMEMBRANE (PHOBIUS); NON_CYTOPLASMIC_DOMAIN (PHOBIUS); CYTOPLASMIC_DOMAIN (PHOBIUS); TMhelix (TMHMM)
SSHrefM3_contig_3906	lrr receptor-like serine threonine-protein kinase erl1-like	193	20	2.53862e-21	0.8875	7	F:kinase activity; P:phosphorylation; P:signal transduction; F:2-alkenal reductase [NAD(P)] activity; C:mitochondrion; P:oxidation-reduction process; F:protein binding	EC:1.3.1.74	G3DSA:3.80.10.10 (GENE3D); IPR001611 (PFAM); SSF52058 (SUPERFAMILY)
SSHrefM3_contig_4027	---NA---	193	0			0	-		no IPS match
SSHrefM3_contig_6358	loc100285131 isoform x1	193	17	1.5993e-16	0.7976	0	-		no IPS match
SSHrefM3_contig_7646	2-oxoglutarate-dependent dioxygenase dao-like	193	20	7.71392e-33	0.854	3	P:oxidation-reduction process; F:gibberellin 3-beta-dioxygenase activity; F:oxidoreductase activity, acting on single donors with incorporation of molecular oxygen, incorporation of two atoms of oxygen	EC:1.14.11.15; EC:1.13.11	IPR026992 (PFAM); IPR027443 (G3DSA:2.60.120.GENE3D); SSF51197 (SUPERFAMILY)
SSHrefM3_contig_8345	PREDICTED: uncharacterized protein LOC101509713	193	20	1.07091e-33	0.892	5	P:iron-sulfur cluster assembly; P:photosystem II assembly; C:chloroplast; P:positive regulation of transcription, DNA-templated; P:aromatic amino acid family biosynthetic process	-	IPR021489 (PFAM)
SSHrefM3_contig_8415	ubiquitin-like protein	193	20	3.37904e-37	1	6	C:nucleolus; P:cellular protein modification process; P:ubiquitin-dependent protein catabolic process; C:cell wall; C:vacuolar membrane; F:protein binding	-	IPR019956 (PRINTS); IPR000626 (PFAM); G3DSA:3.10.20.90 (GENE3D); G3DSA:3.10.20.90 (GENE3D); PTHR10666 (PANTHER); IPR000626 (PROSITE_PROFILES); IPR000626 (PROSITE_PROFILES); IPR029071 (SUPERFAMILY); IPR029071 (SUPERFAMILY)
SSHrefM3_contig_9348	sugar transporter erd6-like 5-like	193	20	2.57189e-25	0.8475	5	P:carbohydrate transmembrane transport; F:sugar:proton symporter activity; F:2-alkenal reductase [NAD(P)] activity; C:integral component of membrane; P:oxidation-reduction process	EC:1.3.1.74	SIGNAL_PEPTIDE (PHOBIUS); NON_CYTOPLASMIC_DOMAIN (PHOBIUS); SIGNAL_PEPTIDE_C_REGION (PHOBIUS); SIGNAL_PEPTIDE_H_REGION (PHOBIUS); SIGNAL_PEPTIDE_N_REGION (PHOBIUS); TMhelix (TMHMM)
SSHrefM3_contig_9951	auxin response factor 6-like	193	20	1.01943e-28	0.867	15	P:negative regulation of biological process; P:regulation of transcription, DNA-templated; P:meristem initiation; P:regulation of flower development; P:organ morphogenesis; P:xylem and phloem pattern formation; P:meristem maintenance; F:DNA binding; P:ovule development; F:protein dimerization activity; F:transcription factor activity, sequence-specific DNA binding; P:flower morphogenesis; P:deter…	-	PTHR31384:SF3 (PANTHER); PTHR31384 (PANTHER)
SSHrefM3_contig_10382	interactor of constitutive active rops 2	193	20	1.1179e-20	0.7945	1	C:plastid	-	PTHR31218 (PANTHER); PTHR31218:SF8 (PANTHER)
SSHrefW3_contig_576	---NA---	193	0			0	-		no IPS match
SSHrefW3_contig_863	---NA---	193	0			0	-		no IPS match
SSHrefW3_contig_1106	---NA---	193	0			0	-		no IPS match
SSHrefW3_contig_2704	pectinesterase 31-like	193	20	8.37043e-23	0.849	5	F:pectinesterase activity; P:cell wall modification; C:plant-type cell wall; F:aspartyl esterase activity; P:pectin metabolic process	EC:3.1.1.11	no IPS match
SSHrefW3_contig_3055	rna-directed dna partial	193	20	3.58188e-38	0.9255	3	F:RNA binding; F:RNA-directed DNA polymerase activity; P:RNA-dependent DNA replication	EC:2.7.7.49	PTHR25952 (PANTHER)
SSHrefW3_contig_3089	cc-nbs-lrr resistance protein	193	20	1.03373e-17	0.708	3	F:anion binding; F:adenyl ribonucleotide binding; F:purine ribonucleoside binding	-	no IPS match
SSHrefW3_contig_3138	---NA---	193	0			0	-		no IPS match
SSHrefM3_contig_3244	kda class ii heat shock	194	20	8.68556e-26	0.8155	2	C:cytoplasm; P:response to stress	-	no IPS match
SSHrefM3_contig_3539	serine threonine-protein kinase nek7-like isoform x2	194	7	3.04095e-09	0.6914	3	F:ATP binding; F:protein kinase activity; P:protein phosphorylation		no IPS match
SSHrefM3_contig_3885	PREDICTED: uncharacterized protein LOC101515328	194	20	7.29913e-29	0.82	1	C:cytoplasmic membrane-bounded vesicle	-	IPR007493 (PFAM); IPR007493 (G3DSA:2.30.240.GENE3D); PTHR31676:SF4 (PANTHER); PTHR31676 (PANTHER); SignalP-noTM (SIGNALP_EUK); IPR007493 (SUPERFAMILY)
SSHrefM3_contig_4958	probable protein phosphatase 2c 52-like	194	20	2.16199e-32	0.9635	3	P:metabolic process; C:plasma membrane; F:phosphoprotein phosphatase activity	EC:3.1.3.16	no IPS match
SSHrefM3_contig_5351	lysine decarboxylase family isoform 2	194	20	1.80295e-28	0.801	2	F:carboxy-lyase activity; P:metabolic process	-	no IPS match
SSHrefM3_contig_5959	uncharacterized loc101218754	194	6	5.04989e-13	0.91	2	F:unfolded protein binding; F:heat shock protein binding	-	no IPS match
SSHrefM3_contig_6715	u6 snrna-associated sm-like protein lsm8	194	20	1.4175e-22	0.973	4	C:U4/U6 x U5 tri-snRNP complex; F:RNA binding; P:mRNA splicing, via spliceosome; C:viral nucleocapsid	-	IPR001163 (PFAM); G3DSA:2.30.30.100 (GENE3D); PTHR15588:SF9 (PANTHER); PTHR15588 (PANTHER); IPR010920 (SUPERFAMILY)
SSHrefM3_contig_10227	e3 ubiquitin-protein ligase cg7694	194	4	2.88814e-17	0.7275	2	F:zinc ion binding; F:ligase activity	-	no IPS match
SSHrefW3_contig_946	chromosome segregation in meiosis protein 3-like	194	20	2.8414e-24	0.89	8	F:zinc ion binding; F:nucleic acid binding; P:regulation of cell cycle; P:vegetative to reproductive phase transition of meristem; P:replication fork protection; P:DNA replication initiation; C:nucleus; P:cellular response to DNA damage stimulus	-	IPR012923 (PFAM)
SSHrefW3_contig_1087	---NA---	194	0			0	-		no IPS match
SSHrefW3_contig_1193	---NA---	194	0			0	-		G3DSA:3.10.450.10 (GENE3D); SIGNAL_PEPTIDE_H_REGION (PHOBIUS); SIGNAL_PEPTIDE (PHOBIUS); SIGNAL_PEPTIDE_N_REGION (PHOBIUS); SIGNAL_PEPTIDE_C_REGION (PHOBIUS); NON_CYTOPLASMIC_DOMAIN (PHOBIUS); SignalP-TM (SIGNALP_GRAM_POSITIVE); SignalP-noTM (SIGNALP_EUK); SSF54403 (SUPERFAMILY); TMhelix (TMHMM)
SSHrefW3_contig_1247	---NA---	194	0			0	-		no IPS match
SSHrefW3_contig_1310	---NA---	194	0			0	-		no IPS match
SSHrefW3_contig_2003	t-complex protein 1 subunit delta-like	194	20	1.28146e-22	0.973	10	C:cytosol; P:proteasomal protein catabolic process; P:protein folding; P:response to salt stress; P:cytoskeleton organization; F:ATP binding; P:glycolytic process; P:gluconeogenesis; F:unfolded protein binding; P:response to cadmium ion	-	IPR002423 (PFAM); IPR027413 (G3DSA:1.10.560.GENE3D); IPR002423 (PANTHER); IPR002423 (SUPERFAMILY)
SSHrefW3_contig_3180	---NA---	194	0			0	-		no IPS match
SSHrefW3_contig_3254	protein phosphatase methylesterase 1-like	194	12	2.18267e-13	0.9125	4	C:vacuole; F:carboxylic ester hydrolase activity; P:methionine biosynthetic process; P:RNA splicing, via endonucleolytic cleavage and ligation	EC:3.1.1.1	no IPS match
SSHrefW3_contig_3285	---NA---	194	0			0	-		no IPS match
SSHrefA3_contig_1432	---NA---	194	0			0	-		SignalP-noTM (SIGNALP_EUK)
SSHrefM3_contig_4183	PREDICTED: uncharacterized protein LOC101511016 isoform X1	195	20	9.8306e-36	0.9455	1	C:chloroplast	-	IPR029058 (G3DSA:3.40.50.GENE3D); PTHR11005:SF2 (PANTHER); PTHR11005 (PANTHER); IPR029058 (SUPERFAMILY)
SSHrefM3_contig_4386	splicing factor 3b subunit 2-like	195	20	2.14133e-14	0.9835	1	C:nucleus	-	Coil (COILS)
SSHrefM3_contig_4504	---NA---	195	0			0	-		no IPS match
SSHrefM3_contig_5210	myb transcription factor myb150	195	20	1.30664e-33	0.769	1	F:chromatin binding	-	no IPS match
SSHrefM3_contig_5211	myb transcription factor myb150	195	20	2.06113e-32	0.7645	1	F:chromatin binding	-	no IPS match
SSHrefM3_contig_5784	hypothetical protein MTR_3g094780	195	20	1.25763e-32	0.7775	2	F:molecular_function; P:biological_process		TRANSMEMBRANE (PHOBIUS); CYTOPLASMIC_DOMAIN (PHOBIUS); NON_CYTOPLASMIC_DOMAIN (PHOBIUS); TMhelix (TMHMM)
SSHrefM3_contig_5870	aspartic proteinase nepenthesin-1-like	195	20	1.88536e-32	0.917	4	C:plant-type cell wall; C:apoplast; P:proteolysis; F:aspartic-type endopeptidase activity	EC:3.4.23	IPR021109 (G3DSA:2.40.70.GENE3D); PF14541 (PFAM); IPR001461 (PANTHER); PTHR13683:SF259 (PANTHER); SignalP-TM (SIGNALP_GRAM_POSITIVE); IPR021109 (SUPERFAMILY)
SSHrefM3_contig_5998	transcription factor bzip	195	13	3.30884e-30	0.6946	3	F:sequence-specific DNA binding; F:transcription factor activity, sequence-specific DNA binding; P:regulation of transcription, DNA-templated	-	no IPS match
SSHrefM3_contig_6518	diphthamide biosynthesis protein 3-like	195	20	1.27873e-39	0.973	2	C:nucleus; C:cytoplasm	-	IPR007872 (PFAM); PTHR21454 (PANTHER); IPR007872 (PROSITE_PROFILES); SSF144217 (SUPERFAMILY)
SSHrefM3_contig_6648	transcription factor voz1-like isoform x1	195	6	4.32554e-13	0.8633	5	F:sequence-specific DNA binding; P:positive regulation of transcription, DNA-templated; C:cytoplasm; P:positive regulation of long-day photoperiodism, flowering; C:nucleus	-	TRANSMEMBRANE (PHOBIUS); NON_CYTOPLASMIC_DOMAIN (PHOBIUS); TRANSMEMBRANE (PHOBIUS); CYTOPLASMIC_DOMAIN (PHOBIUS); NON_CYTOPLASMIC_DOMAIN (PHOBIUS)
SSHrefM3_contig_7111	50s ribosomal protein l36	195	16	1.04666e-19	0.7656	5	C:ribosome; P:DNA-templated transcription, elongation; F:structural constituent of ribosome; P:ribosome biogenesis; P:translation	-	no IPS match
SSHrefM3_contig_7158	PREDICTED: uncharacterized protein LOC101492469 isoform X2	195	20	7.00753e-18	0.9395	0	-		no IPS match
SSHrefM3_contig_8659	dof zinc finger isoform x1	195	6	2.49266e-20	0.7567	2	F:DNA binding; P:regulation of transcription, DNA-templated	-	no IPS match
SSHrefM3_contig_8774	tetratricopeptide repeat protein 1-like	195	20	1.61018e-32	0.863	2	F:Hsp90 protein binding; P:response to stress	-	IPR023114 (G3DSA:1.10.150.GENE3D); PF13414 (PFAM); PTHR22904 (PANTHER); PTHR22904:SF71 (PANTHER); IPR019734 (PROSITE_PROFILES); IPR013026 (PROSITE_PROFILES); SSF48452 (SUPERFAMILY)
SSHrefM3_contig_9560	mitochondrial intermembrane space import and assembly protein 40-like	195	20	1.50956e-34	0.826	5	P:protein targeting to mitochondrion; P:protein targeting to peroxisome; C:peroxisome; C:chloroplast; C:mitochondrion	-	no IPS match
SSHrefM3_contig_10179	target of myb protein 1-like	195	20	3.31394e-34	0.879	5	P:intra-Golgi vesicle-mediated transport; C:Golgi stack; F:protein transporter activity; P:intracellular protein transport; C:nucleus	-	IPR002014 (PFAM); IPR008942 (G3DSA:1.25.40.GENE3D); PTHR13856:SF77 (PANTHER); PTHR13856 (PANTHER); IPR002014 (PROSITE_PROFILES); IPR008942 (SUPERFAMILY)
SSHrefW3_contig_1351	alpha-l-fucosidase 2-like isoform x3	195	9	1.97533e-05	0.5678	3	P:metabolic process; F:alpha-L-fucosidase activity; F:catalytic activity		no IPS match
SSHrefW3_contig_1766	---NA---	195	0			0	-		NON_CYTOPLASMIC_DOMAIN (PHOBIUS); TRANSMEMBRANE (PHOBIUS); CYTOPLASMIC_DOMAIN (PHOBIUS); TMhelix (TMHMM)
SSHrefW3_contig_2344	u-box domain-containing protein	195	3	1.22771e-13	0.8733	3	F:ubiquitin-protein transferase activity; C:ubiquitin ligase complex; P:protein ubiquitination	-	no IPS match
SSHrefW3_contig_2630	---NA---	195	0			0	-		SIGNAL_PEPTIDE_N_REGION (PHOBIUS); SIGNAL_PEPTIDE_H_REGION (PHOBIUS); NON_CYTOPLASMIC_DOMAIN (PHOBIUS); SIGNAL_PEPTIDE (PHOBIUS); SIGNAL_PEPTIDE_C_REGION (PHOBIUS)
SSHrefW3_contig_3224	---NA---	195	0			0	-		no IPS match
SSHrefM3_contig_1940	hypothetical protein MTR_4g059320	196	3	2.416e-13	0.68	0	-		no IPS match
SSHrefM3_contig_3338	transmembrane protein	196	20	1.68485e-17	0.878	1	C:integral component of membrane	-	NON_CYTOPLASMIC_DOMAIN (PHOBIUS); TRANSMEMBRANE (PHOBIUS); CYTOPLASMIC_DOMAIN (PHOBIUS); IPR006634 (PROSITE_PROFILES); TMhelix (TMHMM)
SSHrefM3_contig_3795	pathogenesis-related protein pr-4-like	196	20	8.36664e-24	0.7675	3	P:single-organism process; P:defense response to fungus; P:defense response to bacterium	-	IPR014733 (G3DSA:2.40.40.GENE3D); IPR001153 (PFAM); SIGNAL_PEPTIDE_H_REGION (PHOBIUS); SIGNAL_PEPTIDE (PHOBIUS); SIGNAL_PEPTIDE_C_REGION (PHOBIUS); SIGNAL_PEPTIDE_N_REGION (PHOBIUS); NON_CYTOPLASMIC_DOMAIN (PHOBIUS); IPR001153 (PROSITE_PROFILES); SignalP-noTM (SIGNALP_GRAM_NEGATIVE); SignalP-noTM (SIGNALP_EUK); SignalP-TM (SIGNALP_GRAM_POSITIVE); IPR009009 (SUPERFAMILY); TMhelix (TMHMM)
SSHrefM3_contig_4178	amino-acid permease bat1 homolog isoform x2	196	20	2.59403e-31	0.9285	3	C:integral component of membrane; F:amino acid transmembrane transporter activity; P:amino acid transmembrane transport	-	IPR002293 (PFAM); IPR002293 (PANTHER); PTHR11785:SF286 (PANTHER); TRANSMEMBRANE (PHOBIUS); NON_CYTOPLASMIC_DOMAIN (PHOBIUS); CYTOPLASMIC_DOMAIN (PHOBIUS); TMhelix (TMHMM)
SSHrefM3_contig_4223	dnaj homolog subfamily c member 17	196	20	1.15835e-30	0.903	2	F:nucleic acid binding; F:nucleotide binding	-	PF14259 (PFAM); IPR012677 (G3DSA:3.30.70.GENE3D); IPR000504 (PROSITE_PROFILES); SSF54928 (SUPERFAMILY)
SSHrefM3_contig_6501	PREDICTED: uncharacterized protein LOC101495369	196	20	1.34899e-26	0.8225	0	-		no IPS match
SSHrefM3_contig_6700	---NA---	196	0			0	-		IPR010987 (G3DSA:1.20.1050.GENE3D); PF13410 (PFAM); IPR016639 (PANTHER); PTHR32419:SF6 (PANTHER); IPR010987 (SUPERFAMILY)
SSHrefM3_contig_7553	cytochrome p450 82a3-like	196	20	9.67133e-34	0.885	6	F:heme binding; F:iron ion binding; F:electron carrier activity; F:flavonoid 3'-monooxygenase activity; P:oxidation-reduction process; F:oxygen binding	EC:1.14.13.21	IPR002401 (PRINTS); IPR001128 (G3DSA:1.10.630.GENE3D); IPR001128 (PFAM); PTHR24298 (PANTHER); IPR017972 (PROSITE_PATTERNS); IPR001128 (SUPERFAMILY)
SSHrefM3_contig_7565	anthocyanidin 3-o-glucosyltransferase 5-like	196	20	2.93086e-33	0.8915	3	F:transferase activity, transferring hexosyl groups; F:UDP-glycosyltransferase activity; P:metabolic process	-	G3DSA:3.40.50.2000 (GENE3D); IPR002213 (PFAM); IPR002213 (PANTHER); PTHR11926:SF140 (PANTHER); IPR002213 (PROSITE_PATTERNS); SSF53756 (SUPERFAMILY)
SSHrefM3_contig_9586	ring-h2 finger protein atl3c	196	2	8.16722e-13	0.805	1	F:zinc ion binding	-	no IPS match
SSHrefW3_contig_450	---NA---	196	0			0	-		no IPS match
SSHrefW3_contig_1210	---NA---	196	0			0	-		no IPS match
SSHrefW3_contig_1417	abscisic acid stress ripening protein	196	1	0.000673041	0.73	1	P:response to stress		no IPS match
SSHrefW3_contig_1607	---NA---	196	0			0	-		no IPS match
SSHrefW3_contig_1659	---NA---	196	0			0	-		no IPS match
SSHrefW3_contig_1675	---NA---	196	0			0	-		no IPS match
SSHrefW3_contig_1895	---NA---	196	0			0	-		NON_CYTOPLASMIC_DOMAIN (PHOBIUS); CYTOPLASMIC_DOMAIN (PHOBIUS); TRANSMEMBRANE (PHOBIUS); TMhelix (TMHMM)
SSHrefW3_contig_2441	udp-glucuronate 4-epimerase 3	196	10	3.13967e-14	0.846	10	F:UDP-glucuronate 4-epimerase activity; P:carbohydrate metabolic process; C:endosome; P:galactolipid biosynthetic process; P:cellular response to water deprivation; C:trans-Golgi network; F:nucleotide binding; F:coenzyme binding; P:nucleotide-sugar metabolic process; P:cellular response to phosphate starvation	EC:5.1.3.6	no IPS match
SSHrefW3_contig_2733	---NA---	196	0			0	-		CYTOPLASMIC_DOMAIN (PHOBIUS); NON_CYTOPLASMIC_DOMAIN (PHOBIUS); TRANSMEMBRANE (PHOBIUS); TMhelix (TMHMM)
SSHrefW3_contig_2771	---NA---	196	0			0	-		NON_CYTOPLASMIC_DOMAIN (PHOBIUS); NON_CYTOPLASMIC_DOMAIN (PHOBIUS); CYTOPLASMIC_DOMAIN (PHOBIUS); TRANSMEMBRANE (PHOBIUS); TRANSMEMBRANE (PHOBIUS); TMhelix (TMHMM); TMhelix (TMHMM)
SSHrefW3_contig_3247	---NA---	196	0			0	-		CYTOPLASMIC_DOMAIN (PHOBIUS); TRANSMEMBRANE (PHOBIUS); NON_CYTOPLASMIC_DOMAIN (PHOBIUS); TMhelix (TMHMM)
SSHrefA3_contig_524	---NA---	196	0			0	-		no IPS match
SSHrefM3_contig_2080	probable receptor-like protein kinase at2g23200-like	197	20	2.08434e-12	0.749	3	F:protein kinase activity; F:ATP binding; P:protein phosphorylation	-	G3DSA:3.30.200.20 (GENE3D); IPR013320 (G3DSA:2.60.120.GENE3D); PTHR24420:SF564 (PANTHER); PTHR24420 (PANTHER); IPR017441 (PROSITE_PATTERNS); IPR000719 (PROSITE_PROFILES); IPR011009 (SUPERFAMILY)
SSHrefM3_contig_3805	mediator-associated protein 1-like isoform x1	197	3	5.04744e-17	0.7867	0	-		no IPS match
SSHrefM3_contig_3854	uncharacterized loc101204548	197	13	5.31402e-17	0.7638	1	C:nucleoid	-	SIGNAL_PEPTIDE_N_REGION (PHOBIUS); SIGNAL_PEPTIDE (PHOBIUS); SIGNAL_PEPTIDE_H_REGION (PHOBIUS); SIGNAL_PEPTIDE_C_REGION (PHOBIUS); NON_CYTOPLASMIC_DOMAIN (PHOBIUS)
SSHrefM3_contig_3944	40s ribosomal protein s20-2-like	197	20	2.83472e-38	0.9715	7	C:nucleolus; F:structural constituent of ribosome; F:RNA binding; C:cell wall; C:cytosolic small ribosomal subunit; C:membrane; P:translation	-	IPR001848 (PRINTS); IPR027486 (G3DSA:3.30.70.GENE3D); IPR027486 (PFAM); PTHR11700:SF8 (PANTHER); IPR001848 (PANTHER); IPR027486 (SUPERFAMILY)
SSHrefM3_contig_3966	hypothetical protein MTR_1g093980	197	2	4.55634e-10	0.755	0	-		no IPS match
SSHrefM3_contig_4015	angio-associated migratory cell	197	20	8.48409e-32	0.8235	3	C:cytosol; F:nucleotide binding; C:heterotrimeric G-protein complex	-	no IPS match
SSHrefM3_contig_4575	nuclear transcription factor y subunit a-7-like isoform x3	197	20	3.02329e-34	0.9025	4	F:transcription factor activity, sequence-specific DNA binding; F:DNA binding; C:CCAAT-binding factor complex; P:regulation of transcription, DNA-templated	-	IPR001289 (PFAM); PTHR12632:SF7 (PANTHER); IPR001289 (PANTHER); IPR001289 (PROSITE_PROFILES)
SSHrefM3_contig_5083	dna repair protein xrcc1-like	197	6	1.767e-16	0.8567	8	P:DNA ligation; P:positive regulation of polynucleotide 3'-phosphatase activity; F:double-stranded methylated DNA binding; P:DNA repair; C:intracellular; P:positive regulation of DNA-5-methylcytosine glycosylase activity; F:transcription coactivator activity; P:DNA demethylation	-	no IPS match
SSHrefM3_contig_5118	uncharacterized protein LOC100783151	197	20	1.30528e-27	0.7015	2	P:methylglyoxal catabolic process to D-lactate via S-lactoyl-glutathione; C:chloroplast thylakoid lumen	-	no IPS match
SSHrefM3_contig_5175	ribosomal l5e family protein isoform 3	197	20	2.00676e-34	0.9725	3	C:ribosome; F:structural constituent of ribosome; P:translation	-	G3DSA:3.30.420.100 (GENE3D); PTHR12899:SF5 (PANTHER); PTHR12899 (PANTHER); SSF53137 (SUPERFAMILY)
SSHrefM3_contig_6223	rhodanese-like domain-containing protein 10-like	197	3	9.93653e-08	0.7533	4	C:chloroplast envelope; C:chloroplast thylakoid; F:molecular_function; P:biological_process		no IPS match
SSHrefM3_contig_6870	#NAME?	197	20	3.03938e-35	0.979	3	P:riboflavin biosynthetic process; C:riboflavin synthase complex; F:transferase activity	-	IPR002180 (PFAM); IPR002180 (G3DSA:3.40.50.GENE3D); IPR002180 (PANTHER); PTHR21058:SF0 (PANTHER); IPR002180 (SUPERFAMILY); TMhelix (TMHMM)
SSHrefM3_contig_7428	hypothetical protein MTR_5g008220	197	6	1.21733e-25	0.7933	2	F:molecular_function; P:biological_process		no IPS match
SSHrefM3_contig_7595	transformation transcription domain-associated	197	20	2.6569e-36	0.9685	3	F:kinase activity; P:phosphorylation; F:phosphotransferase activity, alcohol group as acceptor	-	IPR000403 (G3DSA:1.10.1070.GENE3D); PTHR11139:SF1 (PANTHER); PTHR11139 (PANTHER); IPR011009 (SUPERFAMILY)
SSHrefM3_contig_7719	---NA---	197	0			0	-		IPR028144 (PFAM); PTHR31568 (PANTHER)
SSHrefM3_contig_7973	glutamine synthetase cytosolic isozyme 1-1-like	197	20	1.66915e-33	0.9235	27	P:response to fructose; P:response to glucose; C:chloroplast envelope; P:hydrogen peroxide catabolic process; C:apoplast; P:response to sucrose; P:water transport; C:vacuole; C:cytosolic ribosome; P:cellular cation homeostasis; P:calcium ion transport; P:nitrate assimilation; P:glutamine biosynthetic process; P:phenylpropanoid metabolic process; P:hyperosmotic response; P:Golgi organization; P:gl…	EC:6.3.1.2	IPR008147 (PFAM); PTHR20852 (PANTHER); PTHR20852:SF53 (PANTHER); IPR027302 (PROSITE_PATTERNS); IPR008147 (SUPERFAMILY)
SSHrefM3_contig_8482	probable receptor-like protein kinase at1g67000-like isoform x1	197	20	4.87439e-24	0.7885	3	P:protein phosphorylation; F:ATP binding; F:protein serine/threonine kinase activity	EC:2.7.11	PTHR24420:SF561 (PANTHER); PTHR24420 (PANTHER)
SSHrefM3_contig_8986	ribosomal protein l20	197	20	8.84752e-27	0.8175	5	C:ribosome; F:structural constituent of ribosome; C:chloroplast; P:translation; F:rRNA binding	-	IPR005813 (PRINTS); IPR005813 (PFAM); IPR005813 (PANTHER); PTHR10986:SF14 (PANTHER); SignalP-TM (SIGNALP_GRAM_POSITIVE); SSF74731 (SUPERFAMILY)
SSHrefM3_contig_9120	signal recognition particle 19 kda	197	20	8.27591e-36	0.9095	3	P:SRP-dependent cotranslational protein targeting to membrane; C:signal recognition particle; F:7S RNA binding	-	IPR002778 (G3DSA:3.30.56.GENE3D); IPR002778 (PFAM); PTHR17453:SF0 (PANTHER); IPR002778 (PANTHER); IPR002778 (SUPERFAMILY)
SSHrefM3_contig_9413	ethylene-responsive transcription factor erf023-like	197	20	7.48148e-40	0.9665	7	P:response to water deprivation; P:regulation of transcription, DNA-templated; P:response to cold; F:DNA binding; P:response to abscisic acid; F:transcription factor activity, sequence-specific DNA binding; C:nucleus	-	IPR001471 (PRINTS); IPR001471 (SMART); IPR001471 (G3DSA:3.30.730.GENE3D); IPR001471 (PFAM); PTHR31985:SF5 (PANTHER); PTHR31985 (PANTHER); IPR001471 (PROSITE_PROFILES); IPR016177 (SUPERFAMILY)
SSHrefW3_contig_412	---NA---	197	0			0	-		no IPS match
SSHrefW3_contig_788	---NA---	197	0			0	-		no IPS match
SSHrefW3_contig_1473	vacuolar protein sorting-associated protein 13a	197	3	1.49481e-13	0.9233	9	P:trichome morphogenesis; P:cell wall organization; C:plasmodesma; F:phospholipid binding; P:cell adhesion; P:root hair cell differentiation; P:actin nucleation; C:vacuole; C:Golgi apparatus	-	no IPS match
SSHrefW3_contig_1727	---NA---	197	0			0	-		no IPS match
SSHrefW3_contig_2115	---NA---	197	0			0	-		no IPS match
SSHrefW3_contig_2144	---NA---	197	0			0	-		no IPS match
SSHrefW3_contig_3084	---NA---	197	0			0	-		NON_CYTOPLASMIC_DOMAIN (PHOBIUS); SIGNAL_PEPTIDE_C_REGION (PHOBIUS); SIGNAL_PEPTIDE_N_REGION (PHOBIUS); SIGNAL_PEPTIDE_H_REGION (PHOBIUS); SIGNAL_PEPTIDE (PHOBIUS)
SSHrefW3_contig_3094	---NA---	197	0			0	-		NON_CYTOPLASMIC_DOMAIN (PHOBIUS); CYTOPLASMIC_DOMAIN (PHOBIUS); TRANSMEMBRANE (PHOBIUS); TMhelix (TMHMM)
SSHrefA3_contig_1718	---NA---	197	0			0	-		TRANSMEMBRANE (PHOBIUS); CYTOPLASMIC_DOMAIN (PHOBIUS); NON_CYTOPLASMIC_DOMAIN (PHOBIUS); TMhelix (TMHMM)
SSHrefM3_contig_3488	snrna-activating protein complex subunit isoform x3	198	7	5.94171e-12	0.8157	6	P:organ morphogenesis; P:meristem initiation; F:DNA binding; P:cell cycle switching; P:snRNA transcription; P:cell dedifferentiation	-	no IPS match
SSHrefM3_contig_5630	udp-glycosyltransferase 75d1-like	198	20	2.80585e-34	0.841	2	P:lipid glycosylation; F:transferase activity, transferring hexosyl groups	-	G3DSA:3.40.50.2000 (GENE3D); PTHR11926:SF98 (PANTHER); IPR002213 (PANTHER); SSF53756 (SUPERFAMILY)
SSHrefM3_contig_5648	protein iojap- mitochondrial-like	198	20	1.39366e-33	0.906	5	P:protein folding; P:response to high light intensity; P:response to hydrogen peroxide; P:response to endoplasmic reticulum stress; P:response to heat	-	G3DSA:3.30.460.10 (GENE3D); IPR025656 (PFAM); IPR004394 (PANTHER); SSF81301 (SUPERFAMILY)
SSHrefM3_contig_6889	metal transporter nramp3-like	198	20	1.83703e-23	0.843	6	P:inorganic anion transport; F:metal ion transmembrane transporter activity; C:membrane; F:inorganic anion transmembrane transporter activity; P:metal ion transport; P:cellular metal ion homeostasis	-	CYTOPLASMIC_DOMAIN (PHOBIUS); CYTOPLASMIC_DOMAIN (PHOBIUS); TRANSMEMBRANE (PHOBIUS); NON_CYTOPLASMIC_DOMAIN (PHOBIUS); TRANSMEMBRANE (PHOBIUS); TMhelix (TMHMM); TMhelix (TMHMM)
SSHrefM3_contig_6951	protein cornichon homolog 4-like	198	20	3.19593e-38	0.914	2	P:intracellular signal transduction; C:membrane	-	IPR003377 (PFAM); PTHR12290 (PANTHER); NON_CYTOPLASMIC_DOMAIN (PHOBIUS); CYTOPLASMIC_DOMAIN (PHOBIUS); TRANSMEMBRANE (PHOBIUS); TMhelix (TMHMM)
SSHrefM3_contig_7461	pentatricopeptide repeat-containing protein at2g02150-like	198	20	1.21149e-29	0.8275	0	-		no IPS match
SSHrefM3_contig_7544	cyclin dependent kinase inhibitor	198	20	1.01999e-33	0.838	8	P:mitotic cell cycle; P:cell cycle arrest; P:stomatal lineage progression; P:negative regulation of cyclin-dependent protein serine/threonine kinase activity; F:kinase activity; P:DNA endoreduplication; F:cyclin-dependent protein serine/threonine kinase inhibitor activity; C:nucleus	-	G3DSA:4.10.365.10 (GENE3D); IPR003175 (PFAM); IPR003175 (PANTHER); PTHR10265:SF10 (PANTHER)
SSHrefM3_contig_9027	proteasome subunit beta type-3-a-like	198	20	6.91825e-39	0.987	17	P:mitotic G2 phase; C:vacuolar membrane; P:response to misfolded protein; P:gluconeogenesis; P:fatty acid beta-oxidation; P:proteasome-mediated ubiquitin-dependent protein catabolic process; P:response to salt stress; P:toxin catabolic process; F:threonine-type endopeptidase activity; P:proteasome core complex assembly; C:proteasome core complex; P:cullin deneddylation; P:photomorphogenesis; C:cy…	EC:3.4.25	IPR001353 (PFAM); IPR029055 (G3DSA:3.60.20.GENE3D); PTHR11599 (PANTHER); PTHR11599:SF49 (PANTHER); IPR029055 (SUPERFAMILY)
SSHrefM3_contig_9423	homeodomain-like superfamily protein isoform 3	198	20	3.95993e-19	0.8275	2	F:DNA binding; F:chromatin binding	-	no IPS match
SSHrefM3_contig_9454	elongator complex protein 4-like	198	20	1.28837e-35	0.908	11	P:response to oxidative stress; C:Elongator holoenzyme complex; P:regulation of transcription from RNA polymerase II promoter; P:regulation of auxin mediated signaling pathway; P:organ growth; P:regulation of leaf development; P:negative regulation of anthocyanin metabolic process; P:cellular response to sucrose stimulus; P:response to abscisic acid; P:regulation of carbon utilization; P:positive…	-	IPR027417 (G3DSA:3.40.50.GENE3D); IPR008728 (PFAM)
SSHrefW3_contig_1467	---NA---	198	0			0	-		no IPS match
SSHrefW3_contig_1530	---NA---	198	0			0	-		NON_CYTOPLASMIC_DOMAIN (PHOBIUS); CYTOPLASMIC_DOMAIN (PHOBIUS); TRANSMEMBRANE (PHOBIUS); TRANSMEMBRANE (PHOBIUS); CYTOPLASMIC_DOMAIN (PHOBIUS); TMhelix (TMHMM)
SSHrefW3_contig_2555	---NA---	198	0			0	-		SIGNAL_PEPTIDE_H_REGION (PHOBIUS); SIGNAL_PEPTIDE (PHOBIUS); NON_CYTOPLASMIC_DOMAIN (PHOBIUS); SIGNAL_PEPTIDE_C_REGION (PHOBIUS); SIGNAL_PEPTIDE_N_REGION (PHOBIUS)
SSHrefW3_contig_2782	---NA---	198	0			0	-		no IPS match
SSHrefW3_contig_2797	dag chloroplastic	198	18	1.5335e-05	0.9106	4	P:endonucleolytic cleavage of tetracistronic rRNA transcript (SSU-rRNA, LSU-rRNA, 4.5S-rRNA, 5S-rRNA); C:mitochondrion; C:chloroplast; P:plastid organization		no IPS match
SSHrefW3_contig_3043	otu domain-containing protein at3g57810-like	198	1	0.000189394	0.72	0	-		no IPS match
SSHrefW3_contig_3044	---NA---	198	0			0	-		CYTOPLASMIC_DOMAIN (PHOBIUS); NON_CYTOPLASMIC_DOMAIN (PHOBIUS); TRANSMEMBRANE (PHOBIUS); TMhelix (TMHMM)
SSHrefW3_contig_3182	---NA---	198	0			0	-		no IPS match
SSHrefW3_contig_3189	---NA---	198	0			0	-		SIGNAL_PEPTIDE_C_REGION (PHOBIUS); SIGNAL_PEPTIDE_H_REGION (PHOBIUS); SIGNAL_PEPTIDE (PHOBIUS); NON_CYTOPLASMIC_DOMAIN (PHOBIUS); SIGNAL_PEPTIDE_N_REGION (PHOBIUS)
SSHrefM3_contig_299	40s ribosomal protein s9	199	20	6.1169e-18	0.913	9	C:nucleolus; C:cytosolic ribosome; F:structural constituent of ribosome; C:plasma membrane; C:cell wall; C:small ribosomal subunit; C:chloroplast; P:translation; F:rRNA binding	-	IPR022801 (PANTHER)
SSHrefM3_contig_1969	probable histone -like	199	20	5.25577e-20	0.97	5	C:nucleosome; F:DNA binding; P:nucleosome assembly; C:nucleus; F:protein heterodimerization activity	-	IPR002119 (PRINTS); IPR009072 (G3DSA:1.10.20.GENE3D); PTHR23430:SF50 (PANTHER); PTHR23430 (PANTHER); IPR009072 (SUPERFAMILY)
SSHrefM3_contig_3207	hypothetical chloroplast rf19	199	14	3.17216e-18	0.8736	4	C:ribosome; F:structural constituent of ribosome; C:chloroplast; P:translation	-	NON_CYTOPLASMIC_DOMAIN (PHOBIUS); NON_CYTOPLASMIC_DOMAIN (PHOBIUS); TRANSMEMBRANE (PHOBIUS); CYTOPLASMIC_DOMAIN (PHOBIUS); TRANSMEMBRANE (PHOBIUS); TMhelix (TMHMM); TMhelix (TMHMM)
SSHrefM3_contig_4746	elongation factor 1-delta 1-like	199	20	2.74265e-33	0.882	7	F:translation elongation factor activity; C:eukaryotic translation elongation factor 1 complex; P:regulation of transcription, DNA-templated; P:translational elongation; F:DNA binding; F:transcription factor activity, sequence-specific DNA binding; C:nucleus	-	IPR010987 (G3DSA:1.20.1050.GENE3D); PTHR11595:SF21 (PANTHER); PTHR11595 (PANTHER); IPR010987 (SUPERFAMILY)
SSHrefM3_contig_4876	ubiquitin carboxyl-terminal hydrolase 14-like	199	20	2.03919e-38	0.926	2	P:ubiquitin-dependent protein catabolic process; F:ubiquitinyl hydrolase activity	-	IPR001394 (PFAM); PTHR24006:SF348 (PANTHER); PTHR24006 (PANTHER); IPR018200 (PROSITE_PATTERNS); IPR028889 (PROSITE_PROFILES); SSF54001 (SUPERFAMILY)
SSHrefM3_contig_4893	tir-nbs-lrr type disease resistance protein	199	4	5.78863e-23	0.6575	1	P:response to stimulus	-	no IPS match
SSHrefM3_contig_6061	tubulin beta-1 chain	199	20	1.43995e-37	0.98	23	C:vacuolar membrane; P:cytoskeleton organization; P:gluconeogenesis; P:multidimensional cell growth; C:tubulin complex; P:proteasomal protein catabolic process; F:GTP binding; C:cell wall; P:anthocyanin accumulation in tissues in response to UV light; P:obsolete GTP catabolic process; P:root hair elongation; C:Golgi apparatus; C:microtubule; P:regulation of hormone levels; P:protein polymerizatio…	-	IPR000217 (PRINTS); IPR003008 (G3DSA:3.40.50.GENE3D); IPR003008 (PFAM); IPR000217 (PANTHER); PTHR11588:SF66 (PANTHER); IPR003008 (SUPERFAMILY)
SSHrefM3_contig_6531	minor allergen alt a 7-like	199	20	2.35436e-33	0.934	6	C:cytoplasm; P:negative regulation of transcription, DNA-templated; F:oxidoreductase activity; C:plasma membrane; F:FMN binding; P:oxidation-reduction process	-	IPR029039 (G3DSA:3.40.50.GENE3D); PTHR30546 (PANTHER); PTHR30546:SF3 (PANTHER); IPR029039 (SUPERFAMILY)
SSHrefM3_contig_6860	transcription factor bhlh144-like	199	20	6.33744e-34	0.8545	3	F:transcription factor activity, sequence-specific DNA binding; F:protein dimerization activity; P:regulation of transcription, DNA-templated	-	IPR011598 (G3DSA:4.10.280.GENE3D); IPR011598 (PROSITE_PROFILES); IPR011598 (SUPERFAMILY)
SSHrefM3_contig_7294	serine esterase family protein	199	20	3.45156e-36	0.9255	1	P:biological_process		IPR007751 (PFAM); PTHR12482 (PANTHER); PTHR12482:SF8 (PANTHER)
SSHrefM3_contig_9368	gdp-mannose -epimerase 2	199	20	3.3788e-34	0.9435	5	F:GDP-mannose 3,5-epimerase activity; F:NAD binding; P:nucleotide-sugar metabolic process; P:L-ascorbic acid biosynthetic process; C:cytosol	EC:5.1.3.18	IPR016040 (G3DSA:3.40.50.GENE3D); PTHR10366 (PANTHER); PTHR10366:SF234 (PANTHER); SSF51735 (SUPERFAMILY)
SSHrefM3_contig_9733	dna-3-methyladenine glycosylase	199	20	4.6294e-37	0.939	5	P:base-excision repair; P:protein autophosphorylation; F:DNA-3-methyladenine glycosylase activity; P:response to blue light; P:regulation of proton transport	EC:3.2.2.21; EC:3.2.2.20	IPR005019 (PFAM); IPR011257 (G3DSA:1.10.340.GENE3D); PTHR31116 (PANTHER); PTHR31116:SF4 (PANTHER); IPR011257 (SUPERFAMILY)
SSHrefM3_contig_9900	probable protein phosphatase 2c 60-like	199	20	5.98349e-34	0.9005	3	P:protein dephosphorylation; F:metal ion binding; F:protein serine/threonine phosphatase activity	-	no IPS match
SSHrefW3_contig_367	paired amphipathic helix protein sin3-like 4-like isoform x2	199	20	5.48955e-08	0.612	2	C:nucleus; P:regulation of transcription, DNA-templated	-	IPR003822 (SUPERFAMILY)
SSHrefW3_contig_419	---NA---	199	0			0	-		no IPS match
SSHrefW3_contig_592	---NA---	199	0			0	-		no IPS match
SSHrefW3_contig_661	---NA---	199	0			0	-		SIGNAL_PEPTIDE_N_REGION (PHOBIUS); NON_CYTOPLASMIC_DOMAIN (PHOBIUS); SIGNAL_PEPTIDE_C_REGION (PHOBIUS); SIGNAL_PEPTIDE_H_REGION (PHOBIUS); SIGNAL_PEPTIDE (PHOBIUS); TMhelix (TMHMM)
SSHrefW3_contig_858	---NA---	199	0			0	-		no IPS match
SSHrefW3_contig_1054	---NA---	199	0			0	-		no IPS match
SSHrefW3_contig_1422	zinc finger protein 6-like	199	20	1.09121e-37	0.9195	5	F:transcription factor activity, sequence-specific DNA binding; F:nucleic acid binding; C:intracellular; F:zinc ion binding; P:regulation of transcription, DNA-templated	-	IPR013087 (G3DSA:3.30.160.GENE3D); PTHR10042:SF28 (PANTHER); PTHR10042 (PANTHER); IPR007087 (PROSITE_PATTERNS); IPR007087 (PROSITE_PROFILES); SSF57667 (SUPERFAMILY)
SSHrefW3_contig_1501	---NA---	199	0			0	-		no IPS match
SSHrefW3_contig_1506	---NA---	199	0			0	-		no IPS match
SSHrefW3_contig_2535	---NA---	199	0			0	-		TRANSMEMBRANE (PHOBIUS); CYTOPLASMIC_DOMAIN (PHOBIUS); NON_CYTOPLASMIC_DOMAIN (PHOBIUS); TMhelix (TMHMM)
SSHrefW3_contig_2676	ubiquitin-specific protease 9 isoform 1	199	4	1.32463e-11	0.82	3	P:ubiquitin-dependent protein catabolic process; F:cysteine-type peptidase activity; F:obsolete ubiquitin thiolesterase activity	EC:3.1.2.15; EC:3.4	no IPS match
SSHrefW3_contig_2738	---NA---	199	0			0	-		no IPS match
SSHrefW3_contig_3201	hypothetical protein MTR_070s0001, partial	199	1	1.33876e-14	0.76	0	-		no IPS match
SSHrefM3_contig_3390	aspartic proteinase asp1-like	200	20	2.95675e-23	0.7405	1	F:peptidase activity	-	SIGNAL_PEPTIDE_H_REGION (PHOBIUS); SIGNAL_PEPTIDE (PHOBIUS); NON_CYTOPLASMIC_DOMAIN (PHOBIUS); SIGNAL_PEPTIDE_N_REGION (PHOBIUS); SIGNAL_PEPTIDE_C_REGION (PHOBIUS); SignalP-TM (SIGNALP_GRAM_POSITIVE); SignalP-noTM (SIGNALP_EUK); IPR021109 (SUPERFAMILY)
SSHrefM3_contig_3404	nhl domain-containing protein	200	20	1.25177e-17	0.6815	3	C:vacuolar membrane; C:endoplasmic reticulum; C:plasma membrane	-	SIGNAL_PEPTIDE_C_REGION (PHOBIUS); SIGNAL_PEPTIDE_H_REGION (PHOBIUS); SIGNAL_PEPTIDE_N_REGION (PHOBIUS); NON_CYTOPLASMIC_DOMAIN (PHOBIUS); SIGNAL_PEPTIDE (PHOBIUS); TMhelix (TMHMM)
SSHrefM3_contig_3657	photosystem i reaction center subunit iv chloroplastic-like	200	20	5.01267e-37	0.9335	7	C:plastoglobule; C:chloroplast envelope; P:divalent metal ion transport; C:photosystem I reaction center; P:cellular cation homeostasis; P:photosynthesis, light reaction; C:chloroplast thylakoid membrane	-	G3DSA:2.30.30.50 (GENE3D); IPR003375 (PFAM); IPR008990 (SUPERFAMILY)
SSHrefM3_contig_4354	cysteine-rich receptor-like protein kinase	200	5	5.77729e-21	0.736	2	F:kinase activity; P:phosphorylation	-	SIGNAL_PEPTIDE_C_REGION (PHOBIUS); SIGNAL_PEPTIDE_N_REGION (PHOBIUS); SIGNAL_PEPTIDE_H_REGION (PHOBIUS); NON_CYTOPLASMIC_DOMAIN (PHOBIUS); SIGNAL_PEPTIDE (PHOBIUS); SignalP-noTM (SIGNALP_EUK); TMhelix (TMHMM)
SSHrefM3_contig_4560	kinetochore protein ndc80 homolog	200	20	5.48619e-32	0.7975	11	P:cytokinesis by cell plate formation; P:sepal formation; P:petal formation; P:regulation of cell cycle process; P:DNA replication; P:histone H3-K9 methylation; P:synapsis; P:mitotic nuclear division; P:reciprocal meiotic recombination; P:cell proliferation; P:DNA methylation	-	IPR005550 (PFAM); IPR005550 (PANTHER); PTHR10643:SF2 (PANTHER)
SSHrefM3_contig_5102	act domain-containing protein	200	20	2.26509e-35	0.9725	15	P:response to sucrose; P:photosynthesis, light reaction; P:response to fructose; P:response to salt stress; P:defense response to bacterium; P:response to light stimulus; P:response to cold; C:chloroplast envelope; P:water transport; C:chloroplast thylakoid membrane; P:cellular cation homeostasis; C:chloroplast stroma; P:divalent metal ion transport; C:stromule; F:amino acid binding	-	PTHR31096 (PANTHER); PTHR31096:SF8 (PANTHER); IPR002912 (PROSITE_PROFILES); SSF55021 (SUPERFAMILY)
SSHrefM3_contig_5238	hypothetical protein MTR_3g028500	200	4	1.44557e-07	0.8175	0	-		CYTOPLASMIC_DOMAIN (PHOBIUS); SIGNAL_PEPTIDE_C_REGION (PHOBIUS); SIGNAL_PEPTIDE_N_REGION (PHOBIUS); TRANSMEMBRANE (PHOBIUS); SIGNAL_PEPTIDE_H_REGION (PHOBIUS); NON_CYTOPLASMIC_DOMAIN (PHOBIUS); SIGNAL_PEPTIDE (PHOBIUS); SignalP-TM (SIGNALP_EUK); SignalP-TM (SIGNALP_GRAM_POSITIVE); SignalP-TM (SIGNALP_GRAM_NEGATIVE); TMhelix (TMHMM); TMhelix (TMHMM)
SSHrefM3_contig_5544	hypothetical protein MTR_3g076610	200	20	3.2895e-35	0.957	0	-		IPR008586 (PFAM); PTHR31972 (PANTHER); PTHR31972:SF2 (PANTHER)
SSHrefM3_contig_5739	plastid transcriptionally active7 isoform 2	200	20	9.66296e-33	0.881	1	C:plastid chromosome	-	no IPS match
SSHrefM3_contig_5997	cation transport regulator-like protein 2-like	200	20	1.32192e-38	0.9095	5	P:response to cadmium ion; F:hydrolase activity, hydrolyzing O-glycosyl compounds; P:carbohydrate metabolic process; C:cytoplasm; P:response to lead ion	-	IPR006840 (PFAM); IPR006840 (PANTHER)
SSHrefM3_contig_6319	protein aig1-like	200	20	4.40911e-17	0.85	1	F:GTP binding	-	IPR006703 (PFAM)
SSHrefM3_contig_6550	---NA---	200	0			4	F:protein heterodimerization activity; C:nucleosome; C:nucleus; F:DNA binding	-	IPR009072 (G3DSA:1.10.20.GENE3D); IPR000558 (PANTHER); IPR009072 (SUPERFAMILY)
SSHrefM3_contig_6614	glucan endo- -beta-glucosidase-like	200	20	1.88982e-28	0.8305	11	F:hydrolase activity, hydrolyzing O-glycosyl compounds; P:carbohydrate metabolic process; C:vacuole; P:response to cold; P:response to bacterium; P:defense response to fungus, incompatible interaction; C:cytoplasmic membrane-bounded vesicle; C:plasma membrane; C:cell wall; C:apoplast; P:response to salt stress	-	IPR000490 (PFAM); IPR013781 (G3DSA:3.20.20.GENE3D); PTHR32227 (PANTHER); SignalP-noTM (SIGNALP_EUK); IPR017853 (SUPERFAMILY)
SSHrefM3_contig_6746	haloacid dehalogenase-like hydrolase superfamily protein isoform 1	200	20	2.81829e-34	0.935	3	P:metabolic process; F:hydrolase activity; C:chloroplast	-	PF13242 (PFAM); IPR023214 (G3DSA:3.40.50.GENE3D); PTHR19288 (PANTHER); PTHR19288:SF31 (PANTHER); IPR023214 (SUPERFAMILY)
SSHrefM3_contig_6968	probable inactive purple acid phosphatase 27-like	200	20	1.67414e-32	0.9285	2	F:metal ion binding; F:acid phosphatase activity	EC:3.1.3.2	IPR029052 (G3DSA:3.60.21.GENE3D); IPR025733 (PFAM); PTHR22953:SF17 (PANTHER); PTHR22953 (PANTHER)
SSHrefM3_contig_7431	---NA---	200	0			0	-		no IPS match
SSHrefM3_contig_7529	f-box-like wd repeat-containing protein tbl1xr1-like	200	20	1.60501e-37	0.9485	3	P:histone deacetylation; P:response to cold; C:nucleus	-	SIGNAL_PEPTIDE_C_REGION (PHOBIUS); SIGNAL_PEPTIDE (PHOBIUS); NON_CYTOPLASMIC_DOMAIN (PHOBIUS); SIGNAL_PEPTIDE_H_REGION (PHOBIUS); SIGNAL_PEPTIDE_N_REGION (PHOBIUS)
SSHrefM3_contig_7559	40s ribosomal protein s4	200	20	5.54483e-21	0.989	7	C:nucleolus; C:cytosolic ribosome; F:structural constituent of ribosome; C:plasma membrane; F:RNA binding; C:chloroplast; P:translation	-	IPR005824 (SMART); IPR005824 (PFAM); IPR000876 (PANTHER)
SSHrefM3_contig_7607	peroxidase 64-like	200	20	5.94e-37	0.9265	5	F:heme binding; F:metal ion binding; F:peroxidase activity; P:oxidation-reduction process; P:response to oxidative stress	EC:1.11.1.7	IPR002207 (PRINTS); G3DSA:1.10.420.10 (GENE3D); IPR002016 (PFAM); PTHR31235:SF10 (PANTHER); PTHR31235 (PANTHER); IPR019793 (PROSITE_PATTERNS); IPR002016 (PROSITE_PROFILES); IPR010255 (SUPERFAMILY)
SSHrefM3_contig_7902	nac domain protein	200	2	8.95898e-14	0.765	2	P:regulation of transcription, DNA-templated; F:DNA binding		no IPS match
SSHrefM3_contig_8036	clavata3 esr -related protein 20-like	200	11	5.05221e-22	0.7136	0	-		TRANSMEMBRANE (PHOBIUS); NON_CYTOPLASMIC_DOMAIN (PHOBIUS); CYTOPLASMIC_DOMAIN (PHOBIUS); TMhelix (TMHMM)
SSHrefM3_contig_8649	probably inactive leucine-rich repeat receptor-like protein kinase at3g28040-like	200	20	7.06429e-25	0.8755	11	P:protein phosphorylation; P:oxidation-reduction process; F:protein serine/threonine kinase activity; P:stomatal complex morphogenesis; C:integral component of membrane; P:transmembrane receptor protein tyrosine kinase signaling pathway; F:ATP binding; P:stamen development; P:response to molecule of bacterial origin; F:tau-protein kinase activity; F:2-alkenal reductase [NAD(P)] activity	EC:2.7.11; EC:2.7.11.26; EC:1.3.1.74	IPR013210 (PFAM); G3DSA:3.80.10.10 (GENE3D); PTHR24420 (PANTHER); PTHR24420:SF687 (PANTHER); SSF52058 (SUPERFAMILY)
SSHrefM3_contig_9537	polyubiquitin 4-like	200	20	1.47923e-38	1	6	C:nucleolus; P:cellular protein modification process; P:ubiquitin-dependent protein catabolic process; C:cell wall; C:vacuolar membrane; F:protein binding	-	IPR019956 (PRINTS); G3DSA:3.10.20.90 (GENE3D); IPR000626 (PFAM); G3DSA:3.10.20.90 (GENE3D); PTHR10666 (PANTHER); IPR000626 (PROSITE_PROFILES); IPR000626 (PROSITE_PROFILES); IPR029071 (SUPERFAMILY); IPR029071 (SUPERFAMILY)
SSHrefM3_contig_9683	f-box wd repeat-containing protein 4	200	20	8.62165e-39	0.835	1	P:phosphatidylinositol biosynthetic process	-	NON_CYTOPLASMIC_DOMAIN (PHOBIUS); SIGNAL_PEPTIDE_H_REGION (PHOBIUS); SIGNAL_PEPTIDE (PHOBIUS); SIGNAL_PEPTIDE_C_REGION (PHOBIUS); SIGNAL_PEPTIDE_N_REGION (PHOBIUS); TMhelix (TMHMM)
SSHrefM3_contig_9909	coiled-coil domain-containing protein 73-like	200	20	1.01029e-31	0.8465	0	-		no IPS match
SSHrefM3_contig_9910	coiled-coil domain-containing protein 73-like	200	20	2.24214e-31	0.848	0	-		no IPS match
SSHrefM3_contig_10218	6-phosphofructokinase 3-like	200	20	1.32928e-30	0.924	6	P:fructose 6-phosphate metabolic process; P:phosphorylation; F:6-phosphofructokinase activity; C:6-phosphofructokinase complex; F:ATP binding; P:glycolytic process	EC:2.7.1.11	PTHR13697:SF7 (PANTHER); PTHR13697 (PANTHER); IPR000023 (SUPERFAMILY)
SSHrefW3_contig_429	---NA---	200	0			0	-		no IPS match
SSHrefW3_contig_463	---NA---	200	0			0	-		no IPS match
SSHrefW3_contig_766	---NA---	200	0			0	-		no IPS match
SSHrefW3_contig_1006	disease resistance protein rga3-like	200	20	1.5575e-14	0.6385	2	P:defense response; F:ADP binding		no IPS match
SSHrefW3_contig_1049	---NA---	200	0			0	-		NON_CYTOPLASMIC_DOMAIN (PHOBIUS); CYTOPLASMIC_DOMAIN (PHOBIUS); TRANSMEMBRANE (PHOBIUS); TMhelix (TMHMM)
SSHrefW3_contig_1729	---NA---	200	0			0	-		no IPS match
SSHrefW3_contig_1941	---NA---	200	0			0	-		no IPS match
SSHrefW3_contig_2023	---NA---	200	0			0	-		no IPS match
SSHrefW3_contig_2395	---NA---	200	0			0	-		no IPS match
SSHrefW3_contig_2406	---NA---	200	0			0	-		no IPS match
SSHrefW3_contig_2467	---NA---	200	0			0	-		no IPS match
SSHrefW3_contig_2710	---NA---	200	0			0	-		no IPS match
SSHrefW3_contig_2955	---NA---	200	0			0	-		no IPS match
SSHrefW3_contig_2962	---NA---	200	0			0	-		no IPS match
SSHrefW3_contig_3116	disease resistance protein rga3-like	200	20	7.1581e-19	0.736	2	P:defense response; F:ADP binding	-	no IPS match
SSHrefW3_contig_3163	---NA---	200	0			0	-		no IPS match
SSHrefW3_contig_3215	---NA---	200	0			0	-		no IPS match
SSHrefW3_contig_3283	tata-binding protein-associated factor 2n-like isoform x2	200	8	1.37199e-12	0.8338	3	F:zinc ion binding; F:nucleic acid binding; F:nucleotide binding	-	IPR001878 (SMART); IPR001878 (PFAM); IPR001878 (G3DSA:4.10.60.GENE3D); IPR001878 (PROSITE_PROFILES); IPR001878 (SUPERFAMILY)
SSHrefA3_contig_11	thioredoxin h-type	200	20	1.83935e-19	0.628	5	C:cytoplasm; F:enzyme activator activity; F:oxidoreductase activity, acting on a sulfur group of donors, disulfide as acceptor; P:positive regulation of catalytic activity; C:apoplast	-	no IPS match
SSHrefA3_contig_167	---NA---	200	0			0	-		no IPS match
SSHrefA3_contig_227	major facilitator superfamily protein isoform 2	200	1	0.000728904	0.56	0	-		no IPS match
SSHrefA3_contig_921	---NA---	200	0			0	-		no IPS match
SSHrefA3_contig_1740	---NA---	200	0			0	-		no IPS match
SSHrefA3_contig_2375	---NA---	200	0			0	-		no IPS match
SSHrefM3_contig_380	pathogenesis-related protein pr10	201	20	9.60954e-31	0.756	2	P:response to biotic stimulus; P:defense response	-	IPR024949 (PRINTS); IPR023393 (G3DSA:3.30.530.GENE3D); IPR000916 (PFAM); SSF55961 (SUPERFAMILY)
SSHrefM3_contig_1210	zinc finger protein constans-like 16-like	201	20	1.29482e-23	0.764	3	F:zinc ion binding; C:intracellular; C:membrane		PTHR31874 (PANTHER); PTHR31874:SF1 (PANTHER)
SSHrefM3_contig_1864	PREDICTED: uncharacterized protein LOC101492460 isoform X4	201	20	1.28572e-35	0.8605	0	-		IPR025124 (PFAM)
SSHrefM3_contig_1873	---NA---	201	0			0	-		no IPS match
SSHrefM3_contig_3259	hypothetical protein MTR_1g016360	201	20	2.5521e-22	0.709	1	P:chlorophyll catabolic process	-	SIGNAL_PEPTIDE_N_REGION (PHOBIUS); NON_CYTOPLASMIC_DOMAIN (PHOBIUS); SIGNAL_PEPTIDE_H_REGION (PHOBIUS); SIGNAL_PEPTIDE_C_REGION (PHOBIUS); SIGNAL_PEPTIDE (PHOBIUS); SignalP-TM (SIGNALP_GRAM_NEGATIVE); SignalP-TM (SIGNALP_GRAM_POSITIVE); TMhelix (TMHMM)
SSHrefM3_contig_3585	protein trichome birefringence-like 8	201	20	2.29396e-33	0.87	1	C:chloroplast	-	IPR026057 (PFAM); PTHR32285 (PANTHER); PTHR32285:SF17 (PANTHER)
SSHrefM3_contig_3586	letm1-like protein isoform 1	201	20	1.99213e-35	0.8595	0	-		no IPS match
SSHrefM3_contig_5199	transcription factor btf3 homolog 4-like	201	20	1.16197e-24	0.8905	7	F:transcription factor activity, sequence-specific DNA binding; P:defense response; F:ADP binding; F:ATP binding; P:signal transduction; F:nucleoside-triphosphatase activity; P:regulation of transcription, DNA-templated	EC:3.6.1.15	Coil (COILS); PTHR10351 (PANTHER)
SSHrefM3_contig_5525	outer arm dynein light chain 1 isoform 1	201	12	3.74414e-13	0.7883	2	C:vacuole; P:biological_process		no IPS match
SSHrefM3_contig_5740	importin subunit beta-1-like	201	20	2.41797e-39	0.9605	7	F:protein transporter activity; F:Ran GTPase binding; C:nuclear pore; P:cell wall pectin metabolic process; C:chloroplast; P:protein import into nucleus, docking; P:plant-type cell wall cellulose metabolic process	-	IPR011989 (G3DSA:1.25.10.GENE3D); PTHR10527 (PANTHER); PTHR10527:SF19 (PANTHER); IPR016024 (SUPERFAMILY)
SSHrefM3_contig_6174	hypothetical protein MTR_4g010330	201	20	3.09708e-35	0.8835	0	-		IPR025124 (PFAM)
SSHrefM3_contig_6522	long chain acyl- synthetase 2-like	201	20	9.19896e-27	0.804	11	P:wax biosynthetic process; P:fatty acid biosynthetic process; C:plasmodesma; P:cutin biosynthetic process; P:lateral root formation; F:long-chain fatty acid-CoA ligase activity; P:defense response to insect; P:long-chain fatty acid metabolic process; P:defense response to fungus; C:endoplasmic reticulum; F:very long-chain fatty acid-CoA ligase activity	EC:6.2.1.3	IPR000873 (PFAM); G3DSA:3.40.50.980 (GENE3D); PTHR24096 (PANTHER); PTHR24096:SF134 (PANTHER); SSF56801 (SUPERFAMILY)
SSHrefM3_contig_6668	small ribosomal subunit protein mitochondrial-like	201	20	4.53408e-32	0.8465	6	P:translation; F:RNA binding; P:DNA-templated transcription, elongation; F:structural constituent of ribosome; C:mitochondrial small ribosomal subunit; C:chloroplast	-	IPR001892 (PFAM); G3DSA:1.10.8.50 (GENE3D); IPR001892 (PROSITE_PROFILES); IPR010979 (SUPERFAMILY)
SSHrefM3_contig_7165	pyrimidine-specific ribonucleoside hydrolase rihb	201	20	1.3871e-32	0.8725	1	F:hydrolase activity	-	no IPS match
SSHrefM3_contig_7213	pto kinase interactor	201	20	2.07119e-36	0.927	13	P:negative regulation of defense response; P:cellular response to phosphate starvation; P:N-terminal protein myristoylation; P:galactolipid biosynthetic process; P:salicylic acid biosynthetic process; P:cellular response to water deprivation; P:protein phosphorylation; F:protein serine/threonine kinase activity; P:plant-type hypersensitive response; P:salicylic acid mediated signaling pathway; C:…	EC:2.7.11	G3DSA:3.30.200.20 (GENE3D); IPR001245 (PFAM); PTHR24420 (PANTHER); PTHR24420:SF638 (PANTHER); IPR000719 (PROSITE_PROFILES); IPR011009 (SUPERFAMILY)
SSHrefM3_contig_7546	methionine aminopeptidase chloroplastic mitochondrial-like	201	20	8.16489e-39	0.9645	8	F:metal ion binding; P:N-terminal protein amino acid modification; P:dolichol biosynthetic process; F:metalloexopeptidase activity; F:aminopeptidase activity; P:response to abscisic acid; C:chloroplast; P:proteolysis	EC:3.4.11	IPR001714 (PRINTS); IPR000994 (PFAM); IPR000994 (G3DSA:3.90.230.GENE3D); PTHR10804:SF68 (PANTHER); PTHR10804 (PANTHER); IPR000994 (SUPERFAMILY)
SSHrefM3_contig_7874	protein spinster-like	201	20	2.03547e-36	0.923	5	P:carbohydrate transmembrane transport; P:nitrate transport; F:sugar:proton symporter activity; C:integral component of membrane; P:double fertilization forming a zygote and endosperm	-	PTHR24003 (PANTHER); PTHR24003:SF451 (PANTHER); NON_CYTOPLASMIC_DOMAIN (PHOBIUS); CYTOPLASMIC_DOMAIN (PHOBIUS); TRANSMEMBRANE (PHOBIUS); TMhelix (TMHMM)
SSHrefM3_contig_7890	gata transcription factor 25-like	201	20	5.59471e-25	0.8965	4	F:sequence-specific DNA binding; F:transcription factor activity, sequence-specific DNA binding; F:zinc ion binding; P:regulation of transcription, DNA-templated	-	IPR000679 (SMART); IPR013088 (G3DSA:3.30.50.GENE3D); IPR000679 (PFAM); IPR000679 (PROSITE_PATTERNS); IPR000679 (PROSITE_PROFILES); SSF57716 (SUPERFAMILY)
SSHrefM3_contig_8015	uncharacterized kda	201	20	8.04663e-31	0.897	10	P:nucleic acid phosphodiester bond hydrolysis; F:nucleic acid binding; P:RNA catabolic process; P:DNA catabolic process; F:endoribonuclease activity; F:endodeoxyribonuclease activity; F:ATP binding; F:aminoacyl-tRNA ligase activity; P:tRNA aminoacylation for protein translation; C:plasma membrane	EC:6.1.1	no IPS match
SSHrefM3_contig_8305	regulation of nuclear pre-mrna domain-containing protein 1b-like	201	17	2.67217e-23	0.7082	0	-		no IPS match
SSHrefM3_contig_9467	1-aminocyclopropane-1-carboxylate oxidase-like protein	201	20	3.72235e-25	0.883	3	C:cytosol; P:oxidation-reduction process; F:desacetoxyvindoline 4-hydroxylase activity	EC:1.14.11.20	IPR027443 (G3DSA:2.60.120.GENE3D); PTHR10209 (PANTHER); SSF51197 (SUPERFAMILY)
SSHrefW3_contig_376	---NA---	201	0			0	-		no IPS match
SSHrefW3_contig_665	---NA---	201	0			0	-		SIGNAL_PEPTIDE_H_REGION (PHOBIUS); SIGNAL_PEPTIDE (PHOBIUS); SIGNAL_PEPTIDE_N_REGION (PHOBIUS); SIGNAL_PEPTIDE_C_REGION (PHOBIUS); NON_CYTOPLASMIC_DOMAIN (PHOBIUS); SignalP-noTM (SIGNALP_EUK)
SSHrefW3_contig_774	---NA---	201	0			0	-		no IPS match
SSHrefW3_contig_781	---NA---	201	0			0	-		no IPS match
SSHrefW3_contig_1271	transcription initiation factor tfiid subunit 4b-like isoform x1	201	3	0.000200101	0.5867	3	C:transcription factor TFIID complex; P:DNA-templated transcription, initiation; F:protein heterodimerization activity		IPR022003 (PFAM)
SSHrefW3_contig_1538	---NA---	201	0			0	-		NON_CYTOPLASMIC_DOMAIN (PHOBIUS); TRANSMEMBRANE (PHOBIUS); CYTOPLASMIC_DOMAIN (PHOBIUS); TMhelix (TMHMM)
SSHrefW3_contig_1604	---NA---	201	0			0	-		TMhelix (TMHMM)
SSHrefW3_contig_1744	---NA---	201	0			0	-		no IPS match
SSHrefW3_contig_2442	---NA---	201	0			0	-		no IPS match
SSHrefW3_contig_2509	subtilisin inhibitor 1-like	201	20	5.61219e-17	0.7105	2	F:serine-type endopeptidase inhibitor activity; P:response to wounding	-	IPR000864 (PFAM); G3DSA:3.30.10.10 (GENE3D); IPR000864 (SUPERFAMILY)
SSHrefW3_contig_3164	---NA---	201	0			0	-		NON_CYTOPLASMIC_DOMAIN (PHOBIUS); CYTOPLASMIC_DOMAIN (PHOBIUS); TRANSMEMBRANE (PHOBIUS); TMhelix (TMHMM)
SSHrefW3_contig_3188	---NA---	201	0			0	-		no IPS match
SSHrefA3_contig_1	---NA---	201	0			0	-		Coil (COILS); Coil (COILS)
SSHrefA3_contig_79	---NA---	201	0			0	-		Coil (COILS); Coil (COILS)
SSHrefA3_contig_296	---NA---	201	0			0	-		no IPS match
SSHrefA3_contig_562	---NA---	201	0			0	-		no IPS match
SSHrefA3_contig_692	---NA---	201	0			0	-		no IPS match
SSHrefA3_contig_1170	---NA---	201	0			0	-		SIGNAL_PEPTIDE_C_REGION (PHOBIUS); NON_CYTOPLASMIC_DOMAIN (PHOBIUS); SIGNAL_PEPTIDE_H_REGION (PHOBIUS); SIGNAL_PEPTIDE_N_REGION (PHOBIUS); SIGNAL_PEPTIDE (PHOBIUS)
SSHrefA3_contig_1700	---NA---	201	0			0	-		no IPS match
SSHrefA3_contig_1776	---NA---	201	0			0	-		NON_CYTOPLASMIC_DOMAIN (PHOBIUS); CYTOPLASMIC_DOMAIN (PHOBIUS); TRANSMEMBRANE (PHOBIUS); TMhelix (TMHMM)
SSHrefA3_contig_2076	---NA---	201	0			0	-		TRANSMEMBRANE (PHOBIUS); NON_CYTOPLASMIC_DOMAIN (PHOBIUS); CYTOPLASMIC_DOMAIN (PHOBIUS); TMhelix (TMHMM)
SSHrefA3_contig_2112	---NA---	201	0			0	-		CYTOPLASMIC_DOMAIN (PHOBIUS); NON_CYTOPLASMIC_DOMAIN (PHOBIUS); TRANSMEMBRANE (PHOBIUS); TMhelix (TMHMM)
SSHrefA3_contig_2286	---NA---	201	0			0	-		no IPS match
SSHrefM3_contig_1218	glycerate dehydrogenase peroxisomal	202	20	1.28681e-34	0.934	18	P:response to far red light; C:apoplast; F:NAD binding; P:regulation of protein dephosphorylation; F:glycerate dehydrogenase activity; P:response to red light; P:photosystem II assembly; C:chloroplast; P:oxidative photosynthetic carbon pathway; P:photosynthetic electron transport in photosystem I; C:peroxisome; F:hydroxypyruvate reductase activity; P:PSII associated light-harvesting complex II ca…	EC:1.1.1.29; EC:1.1.1.81	IPR006140 (PFAM); IPR016040 (G3DSA:3.40.50.GENE3D); PTHR10996:SF22 (PANTHER); PTHR10996 (PANTHER); SSF51735 (SUPERFAMILY)
SSHrefM3_contig_4114	cysteine-rich receptor-like protein kinase 25	202	20	5.05066e-32	0.7525	6	P:response to stimulus; P:protein phosphorylation; F:protein serine/threonine kinase activity; P:transition metal ion transport; F:ATP binding; P:xylan metabolic process	EC:2.7.11	IPR002902 (PFAM); PTHR32099:SF1 (PANTHER); PTHR32099 (PANTHER); IPR002902 (PROSITE_PROFILES)
SSHrefM3_contig_4470	mannosyl-oligosaccharide -alpha-mannosidase	202	10	1.13696e-15	0.738	9	P:N-glycan processing; P:root development; F:calcium ion binding; P:amino acid import; F:mannosyl-oligosaccharide 1,2-alpha-mannosidase activity; C:endosome; C:trans-Golgi network; P:ER to Golgi vesicle-mediated transport; C:membrane	EC:3.2.1.113	no IPS match
SSHrefM3_contig_5492	wat1-related protein at1g44800-like	202	10	9.39533e-30	0.75	1	C:membrane	-	no IPS match
SSHrefM3_contig_5526	probable pectin methyltransferase qua2-like	202	20	3.53548e-37	0.9405	8	P:root development; P:response to cytokinin; P:shoot system development; P:methylation; C:endosome; P:homogalacturonan biosynthetic process; C:trans-Golgi network; F:methyltransferase activity	-	IPR004159 (PFAM); IPR029063 (G3DSA:3.40.50.GENE3D); PTHR10108:SF737 (PANTHER); PTHR10108 (PANTHER); IPR029063 (SUPERFAMILY)
SSHrefM3_contig_8111	v-type proton atpase subunit e-like	202	20	1.79063e-34	0.894	11	F:hydrogen ion transmembrane transporter activity; P:protein targeting to vacuole; P:response to salt stress; C:proton-transporting V-type ATPase, V0 domain; P:phosphatidylinositol biosynthetic process; P:membrane fusion; P:calcium ion transport; P:Golgi organization; P:Golgi vesicle transport; P:ATP hydrolysis coupled proton transport; C:vacuole	-	IPR008389 (PFAM); IPR008389 (PANTHER); TRANSMEMBRANE (PHOBIUS); NON_CYTOPLASMIC_DOMAIN (PHOBIUS); TRANSMEMBRANE (PHOBIUS); NON_CYTOPLASMIC_DOMAIN (PHOBIUS); CYTOPLASMIC_DOMAIN (PHOBIUS); TMhelix (TMHMM); TMhelix (TMHMM)
SSHrefM3_contig_8470	54s ribosomal protein mitochondrial-like	202	7	2.96891e-13	0.7886	1	C:ribosome		no IPS match
SSHrefM3_contig_8791	glutathione s-transferase gst	202	20	1.1989e-26	0.7875	1	F:glutathione transferase activity	EC:2.5.1.18	IPR004046 (PFAM); IPR010987 (G3DSA:1.20.1050.GENE3D); IPR010987 (PROSITE_PROFILES); IPR010987 (SUPERFAMILY)
SSHrefM3_contig_9111	auxin-induced protein aux28-like	202	17	2.96341e-13	0.6676	1	P:regulation of cellular process	-	no IPS match
SSHrefM3_contig_9262	rapid alkalinization factor-like	202	10	6.31208e-26	0.676	4	F:signal transducer activity; C:apoplast; P:cell-cell signaling; P:calcium-mediated signaling	-	TRANSMEMBRANE (PHOBIUS); NON_CYTOPLASMIC_DOMAIN (PHOBIUS); CYTOPLASMIC_DOMAIN (PHOBIUS); SignalP-noTM (SIGNALP_EUK); TMhelix (TMHMM)
SSHrefM3_contig_9326	phospholipid glycerol acyltransferase family protein	202	20	2.6445e-35	0.728	2	F:transferase activity, transferring acyl groups; P:phosphatidylglycerol biosynthetic process	-	no IPS match
SSHrefM3_contig_9485	dna isoform 2	202	20	3.06803e-28	0.7695	1	F:ATP binding	-	no IPS match
SSHrefM3_contig_9944	dof zinc finger	202	7	8.35873e-10	0.6957	2	P:regulation of transcription, DNA-templated; F:DNA binding		no IPS match
SSHrefM3_contig_10378	sugar transport protein 7-like isoform x1	202	20	5.63682e-33	0.9345	4	P:carbohydrate transmembrane transport; C:plasma membrane; F:sugar:proton symporter activity; C:integral component of membrane	-	no IPS match
SSHrefW3_contig_589	hypothetical protein MTR_3g063980	202	2	9.66544e-11	0.765	4	F:heme binding; F:oxidoreductase activity; P:oxidation-reduction process; F:iron-sulfur cluster binding	-	NON_CYTOPLASMIC_DOMAIN (PHOBIUS); TRANSMEMBRANE (PHOBIUS); CYTOPLASMIC_DOMAIN (PHOBIUS)
SSHrefW3_contig_627	---NA---	202	0			0	-		TRANSMEMBRANE (PHOBIUS); NON_CYTOPLASMIC_DOMAIN (PHOBIUS); CYTOPLASMIC_DOMAIN (PHOBIUS)
SSHrefW3_contig_699	---NA---	202	0			0	-		no IPS match
SSHrefW3_contig_759	---NA---	202	0			0	-		SignalP-noTM (SIGNALP_EUK)
SSHrefW3_contig_877	PREDICTED: uncharacterized protein LOC103491957	202	10	9.00991e-05	0.664	0	-		no IPS match
SSHrefW3_contig_990	---NA---	202	0			0	-		no IPS match
SSHrefW3_contig_1110	f-box fbd lrr-repeat protein	202	7	7.02735e-12	0.6457	0	-		TRANSMEMBRANE (PHOBIUS); CYTOPLASMIC_DOMAIN (PHOBIUS); NON_CYTOPLASMIC_DOMAIN (PHOBIUS); TMhelix (TMHMM)
SSHrefW3_contig_1322	protein far1-related sequence 4-like isoform x2	202	20	8.39224e-37	0.8365	2	F:zinc ion binding; P:response to red or far red light	-	PTHR31669 (PANTHER); PTHR31669:SF0 (PANTHER)
SSHrefW3_contig_2248	---NA---	202	0			0	-		no IPS match
SSHrefW3_contig_2496	---NA---	202	0			0	-		no IPS match
SSHrefW3_contig_2553	---NA---	202	0			0	-		no IPS match
SSHrefW3_contig_3038	---NA---	202	0			0	-		CYTOPLASMIC_DOMAIN (PHOBIUS); TRANSMEMBRANE (PHOBIUS); NON_CYTOPLASMIC_DOMAIN (PHOBIUS); TMhelix (TMHMM)
SSHrefA3_contig_964	---NA---	202	0			0	-		no IPS match
SSHrefA3_contig_1164	---NA---	202	0			0	-		no IPS match
SSHrefA3_contig_1168	---NA---	202	0			1	F:catalytic activity	-	IPR013785 (G3DSA:3.20.20.GENE3D)
SSHrefA3_contig_1192	---NA---	202	0			0	-		NON_CYTOPLASMIC_DOMAIN (PHOBIUS); CYTOPLASMIC_DOMAIN (PHOBIUS); TRANSMEMBRANE (PHOBIUS); TMhelix (TMHMM)
SSHrefA3_contig_1297	---NA---	202	0			0	-		no IPS match
SSHrefA3_contig_2165	---NA---	202	0			0	-		no IPS match
SSHrefA3_contig_2288	---NA---	202	0			0	-		no IPS match
SSHrefM3_contig_3962	hypothetical protein MTR_1g093790	203	5	7.56782e-18	0.836	2	F:molecular_function; P:biological_process		IPR013177 (PFAM)
SSHrefM3_contig_4404	squamosa promoter-binding protein 1-like	203	20	3.05702e-25	0.757	2	C:nucleus; F:DNA binding	-	IPR004333 (PFAM); IPR004333 (G3DSA:4.10.1100.GENE3D); IPR004333 (PROSITE_PROFILES); IPR004333 (SUPERFAMILY)
SSHrefM3_contig_4885	probable galacturonosyltransferase 12-like	203	20	4.83454e-37	0.9345	5	F:polygalacturonate 4-alpha-galacturonosyltransferase activity; P:cell wall organization; P:glucuronoxylan biosynthetic process; P:plant-type cell wall biogenesis; P:xylem development	EC:2.4.1.43	IPR029044 (G3DSA:3.90.550.GENE3D); IPR002495 (PFAM); PTHR32116 (PANTHER); PTHR32116:SF2 (PANTHER); IPR029044 (SUPERFAMILY)
SSHrefM3_contig_5493	auxin-induced protein 5ng4	203	20	1.51402e-24	0.7665	7	P:amino acid export; P:amino acid homeostasis; P:amino acid import; C:plasma membrane; F:protein binding; C:mitochondrion; F:L-amino acid efflux transmembrane transporter activity	-	PTHR31218:SF12 (PANTHER); PTHR31218 (PANTHER); TRANSMEMBRANE (PHOBIUS); CYTOPLASMIC_DOMAIN (PHOBIUS); NON_CYTOPLASMIC_DOMAIN (PHOBIUS); TMhelix (TMHMM)
SSHrefM3_contig_6470	e3 ubiquitin-protein ligase xbat31-like isoform x1	203	4	5.55406e-10	0.8425	2	F:metal ion binding; F:zinc ion binding		PTHR24128 (PANTHER); PTHR24128:SF14 (PANTHER); SignalP-TM (SIGNALP_GRAM_POSITIVE)
SSHrefM3_contig_6759	gdsl esterase lipase at5g45960-like	203	20	1.46733e-33	0.767	4	C:extracellular region; F:lipase activity; P:lipid metabolic process; F:carboxylic ester hydrolase activity	EC:3.1.1; EC:3.1.1.1	IPR013831 (G3DSA:3.40.50.GENE3D); PTHR22835 (PANTHER); PTHR22835:SF119 (PANTHER)
SSHrefM3_contig_7347	f-box protein cpr30-like	203	20	2.69825e-33	0.777	0	-		no IPS match
SSHrefM3_contig_7615	ankyrin repeat domain-containing chloroplastic-like	203	18	7.18888e-18	0.6656	3	F:nucleic acid binding; C:chloroplast; F:nucleotide binding		no IPS match
SSHrefM3_contig_7664	ring finger protein	203	20	3.41915e-30	0.8655	1	F:zinc ion binding	-	no IPS match
SSHrefM3_contig_7757	uncharacterized loc101209663	203	20	2.24692e-30	0.8285	2	F:kinase activity; P:phosphorylation	-	IPR025322 (PFAM)
SSHrefM3_contig_8028	ribosomal protein s19	203	20	1.23508e-33	0.939	11	C:plastid small ribosomal subunit; P:translation; F:rRNA binding; P:DNA-templated transcription, elongation; F:structural constituent of ribosome; P:generation of precursor metabolites and energy; C:chloroplast envelope; C:mitochondrial small ribosomal subunit; F:nucleotide binding; C:chloroplast stroma; P:photosynthesis	-	no IPS match
SSHrefM3_contig_9109	peptidyl-prolyl cis-trans isomerase g-like isoform x1	203	20	2.69506e-35	0.9325	3	P:protein folding; P:protein peptidyl-prolyl isomerization; F:peptidyl-prolyl cis-trans isomerase activity	EC:5.2.1.8	IPR002130 (PRINTS); IPR029000 (G3DSA:2.40.100.GENE3D); IPR002130 (PFAM); PTHR11071 (PANTHER); IPR002130 (PROSITE_PROFILES); IPR029000 (SUPERFAMILY)
SSHrefM3_contig_9579	1-phosphatidylinositol-3-phosphate 5-kinase fab1b-like isoform x1	203	20	7.61058e-35	0.964	19	P:tissue development; P:protein desumoylation; F:zinc ion binding; P:regulation of chromosome organization; C:mitochondrion; F:1-phosphatidylinositol-3-phosphate 5-kinase activity; F:phosphatidylinositol binding; P:endomembrane system organization; P:organ morphogenesis; C:endosome; P:vegetative to reproductive phase transition of meristem; F:1-phosphatidylinositol-4-phosphate 5-kinase activity; …	EC:2.7.1.150; EC:2.7.1.68	IPR002498 (PFAM); IPR002423 (PANTHER); PTHR11353:SF73 (PANTHER); IPR002498 (PROSITE_PROFILES); SSF56104 (SUPERFAMILY)
SSHrefM3_contig_10265	e3 ubiquitin protein ligase rie1-like	203	20	1.75299e-30	0.821	2	F:zinc ion binding; F:ligase activity	-	PTHR14155 (PANTHER); PTHR14155:SF73 (PANTHER); CYTOPLASMIC_DOMAIN (PHOBIUS); TRANSMEMBRANE (PHOBIUS); NON_CYTOPLASMIC_DOMAIN (PHOBIUS); TMhelix (TMHMM)
SSHrefW3_contig_917	thylakoid membrane phosphoprotein 14 chloroplastic-like isoform x2	203	2	2.84909e-05	0.61	0	-		no IPS match
SSHrefW3_contig_939	---NA---	203	0			0	-		no IPS match
SSHrefW3_contig_968	---NA---	203	0			0	-		TRANSMEMBRANE (PHOBIUS); CYTOPLASMIC_DOMAIN (PHOBIUS); NON_CYTOPLASMIC_DOMAIN (PHOBIUS); TMhelix (TMHMM)
SSHrefW3_contig_1290	u-box domain-containing protein 12-like	203	20	1.88445e-22	0.706	1	F:binding	-	IPR011989 (G3DSA:1.25.10.GENE3D); IPR016024 (SUPERFAMILY)
SSHrefW3_contig_1559	---NA---	203	0			0	-		no IPS match
SSHrefW3_contig_1786	---NA---	203	0			0	-		no IPS match
SSHrefW3_contig_1818	---NA---	203	0			0	-		NON_CYTOPLASMIC_DOMAIN (PHOBIUS); TRANSMEMBRANE (PHOBIUS); CYTOPLASMIC_DOMAIN (PHOBIUS); TMhelix (TMHMM)
SSHrefW3_contig_1959	---NA---	203	0			0	-		no IPS match
SSHrefW3_contig_2268	---NA---	203	0			0	-		TRANSMEMBRANE (PHOBIUS); NON_CYTOPLASMIC_DOMAIN (PHOBIUS); CYTOPLASMIC_DOMAIN (PHOBIUS); TMhelix (TMHMM)
SSHrefW3_contig_2360	chloroplast stem-loop binding protein of 41 kda chloroplastic-like	203	20	3.7625e-36	0.904	20	P:pentose-phosphate shunt; P:response to far red light; C:chloroplast envelope; C:apoplast; P:response to red light; P:photosystem II assembly; P:positive regulation of translation; P:chlorophyll biosynthetic process; P:leaf morphogenesis; F:coenzyme binding; P:response to blue light; P:cell differentiation; P:plastid translation; C:chloroplast thylakoid; P:positive regulation of transcription, D…	-	PTHR10366:SF278 (PANTHER); PTHR10366 (PANTHER)
SSHrefW3_contig_2924	amino acid binding	203	3	0.000305061	0.89	3	P:dolichol biosynthetic process; F:amino acid binding; P:metabolic process		no IPS match
SSHrefW3_contig_3178	---NA---	203	0			0	-		no IPS match
SSHrefA3_contig_736	---NA---	203	0			0	-		no IPS match
SSHrefA3_contig_830	---NA---	203	0			0	-		no IPS match
SSHrefM3_contig_3324	glucan endo- -beta-glucosidase 7-like isoform x2	204	2	2.21686e-09	0.755	2	P:carbohydrate metabolic process; F:hydrolase activity, hydrolyzing O-glycosyl compounds	-	TRANSMEMBRANE (PHOBIUS); CYTOPLASMIC_DOMAIN (PHOBIUS); NON_CYTOPLASMIC_DOMAIN (PHOBIUS)
SSHrefM3_contig_3842	golgin subfamily a member 3-like isoform x1	204	20	2.17986e-21	0.852	0	-		Coil (COILS); CYTOPLASMIC_DOMAIN (PHOBIUS); NON_CYTOPLASMIC_DOMAIN (PHOBIUS); TRANSMEMBRANE (PHOBIUS)
SSHrefM3_contig_5060	60s ribosomal protein l28-2-like	204	20	1.98649e-40	0.9045	3	C:ribosome; F:structural constituent of ribosome; P:translation	-	IPR029004 (PFAM); IPR002672 (PANTHER); PTHR10544:SF0 (PANTHER)
SSHrefM3_contig_5343	swib complex baf60b domain-containing isoform 1	204	20	3.99598e-30	0.7505	1	F:DNA binding	-	IPR009057 (G3DSA:1.10.10.GENE3D); IPR014876 (PFAM); SSF109715 (SUPERFAMILY)
SSHrefM3_contig_5716	probable beta- -galactosyltransferase 11-like isoform x1	204	20	2.79927e-34	0.879	4	C:Golgi apparatus; F:galactosyltransferase activity; P:protein glycosylation; C:integral component of membrane	EC:2.4.1	IPR002659 (PFAM); IPR002659 (PANTHER); PTHR11214:SF7 (PANTHER)
SSHrefM3_contig_5907	chaperone -domain containing protein	204	20	1.98139e-17	0.913	5	P:protein folding; P:response to high light intensity; C:cytoplasm; P:response to hydrogen peroxide; F:heat shock protein binding	-	Coil (COILS); PTHR25040 (PANTHER); PTHR25040:SF141 (PANTHER)
SSHrefM3_contig_6368	quinone oxidoreductase pig3-like	204	20	3.02824e-33	0.896	7	P:response to symbiotic fungus; F:alcohol dehydrogenase activity, zinc-dependent; C:extracellular region; F:zinc ion binding; C:cytosol; P:oxidation-reduction process; F:nucleotide binding	-	no IPS match
SSHrefM3_contig_6517	hypothetical protein MTR_4g068280	204	4	9.28833e-18	0.6775	2	P:protein folding; P:protein transport		no IPS match
SSHrefM3_contig_6585	delta -sterol reductase-like	204	20	1.15868e-36	0.9285	23	C:vacuolar membrane; F:flavin adenine dinucleotide binding; P:anther development; P:sterol biosynthetic process; P:multidimensional cell growth; P:plant-type cell wall organization; P:regulation of meristem growth; C:integral component of membrane; P:anthocyanin accumulation in tissues in response to UV light; P:root hair elongation; P:acetyl-CoA metabolic process; P:starch metabolic process; P:p…	EC:1.1.1.158	PTHR10801 (PANTHER); PTHR10801:SF0 (PANTHER)
SSHrefM3_contig_6977	hypothetical protein MTR_4g103970	204	2	3.13066e-13	0.815	2	F:molecular_function; P:biological_process		CYTOPLASMIC_DOMAIN (PHOBIUS); TRANSMEMBRANE (PHOBIUS); TRANSMEMBRANE (PHOBIUS); CYTOPLASMIC_DOMAIN (PHOBIUS); NON_CYTOPLASMIC_DOMAIN (PHOBIUS); TMhelix (TMHMM); TMhelix (TMHMM)
SSHrefM3_contig_7457	lysine-specific demethylase 5d	204	20	2.43003e-29	0.6945	16	P:mitotic cell cycle; P:glucuronoxylan metabolic process; P:RNA processing; P:protein desumoylation; P:oxidation-reduction process; F:zinc ion binding; P:regulation of transcription, DNA-templated; F:oxidoreductase activity, acting on paired donors, with incorporation or reduction of molecular oxygen, 2-oxoglutarate as one donor, and incorporation of one atom each of oxygen into both donors; P:me…	EC:1.14.11	no IPS match
SSHrefM3_contig_7911	acyl-coenzyme a thioesterase 13-like	204	20	2.19024e-33	0.716	2	C:peroxisome; F:acyl-CoA hydrolase activity	EC:3.1.2.20; EC:3.1.2	no IPS match
SSHrefM3_contig_8983	fmn binding	204	20	8.58077e-37	0.886	3	F:oxidoreductase activity; P:oxidation-reduction process; F:FMN binding	-	G3DSA:3.20.180.10 (GENE3D); IPR019595 (PFAM); PTHR13343:SF4 (PANTHER); PTHR13343 (PANTHER)
SSHrefM3_contig_9159	dead-box atp-dependent rna helicase 57-like	204	20	3.87651e-36	0.8755	4	F:nucleic acid binding; F:ATP-dependent helicase activity; P:pyrimidine ribonucleotide biosynthetic process; F:ATP binding	-	IPR027417 (G3DSA:3.40.50.GENE3D); PTHR24031 (PANTHER); PTHR24031:SF33 (PANTHER)
SSHrefM3_contig_9985	actin-related protein 2 3 complex subunit 4-like	204	20	2.78289e-40	0.994	3	C:Arp2/3 protein complex; P:cell morphogenesis; P:Arp2/3 complex-mediated actin nucleation	-	G3DSA:3.30.1460.20 (GENE3D); IPR008384 (PFAM); IPR008384 (PANTHER); SSF69645 (SUPERFAMILY)
SSHrefM3_contig_10015	hbs1-like isoform x1	204	20	4.09786e-35	0.943	7	F:translation elongation factor activity; F:zinc ion binding; C:intracellular; P:translational elongation; P:obsolete GTP catabolic process; F:GTPase activity; F:GTP binding	-	G3DSA:2.40.30.10 (GENE3D); IPR004160 (PFAM); PTHR23115:SF38 (PANTHER); PTHR23115 (PANTHER); IPR009001 (SUPERFAMILY)
SSHrefM3_contig_10057	enhancer of polycomb homolog 2-like isoform x1	204	1	1.12403e-08	0.89	0	-		no IPS match
SSHrefW3_contig_727	---NA---	204	0			0	-		TMhelix (TMHMM)
SSHrefW3_contig_1008	---NA---	204	0			0	-		SIGNAL_PEPTIDE_N_REGION (PHOBIUS); SIGNAL_PEPTIDE (PHOBIUS); NON_CYTOPLASMIC_DOMAIN (PHOBIUS); SIGNAL_PEPTIDE_C_REGION (PHOBIUS); SIGNAL_PEPTIDE_H_REGION (PHOBIUS); SignalP-noTM (SIGNALP_EUK); TMhelix (TMHMM)
SSHrefW3_contig_1201	---NA---	204	0			0	-		no IPS match
SSHrefW3_contig_1263	pentatricopeptide repeat-containing protein	204	4	0.000188333	0.68	0	-		no IPS match
SSHrefW3_contig_1284	---NA---	204	0			0	-		no IPS match
SSHrefW3_contig_1863	---NA---	204	0			0	-		no IPS match
SSHrefW3_contig_2339	adp-ribosylation factor-like protein	204	1	7.34791e-05	0.67	6	P:N-terminal protein myristoylation; F:GTP binding; P:small GTPase mediated signal transduction; F:nucleotide binding; F:phospholipase activator activity; C:intracellular		no IPS match
SSHrefW3_contig_2880	---NA---	204	0			0	-		no IPS match
SSHrefW3_contig_3279	---NA---	204	0			0	-		no IPS match
SSHrefA3_contig_145	---NA---	204	0			0	-		NON_CYTOPLASMIC_DOMAIN (PHOBIUS); TRANSMEMBRANE (PHOBIUS); CYTOPLASMIC_DOMAIN (PHOBIUS); TMhelix (TMHMM)
SSHrefA3_contig_172	---NA---	204	0			0	-		no IPS match
SSHrefA3_contig_351	---NA---	204	0			0	-		no IPS match
SSHrefA3_contig_1843	---NA---	204	0			0	-		no IPS match
SSHrefA3_contig_1949	PREDICTED: uncharacterized protein LOC103417687	204	1	0.000478966	0.71	0	-		no IPS match
SSHrefA3_contig_2382	---NA---	204	0			0	-		no IPS match
SSHrefM3_contig_1772	abscisic acid-insensitive 5-like protein 5-like isoform x1	205	20	1.80725e-27	0.7125	3	F:sequence-specific DNA binding; F:transcription factor activity, sequence-specific DNA binding; P:regulation of transcription, DNA-templated	-	no IPS match
SSHrefM3_contig_3188	basic leucine zipper 9-like	205	20	1.7024e-32	0.7955	3	F:sequence-specific DNA binding; F:transcription factor activity, sequence-specific DNA binding; P:regulation of transcription, DNA-templated	-	no IPS match
SSHrefM3_contig_3614	---NA---	205	0			0	-		NON_CYTOPLASMIC_DOMAIN (PHOBIUS); SIGNAL_PEPTIDE (PHOBIUS); SIGNAL_PEPTIDE_N_REGION (PHOBIUS); SIGNAL_PEPTIDE_H_REGION (PHOBIUS); SIGNAL_PEPTIDE_C_REGION (PHOBIUS); SignalP-noTM (SIGNALP_EUK)
SSHrefM3_contig_3718	sieve element-occluding protein	205	20	9.04201e-18	0.7565	0	-		no IPS match
SSHrefM3_contig_4274	2-isopropylmalate synthase chloroplastic-like	205	20	4.05404e-32	0.908	4	C:chloroplast envelope; F:2-isopropylmalate synthase activity; C:chloroplast stroma; P:leucine biosynthetic process	EC:2.3.3.13	IPR013709 (PFAM); PTHR10277 (PANTHER); PTHR10277:SF9 (PANTHER); IPR013709 (SUPERFAMILY)
SSHrefM3_contig_4334	splicing factor 3b subunit 1-like	205	20	7.71786e-28	1	5	C:cytosol; P:mRNA processing; C:nucleus; C:chloroplast; F:protein binding	-	IPR011989 (G3DSA:1.25.10.GENE3D); IPR000357 (PFAM); PTHR12097 (PANTHER); IPR021133 (PROSITE_PROFILES); IPR016024 (SUPERFAMILY)
SSHrefM3_contig_4586	telomere repeat-binding factor 1-like	205	20	1.22076e-25	0.7665	5	C:nucleosome; F:DNA binding; P:nucleosome assembly; F:chromatin binding; C:nucleus	-	IPR005818 (PROSITE_PROFILES)
SSHrefM3_contig_4827	probable lrr receptor-like serine threonine-protein kinase at1g53430-like	205	20	2.66466e-31	0.8305	4	C:plasma membrane; P:protein phosphorylation; F:ATP binding; F:protein serine/threonine kinase activity	EC:2.7.11	PTHR24420 (PANTHER); PTHR24420:SF661 (PANTHER)
SSHrefM3_contig_6609	PREDICTED: uncharacterized protein LOC101512969	205	20	1.80052e-22	0.8595	3	P:starch biosynthetic process; P:pentose-phosphate shunt; P:maltose metabolic process	-	TRANSMEMBRANE (PHOBIUS); NON_CYTOPLASMIC_DOMAIN (PHOBIUS); CYTOPLASMIC_DOMAIN (PHOBIUS); TMhelix (TMHMM)
SSHrefM3_contig_6888	f-box-like wd repeat-containing protein tbl1xr1-like	205	20	1.75267e-40	0.9775	1	F:protein binding	-	IPR001680 (SMART); IPR015943 (G3DSA:2.130.10.GENE3D); IPR001680 (PFAM); PTHR22846 (PANTHER); PTHR22846:SF2 (PANTHER); IPR017986 (PROSITE_PROFILES); IPR001680 (PROSITE_PROFILES); IPR017986 (SUPERFAMILY)
SSHrefM3_contig_7056	f-box kelch-repeat protein	205	20	6.98575e-15	0.644	4	F:structural constituent of ribosome; P:translation; C:ribosome; C:intracellular		no IPS match
SSHrefM3_contig_7555	extra-large guanine nucleotide-binding protein 1-like	205	20	4.78901e-34	0.8525	13	P:response to fructose; F:signal transducer activity; P:G-protein coupled receptor signaling pathway; P:response to glucose; P:response to sucrose; P:regulation of root morphogenesis; F:GTP binding; P:obsolete GTP catabolic process; F:G-protein beta/gamma-subunit complex binding; P:response to abscisic acid; F:GTPase activity; C:nucleus; P:response to mannitol	-	no IPS match
SSHrefM3_contig_7572	cytochrome p450 90b1-like	205	20	5.96756e-36	0.9035	5	F:heme binding; F:taxane 10-beta-hydroxylase activity; F:iron ion binding; F:electron carrier activity; P:oxidation-reduction process	EC:1.14.13.76	IPR001128 (PFAM); IPR001128 (G3DSA:1.10.630.GENE3D); PTHR24286 (PANTHER); PTHR24286:SF37 (PANTHER); IPR001128 (SUPERFAMILY)
SSHrefM3_contig_7867	hypothetical protein MTR_5g061610	205	6	1.66246e-20	0.6667	0	-		Coil (COILS)
SSHrefM3_contig_8402	PREDICTED: uncharacterized protein LOC101498082	205	20	2.78945e-19	0.8565	0	-		no IPS match
SSHrefM3_contig_8935	keratin-associated protein 21-1-like	205	1	2.01821e-06	0.88	0	-		no IPS match
SSHrefM3_contig_9115	e3 ubiquitin protein ligase drip2-like	205	20	3.39646e-23	0.778	1	F:zinc ion binding	-	no IPS match
SSHrefM3_contig_10137	morc family cw-type zinc finger protein 4-like	205	20	4.79586e-25	0.876	3	C:membrane; F:ATP binding; C:nucleus	-	Coil (COILS); Coil (COILS)
SSHrefW3_contig_432	---NA---	205	0			0	-		NON_CYTOPLASMIC_DOMAIN (PHOBIUS); TRANSMEMBRANE (PHOBIUS); CYTOPLASMIC_DOMAIN (PHOBIUS)
SSHrefW3_contig_594	zinc finger protein constans-like 2-like	205	2	3.73925e-06	0.6	2	F:zinc ion binding; C:intracellular		no IPS match
SSHrefW3_contig_1307	---NA---	205	0			0	-		no IPS match
SSHrefW3_contig_1342	---NA---	205	0			0	-		no IPS match
SSHrefW3_contig_1469	---NA---	205	0			0	-		no IPS match
SSHrefW3_contig_1865	hypothetical protein MTR_8g023670	205	2	5.38103e-13	0.855	1	C:integral component of membrane	-	no IPS match
SSHrefW3_contig_2026	---NA---	205	0			0	-		no IPS match
SSHrefW3_contig_2163	---NA---	205	0			0	-		CYTOPLASMIC_DOMAIN (PHOBIUS); TRANSMEMBRANE (PHOBIUS); NON_CYTOPLASMIC_DOMAIN (PHOBIUS); TMhelix (TMHMM)
SSHrefW3_contig_2230	---NA---	205	0			0	-		no IPS match
SSHrefW3_contig_2261	---NA---	205	0			0	-		no IPS match
SSHrefW3_contig_2448	u-box domain-containing protein 11-like	205	5	4.35855e-17	0.65	3	C:ubiquitin ligase complex; P:protein ubiquitination; F:ubiquitin-protein transferase activity		no IPS match
SSHrefW3_contig_3056	---NA---	205	0			0	-		no IPS match
SSHrefW3_contig_3065	---NA---	205	0			0	-		no IPS match
SSHrefW3_contig_3265	hypothetical protein MTR_109s0001	205	4	4.14229e-21	0.73	3	P:embryo development ending in seed dormancy; P:copper ion transmembrane transport; F:copper ion transmembrane transporter activity	-	no IPS match
SSHrefW3_contig_3271	---NA---	205	0			0	-		no IPS match
SSHrefA3_contig_704	---NA---	205	0			0	-		no IPS match
SSHrefA3_contig_752	---NA---	205	0			0	-		no IPS match
SSHrefA3_contig_1193	---NA---	205	0			0	-		no IPS match
SSHrefA3_contig_1752	---NA---	205	0			0	-		no IPS match
SSHrefA3_contig_2029	---NA---	205	0			0	-		TRANSMEMBRANE (PHOBIUS); CYTOPLASMIC_DOMAIN (PHOBIUS); TRANSMEMBRANE (PHOBIUS); NON_CYTOPLASMIC_DOMAIN (PHOBIUS); NON_CYTOPLASMIC_DOMAIN (PHOBIUS); TMhelix (TMHMM); TMhelix (TMHMM)
SSHrefA3_contig_2037	---NA---	205	0			0	-		CYTOPLASMIC_DOMAIN (PHOBIUS); TRANSMEMBRANE (PHOBIUS); NON_CYTOPLASMIC_DOMAIN (PHOBIUS); TMhelix (TMHMM)
SSHrefA3_contig_2234	---NA---	205	0			0	-		TRANSMEMBRANE (PHOBIUS); NON_CYTOPLASMIC_DOMAIN (PHOBIUS); CYTOPLASMIC_DOMAIN (PHOBIUS)
SSHrefA3_contig_2262	---NA---	205	0			0	-		no IPS match
SSHrefM3_contig_4259	restin homolog isoform x1	206	20	1.21229e-36	0.9195	2	C:cytosol; C:mitochondrion	-	no IPS match
SSHrefM3_contig_4368	PREDICTED: uncharacterized protein LOC101497320	206	6	1.00506e-24	0.685	0	-		no IPS match
SSHrefM3_contig_4437	nucleobase-ascorbate transporter 2-like	206	20	1.75864e-23	0.893	3	P:transmembrane transport; C:membrane; F:transmembrane transporter activity	-	PTHR11119:SF34 (PANTHER); IPR006043 (PANTHER); CYTOPLASMIC_DOMAIN (PHOBIUS); NON_CYTOPLASMIC_DOMAIN (PHOBIUS); TRANSMEMBRANE (PHOBIUS); TMhelix (TMHMM)
SSHrefM3_contig_5421	grip and coiled-coil domain-containing protein 1	206	20	8.8393e-22	0.8325	3	P:response to oxidative stress; P:phosphatidylinositol biosynthetic process; C:mitochondrion	-	TRANSMEMBRANE (PHOBIUS); CYTOPLASMIC_DOMAIN (PHOBIUS); NON_CYTOPLASMIC_DOMAIN (PHOBIUS); TMhelix (TMHMM)
SSHrefM3_contig_5430	glutamate decarboxylase	206	20	2.72821e-33	0.78	1	C:nucleus	-	no IPS match
SSHrefM3_contig_6294	golgi snap receptor complex member 1-2-like	206	20	2.43363e-36	0.9195	14	C:cytosol; C:integral component of membrane; P:cellulose biosynthetic process; C:Golgi membrane; F:SNARE binding; P:intra-Golgi vesicle-mediated transport; C:endosome; P:membrane fusion; P:response to abscisic acid; C:trans-Golgi network; P:ER to Golgi vesicle-mediated transport; C:cis-Golgi network; C:vacuole; P:protein transport	-	PF12352 (PFAM); IPR023601 (PANTHER)
SSHrefM3_contig_6449	f-box kelch-repeat protein	206	20	4.2729e-19	0.6725	0	-		no IPS match
SSHrefM3_contig_6541	rrna methyltransferase-like	206	20	9.89163e-18	0.887	3	C:nucleus; P:rRNA methylation; F:rRNA methyltransferase activity	EC:2.1.1	IPR012920 (PFAM); IPR015507 (PANTHER); IPR028589 (PTHR10920:PANTHER)
SSHrefM3_contig_7229	chromatin structure-remodeling complex protein bsh-like	206	20	4.19967e-40	0.9535	5	C:nuclear chromosome; P:regulation of gene expression, epigenetic; F:chromatin binding; F:protein binding; P:chromatin remodeling	-	IPR006939 (PFAM); IPR006939 (PANTHER)
SSHrefM3_contig_7791	e3 ubiquitin-protein ligase march3	206	20	1.99743e-43	0.9495	2	F:zinc ion binding; F:ligase activity	-	IPR011016 (SMART); IPR011016 (PFAM); IPR013083 (G3DSA:3.30.40.GENE3D); PTHR23012:SF57 (PANTHER); PTHR23012 (PANTHER); IPR011016 (PROSITE_PROFILES); SSF57850 (SUPERFAMILY)
SSHrefM3_contig_7811	udp-glucose 6-dehydrogenase 5	206	20	5.31429e-38	0.9775	7	F:UDP-glucose 6-dehydrogenase activity; C:cytosol; F:NAD binding; C:cell wall; P:oxidation-reduction process; P:UDP-glucuronate biosynthetic process; C:nucleus	EC:1.1.1.22	IPR016040 (G3DSA:3.40.50.GENE3D); IPR014027 (PFAM); IPR017476 (PANTHER); IPR028356 (PTHR11374:PANTHER); IPR014027 (SUPERFAMILY)
SSHrefM3_contig_8836	stress response protein nst1-like	206	20	1.02255e-30	0.7935	1	C:integral component of membrane	-	no IPS match
SSHrefM3_contig_8854	#NAME?	206	20	3.27524e-39	0.9075	10	F:manganese ion binding; P:response to cold; P:response to cadmium ion; C:plasma membrane; C:mitochondrial envelope; F:phosphoglycerate mutase activity; P:glycolytic process; C:chloroplast; C:cytosol; C:apoplast	EC:5.4.2.1	IPR006124 (PFAM); IPR017849 (G3DSA:3.40.720.GENE3D); PTHR31637:SF0 (PANTHER); PTHR31637 (PANTHER)
SSHrefM3_contig_9471	trna (guanine-n -)-methyltransferase-like	206	20	1.58271e-11	0.7685	7	F:methyltransferase activity; P:RNA (guanine-N7)-methylation; P:tRNA modification; F:transferase activity; F:tRNA (guanine-N7-)-methyltransferase activity; P:methylation; C:nucleus		no IPS match
SSHrefM3_contig_10211	hypothetical protein MTR_8g101990	206	20	2.06537e-34	0.828	1	C:nucleus	-	CYTOPLASMIC_DOMAIN (PHOBIUS); TRANSMEMBRANE (PHOBIUS); NON_CYTOPLASMIC_DOMAIN (PHOBIUS); TMhelix (TMHMM)
SSHrefM3_contig_10323	cen-like protein 1-like	206	20	1.44426e-37	0.906	11	F:phosphatidylethanolamine binding; P:response to sucrose; P:negative regulation of flower development; P:regulation of timing of transition from vegetative to reproductive phase; P:protein targeting to vacuole; P:negative regulation of cell aging; P:vegetative to reproductive phase transition of meristem; P:inflorescence development; C:vesicle; C:vacuole; C:plasma membrane	-	IPR008914 (G3DSA:3.90.280.GENE3D); IPR008914 (PFAM); PTHR11362 (PANTHER); PTHR11362:SF13 (PANTHER); IPR008914 (SUPERFAMILY)
SSHrefW3_contig_383	---NA---	206	0			0	-		no IPS match
SSHrefW3_contig_398	---NA---	206	0			0	-		TRANSMEMBRANE (PHOBIUS); NON_CYTOPLASMIC_DOMAIN (PHOBIUS); CYTOPLASMIC_DOMAIN (PHOBIUS); TMhelix (TMHMM)
SSHrefW3_contig_559	phosphatidylglycerol phosphatidylinositol transfer	206	3	3.60163e-13	0.94	0	-		no IPS match
SSHrefW3_contig_707	protein suppressor of gene silencing 3-like isoform x1	206	3	2.92024e-07	0.7467	1	P:gene silencing by RNA		no IPS match
SSHrefW3_contig_823	---NA---	206	0			0	-		no IPS match
SSHrefW3_contig_1423	---NA---	206	0			0	-		no IPS match
SSHrefW3_contig_1648	---NA---	206	0			0	-		no IPS match
SSHrefW3_contig_1698	---NA---	206	0			0	-		no IPS match
SSHrefW3_contig_1987	---NA---	206	0			0	-		no IPS match
SSHrefW3_contig_2295	---NA---	206	0			0	-		no IPS match
SSHrefW3_contig_2926	hypothetical protein MTR_8g094200	206	2	6.29954e-12	0.68	0	-		no IPS match
SSHrefW3_contig_2989	---NA---	206	0			0	-		no IPS match
SSHrefW3_contig_3231	---NA---	206	0			0	-		NON_CYTOPLASMIC_DOMAIN (PHOBIUS); TRANSMEMBRANE (PHOBIUS); CYTOPLASMIC_DOMAIN (PHOBIUS); TMhelix (TMHMM)
SSHrefW3_contig_3234	mate efflux family protein chloroplastic-like	206	20	4.7305e-33	0.916	4	P:drug transmembrane transport; F:antiporter activity; F:drug transmembrane transporter activity; C:plasma membrane	-	PTHR11206 (PANTHER); PTHR11206:SF101 (PANTHER); TRANSMEMBRANE (PHOBIUS); CYTOPLASMIC_DOMAIN (PHOBIUS); NON_CYTOPLASMIC_DOMAIN (PHOBIUS); TMhelix (TMHMM)
SSHrefA3_contig_589	---NA---	206	0			0	-		CYTOPLASMIC_DOMAIN (PHOBIUS); NON_CYTOPLASMIC_DOMAIN (PHOBIUS); TRANSMEMBRANE (PHOBIUS); TMhelix (TMHMM)
SSHrefA3_contig_614	---NA---	206	0			0	-		no IPS match
SSHrefA3_contig_837	---NA---	206	0			0	-		NON_CYTOPLASMIC_DOMAIN (PHOBIUS); TRANSMEMBRANE (PHOBIUS); CYTOPLASMIC_DOMAIN (PHOBIUS); TMhelix (TMHMM)
SSHrefA3_contig_1559	---NA---	206	0			0	-		no IPS match
SSHrefA3_contig_1588	---NA---	206	0			0	-		no IPS match
SSHrefA3_contig_1682	TNP2	206	1	6.63705e-08	0.64	2	P:proteolysis; F:cysteine-type peptidase activity		no IPS match
SSHrefA3_contig_2307	---NA---	206	0			0	-		no IPS match
SSHrefM3_contig_2446	60s ribosomal protein l18a	207	20	2.07561e-39	0.957	6	F:structural constituent of ribosome; C:plasmodesma; C:plasma membrane; P:ribosome biogenesis; C:cytosolic large ribosomal subunit; P:translation	-	PTHR10052 (PANTHER); SSF160374 (SUPERFAMILY)
SSHrefM3_contig_3840	peptidase pyroglutamyl peptidase i-like isoform 1	207	20	4.71429e-39	0.927	1	P:proteolysis	-	IPR016125 (G3DSA:3.40.630.GENE3D); IPR016125 (PANTHER); PTHR23402:SF13 (PANTHER); SSF53182 (SUPERFAMILY)
SSHrefM3_contig_4023	carboxypeptidase d-like isoform x1	207	20	2.39865e-36	0.929	4	F:metallocarboxypeptidase activity; P:regulation of root meristem growth; P:proteolysis; F:zinc ion binding	EC:3.4.17	IPR000834 (PRINTS); IPR000834 (PFAM); G3DSA:3.40.630.10 (GENE3D); PTHR11532 (PANTHER); PTHR11532:SF41 (PANTHER); SSF53187 (SUPERFAMILY)
SSHrefM3_contig_4035	tubby-like f-box protein 8-like isoform x1	207	20	2.29711e-36	0.922	1	F:hydrolase activity	-	PTHR16517 (PANTHER); PTHR16517:SF31 (PANTHER)
SSHrefM3_contig_4211	uncharacterized protein LOC101488864 precursor	207	4	4.62552e-23	0.845	0	-		CYTOPLASMIC_DOMAIN (PHOBIUS); TRANSMEMBRANE (PHOBIUS); NON_CYTOPLASMIC_DOMAIN (PHOBIUS); TMhelix (TMHMM)
SSHrefM3_contig_4347	---NA---	207	0			0	-		IPR028144 (PFAM); PTHR31568 (PANTHER)
SSHrefM3_contig_5294	receptor-like protein kinase	207	20	3.10165e-22	0.735	2	F:kinase activity; P:phosphorylation	-	G3DSA:3.80.10.10 (GENE3D); IPR025875 (PFAM); PTHR24420 (PANTHER); SSF52058 (SUPERFAMILY)
SSHrefM3_contig_6666	ap-5 complex subunit zeta-1-like isoform x1	207	20	8.56348e-21	0.8755	2	C:nucleus; C:AP-5 adaptor complex	-	IPR028222 (PFAM)
SSHrefM3_contig_7059	PREDICTED: uncharacterized protein LOC101490978	207	20	9.96265e-16	0.8135	2	F:molecular_function; P:biological_process		no IPS match
SSHrefM3_contig_7694	gdsl esterase lipase at4g10955-like isoform x2	207	20	3.39703e-28	0.7865	2	P:lipid metabolic process; F:triglyceride lipase activity	EC:3.1.1.3	no IPS match
SSHrefM3_contig_8606	isoflavonoid malonyl transferase	207	20	1.60636e-31	0.7985	1	F:transferase activity, transferring acyl groups other than amino-acyl groups	-	IPR003480 (PFAM); IPR023213 (G3DSA:3.30.559.GENE3D); PTHR31625:SF2 (PANTHER); PTHR31625 (PANTHER)
SSHrefM3_contig_9072	hypothetical protein MTR_7g092340	207	7	7.3671e-30	0.6814	1	C:integral component of membrane	-	SIGNAL_PEPTIDE_N_REGION (PHOBIUS); CYTOPLASMIC_DOMAIN (PHOBIUS); SIGNAL_PEPTIDE (PHOBIUS); NON_CYTOPLASMIC_DOMAIN (PHOBIUS); SIGNAL_PEPTIDE_C_REGION (PHOBIUS); TRANSMEMBRANE (PHOBIUS); SIGNAL_PEPTIDE_H_REGION (PHOBIUS); SignalP-TM (SIGNALP_EUK); TMhelix (TMHMM); TMhelix (TMHMM)
SSHrefM3_contig_9189	sulfite exporter family protein isoform 2	207	20	5.93428e-35	0.9075	1	C:integral component of membrane	-	PTHR14255:SF5 (PANTHER); PTHR14255 (PANTHER); TRANSMEMBRANE (PHOBIUS); CYTOPLASMIC_DOMAIN (PHOBIUS); NON_CYTOPLASMIC_DOMAIN (PHOBIUS); TMhelix (TMHMM)
SSHrefM3_contig_9233	ribosomal protein s19	207	20	1.84733e-35	0.932	11	C:plastid small ribosomal subunit; P:translation; F:RNA binding; P:DNA-templated transcription, elongation; F:structural constituent of ribosome; P:generation of precursor metabolites and energy; C:chloroplast envelope; C:mitochondrial small ribosomal subunit; F:nucleotide binding; C:chloroplast stroma; P:photosynthesis	-	IPR002222 (PRINTS); IPR002222 (PIRSF); IPR002222 (PFAM); IPR023575 (G3DSA:3.30.860.GENE3D); IPR002222 (PANTHER); IPR020934 (PROSITE_PATTERNS); IPR023575 (SUPERFAMILY)
SSHrefM3_contig_9306	aspartic proteinase-like	207	20	4.65025e-31	0.7575	3	P:lipid metabolic process; F:aspartic-type endopeptidase activity; P:proteolysis	EC:3.4.23	TRANSMEMBRANE (PHOBIUS); NON_CYTOPLASMIC_DOMAIN (PHOBIUS); CYTOPLASMIC_DOMAIN (PHOBIUS); TMhelix (TMHMM)
SSHrefM3_contig_10394	receptor protein kinase-like protein	207	20	4.492e-33	0.8985	6	P:magnesium ion transport; F:protein tyrosine kinase activity; P:protein phosphorylation; F:ATP binding; F:magnesium ion transmembrane transporter activity; C:integral component of membrane	EC:2.7.10	IPR000719 (PFAM); G3DSA:1.10.510.10 (GENE3D); PTHR24420 (PANTHER); PTHR24420:SF571 (PANTHER); IPR008266 (PROSITE_PATTERNS); IPR000719 (PROSITE_PROFILES); IPR011009 (SUPERFAMILY)
SSHrefW3_contig_322	---NA---	207	0			0	-		no IPS match
SSHrefW3_contig_431	---NA---	207	0			0	-		no IPS match
SSHrefW3_contig_565	mitochondrial pyruvate carrier 1-like	207	20	5.43053e-16	0.8515	9	P:postreplication repair; P:mitochondrial pyruvate transport; C:mitochondrial inner membrane; C:vacuolar membrane; P:aerobic respiration; P:glycolytic process; C:chloroplast; P:response to cadmium ion; C:plasma membrane	-	no IPS match
SSHrefW3_contig_615	---NA---	207	0			0	-		NON_CYTOPLASMIC_DOMAIN (PHOBIUS); CYTOPLASMIC_DOMAIN (PHOBIUS); TRANSMEMBRANE (PHOBIUS); TMhelix (TMHMM)
SSHrefW3_contig_1157	---NA---	207	0			0	-		CYTOPLASMIC_DOMAIN (PHOBIUS); NON_CYTOPLASMIC_DOMAIN (PHOBIUS); TRANSMEMBRANE (PHOBIUS); TMhelix (TMHMM)
SSHrefW3_contig_1610	---NA---	207	0			0	-		CYTOPLASMIC_DOMAIN (PHOBIUS); TRANSMEMBRANE (PHOBIUS); NON_CYTOPLASMIC_DOMAIN (PHOBIUS); TMhelix (TMHMM)
SSHrefW3_contig_1879	---NA---	207	0			0	-		no IPS match
SSHrefW3_contig_2358	---NA---	207	0			0	-		TRANSMEMBRANE (PHOBIUS); NON_CYTOPLASMIC_DOMAIN (PHOBIUS); CYTOPLASMIC_DOMAIN (PHOBIUS); TMhelix (TMHMM)
SSHrefW3_contig_2474	---NA---	207	0			0	-		no IPS match
SSHrefW3_contig_2799	---NA---	207	0			0	-		no IPS match
SSHrefW3_contig_2971	---NA---	207	0			0	-		no IPS match
SSHrefW3_contig_3124	---NA---	207	0			0	-		no IPS match
SSHrefA3_contig_60	---NA---	207	0			0	-		no IPS match
SSHrefA3_contig_1322	---NA---	207	0			0	-		no IPS match
SSHrefA3_contig_1598	---NA---	207	0			0	-		no IPS match
SSHrefA3_contig_1907	---NA---	207	0			0	-		no IPS match
SSHrefA3_contig_2005	---NA---	207	0			0	-		no IPS match
SSHrefM3_contig_4244	casp-like protein rcom_0464280-like	208	20	1.01656e-36	0.757	2	C:plasma membrane; C:integral component of membrane	-	CYTOPLASMIC_DOMAIN (PHOBIUS); TRANSMEMBRANE (PHOBIUS); NON_CYTOPLASMIC_DOMAIN (PHOBIUS); TMhelix (TMHMM)
SSHrefM3_contig_4312	cop9 signalosome complex subunit 8-like	208	20	1.06761e-36	0.8815	8	P:response to jasmonic acid; P:COP9 signalosome assembly; P:photomorphogenesis; P:protein targeting to mitochondrion; P:cullin deneddylation; F:metalloendopeptidase activity; C:COP9 signalosome; P:mitotic G2 phase	EC:3.4.24	no IPS match
SSHrefM3_contig_4940	syntaxin-132-like isoform x2	208	20	3.6347e-20	0.876	4	C:membrane; F:SNAP receptor activity; P:vesicle-mediated transport; P:intracellular protein transport	-	G3DSA:1.20.5.110 (GENE3D); IPR000727 (PFAM); PTHR19957 (PANTHER); PTHR19957:SF41 (PANTHER); CYTOPLASMIC_DOMAIN (PHOBIUS); TRANSMEMBRANE (PHOBIUS); NON_CYTOPLASMIC_DOMAIN (PHOBIUS); IPR000727 (PROSITE_PROFILES); SSF58038 (SUPERFAMILY); TMhelix (TMHMM)
SSHrefM3_contig_5372	proliferating cell nuclear antigen	208	20	3.94198e-37	0.9705	7	P:error-prone translesion synthesis; C:nucleolus; F:DNA polymerase processivity factor activity; F:DNA binding; C:PCNA complex; P:regulation of DNA replication; C:cytoplasm	-	TMhelix (TMHMM)
SSHrefM3_contig_5903	protein phloem protein 2-like a10-like	208	20	4.25011e-35	0.849	0	-		PTHR21477:SF12 (PANTHER); PTHR21477 (PANTHER)
SSHrefM3_contig_6250	tir-nbs-lrr rct1 resistance protein	208	20	6.78978e-28	0.8205	6	P:defense response; F:oxidoreductase activity; F:ADP binding; F:ATP binding; P:signal transduction; F:nucleoside-triphosphatase activity	EC:3.6.1.15	no IPS match
SSHrefM3_contig_6584	delta -sterol reductase-like	208	20	7.49436e-37	0.9005	10	P:brassinosteroid biosynthetic process; F:calmodulin binding; P:oxidation-reduction process; C:integral component of membrane; P:response to light stimulus; F:flavin adenine dinucleotide binding; P:unidimensional cell growth; F:UDP-N-acetylmuramate dehydrogenase activity; C:vacuole; C:plasma membrane	EC:1.1.1.158	no IPS match
SSHrefM3_contig_6797	nad h dehydrogenase mitochondrial-like	208	20	7.17036e-43	0.9795	5	F:flavin adenine dinucleotide binding; C:mitochondrion; F:calcium ion binding; P:oxidation-reduction process; F:NADH dehydrogenase activity	EC:1.6.99.3	PTHR22915 (PANTHER); PTHR22915:SF27 (PANTHER)
SSHrefM3_contig_6872	polygalacturonase at1g48100-like	208	20	5.37149e-39	0.9405	3	C:extracellular region; F:polygalacturonase activity; P:carbohydrate metabolic process	EC:3.2.1.15	IPR012334 (G3DSA:2.160.20.GENE3D); IPR000743 (PFAM); PTHR31375 (PANTHER); PTHR31375:SF13 (PANTHER); IPR011050 (SUPERFAMILY)
SSHrefM3_contig_7721	glycine-rich protein	208	20	3.202e-33	0.8315	3	C:nucleus; C:cytoplasm; C:plasma membrane	-	IPR009836 (PFAM)
SSHrefM3_contig_8035	coiled-coil domain-containing protein isoform partial	208	20	4.29889e-36	0.8435	1	P:transcription factor import into nucleus	-	no IPS match
SSHrefM3_contig_8085	probable receptor-like protein kinase at2g42960-like isoform x1	208	20	5.82985e-32	0.878	4	F:ATP binding; P:activation of MAPKK activity; F:MAP kinase kinase kinase activity; C:plasma membrane	EC:2.7.11.25; EC:2.7.11	PTHR24420:SF676 (PANTHER); PTHR24420 (PANTHER)
SSHrefM3_contig_8478	mate efflux family protein dtx1-like	208	20	3.5221e-29	0.8685	4	P:drug transmembrane transport; C:membrane; F:antiporter activity; F:drug transmembrane transporter activity	-	PTHR11206 (PANTHER); PTHR11206:SF87 (PANTHER); CYTOPLASMIC_DOMAIN (PHOBIUS); NON_CYTOPLASMIC_DOMAIN (PHOBIUS); TRANSMEMBRANE (PHOBIUS)
SSHrefM3_contig_8851	e3 ubiquitin-protein ligase praja-2-like	208	20	7.45085e-25	0.741	2	F:zinc ion binding; F:ligase activity	-	no IPS match
SSHrefM3_contig_9204	cytochrome b-c1 complex subunit 9-like	208	20	2.20844e-37	0.9055	4	C:mitochondrial respiratory chain complex III; F:ubiquinol-cytochrome-c reductase activity; P:photorespiration; P:mitochondrial electron transport, ubiquinol to cytochrome c	EC:1.10.2.2	IPR008027 (G3DSA:1.20.5.GENE3D); IPR008027 (PFAM); PTHR12980:SF0 (PANTHER); IPR008027 (PANTHER); CYTOPLASMIC_DOMAIN (PHOBIUS); NON_CYTOPLASMIC_DOMAIN (PHOBIUS); TRANSMEMBRANE (PHOBIUS); IPR008027 (SUPERFAMILY); TMhelix (TMHMM)
SSHrefM3_contig_9422	protein lhy-like isoform x1	208	20	7.23127e-23	0.9385	2	F:DNA binding; F:chromatin binding	-	PTHR12802 (PANTHER); PTHR12802:SF43 (PANTHER); IPR017930 (PROSITE_PROFILES); IPR009057 (SUPERFAMILY)
SSHrefM3_contig_9614	ethylene-responsive transcription factor erf023-like	208	6	1.40932e-16	0.6583	5	P:regulation of transcription, DNA-templated; P:transcription, DNA-templated; C:nucleus; F:transcription factor activity, sequence-specific DNA binding; F:DNA binding		no IPS match
SSHrefM3_contig_9772	probable lrr receptor-like serine threonine-protein kinase at3g47570-like	208	20	4.23381e-37	0.925	9	P:protein phosphorylation; F:RNA binding; F:protein serine/threonine kinase activity; P:RNA-dependent DNA replication; C:integral component of membrane; F:RNA-directed DNA polymerase activity; P:proteolysis; F:ATP binding; F:aspartic-type endopeptidase activity	EC:2.7.11; EC:3.4.23; EC:2.7.7.49	G3DSA:3.30.200.20 (GENE3D); IPR001245 (PFAM); PTHR24420:SF672 (PANTHER); PTHR24420 (PANTHER); IPR011009 (SUPERFAMILY)
SSHrefM3_contig_10126	uncharacterized loc101222227	208	20	9.99361e-17	0.7275	0	-		SIGNAL_PEPTIDE_C_REGION (PHOBIUS); CYTOPLASMIC_DOMAIN (PHOBIUS); TRANSMEMBRANE (PHOBIUS); SIGNAL_PEPTIDE (PHOBIUS); SIGNAL_PEPTIDE_H_REGION (PHOBIUS); NON_CYTOPLASMIC_DOMAIN (PHOBIUS); SIGNAL_PEPTIDE_N_REGION (PHOBIUS)
SSHrefM3_contig_10288	peroxisome biogenesis protein 3-2-like	208	20	1.21883e-34	0.8815	2	C:integral component of peroxisomal membrane; P:peroxisome organization	-	IPR006966 (PFAM)
SSHrefM3_contig_10349	hypothetical protein PHAVU_009G200800g	208	20	9.53681e-21	0.7075	3	C:mitochondrion; F:molecular_function; P:biological_process		no IPS match
SSHrefW3_contig_233	---NA---	208	0			0	-		NON_CYTOPLASMIC_DOMAIN (PHOBIUS); CYTOPLASMIC_DOMAIN (PHOBIUS); TRANSMEMBRANE (PHOBIUS); TMhelix (TMHMM)
SSHrefW3_contig_427	---NA---	208	0			0	-		no IPS match
SSHrefW3_contig_780	ethylene-responsive transcription factor rap2-10	208	5	2.87739e-11	0.742	5	P:regulation of transcription, DNA-templated; P:transcription, DNA-templated; C:nucleus; F:transcription factor activity, sequence-specific DNA binding; F:DNA binding		no IPS match
SSHrefW3_contig_1244	---NA---	208	0			0	-		no IPS match
SSHrefW3_contig_1444	---NA---	208	0			0	-		no IPS match
SSHrefW3_contig_1563	---NA---	208	0			0	-		CYTOPLASMIC_DOMAIN (PHOBIUS); NON_CYTOPLASMIC_DOMAIN (PHOBIUS); TRANSMEMBRANE (PHOBIUS); TMhelix (TMHMM)
SSHrefW3_contig_1601	---NA---	208	0			0	-		TRANSMEMBRANE (PHOBIUS); CYTOPLASMIC_DOMAIN (PHOBIUS); NON_CYTOPLASMIC_DOMAIN (PHOBIUS); TMhelix (TMHMM)
SSHrefW3_contig_1655	---NA---	208	0			0	-		no IPS match
SSHrefW3_contig_1844	---NA---	208	0			0	-		NON_CYTOPLASMIC_DOMAIN (PHOBIUS); CYTOPLASMIC_DOMAIN (PHOBIUS); TRANSMEMBRANE (PHOBIUS); TMhelix (TMHMM)
SSHrefW3_contig_1954	---NA---	208	0			0	-		no IPS match
SSHrefW3_contig_2167	---NA---	208	0			0	-		SIGNAL_PEPTIDE_H_REGION (PHOBIUS); NON_CYTOPLASMIC_DOMAIN (PHOBIUS); SIGNAL_PEPTIDE (PHOBIUS); SIGNAL_PEPTIDE_C_REGION (PHOBIUS); SIGNAL_PEPTIDE_N_REGION (PHOBIUS)
SSHrefW3_contig_2414	---NA---	208	0			0	-		NON_CYTOPLASMIC_DOMAIN (PHOBIUS); CYTOPLASMIC_DOMAIN (PHOBIUS); TRANSMEMBRANE (PHOBIUS)
SSHrefW3_contig_3007	---NA---	208	0			0	-		no IPS match
SSHrefW3_contig_3011	mitochondrial phosphate carrier protein mitochondrial-like	208	20	4.29317e-35	0.888	2	P:transport; C:integral component of membrane	-	IPR023395 (G3DSA:1.50.40.GENE3D); IPR018108 (PFAM); PTHR24089 (PANTHER); PTHR24089:SF161 (PANTHER); IPR018108 (PROSITE_PROFILES); IPR023395 (SUPERFAMILY)
SSHrefW3_contig_3088	uncharacterized loc101218710	208	20	2.41914e-27	0.838	2	P:phosphatidylinositol biosynthetic process; C:mitochondrion	-	SIGNAL_PEPTIDE (PHOBIUS); SIGNAL_PEPTIDE_N_REGION (PHOBIUS); SIGNAL_PEPTIDE_H_REGION (PHOBIUS); SIGNAL_PEPTIDE_C_REGION (PHOBIUS); NON_CYTOPLASMIC_DOMAIN (PHOBIUS); SignalP-noTM (SIGNALP_EUK)
SSHrefW3_contig_3174	---NA---	208	0			0	-		no IPS match
SSHrefW3_contig_3177	---NA---	208	0			0	-		no IPS match
SSHrefW3_contig_3206	---NA---	208	0			0	-		no IPS match
SSHrefA3_contig_1197	---NA---	208	0			0	-		TRANSMEMBRANE (PHOBIUS); NON_CYTOPLASMIC_DOMAIN (PHOBIUS); CYTOPLASMIC_DOMAIN (PHOBIUS); TMhelix (TMHMM)
SSHrefA3_contig_1479	---NA---	208	0			0	-		no IPS match
SSHrefA3_contig_2075	hypothetical protein MTR_7g099230	208	1	0.000145241	0.66	0	-		no IPS match
SSHrefA3_contig_2448	---NA---	208	0			0	-		no IPS match
SSHrefM3_contig_3548	transcription factor bhlh48-like	209	20	3.36209e-38	0.702	1	F:protein dimerization activity	-	no IPS match
SSHrefM3_contig_5604	atfp4-like protein	209	20	4.173e-31	0.804	0	-		PTHR22814 (PANTHER); PTHR22814:SF34 (PANTHER)
SSHrefM3_contig_7247	protein yls7-like	209	20	2.22523e-38	0.906	3	C:endosome; C:trans-Golgi network; C:Golgi apparatus	-	IPR026057 (PFAM); PTHR13533:SF5 (PANTHER); PTHR13533 (PANTHER)
SSHrefM3_contig_7373	cx9c motif-containing protein 4	209	20	1.36714e-36	0.869	1	C:chloroplast	-	IPR027179 (PFAM); IPR009069 (G3DSA:1.10.810.GENE3D); PTHR15590:SF0 (PANTHER); PTHR15590 (PANTHER); IPR009069 (SUPERFAMILY)
SSHrefM3_contig_7758	protein nlrc3-like	209	20	3.40991e-27	0.733	2	C:chloroplast envelope; P:embryo development ending in seed dormancy	-	NON_CYTOPLASMIC_DOMAIN (PHOBIUS); TRANSMEMBRANE (PHOBIUS); CYTOPLASMIC_DOMAIN (PHOBIUS); TMhelix (TMHMM)
SSHrefM3_contig_7870	(+)-neomenthol dehydrogenase-like	209	20	1.56425e-29	0.7365	7	C:plant-type cell wall; P:response to cold; P:very long-chain fatty acid metabolic process; F:oxidoreductase activity; P:cuticle development; P:oxidation-reduction process; F:nucleotide binding	-	IPR016040 (G3DSA:3.40.50.GENE3D); PTHR24322:SF295 (PANTHER); PTHR24322 (PANTHER); SSF51735 (SUPERFAMILY)
SSHrefM3_contig_8065	pre-mrna branch site p14-like	209	20	2.43641e-40	0.97	3	F:RNA binding; C:nucleus; F:nucleotide binding	-	IPR012677 (G3DSA:3.30.70.GENE3D); IPR000504 (PFAM); PTHR22630:SF0 (PANTHER); PTHR22630 (PANTHER); SSF54928 (SUPERFAMILY)
SSHrefM3_contig_8553	peptidyl-prolyl cis-trans isomerase chloroplastic-like	209	20	1.23296e-33	0.7825	5	P:protein folding; C:chloroplast thylakoid lumen; P:protein peptidyl-prolyl isomerization; F:peptidyl-prolyl cis-trans isomerase activity; C:chloroplast thylakoid membrane	EC:5.2.1.8	PTHR10516:SF259 (PANTHER); IPR023566 (PANTHER)
SSHrefM3_contig_9003	protein transparent testa 12-like	209	20	1.03848e-35	0.967	4	P:drug transmembrane transport; C:membrane; F:antiporter activity; F:drug transmembrane transporter activity	-	IPR002528 (PFAM); PTHR11206 (PANTHER); PTHR11206:SF102 (PANTHER)
SSHrefM3_contig_9061	disease resistance protein	209	20	2.09303e-21	0.7205	2	P:defense response; F:ADP binding	-	no IPS match
SSHrefM3_contig_9190	60s ribosomal protein l24	209	20	1.09654e-26	0.989	1	C:ribosome	-	IPR000988 (PANTHER); PTHR10792:SF1 (PANTHER)
SSHrefM3_contig_9205	lysophospholipid acyltransferase lpeat1-like isoform x1	209	20	2.7357e-36	0.91	4	F:transferase activity, transferring acyl groups; C:nucleus; C:endoplasmic reticulum; P:phosphatidylglycerol biosynthetic process	-	PTHR23063 (PANTHER)
SSHrefW3_contig_392	calcium-dependent lipid-binding domain-containing protein	209	17	2.0434e-11	0.8271	2	C:plasma membrane; C:vacuole	-	no IPS match
SSHrefW3_contig_644	---NA---	209	0			0	-		SIGNAL_PEPTIDE (PHOBIUS); SIGNAL_PEPTIDE_C_REGION (PHOBIUS); SIGNAL_PEPTIDE_N_REGION (PHOBIUS); NON_CYTOPLASMIC_DOMAIN (PHOBIUS); SIGNAL_PEPTIDE_H_REGION (PHOBIUS)
SSHrefW3_contig_655	---NA---	209	0			0	-		no IPS match
SSHrefW3_contig_735	---NA---	209	0			0	-		no IPS match
SSHrefW3_contig_1739	---NA---	209	0			0	-		no IPS match
SSHrefW3_contig_2075	malate cytoplasmic-like	209	20	2.58583e-16	0.9895	13	P:cellular carbohydrate metabolic process; C:vacuole; P:response to cadmium ion; C:plasma membrane; F:transferase activity, transferring acyl groups; P:response to zinc ion; F:L-malate dehydrogenase activity; P:malate metabolic process; P:tricarboxylic acid cycle; C:chloroplast stroma; C:nucleus; C:apoplast; P:response to salt stress	EC:1.1.1.37	no IPS match
SSHrefW3_contig_2361	---NA---	209	0			0	-		no IPS match
SSHrefW3_contig_2605	---NA---	209	0			0	-		no IPS match
SSHrefW3_contig_2789	---NA---	209	0			0	-		TMhelix (TMHMM)
SSHrefW3_contig_2864	---NA---	209	0			0	-		no IPS match
SSHrefW3_contig_3187	---NA---	209	0			0	-		CYTOPLASMIC_DOMAIN (PHOBIUS); TRANSMEMBRANE (PHOBIUS); NON_CYTOPLASMIC_DOMAIN (PHOBIUS); TMhelix (TMHMM)
SSHrefA3_contig_68	probable fructose-bisphosphate aldolase chloroplastic-like	209	20	7.60419e-23	0.73	5	C:thylakoid; P:response to chemical; C:chloroplast stroma; P:glycolytic process; F:fructose-bisphosphate aldolase activity	EC:4.1.2.13	IPR000741 (PFAM); IPR013785 (G3DSA:3.20.20.GENE3D); PTHR11627:SF8 (PANTHER); IPR029769 (PANTHER); SSF51569 (SUPERFAMILY)
SSHrefA3_contig_369	---NA---	209	0			0	-		no IPS match
SSHrefA3_contig_376	---NA---	209	0			0	-		no IPS match
SSHrefA3_contig_643	---NA---	209	0			0	-		no IPS match
SSHrefA3_contig_650	---NA---	209	0			0	-		no IPS match
SSHrefA3_contig_712	---NA---	209	0			0	-		SignalP-TM (SIGNALP_GRAM_POSITIVE)
SSHrefA3_contig_951	---NA---	209	0			0	-		no IPS match
SSHrefA3_contig_1202	---NA---	209	0			0	-		no IPS match
SSHrefA3_contig_1835	---NA---	209	0			0	-		no IPS match
SSHrefA3_contig_1904	---NA---	209	0			0	-		no IPS match
SSHrefA3_contig_2275	---NA---	209	0			0	-		NON_CYTOPLASMIC_DOMAIN (PHOBIUS); CYTOPLASMIC_DOMAIN (PHOBIUS); TRANSMEMBRANE (PHOBIUS); TMhelix (TMHMM)
SSHrefA3_contig_2354	---NA---	209	0			0	-		no IPS match
SSHrefM3_contig_1692	uncharacterized loc101212373	210	20	3.63978e-22	0.9265	1	C:integral component of membrane	-	IPR021775 (PFAM); TRANSMEMBRANE (PHOBIUS); NON_CYTOPLASMIC_DOMAIN (PHOBIUS); TRANSMEMBRANE (PHOBIUS); CYTOPLASMIC_DOMAIN (PHOBIUS); NON_CYTOPLASMIC_DOMAIN (PHOBIUS); TMhelix (TMHMM); TMhelix (TMHMM)
SSHrefM3_contig_3398	udp-galactose transporter 1-like	210	20	2.81124e-36	0.9305	6	P:nucleotide-sugar transport; C:Golgi apparatus; P:purine nucleobase transport; P:organic anion transport; F:organic anion transmembrane transporter activity; C:integral component of membrane	-	IPR004853 (PFAM); CYTOPLASMIC_DOMAIN (PHOBIUS); NON_CYTOPLASMIC_DOMAIN (PHOBIUS); TRANSMEMBRANE (PHOBIUS); TMhelix (TMHMM)
SSHrefM3_contig_3743	ion channel pollux-like 2-like isoform x1	210	20	3.10737e-34	0.9505	3	P:cation transmembrane transport; P:potassium ion transport; F:cation transmembrane transporter activity	-	PTHR31563:SF2 (PANTHER); PTHR31563 (PANTHER)
SSHrefM3_contig_3882	mitochondrial carrier family protein	210	10	8.10422e-11	0.803	0	-		no IPS match
SSHrefM3_contig_4432	esf1 homolog	210	20	2.26813e-43	0.9815	0	-		TRANSMEMBRANE (PHOBIUS); NON_CYTOPLASMIC_DOMAIN (PHOBIUS); NON_CYTOPLASMIC_DOMAIN (PHOBIUS); CYTOPLASMIC_DOMAIN (PHOBIUS); TRANSMEMBRANE (PHOBIUS); TMhelix (TMHMM); TMhelix (TMHMM)
SSHrefM3_contig_4465	small nuclear ribonucleoprotein-associated protein b	210	20	1.34436e-38	0.809	3	C:nucleus; F:nucleic acid binding; C:ribonucleoprotein complex	-	G3DSA:2.30.30.100 (GENE3D); PTHR21617 (PANTHER); PTHR21617:SF0 (PANTHER); IPR010920 (SUPERFAMILY)
SSHrefM3_contig_4614	pathogenesis-related protein pr10	210	20	2.70315e-34	0.857	2	P:response to biotic stimulus; P:defense response	-	IPR024949 (PRINTS); IPR023393 (G3DSA:3.30.530.GENE3D); IPR000916 (PFAM); IPR024949 (PROSITE_PATTERNS); SSF55961 (SUPERFAMILY)
SSHrefM3_contig_4831	dna polymerase delta subunit	210	14	1.23646e-27	0.6714	15	P:mitotic cell cycle; P:chromatin modification; P:regulation of cell cycle; F:DNA-directed DNA polymerase activity; P:double-strand break repair via homologous recombination; P:somatic cell DNA recombination; P:post-translational protein modification; P:gene silencing by RNA; P:DNA strand elongation involved in DNA replication; P:pollen development; P:DNA replication initiation; P:positive regula…	EC:2.7.7.7	no IPS match
SSHrefM3_contig_4914	uncharacterized loc101208002	210	20	1.40457e-33	0.9165	3	F:electron carrier activity; F:cytochrome-c oxidase activity; C:mitochondrial respiratory chain	EC:1.9.3.1	IPR003177 (PFAM); CYTOPLASMIC_DOMAIN (PHOBIUS); TRANSMEMBRANE (PHOBIUS); NON_CYTOPLASMIC_DOMAIN (PHOBIUS); TMhelix (TMHMM)
SSHrefM3_contig_5107	ethylene-responsive transcription factor rap2-12-like	210	20	1.40147e-24	0.8565	4	F:transcription factor activity, sequence-specific DNA binding; F:DNA binding; C:nucleus; P:regulation of transcription, DNA-templated	-	IPR001471 (SMART); IPR001471 (G3DSA:3.30.730.GENE3D); IPR001471 (PFAM); PTHR31190 (PANTHER); PTHR31190:SF5 (PANTHER); IPR001471 (PROSITE_PROFILES); IPR016177 (SUPERFAMILY)
SSHrefM3_contig_5448	---NA---	210	0			0	-		no IPS match
SSHrefM3_contig_5704	PREDICTED: uncharacterized protein LOC101505792 isoform X2	210	2	3.50647e-12	0.69	0	-		no IPS match
SSHrefM3_contig_6112	hypothetical protein PHAVU_009G118400g	210	20	2.32892e-33	0.8305	2	F:molecular_function; P:biological_process		IPR028159 (PFAM); IPR028156 (PANTHER); PTHR31742:SF1 (PANTHER)
SSHrefM3_contig_7542	calmodulin-like protein 1-like	210	20	6.02754e-22	0.7835	1	F:calcium ion binding	-	IPR002048 (PFAM); IPR011992 (G3DSA:1.10.238.GENE3D); IPR002048 (PROSITE_PROFILES); SSF47473 (SUPERFAMILY)
SSHrefM3_contig_7711	hypothetical protein PHAVU_003G2848001g, partial	210	20	2.76222e-41	0.954	0	-		PTHR31065 (PANTHER); PTHR31065:SF5 (PANTHER)
SSHrefM3_contig_8677	PREDICTED: uncharacterized protein LOC101492296	210	20	2.29226e-38	0.935	1	C:cytoplasmic membrane-bounded vesicle	-	IPR021775 (PFAM); NON_CYTOPLASMIC_DOMAIN (PHOBIUS); CYTOPLASMIC_DOMAIN (PHOBIUS); TRANSMEMBRANE (PHOBIUS); NON_CYTOPLASMIC_DOMAIN (PHOBIUS); TRANSMEMBRANE (PHOBIUS); TMhelix (TMHMM); TMhelix (TMHMM)
SSHrefM3_contig_9059	dna helicase ino80-like	210	20	9.77221e-38	0.985	6	C:Ino80 complex; P:DNA repair; F:ATP binding; F:ATPase activity; P:chromatin remodeling; P:transcription, DNA-templated	EC:3.6.1.3	IPR001650 (PFAM); IPR027417 (G3DSA:3.40.50.GENE3D); PTHR10799:SF213 (PANTHER); PTHR10799 (PANTHER); IPR001650 (PROSITE_PROFILES); IPR027417 (SUPERFAMILY)
SSHrefM3_contig_9403	probable indole-3-acetic acid-amido synthetase -like	210	20	2.69025e-35	0.896	20	P:negative regulation of defense response; P:jasmonic acid and ethylene-dependent systemic resistance; P:regulation of stomatal movement; P:induced systemic resistance, jasmonic acid mediated signaling pathway; C:vacuole; P:red, far-red light phototransduction; P:response to mycotoxin; P:regulation of reactive oxygen species metabolic process; P:photomorphogenesis; P:cellular response to auxin st…	-	no IPS match
SSHrefM3_contig_10119	ddt domain-containing protein ddb_g0282237-like	210	20	9.89091e-23	0.8315	0	-		no IPS match
SSHrefM3_contig_10362	hypothetical protein PHAVU_003G243200g	210	20	4.99103e-27	0.7935	0	-		PTHR31852 (PANTHER); PTHR31852:SF8 (PANTHER)
SSHrefW3_contig_498	---NA---	210	0			0	-		no IPS match
SSHrefW3_contig_746	---NA---	210	0			0	-		CYTOPLASMIC_DOMAIN (PHOBIUS); TRANSMEMBRANE (PHOBIUS); NON_CYTOPLASMIC_DOMAIN (PHOBIUS); TMhelix (TMHMM)
SSHrefW3_contig_920	---NA---	210	0			0	-		no IPS match
SSHrefW3_contig_1065	---NA---	210	0			0	-		no IPS match
SSHrefW3_contig_1108	alternative oxidase	210	4	1.27776e-19	0.685	3	F:oxidoreductase activity; C:membrane part; P:oxidation-reduction process	-	no IPS match
SSHrefW3_contig_1195	---NA---	210	0			0	-		no IPS match
SSHrefW3_contig_1278	PREDICTED: uncharacterized protein LOC101491757	210	5	2.32909e-08	0.828	0	-		no IPS match
SSHrefW3_contig_1406	---NA---	210	0			0	-		NON_CYTOPLASMIC_DOMAIN (PHOBIUS); CYTOPLASMIC_DOMAIN (PHOBIUS); TRANSMEMBRANE (PHOBIUS); TMhelix (TMHMM)
SSHrefW3_contig_1524	---NA---	210	0			0	-		no IPS match
SSHrefW3_contig_1735	---NA---	210	0			0	-		no IPS match
SSHrefW3_contig_1855	uncharacterized acetyltransferase at3g50280-like	210	20	5.7479e-25	0.782	3	F:nucleic acid binding; F:transferase activity, transferring acyl groups other than amino-acyl groups; F:RNA-DNA hybrid ribonuclease activity	EC:3.1.26.4	IPR023213 (G3DSA:3.30.559.GENE3D); PTHR31896 (PANTHER); PTHR31896:SF3 (PANTHER)
SSHrefW3_contig_1866	---NA---	210	0			0	-		no IPS match
SSHrefW3_contig_2387	---NA---	210	0			0	-		no IPS match
SSHrefW3_contig_2974	---NA---	210	0			0	-		no IPS match
SSHrefW3_contig_3000	---NA---	210	0			0	-		no IPS match
SSHrefW3_contig_3074	---NA---	210	0			0	-		no IPS match
SSHrefA3_contig_98	---NA---	210	0			0	-		no IPS match
SSHrefA3_contig_462	---NA---	210	0			0	-		no IPS match
SSHrefA3_contig_491	---NA---	210	0			0	-		no IPS match
SSHrefA3_contig_529	---NA---	210	0			0	-		NON_CYTOPLASMIC_DOMAIN (PHOBIUS); CYTOPLASMIC_DOMAIN (PHOBIUS); TRANSMEMBRANE (PHOBIUS); TMhelix (TMHMM)
SSHrefA3_contig_787	---NA---	210	0			0	-		no IPS match
SSHrefA3_contig_1035	---NA---	210	0			0	-		TRANSMEMBRANE (PHOBIUS); CYTOPLASMIC_DOMAIN (PHOBIUS); NON_CYTOPLASMIC_DOMAIN (PHOBIUS); TMhelix (TMHMM)
SSHrefA3_contig_2284	---NA---	210	0			0	-		no IPS match
SSHrefM3_contig_3382	proline-rich receptor-like protein kinase perk10-like	211	3	4.38524e-09	0.7267	0	-		no IPS match
SSHrefM3_contig_3387	PREDICTED: uncharacterized protein At1g21580-like	211	4	9.83785e-20	0.675	1	F:metal ion binding		no IPS match
SSHrefM3_contig_4088	early light-induced chloroplastic-like	211	1	2.17455e-10	0.81	0	-		CYTOPLASMIC_DOMAIN (PHOBIUS); TRANSMEMBRANE (PHOBIUS); NON_CYTOPLASMIC_DOMAIN (PHOBIUS); TMhelix (TMHMM); TMhelix (TMHMM)
SSHrefM3_contig_5135	phospholipid-transporting atpase 1-like	211	20	2.90204e-32	0.8515	12	P:regulation of plant-type hypersensitive response; C:integral component of membrane; F:ATPase activity, coupled to transmembrane movement of ions, phosphorylative mechanism; P:positive regulation of flavonoid biosynthetic process; F:cation-transporting ATPase activity; F:ATP binding; P:phospholipid transport; P:protein targeting to membrane; F:magnesium ion binding; F:phospholipid-translocating …	EC:3.6.3.1	IPR026871 (PTHR24092:PANTHER); IPR006539 (PANTHER); NON_CYTOPLASMIC_DOMAIN (PHOBIUS); CYTOPLASMIC_DOMAIN (PHOBIUS); CYTOPLASMIC_DOMAIN (PHOBIUS); TRANSMEMBRANE (PHOBIUS); TRANSMEMBRANE (PHOBIUS); TMhelix (TMHMM); TMhelix (TMHMM)
SSHrefM3_contig_5661	e3 ubiquitin-protein ligase rglg2	211	20	9.23558e-30	0.858	7	F:zinc ion binding; P:negative regulation of defense response; F:ligase activity; P:innate immune response; P:N-terminal protein myristoylation; P:salicylic acid mediated signaling pathway; P:salicylic acid biosynthetic process	-	no IPS match
SSHrefM3_contig_5921	mitochondrial substrate carrier family protein b-like	211	20	1.0633e-33	0.7945	5	C:mitochondrial inner membrane; P:transmembrane transport; P:mitochondrial transport; C:integral component of membrane; F:transporter activity	-	IPR002067 (PRINTS); IPR023395 (G3DSA:1.50.40.GENE3D); IPR018108 (PFAM); PTHR24089 (PANTHER); PTHR24089:SF0 (PANTHER); IPR023395 (SUPERFAMILY)
SSHrefM3_contig_6028	protein sawadee homeodomain homolog 1-like	211	20	6.11193e-35	0.808	1	F:DNA binding	-	no IPS match
SSHrefM3_contig_6030	protein cereblon-like	211	20	2.92892e-31	0.8465	3	P:nuclear-transcribed mRNA catabolic process; P:proteolysis; F:ATP-dependent peptidase activity	-	IPR003111 (PFAM); PTHR14255 (PANTHER); PTHR14255:SF4 (PANTHER); IPR015947 (SUPERFAMILY)
SSHrefM3_contig_6376	ribosomal protein l16	211	20	2.40123e-31	0.988	9	P:translation; C:mitochondrial large ribosomal subunit; P:photosynthesis, light reaction; F:rRNA binding; C:plastid large ribosomal subunit; P:DNA-templated transcription, elongation; F:structural constituent of ribosome; C:chloroplast envelope; C:chloroplast stroma	-	IPR016180 (G3DSA:3.90.1170.GENE3D); IPR016180 (PFAM); IPR000114 (TIGRFAM); PTHR12220:SF13 (PANTHER); IPR000114 (PANTHER); IPR020798 (PROSITE_PATTERNS); IPR016180 (SUPERFAMILY)
SSHrefM3_contig_6394	mitochondrial inner membrane protease atp23-like	211	20	6.26387e-35	0.7825	1	F:metalloendopeptidase activity	EC:3.4.24	IPR019165 (PFAM); PTHR21711:SF0 (PANTHER); PTHR21711 (PANTHER)
SSHrefM3_contig_7414	alba dna rna-binding protein	211	20	4.64418e-33	0.8455	7	P:fatty acid catabolic process; F:nucleic acid binding; C:plasma membrane; P:double-strand break repair; P:response to gamma radiation; C:nucleus; C:cytosol	-	IPR002775 (G3DSA:3.30.110.GENE3D); IPR002775 (PFAM); PTHR31947:SF1 (PANTHER); PTHR31947 (PANTHER); IPR002775 (SUPERFAMILY)
SSHrefM3_contig_7504	hypothetical protein MTR_5g014110	211	4	1.77175e-21	0.7225	2	F:molecular_function; P:biological_process		no IPS match
SSHrefM3_contig_7951	probable acyl-activating enzyme 6-like	211	20	4.17011e-39	0.897	2	P:metabolic process; F:o-succinylbenzoate-CoA ligase activity	EC:6.2.1.26	IPR025110 (PFAM); G3DSA:3.30.300.30 (GENE3D); PTHR24095:SF122 (PANTHER); PTHR24095 (PANTHER); SSF56801 (SUPERFAMILY)
SSHrefM3_contig_8234	chlorophyll a-b binding protein chloroplastic-like	211	20	5.37106e-40	0.983	4	C:membrane; F:metal ion binding; P:photosynthesis, light harvesting; C:chloroplast	-	IPR023329 (G3DSA:1.10.3460.GENE3D); IPR001344 (PANTHER); PTHR21649:SF9 (PANTHER); IPR023329 (SUPERFAMILY)
SSHrefM3_contig_8245	lamin-like protein	211	20	6.82117e-39	0.7605	4	F:copper ion binding; P:organic substance metabolic process; P:primary metabolic process; F:electron carrier activity	-	IPR008972 (G3DSA:2.60.40.GENE3D); TRANSMEMBRANE (PHOBIUS); CYTOPLASMIC_DOMAIN (PHOBIUS); NON_CYTOPLASMIC_DOMAIN (PHOBIUS); TMhelix (TMHMM)
SSHrefM3_contig_8496	probable serine threonine-protein kinase kinx-like	211	1	1.52632e-09	0.6	0	-		no IPS match
SSHrefM3_contig_8511	hypothetical protein MTR_104s0009	211	20	7.99492e-24	0.663	0	-		no IPS match
SSHrefM3_contig_8957	cofactor assembly of complex c isoform 1	211	20	4.12662e-16	0.882	6	P:rRNA processing; P:isopentenyl diphosphate biosynthetic process, methylerythritol 4-phosphate pathway; P:thylakoid membrane organization; P:cytochrome b6f complex assembly; P:photosystem II assembly; C:chloroplast	-	IPR021919 (PFAM); CYTOPLASMIC_DOMAIN (PHOBIUS); NON_CYTOPLASMIC_DOMAIN (PHOBIUS); TRANSMEMBRANE (PHOBIUS); TMhelix (TMHMM)
SSHrefM3_contig_9015	abscisic acid-insensitive 5-like protein 2-like	211	20	3.47259e-38	0.921	8	F:sequence-specific DNA binding; P:response to xenobiotic stimulus; F:protein dimerization activity; P:endoplasmic reticulum unfolded protein response; F:transcription factor activity, sequence-specific DNA binding; P:abscisic acid-activated signaling pathway; P:positive regulation of transcription, DNA-templated; C:nucleus	-	Coil (COILS); IPR004827 (SMART); IPR004827 (PFAM); G3DSA:1.20.5.170 (GENE3D); PTHR22952:SF49 (PANTHER); PTHR22952 (PANTHER); IPR004827 (PROSITE_PATTERNS); IPR004827 (PROSITE_PROFILES); SSF57959 (SUPERFAMILY)
SSHrefM3_contig_9440	plasma membrane atpase 1-like	211	20	4.79185e-33	0.865	8	F:cation-transporting ATPase activity; C:integral component of membrane; F:metal ion binding; P:ATP biosynthetic process; P:cation transport; P:obsolete ATP catabolic process; C:plasma membrane; F:ATP binding	-	no IPS match
SSHrefM3_contig_9820	---NA---	211	0			0	-		no IPS match
SSHrefM3_contig_10018	PREDICTED: uncharacterized protein LOC101507523	211	20	3.5307e-14	0.904	1	C:integral component of membrane	-	IPR002781 (PFAM); PTHR14255:SF1 (PANTHER); PTHR14255 (PANTHER); CYTOPLASMIC_DOMAIN (PHOBIUS); NON_CYTOPLASMIC_DOMAIN (PHOBIUS); TRANSMEMBRANE (PHOBIUS); TMhelix (TMHMM)
SSHrefM3_contig_10371	phospholipase a2 family protein	211	20	1.1619e-38	0.7415	4	F:molecular_function; P:biological_process; F:phospholipase A2 activity; F:hydrolase activity		no IPS match
SSHrefW3_contig_512	---NA---	211	0			0	-		NON_CYTOPLASMIC_DOMAIN (PHOBIUS); CYTOPLASMIC_DOMAIN (PHOBIUS); TRANSMEMBRANE (PHOBIUS)
SSHrefW3_contig_533	nonsense-mediated mrna decay protein 2	211	20	9.87612e-20	0.8835	8	P:stomatal movement; P:response to water deprivation; P:jasmonic acid mediated signaling pathway; P:regulation of transcription, DNA-templated; F:sequence-specific DNA binding; F:transcription factor activity, sequence-specific DNA binding; P:defense response to fungus; C:nucleus	-	IPR009057 (G3DSA:1.10.10.GENE3D); IPR009057 (SUPERFAMILY)
SSHrefW3_contig_883	---NA---	211	0			0	-		no IPS match
SSHrefW3_contig_945	f-box family-3	211	4	3.50825e-16	0.735	0	-		no IPS match
SSHrefW3_contig_1091	---NA---	211	0			0	-		TRANSMEMBRANE (PHOBIUS); TRANSMEMBRANE (PHOBIUS); NON_CYTOPLASMIC_DOMAIN (PHOBIUS); NON_CYTOPLASMIC_DOMAIN (PHOBIUS); CYTOPLASMIC_DOMAIN (PHOBIUS); TMhelix (TMHMM); TMhelix (TMHMM)
SSHrefW3_contig_1302	---NA---	211	0			0	-		no IPS match
SSHrefW3_contig_1340	proline- glutamic acid- and leucine-rich protein 1-like	211	20	3.91374e-11	0.7155	0	-		no IPS match
SSHrefW3_contig_1353	---NA---	211	0			0	-		no IPS match
SSHrefW3_contig_1767	---NA---	211	0			0	-		no IPS match
SSHrefW3_contig_1796	---NA---	211	0			0	-		no IPS match
SSHrefW3_contig_2013	---NA---	211	0			0	-		no IPS match
SSHrefW3_contig_2207	---NA---	211	0			0	-		no IPS match
SSHrefW3_contig_2359	---NA---	211	0			0	-		no IPS match
SSHrefW3_contig_2772	---NA---	211	0			0	-		no IPS match
SSHrefW3_contig_3144	---NA---	211	0			0	-		TRANSMEMBRANE (PHOBIUS); CYTOPLASMIC_DOMAIN (PHOBIUS); NON_CYTOPLASMIC_DOMAIN (PHOBIUS); TMhelix (TMHMM)
SSHrefW3_contig_3277	---NA---	211	0			0	-		no IPS match
SSHrefW3_contig_3278	---NA---	211	0			0	-		NON_CYTOPLASMIC_DOMAIN (PHOBIUS); CYTOPLASMIC_DOMAIN (PHOBIUS); TRANSMEMBRANE (PHOBIUS); TMhelix (TMHMM)
SSHrefA3_contig_605	---NA---	211	0			0	-		no IPS match
SSHrefA3_contig_703	---NA---	211	0			0	-		no IPS match
SSHrefA3_contig_1315	---NA---	211	0			0	-		NON_CYTOPLASMIC_DOMAIN (PHOBIUS); TRANSMEMBRANE (PHOBIUS); CYTOPLASMIC_DOMAIN (PHOBIUS); TMhelix (TMHMM)
SSHrefA3_contig_1879	acyl carrier protein chloroplastic-like	211	20	3.91545e-17	0.779	1	P:fatty acid biosynthetic process	-	no IPS match
SSHrefA3_contig_2045	---NA---	211	0			0	-		no IPS match
SSHrefA3_contig_2132	alpha-galactosidase 1-like	211	2	9.26333e-07	0.495	6	F:hydrolase activity, hydrolyzing O-glycosyl compounds; F:hydrolase activity; P:metabolic process; P:carbohydrate metabolic process; F:hydrolase activity, acting on glycosyl bonds; F:catalytic activity		CYTOPLASMIC_DOMAIN (PHOBIUS); NON_CYTOPLASMIC_DOMAIN (PHOBIUS); TRANSMEMBRANE (PHOBIUS); TMhelix (TMHMM)
SSHrefA3_contig_2196	---NA---	211	0			0	-		TRANSMEMBRANE (PHOBIUS); NON_CYTOPLASMIC_DOMAIN (PHOBIUS); CYTOPLASMIC_DOMAIN (PHOBIUS); TMhelix (TMHMM)
SSHrefA3_contig_2309	---NA---	211	0			0	-		no IPS match
SSHrefM3_contig_1777	hypothetical protein MTR_5g045160	212	20	1.61072e-34	0.913	0	-		IPR024553 (PFAM); PTHR31373 (PANTHER); TRANSMEMBRANE (PHOBIUS); CYTOPLASMIC_DOMAIN (PHOBIUS); NON_CYTOPLASMIC_DOMAIN (PHOBIUS)
SSHrefM3_contig_2963	50s ribosomal protein chloroplastic-like	212	20	3.70513e-41	0.963	8	P:translation; C:ribosome; F:structural constituent of ribosome; C:chloroplast envelope; C:thylakoid; C:chloroplast stroma; P:protein targeting to chloroplast; P:embryo development ending in seed dormancy	-	IPR005822 (PFAM); IPR005823 (TIGRFAM); IPR023564 (G3DSA:3.90.1180.GENE3D); IPR005822 (PANTHER); PTHR11545:SF2 (PANTHER); IPR023564 (SUPERFAMILY)
SSHrefM3_contig_3897	metal tolerance protein c1-like	212	20	3.53571e-36	0.929	4	C:integral component of membrane; F:cation transmembrane transporter activity; P:cation transport; P:transmembrane transport	-	IPR002524 (PFAM); IPR027469 (G3DSA:1.20.1510.GENE3D); IPR002524 (PANTHER); PTHR11562:SF18 (PANTHER); SSF161111 (SUPERFAMILY); TMhelix (TMHMM)
SSHrefM3_contig_4001	---NA---	212	0			0	-		no IPS match
SSHrefM3_contig_4021	histone-lysine n-methyltransferase ashh1-like	212	20	1.5253e-28	0.7385	3	P:histone lysine methylation; F:histone-lysine N-methyltransferase activity; C:nucleus	EC:2.1.1.43	no IPS match
SSHrefM3_contig_4125	cysteine-rich receptor-like protein kinase	212	20	2.09975e-36	0.8545	3	P:protein phosphorylation; F:ATP binding; F:protein serine/threonine kinase activity	EC:2.7.11	PTHR24420 (PANTHER); PTHR24420:SF718 (PANTHER)
SSHrefM3_contig_5079	glyoxylate hydroxypyruvate reductase a hpr2-like	212	20	5.51279e-35	0.88	7	F:NAD binding; P:oxidative photosynthetic carbon pathway; F:glyoxylate reductase activity; F:glyoxylate reductase (NADP) activity; F:hydroxypyruvate reductase activity; C:cytosol; P:oxidation-reduction process	EC:1.1.1.26; EC:1.1.1.79; EC:1.1.1.81	IPR006140 (PFAM); IPR016040 (G3DSA:3.40.50.GENE3D); PTHR10996:SF131 (PANTHER); PTHR10996 (PANTHER); SSF51735 (SUPERFAMILY)
SSHrefM3_contig_5344	mitochondrial import receptor subunit tom7-1-like	212	20	1.06011e-25	0.8345	2	P:protein import into mitochondrial matrix; C:mitochondrial outer membrane translocase complex	-	IPR012621 (PFAM); CYTOPLASMIC_DOMAIN (PHOBIUS); NON_CYTOPLASMIC_DOMAIN (PHOBIUS); TRANSMEMBRANE (PHOBIUS); TMhelix (TMHMM)
SSHrefM3_contig_5600	zinc transporter 5-like	212	20	1.24906e-28	0.949	5	P:zinc II ion transmembrane transport; F:2-alkenal reductase [NAD(P)] activity; C:integral component of membrane; F:zinc ion transmembrane transporter activity; P:oxidation-reduction process	EC:1.3.1.74	IPR003689 (PFAM); PTHR11040:SF35 (PANTHER); PTHR11040 (PANTHER); CYTOPLASMIC_DOMAIN (PHOBIUS); TRANSMEMBRANE (PHOBIUS); NON_CYTOPLASMIC_DOMAIN (PHOBIUS); TRANSMEMBRANE (PHOBIUS); CYTOPLASMIC_DOMAIN (PHOBIUS); TMhelix (TMHMM); TMhelix (TMHMM)
SSHrefM3_contig_6046	alpha- -mannosyl-glycoprotein 2-beta-n-acetylglucosaminyltransferase	212	20	2.68712e-40	0.971	1	P:negative regulation of transcription, DNA-templated	-	no IPS match
SSHrefM3_contig_6152	uncharacterized loc101217255	212	20	2.97691e-37	0.951	2	F:molecular_function; P:biological_process		Coil (COILS)
SSHrefM3_contig_6153	uncharacterized loc101217255	212	20	2.97691e-37	0.951	2	F:molecular_function; P:biological_process		Coil (COILS)
SSHrefM3_contig_6641	carrier protein mitochondrial-like	212	20	1.55926e-29	0.993	11	C:nucleolus; C:chloroplast envelope; C:vacuole; P:purine nucleotide transport; C:mitochondrial inner membrane; F:copper ion binding; C:plasma membrane; C:cell wall; P:transmembrane transport; C:integral component of membrane; F:transporter activity	-	IPR002113 (PRINTS); IPR023395 (G3DSA:1.50.40.GENE3D); PTHR24089:SF156 (PANTHER); PTHR24089 (PANTHER); CYTOPLASMIC_DOMAIN (PHOBIUS); NON_CYTOPLASMIC_DOMAIN (PHOBIUS); TRANSMEMBRANE (PHOBIUS); IPR023395 (SUPERFAMILY); TMhelix (TMHMM)
SSHrefM3_contig_6798	conserved domain partial	212	20	1.10781e-41	0.77	0	-		no IPS match
SSHrefM3_contig_6840	protein fam135b-like isoform x2	212	20	6.55257e-33	0.8195	0	-		IPR022122 (PFAM)
SSHrefM3_contig_7466	ycf49-like protein	212	18	7.16104e-30	0.9106	3	P:photosystem II assembly; C:chloroplast; C:plasma membrane	-	IPR019634 (PFAM); TRANSMEMBRANE (PHOBIUS); NON_CYTOPLASMIC_DOMAIN (PHOBIUS); CYTOPLASMIC_DOMAIN (PHOBIUS)
SSHrefM3_contig_7556	transcriptional regulator atrx homolog	212	20	3.69374e-22	0.817	1	P:embryo sac egg cell differentiation	-	no IPS match
SSHrefM3_contig_7568	pentatricopeptide repeat-containing protein at4g38150-like isoform x2	212	8	6.13812e-11	0.6575	0	-		no IPS match
SSHrefM3_contig_7581	probable mitochondrial chaperone bcs1-b-like	212	20	1.41504e-29	0.8	5	F:peptidase activity; F:ATP binding; F:nucleoside-triphosphatase activity; P:proteolysis; P:cell division	EC:3.6.1.15	PTHR23070:SF12 (PANTHER); PTHR23070 (PANTHER)
SSHrefM3_contig_8056	cbl-interacting protein kinase	212	20	2.82985e-43	0.98	4	P:protein phosphorylation; F:ATP binding; P:signal transduction; F:protein serine/threonine kinase activity	EC:2.7.11	IPR000719 (PFAM); G3DSA:1.10.510.10 (GENE3D); PTHR24343 (PANTHER); PTHR24343:SF136 (PANTHER); IPR008271 (PROSITE_PATTERNS); IPR000719 (PROSITE_PROFILES); IPR011009 (SUPERFAMILY)
SSHrefM3_contig_8057	cbl-interacting protein kinase	212	20	2.82985e-43	0.98	4	P:protein phosphorylation; F:ATP binding; P:signal transduction; F:protein serine/threonine kinase activity	EC:2.7.11	IPR000719 (PFAM); G3DSA:1.10.510.10 (GENE3D); PTHR24343 (PANTHER); PTHR24343:SF136 (PANTHER); IPR008271 (PROSITE_PATTERNS); IPR000719 (PROSITE_PROFILES); IPR011009 (SUPERFAMILY)
SSHrefM3_contig_8228	hypersensitive-induced response protein 2	212	20	1.85158e-42	0.916	5	F:protein histidine kinase binding; C:vacuolar membrane; C:plasmodesma; C:chloroplast; C:plasma membrane	-	IPR001107 (PFAM); IPR028512 (PTHR10264:PANTHER); IPR001972 (PANTHER)
SSHrefM3_contig_9373	PREDICTED: uncharacterized protein LOC101507686	212	5	2.13949e-15	0.748	0	-		SIGNAL_PEPTIDE (PHOBIUS); SIGNAL_PEPTIDE_N_REGION (PHOBIUS); NON_CYTOPLASMIC_DOMAIN (PHOBIUS); SIGNAL_PEPTIDE_H_REGION (PHOBIUS); SIGNAL_PEPTIDE_C_REGION (PHOBIUS); SignalP-noTM (SIGNALP_EUK)
SSHrefM3_contig_10161	monodehydroascorbate chloroplastic-like	212	12	1.40428e-19	0.6808	10	P:oxidation-reduction process; F:oxidoreductase activity; F:flavin adenine dinucleotide binding; F:monodehydroascorbate reductase (NADH) activity; F:electron carrier activity; C:mitochondrion; C:stromule; F:ATP binding; P:hydrogen peroxide catabolic process; C:chloroplast stroma		SignalP-TM (SIGNALP_GRAM_POSITIVE)
SSHrefW3_contig_344	glycine--trna ligase mitochondrial-like	212	20	2.28272e-12	0.866	12	C:cytosol; P:proteasomal protein catabolic process; C:mitochondrion; P:glycyl-tRNA aminoacylation; P:cytoskeleton organization; C:endosome; F:ATP binding; C:trans-Golgi network; P:gluconeogenesis; P:response to cadmium ion; C:Golgi apparatus; F:glycine-tRNA ligase activity	EC:6.1.1.14	no IPS match
SSHrefW3_contig_425	---NA---	212	0			0	-		CYTOPLASMIC_DOMAIN (PHOBIUS); TRANSMEMBRANE (PHOBIUS); NON_CYTOPLASMIC_DOMAIN (PHOBIUS); TMhelix (TMHMM)
SSHrefW3_contig_459	stress enhanced protein chloroplastic-like	212	20	1.81248e-32	0.8395	20	P:response to wounding; P:vernalization response; F:protein binding; P:plant-type cell wall modification; P:anthocyanin accumulation in tissues in response to UV light; P:post-embryonic morphogenesis; F:chlorophyll binding; P:meristem development; P:photosynthesis, light harvesting; P:cellular response to UV-A; F:DNA binding; F:transcription factor activity, sequence-specific DNA binding; P:cellu…	-	no IPS match
SSHrefW3_contig_1211	---NA---	212	0			0	-		no IPS match
SSHrefW3_contig_1319	---NA---	212	0			0	-		no IPS match
SSHrefW3_contig_1665	---NA---	212	0			0	-		no IPS match
SSHrefW3_contig_1861	protein frigida-like	212	20	1.84004e-21	0.751	2	F:molecular_function; P:biological_process		no IPS match
SSHrefW3_contig_2028	---NA---	212	0			0	-		no IPS match
SSHrefW3_contig_2125	---NA---	212	0			0	-		no IPS match
SSHrefW3_contig_2170	---NA---	212	0			0	-		NON_CYTOPLASMIC_DOMAIN (PHOBIUS); CYTOPLASMIC_DOMAIN (PHOBIUS); TRANSMEMBRANE (PHOBIUS); TMhelix (TMHMM)
SSHrefW3_contig_2371	---NA---	212	0			0	-		no IPS match
SSHrefW3_contig_2471	---NA---	212	0			0	-		no IPS match
SSHrefW3_contig_2828	---NA---	212	0			0	-		no IPS match
SSHrefA3_contig_138	---NA---	212	0			0	-		no IPS match
SSHrefA3_contig_727	---NA---	212	0			0	-		no IPS match
SSHrefA3_contig_812	---NA---	212	0			0	-		NON_CYTOPLASMIC_DOMAIN (PHOBIUS); CYTOPLASMIC_DOMAIN (PHOBIUS); TRANSMEMBRANE (PHOBIUS); TMhelix (TMHMM)
SSHrefA3_contig_1121	---NA---	212	0			0	-		no IPS match
SSHrefA3_contig_1640	---NA---	212	0			0	-		no IPS match
SSHrefA3_contig_2154	---NA---	212	0			0	-		no IPS match
SSHrefM3_contig_1948	lob domain-containing protein 1-like	213	20	1.1313e-17	0.942	0	-		Coil (COILS); IPR004883 (PFAM); PTHR31301:SF6 (PANTHER); PTHR31301 (PANTHER); IPR004883 (PROSITE_PROFILES)
SSHrefM3_contig_3195	ring u-box superfamily protein	213	20	1.45947e-25	0.7965	2	F:zinc ion binding; C:nucleus	-	Coil (COILS)
SSHrefM3_contig_3257	gata transcription factor 22-like	213	4	1.54347e-21	0.6675	4	F:sequence-specific DNA binding; F:transcription factor activity, sequence-specific DNA binding; F:zinc ion binding; P:regulation of transcription, DNA-templated	-	no IPS match
SSHrefM3_contig_3616	PREDICTED: uncharacterized protein LOC101490805	213	20	1.33387e-36	0.9315	2	C:plasma membrane; C:plastid	-	IPR025067 (PFAM); NON_CYTOPLASMIC_DOMAIN (PHOBIUS); NON_CYTOPLASMIC_DOMAIN (PHOBIUS); TRANSMEMBRANE (PHOBIUS); TRANSMEMBRANE (PHOBIUS); CYTOPLASMIC_DOMAIN (PHOBIUS); TMhelix (TMHMM); TMhelix (TMHMM)
SSHrefM3_contig_3735	e3 ubiquitin-protein ligase xbat35-like	213	17	3.14972e-18	0.6971	5	F:metal ion binding; F:methyltransferase activity; F:transferase activity; F:zinc ion binding; P:methylation		no IPS match
SSHrefM3_contig_3871	pentatricopeptide repeat-containing protein mitochondrial-like	213	20	9.46175e-32	0.771	3	F:molecular_function; P:protein targeting to mitochondrion; P:biological_process		IPR002885 (TIGRFAM); IPR002885 (PFAM); IPR002885 (PFAM); PTHR24015:SF386 (PANTHER); PTHR24015 (PANTHER); NON_CYTOPLASMIC_DOMAIN (PHOBIUS); TRANSMEMBRANE (PHOBIUS); CYTOPLASMIC_DOMAIN (PHOBIUS); IPR002885 (PROSITE_PROFILES); IPR002885 (PROSITE_PROFILES)
SSHrefM3_contig_3933	cyclin-dependent protein kinase inhibitor sim-like	213	20	7.40983e-33	0.7305	0	-		no IPS match
SSHrefM3_contig_4048	short-chain dehydrogenase tic chloroplastic-like	213	20	1.9067e-34	0.9045	2	F:protochlorophyllide reductase activity; P:oxidation-reduction process	EC:1.3.1.33	PTHR24320 (PANTHER); PTHR24320:SF44 (PANTHER)
SSHrefM3_contig_4079	fructokinase-5-like isoform x1	213	20	4.31628e-19	0.86	3	P:phosphorylation; P:D-ribose metabolic process; F:ribokinase activity	EC:2.7.1.15	IPR029056 (G3DSA:3.40.1190.GENE3D); IPR011611 (PFAM); PTHR10584:SF172 (PANTHER); PTHR10584 (PANTHER); IPR029056 (SUPERFAMILY)
SSHrefM3_contig_4464	f-box protein at5g46170-like	213	20	6.39884e-40	0.889	1	P:heat acclimation	-	PTHR31215 (PANTHER)
SSHrefM3_contig_5145	derlin- -like	213	20	6.58452e-36	0.932	0	-		IPR007599 (PFAM); PTHR11009:SF8 (PANTHER); IPR007599 (PANTHER); CYTOPLASMIC_DOMAIN (PHOBIUS); CYTOPLASMIC_DOMAIN (PHOBIUS); TRANSMEMBRANE (PHOBIUS); TRANSMEMBRANE (PHOBIUS); NON_CYTOPLASMIC_DOMAIN (PHOBIUS); TMhelix (TMHMM); TMhelix (TMHMM)
SSHrefM3_contig_5272	ribulose- -bisphosphate carboxylase oxygenase large subunit	213	20	1.95369e-41	0.9975	7	P:reductive pentose-phosphate cycle; F:ribulose-bisphosphate carboxylase activity; F:monooxygenase activity; P:photorespiration; F:magnesium ion binding; C:chloroplast; P:oxidation-reduction process	EC:4.1.1.39	IPR000685 (PFAM); IPR000685 (G3DSA:3.20.20.GENE3D); PTHR23321 (PANTHER); PTHR23321:SF28 (PANTHER); IPR000685 (SUPERFAMILY)
SSHrefM3_contig_5354	u-box domain-containing protein 12-like	213	20	2.43913e-25	0.7895	2	F:ligase activity; C:nucleus	-	IPR011989 (G3DSA:1.25.10.GENE3D)
SSHrefM3_contig_5499	probable serine threonine-protein kinase mps1-like isoform x1	213	20	1.35519e-39	0.961	6	P:protein phosphorylation; F:ATP binding; F:protein serine/threonine kinase activity; P:chromosome separation; P:mitotic cell cycle checkpoint; F:protein serine/threonine/tyrosine kinase activity	EC:2.7.11; EC:2.7.12.1	G3DSA:3.30.200.20 (GENE3D); PTHR22974 (PANTHER); IPR027084 (PTHR22974:PANTHER)
SSHrefM3_contig_5534	probable ubiquitin-like-specific protease 2a-like	213	1	1.17115e-18	0.79	0	-		no IPS match
SSHrefM3_contig_6009	calmodulin-like protein 3	213	19	7.03053e-23	0.7268	1	F:calcium ion binding	-	IPR011992 (G3DSA:1.10.238.GENE3D); IPR002048 (PROSITE_PROFILES); SSF47473 (SUPERFAMILY)
SSHrefM3_contig_6335	trehalose-phosphate phosphatase a-like isoform x1	213	20	1.30285e-35	0.9335	2	F:trehalose-phosphatase activity; P:trehalose biosynthetic process	EC:3.1.3.12	IPR023214 (G3DSA:3.40.50.GENE3D); IPR003337 (PFAM); PTHR10788:SF19 (PANTHER); PTHR10788 (PANTHER); IPR023214 (SUPERFAMILY)
SSHrefM3_contig_6455	60s ribosomal protein l35-like	213	20	1.01865e-37	0.96	5	C:nucleolus; F:structural constituent of ribosome; C:plasma membrane; C:cytosolic large ribosomal subunit; P:translation	-	IPR001854 (G3DSA:1.10.287.GENE3D); PTHR13872 (PANTHER)
SSHrefM3_contig_6563	nadp-dependent d-sorbitol-6-phosphate dehydrogenase-like	213	20	5.66968e-39	0.9345	4	P:response to cadmium ion; C:cytosol; P:oxidation-reduction process; F:aldose-6-phosphate reductase (NADPH) activity	EC:1.1.1.200	IPR023210 (G3DSA:3.20.20.GENE3D); IPR023210 (PFAM); IPR001395 (PANTHER); PTHR11732:SF173 (PANTHER); IPR018170 (PROSITE_PATTERNS); IPR023210 (SUPERFAMILY)
SSHrefM3_contig_6836	phytoene chloroplastic chromoplastic-like	213	20	7.79973e-26	0.8615	5	C:chloroplast envelope; F:oxidoreductase activity; P:stomatal complex morphogenesis; P:mRNA modification; P:oxidation-reduction process	-	no IPS match
SSHrefM3_contig_7327	adenosine deaminase-like	213	20	2.02036e-39	0.8615	2	P:purine ribonucleoside monophosphate biosynthetic process; F:adenosine deaminase activity	EC:3.5.4.4	G3DSA:3.20.20.140 (GENE3D); PTHR11409:SF21 (PANTHER); PTHR11409 (PANTHER); SSF51556 (SUPERFAMILY)
SSHrefM3_contig_7491	protein dom3z chloroplastic-like	213	20	3.20033e-41	0.9565	3	P:double-strand break repair; P:response to gamma radiation; C:cytosol	-	no IPS match
SSHrefM3_contig_7916	potassium transporter 7-like	213	20	9.45094e-25	0.9705	5	C:plant-type vacuole; F:potassium ion transmembrane transporter activity; C:plasma membrane; P:potassium ion transmembrane transport; C:vacuolar membrane	-	IPR003855 (PFAM); PTHR30540:SF8 (PANTHER); PTHR30540 (PANTHER); CYTOPLASMIC_DOMAIN (PHOBIUS); TRANSMEMBRANE (PHOBIUS); CYTOPLASMIC_DOMAIN (PHOBIUS); TRANSMEMBRANE (PHOBIUS); NON_CYTOPLASMIC_DOMAIN (PHOBIUS); TMhelix (TMHMM); TMhelix (TMHMM)
SSHrefM3_contig_7925	protein pmr5-like	213	20	1.26579e-37	0.904	1	P:response to fungus	-	IPR026057 (PFAM); PTHR32285 (PANTHER); PTHR32285:SF14 (PANTHER)
SSHrefM3_contig_8213	senescence-associated carboxylesterase 101-like	213	20	6.53386e-31	0.7665	2	P:lipid metabolic process; F:triglyceride lipase activity	EC:3.1.1.3	no IPS match
SSHrefM3_contig_8664	heat shock protein	213	20	4.02516e-28	0.831	2	F:ATP binding; P:response to stress	-	CYTOPLASMIC_DOMAIN (PHOBIUS); NON_CYTOPLASMIC_DOMAIN (PHOBIUS); TRANSMEMBRANE (PHOBIUS); TMhelix (TMHMM)
SSHrefM3_contig_9333	60s ribosomal protein l18-like	213	20	2.16496e-24	0.9355	3	C:ribosome; F:structural constituent of ribosome; P:translation	-	IPR021131 (PFAM); G3DSA:3.100.10.10 (GENE3D); IPR000039 (PANTHER); IPR021132 (PROSITE_PATTERNS); IPR021131 (SUPERFAMILY)
SSHrefM3_contig_9491	sulfate thiosulfate import atp-binding protein	213	20	7.76481e-35	0.7895	1	C:mitochondrion	-	IPR006502 (PFAM); PTHR31579:SF4 (PANTHER); PTHR31579 (PANTHER)
SSHrefM3_contig_9506	hypothetical Protein MTR_8g013830	213	17	5.05598e-33	0.7894	2	F:molecular_function; P:biological_process		no IPS match
SSHrefM3_contig_10364	proteasome subunit alpha type-2-b	213	20	3.35925e-44	0.9865	7	P:defense response to bacterium; C:cytosolic ribosome; C:proteasome core complex, alpha-subunit complex; P:ubiquitin-dependent protein catabolic process; P:response to zinc ion; C:nucleus; F:threonine-type endopeptidase activity	EC:3.4.25	IPR001353 (PFAM); IPR029055 (G3DSA:3.60.20.GENE3D); PTHR11599:SF16 (PANTHER); PTHR11599 (PANTHER); IPR023332 (PROSITE_PROFILES); IPR029055 (SUPERFAMILY)
SSHrefW3_contig_452	hypothetical protein MTR_1g031620	213	2	8.23332e-05	0.94	0	-		no IPS match
SSHrefW3_contig_536	---NA---	213	0			0	-		NON_CYTOPLASMIC_DOMAIN (PHOBIUS); SIGNAL_PEPTIDE_C_REGION (PHOBIUS); SIGNAL_PEPTIDE (PHOBIUS); SIGNAL_PEPTIDE_H_REGION (PHOBIUS); SIGNAL_PEPTIDE_N_REGION (PHOBIUS); TMhelix (TMHMM)
SSHrefW3_contig_747	---NA---	213	0			0	-		no IPS match
SSHrefW3_contig_1164	---NA---	213	0			0	-		no IPS match
SSHrefW3_contig_1586	phospholipase a1- chloroplastic-like	213	2	4.30914e-10	0.845	5	F:triglyceride lipase activity; P:ethylene biosynthetic process; F:galactolipase activity; P:lipid metabolic process; F:phosphatidylcholine 1-acylhydrolase activity	EC:3.1.1.26; EC:3.1.1.32; EC:3.1.1.3	no IPS match
SSHrefW3_contig_2221	---NA---	213	0			0	-		NON_CYTOPLASMIC_DOMAIN (PHOBIUS); TRANSMEMBRANE (PHOBIUS); CYTOPLASMIC_DOMAIN (PHOBIUS); TMhelix (TMHMM)
SSHrefW3_contig_2348	---NA---	213	0			0	-		no IPS match
SSHrefW3_contig_2546	---NA---	213	0			0	-		no IPS match
SSHrefW3_contig_2554	gamma-glutamyl hydrolase 2-like	213	20	3.30895e-33	0.88	2	P:glutamine metabolic process; F:omega peptidase activity	EC:3.4.19	IPR029062 (G3DSA:3.40.50.GENE3D); IPR011697 (PFAM); IPR015527 (PANTHER); PTHR11315:SF0 (PANTHER)
SSHrefW3_contig_2839	PREDICTED: uncharacterized protein LOC101505582	213	1	3.5815e-12	0.72	0	-		no IPS match
SSHrefW3_contig_3158	protein far1-related sequence 6-like	213	20	1.68788e-33	0.875	2	F:zinc ion binding; P:response to red or far red light	-	IPR004330 (PFAM)
SSHrefA3_contig_323	---NA---	213	0			0	-		no IPS match
SSHrefA3_contig_657	---NA---	213	0			0	-		no IPS match
SSHrefA3_contig_1327	---NA---	213	0			0	-		no IPS match
SSHrefA3_contig_1412	---NA---	213	0			0	-		no IPS match
SSHrefA3_contig_1601	PREDICTED: uncharacterized protein LOC102667616	213	1	0.000499922	0.67	0	-		NON_CYTOPLASMIC_DOMAIN (PHOBIUS); TRANSMEMBRANE (PHOBIUS); CYTOPLASMIC_DOMAIN (PHOBIUS)
SSHrefA3_contig_1708	---NA---	213	0			0	-		SIGNAL_PEPTIDE_H_REGION (PHOBIUS); NON_CYTOPLASMIC_DOMAIN (PHOBIUS); SIGNAL_PEPTIDE_N_REGION (PHOBIUS); SIGNAL_PEPTIDE (PHOBIUS); SIGNAL_PEPTIDE_C_REGION (PHOBIUS)
SSHrefA3_contig_1906	---NA---	213	0			0	-		no IPS match
SSHrefA3_contig_2000	---NA---	213	0			0	-		no IPS match
SSHrefA3_contig_2123	---NA---	213	0			0	-		no IPS match
SSHrefM3_contig_1199	uncharacterized loc101213469	214	20	1.73068e-24	0.801	0	-		no IPS match
SSHrefM3_contig_1971	gata transcription factor 5-like	214	20	8.90503e-39	0.895	5	P:positive regulation of transcription, DNA-templated; F:transcription factor activity, sequence-specific DNA binding; F:sequence-specific DNA binding; C:nucleus; F:zinc ion binding	-	IPR000679 (SMART); IPR000679 (PFAM); IPR013088 (G3DSA:3.30.50.GENE3D); PTHR10071 (PANTHER); PTHR10071:SF161 (PANTHER); SSF57716 (SUPERFAMILY)
SSHrefM3_contig_3316	cysteine-rich rlk isoform 1	214	20	4.19853e-36	0.905	3	P:protein phosphorylation; F:ATP binding; F:protein serine/threonine kinase activity	EC:2.7.11	G3DSA:3.30.200.20 (GENE3D); IPR001245 (PFAM); PTHR24420 (PANTHER); PTHR24420:SF718 (PANTHER); IPR000719 (PROSITE_PROFILES); IPR011009 (SUPERFAMILY)
SSHrefM3_contig_4169	probable receptor-like protein kinase at1g67000-like	214	20	1.17102e-23	0.882	5	F:polysaccharide binding; F:protein tyrosine kinase activity; P:protein phosphorylation; F:ATP binding; F:protein serine/threonine kinase activity	EC:2.7.10; EC:2.7.11	PTHR24420 (PANTHER); PTHR24420:SF561 (PANTHER)
SSHrefM3_contig_4542	polyphosphoinositide binding protein ssh1p	214	20	9.76785e-40	0.9745	0	-		IPR001251 (G3DSA:3.40.525.GENE3D); PTHR23324:SF47 (PANTHER); PTHR23324 (PANTHER); IPR001251 (SUPERFAMILY)
SSHrefM3_contig_6389	PREDICTED: uncharacterized protein LOC101499188	214	20	2.69685e-37	0.8915	3	P:iron-sulfur cluster assembly; P:aromatic amino acid family biosynthetic process; C:chloroplast	-	no IPS match
SSHrefM3_contig_8561	f-box protein	214	20	9.95851e-40	0.788	1	C:nucleus	-	no IPS match
SSHrefM3_contig_9254	monothiol glutaredoxin-s6-like	214	20	7.09937e-36	0.839	5	F:electron carrier activity; P:cell redox homeostasis; F:arsenate reductase (glutaredoxin) activity; P:anther development; F:protein disulfide oxidoreductase activity	EC:1.20.4.1	IPR012336 (G3DSA:3.40.30.GENE3D); IPR002109 (PFAM); PTHR10168 (PANTHER); PTHR10168:SF57 (PANTHER); IPR002109 (PROSITE_PROFILES); IPR012336 (SUPERFAMILY)
SSHrefM3_contig_10171	50s ribosomal protein l30-like	214	20	3.47516e-41	0.9565	3	F:structural constituent of ribosome; C:large ribosomal subunit; P:translation	-	IPR016082 (PFAM); IPR005996 (TIGRFAM); IPR016082 (G3DSA:3.30.1390.GENE3D); PTHR15892 (PANTHER); IPR016082 (SUPERFAMILY)
SSHrefW3_contig_109	---NA---	214	0			0	-		no IPS match
SSHrefW3_contig_379	---NA---	214	0			0	-		no IPS match
SSHrefW3_contig_1231	---NA---	214	0			0	-		TRANSMEMBRANE (PHOBIUS); NON_CYTOPLASMIC_DOMAIN (PHOBIUS); CYTOPLASMIC_DOMAIN (PHOBIUS); TMhelix (TMHMM)
SSHrefW3_contig_1367	mitochondrial inner membrane protease subunit 1-like	214	20	4.66072e-16	0.818	5	C:integral component of membrane; P:protein processing involved in protein targeting to mitochondrion; C:mitochondrial inner membrane peptidase complex; F:serine-type peptidase activity; P:proteolysis	-	no IPS match
SSHrefW3_contig_1482	protein kinase byr2-like	214	2	4.29973e-10	0.66	1	F:transferase activity, transferring phosphorus-containing groups	-	no IPS match
SSHrefW3_contig_1889	---NA---	214	0			0	-		no IPS match
SSHrefW3_contig_2661	---NA---	214	0			0	-		CYTOPLASMIC_DOMAIN (PHOBIUS); NON_CYTOPLASMIC_DOMAIN (PHOBIUS); TRANSMEMBRANE (PHOBIUS); TMhelix (TMHMM)
SSHrefW3_contig_2708	---NA---	214	0			0	-		no IPS match
SSHrefW3_contig_2844	---NA---	214	0			0	-		no IPS match
SSHrefW3_contig_2860	---NA---	214	0			0	-		no IPS match
SSHrefW3_contig_3241	---NA---	214	0			0	-		no IPS match
SSHrefW3_contig_3258	nadh dehydrogenase subunit 2	214	20	1.06855e-29	0.968	4	P:mitochondrial electron transport, NADH to ubiquinone; F:NADH dehydrogenase (ubiquinone) activity; C:membrane; C:mitochondrion	EC:1.6.5.3	IPR001750 (PFAM); NON_CYTOPLASMIC_DOMAIN (PHOBIUS); CYTOPLASMIC_DOMAIN (PHOBIUS); TRANSMEMBRANE (PHOBIUS); TMhelix (TMHMM)
SSHrefA3_contig_1641	---NA---	214	0			0	-		no IPS match
SSHrefA3_contig_1956	---NA---	214	0			0	-		no IPS match
SSHrefA3_contig_2345	---NA---	214	0			0	-		no IPS match
SSHrefM3_contig_2146	PREDICTED: uncharacterized protein LOC101503439	215	8	2.26833e-12	0.8525	0	-		no IPS match
SSHrefM3_contig_3633	protein iq-domain 1-like isoform x1	215	20	1.62412e-24	0.898	3	P:defense response; F:calmodulin binding; P:glucosinolate biosynthetic process	-	PTHR32295:SF0 (PANTHER); PTHR32295 (PANTHER)
SSHrefM3_contig_4076	---NA---	215	0			0	-		no IPS match
SSHrefM3_contig_4332	phospho-2-dehydro-3-deoxyheptonate aldolase chloroplastic-like	215	20	5.00842e-40	0.9425	7	P:shikimate biosynthetic process; F:protein binding; P:chorismate biosynthetic process; F:3-deoxy-7-phosphoheptulonate synthase activity; P:aromatic amino acid family biosynthetic process; C:chloroplast thylakoid; C:membrane	EC:2.5.1.54	IPR002480 (PFAM); IPR002480 (PANTHER); PTHR21337:SF1 (PANTHER); SSF51569 (SUPERFAMILY)
SSHrefM3_contig_4662	PREDICTED: uncharacterized protein LOC101508704 isoform X2	215	20	2.81576e-25	0.94	2	C:nucleus; C:plasma membrane	-	NON_CYTOPLASMIC_DOMAIN (PHOBIUS); CYTOPLASMIC_DOMAIN (PHOBIUS); TRANSMEMBRANE (PHOBIUS); NON_CYTOPLASMIC_DOMAIN (PHOBIUS); TRANSMEMBRANE (PHOBIUS); TMhelix (TMHMM); TMhelix (TMHMM)
SSHrefM3_contig_5101	metal transporter nramp6-like	215	20	2.6395e-38	0.965	7	P:cadmium ion transmembrane transport; P:manganese ion transport; F:cadmium ion transmembrane transporter activity; C:chloroplast; F:inorganic anion transmembrane transporter activity; P:cellular metal ion homeostasis; C:membrane	-	IPR001046 (PFAM); IPR001046 (PANTHER); PTHR11706:SF33 (PANTHER); SIGNAL_PEPTIDE_C_REGION (PHOBIUS); SIGNAL_PEPTIDE_N_REGION (PHOBIUS); SIGNAL_PEPTIDE (PHOBIUS); NON_CYTOPLASMIC_DOMAIN (PHOBIUS); SIGNAL_PEPTIDE_H_REGION (PHOBIUS); SignalP-TM (SIGNALP_GRAM_POSITIVE); SignalP-TM (SIGNALP_EUK); SignalP-TM (SIGNALP_GRAM_NEGATIVE); TMhelix (TMHMM); TMhelix (TMHMM)
SSHrefM3_contig_5385	phd finger-like domain-containing protein 5b	215	20	4.89684e-42	0.9915	25	P:tRNA metabolic process; P:phosphatidylglycerol biosynthetic process; C:U12-type spliceosomal complex; P:embryo development ending in seed dormancy; P:regulation of protein metabolic process; P:chloroplast relocation; P:response to salt stress; F:GTP binding; P:obsolete GTP catabolic process; P:iron-sulfur cluster assembly; P:nitric oxide biosynthetic process; P:leaf morphogenesis; P:endocytosis…	-	IPR005345 (PFAM); IPR005345 (PANTHER)
SSHrefM3_contig_6225	beta-glucosidase 11-like	215	20	1.44555e-33	0.807	2	P:carbohydrate metabolic process; F:hydrolase activity, hydrolyzing O-glycosyl compounds	-	IPR001360 (PRINTS); IPR013781 (G3DSA:3.20.20.GENE3D); IPR001360 (PFAM); IPR001360 (PANTHER); PTHR10353:SF29 (PANTHER); IPR017853 (SUPERFAMILY)
SSHrefM3_contig_6652	protein gar2-like	215	20	2.3099e-35	0.7585	2	F:molecular_function; P:biological_process		no IPS match
SSHrefM3_contig_7517	calcium-transporting atpase plasma membrane-type-like	215	20	5.71297e-36	0.964	9	F:calcium-transporting ATPase activity; F:calmodulin binding; P:calcium ion transmembrane transport; C:integral component of membrane; F:metal ion binding; F:ATP binding; C:chloroplast inner membrane; C:endoplasmic reticulum membrane; C:plasma membrane	EC:3.6.3.8	IPR001757 (PRINTS); IPR001757 (PRINTS); IPR001757 (TIGRFAM); IPR023214 (PFAM); IPR023298 (G3DSA:1.20.1110.GENE3D); PTHR24093:SF262 (PANTHER); PTHR24093 (PANTHER); IPR023214 (SUPERFAMILY)
SSHrefM3_contig_7665	hypothetical protein MTR_5g026290	215	7	1.71611e-37	0.7671	2	F:molecular_function; P:biological_process		TRANSMEMBRANE (PHOBIUS); CYTOPLASMIC_DOMAIN (PHOBIUS); NON_CYTOPLASMIC_DOMAIN (PHOBIUS); TMhelix (TMHMM)
SSHrefM3_contig_8003	glycosyltransferase family 64 protein epc1	215	20	3.80361e-38	0.9065	11	C:endosome; P:innate immune response; P:single organismal cell-cell adhesion; C:Golgi apparatus; P:response to bacterium; F:UDP-glucosyltransferase activity; F:glucuronyl-galactosyl-proteoglycan 4-alpha-N-acetylglucosaminyltransferase activity; P:phloem or xylem histogenesis; C:intrinsic component of endoplasmic reticulum membrane; C:trans-Golgi network; C:mitochondrion	EC:2.4.1.223	no IPS match
SSHrefM3_contig_8073	probable polyamine oxidase 2-like	215	20	2.96232e-38	0.918	7	F:primary amine oxidase activity; P:response to water deprivation; P:response to cold; F:polyamine oxidase activity; P:polyamine catabolic process; P:response to abscisic acid; P:oxidation-reduction process	EC:1.5.3.11; EC:1.4.3.21	IPR002937 (PFAM); G3DSA:3.50.50.60 (GENE3D); PTHR10742:SF238 (PANTHER); PTHR10742 (PANTHER); SSF51905 (SUPERFAMILY)
SSHrefM3_contig_8150	histidine kinase 2-like	215	20	5.81018e-38	0.8705	29	F:phosphoprotein phosphatase activity; F:osmosensor activity; P:regulation of anthocyanin metabolic process; P:response to water deprivation; F:protein histidine kinase binding; F:cytokinin receptor activity; P:peptidyl-histidine phosphorylation; P:signal transduction by protein phosphorylation; P:regulation of transcription, DNA-templated; P:response to salt stress; P:response to toxic substance…	EC:3.1.3.16; EC:2.7.3	G3DSA:3.40.50.2300 (GENE3D); IPR001789 (PFAM); PTHR24423:SF363 (PANTHER); PTHR24423 (PANTHER); IPR001789 (PROSITE_PROFILES); IPR011006 (SUPERFAMILY)
SSHrefM3_contig_8200	kinesin light chain-like isoform x2	215	20	3.96427e-34	0.894	2	P:regulation of defense response; C:plasma membrane	-	Coil (COILS); PTHR19959 (PANTHER); PTHR19959:SF123 (PANTHER)
SSHrefM3_contig_8503	caseinolytic peptidase b protein homolog	215	20	2.01551e-40	0.918	7	P:obsolete ATP catabolic process; P:protein metabolic process; F:ATP binding; F:ATPase activity; C:chloroplast; C:plasma membrane; F:protein binding	EC:3.6.1.3	IPR020683 (PFAM); IPR020683 (G3DSA:1.25.40.GENE3D); PTHR24193:SF70 (PANTHER); PTHR24193 (PANTHER); IPR020683 (PROSITE_PROFILES); IPR002110 (PROSITE_PROFILES); IPR020683 (SUPERFAMILY)
SSHrefM3_contig_8627	abc transporter f family member 4-like	215	20	4.41986e-37	0.9595	5	P:transport; F:organic phosphonate transmembrane-transporting ATPase activity; P:methylglyoxal catabolic process to D-lactate via S-lactoyl-glutathione; P:obsolete ATP catabolic process; F:ATP binding	EC:3.6.3.28	IPR003439 (PFAM); IPR027417 (G3DSA:3.40.50.GENE3D); PTHR19211 (PANTHER); PTHR19211:SF14 (PANTHER); IPR027417 (SUPERFAMILY)
SSHrefM3_contig_8785	regulator of chromosome condensation repeat-containing protein isoform 1	215	20	2.24128e-39	0.8335	1	P:biological_process		IPR009091 (G3DSA:2.130.10.GENE3D); IPR000408 (PFAM); PTHR22870 (PANTHER); IPR000408 (PROSITE_PATTERNS); IPR000408 (PROSITE_PROFILES); IPR009091 (SUPERFAMILY)
SSHrefM3_contig_9398	ubiquitin-conjugating enzyme e2-17 kda-like	215	20	1.00792e-44	1	8	P:proteasome-mediated ubiquitin-dependent protein catabolic process; P:regulation of unidimensional cell growth; P:proteasome assembly; P:regulation of transport; P:response to misfolded protein; F:ubiquitin-protein transferase activity; P:protein ubiquitination; P:DNA endoreduplication	-	SM00212 (SMART); IPR016135 (G3DSA:3.10.110.GENE3D); IPR000608 (PFAM); PTHR24068 (PANTHER); PTHR24068:SF45 (PANTHER); IPR000608 (PROSITE_PROFILES); IPR016135 (SUPERFAMILY)
SSHrefM3_contig_9606	cytochrome p450 78a3-like	215	20	6.71016e-34	0.873	7	P:fruit development; F:flavonoid 3'-monooxygenase activity; F:electron carrier activity; F:iron ion binding; F:heme binding; F:oxygen binding; P:oxidation-reduction process	EC:1.14.13.21	IPR002401 (PRINTS); IPR001128 (G3DSA:1.10.630.GENE3D); IPR001128 (PFAM); PTHR24298:SF46 (PANTHER); PTHR24298 (PANTHER); IPR017972 (PROSITE_PATTERNS); IPR001128 (SUPERFAMILY)
SSHrefM3_contig_10003	protein transport protein sec61 subunit beta-like	215	20	3.98577e-26	0.9335	4	P:protein transport; P:systemic acquired resistance; F:protein transporter activity; P:response to endoplasmic reticulum stress	-	no IPS match
SSHrefM3_contig_10155	peptidase m1 family protein	215	20	2.41105e-36	0.9125	11	C:cytosol; F:zinc ion binding; P:methylglyoxal catabolic process to D-lactate via S-lactoyl-glutathione; C:chloroplast envelope; P:proteolysis; F:metallopeptidase activity; C:chloroplast stroma; C:vacuole; P:response to cadmium ion; C:plasma membrane; C:apoplast	-	IPR024601 (G3DSA:1.25.50.GENE3D); IPR024601 (PFAM)
SSHrefW3_contig_70	---NA---	215	0			0	-		no IPS match
SSHrefW3_contig_230	---NA---	215	0			0	-		no IPS match
SSHrefW3_contig_360	PREDICTED: uncharacterized protein LOC101510907	215	1	1.01873e-05	0.68	0	-		no IPS match
SSHrefW3_contig_1051	---NA---	215	0			0	-		TRANSMEMBRANE (PHOBIUS); CYTOPLASMIC_DOMAIN (PHOBIUS); NON_CYTOPLASMIC_DOMAIN (PHOBIUS); TMhelix (TMHMM)
SSHrefW3_contig_1309	---NA---	215	0			0	-		no IPS match
SSHrefW3_contig_1361	---NA---	215	0			0	-		no IPS match
SSHrefW3_contig_2216	---NA---	215	0			0	-		no IPS match
SSHrefW3_contig_2245	mar-binding filament-like protein 1 isoform 1	215	20	3.61821e-34	0.6325	1	P:chlorophyll catabolic process		no IPS match
SSHrefW3_contig_2502	mar-binding filament-like protein 1 isoform 2	215	19	1.47121e-33	0.6489	1	P:chlorophyll catabolic process		no IPS match
SSHrefW3_contig_2881	---NA---	215	0			0	-		no IPS match
SSHrefW3_contig_2932	---NA---	215	0			0	-		CYTOPLASMIC_DOMAIN (PHOBIUS); TRANSMEMBRANE (PHOBIUS); NON_CYTOPLASMIC_DOMAIN (PHOBIUS); TMhelix (TMHMM)
SSHrefW3_contig_3220	---NA---	215	0			0	-		no IPS match
SSHrefW3_contig_3261	---NA---	215	0			0	-		TRANSMEMBRANE (PHOBIUS); CYTOPLASMIC_DOMAIN (PHOBIUS); NON_CYTOPLASMIC_DOMAIN (PHOBIUS)
SSHrefA3_contig_634	---NA---	215	0			0	-		SIGNAL_PEPTIDE_N_REGION (PHOBIUS); NON_CYTOPLASMIC_DOMAIN (PHOBIUS); SIGNAL_PEPTIDE_C_REGION (PHOBIUS); SIGNAL_PEPTIDE_H_REGION (PHOBIUS); SIGNAL_PEPTIDE (PHOBIUS)
SSHrefA3_contig_2162	---NA---	215	0			0	-		no IPS match
SSHrefA3_contig_2244	---NA---	215	0			0	-		no IPS match
SSHrefM3_contig_1913	protein thylakoid chloroplastic-like	216	20	3.90129e-40	0.9305	24	C:plastid outer membrane; P:G-protein coupled receptor signaling pathway; C:chloroplast envelope; P:phosphatidylglycerol biosynthetic process; F:protein binding; C:stromule; P:regulation of protein dephosphorylation; P:photosystem II assembly; P:chloroplast relocation; P:defense response to bacterium; P:photosynthetic electron transport in photosystem I; P:isopentenyl diphosphate biosynthetic pro…	-	IPR017499 (PFAM)
SSHrefM3_contig_3788	l-allo-threonine aldolase	216	20	1.32967e-39	0.944	3	F:pyridoxal phosphate binding; P:cellular amino acid metabolic process; F:lyase activity	-	IPR015421 (G3DSA:3.40.640.GENE3D); IPR001597 (PFAM); PTHR10289 (PANTHER); IPR015424 (SUPERFAMILY)
SSHrefM3_contig_4292	yth domain family protein	216	20	1.42816e-32	0.781	2	F:molecular_function; P:biological_process		no IPS match
SSHrefM3_contig_4607	dna-directed rna polymerase ii subunit rpb9-like	216	20	1.26927e-45	0.954	7	F:DNA-directed RNA polymerase activity; F:zinc ion binding; C:DNA-directed RNA polymerase IV complex; C:DNA-directed RNA polymerase V complex; C:DNA-directed RNA polymerase II, core complex; F:DNA binding; P:transcription, DNA-templated	EC:2.7.7.6	no IPS match
SSHrefM3_contig_5065	chloroplastic group iia intron splicing facilitator chloroplastic-like	216	20	2.02226e-29	0.754	2	F:RNA binding; P:Group II intron splicing	-	IPR001890 (G3DSA:3.30.110.GENE3D); IPR001890 (SUPERFAMILY)
SSHrefM3_contig_5141	prohibitin- mitochondrial	216	20	8.44255e-36	0.956	1	C:membrane	-	IPR000163 (PANTHER); PTHR23222:SF0 (PANTHER)
SSHrefM3_contig_5213	cytochrome p450	216	16	6.72677e-19	0.6469	1	C:integral component of membrane		no IPS match
SSHrefM3_contig_5785	4-alpha- chloroplastic amyloplastic-like	216	20	2.34783e-38	0.9035	6	P:maltose catabolic process; F:cation binding; F:4-alpha-glucanotransferase activity; P:glucose metabolic process; P:starch catabolic process; C:chloroplast	EC:2.4.1.25	IPR013781 (G3DSA:3.20.20.GENE3D); IPR003385 (PFAM); SIGNAL_PEPTIDE_H_REGION (PHOBIUS); NON_CYTOPLASMIC_DOMAIN (PHOBIUS); SIGNAL_PEPTIDE (PHOBIUS); SIGNAL_PEPTIDE_N_REGION (PHOBIUS); SIGNAL_PEPTIDE_C_REGION (PHOBIUS); IPR017853 (SUPERFAMILY)
SSHrefM3_contig_5833	protein mei2-like 4-like isoform x2	216	20	5.07891e-31	0.8305	2	F:nucleic acid binding; F:nucleotide binding	-	no IPS match
SSHrefM3_contig_5963	acyl-protein thioesterase 2-like	216	20	7.52367e-41	0.839	1	F:carboxylic ester hydrolase activity	EC:3.1.1.1	IPR029058 (G3DSA:3.40.50.GENE3D); IPR003140 (PFAM); PTHR10655 (PANTHER); PTHR10655:SF17 (PANTHER); IPR029058 (SUPERFAMILY)
SSHrefM3_contig_6587	probable s-acyltransferase at3g18620-like	216	20	6.84442e-34	0.791	3	F:zinc ion binding; F:transferase activity; C:plasma membrane	-	CYTOPLASMIC_DOMAIN (PHOBIUS); TRANSMEMBRANE (PHOBIUS); NON_CYTOPLASMIC_DOMAIN (PHOBIUS); TMhelix (TMHMM)
SSHrefM3_contig_7979	pyridoxal kinase isoform x2	216	20	9.9157e-40	0.961	7	C:cytosol; P:trichoblast differentiation; P:pyridoxine biosynthetic process; F:pyridoxal kinase activity; P:hyperosmotic salinity response; P:pyridoxal 5'-phosphate salvage; P:phosphorylation	EC:2.7.1.35	IPR029056 (G3DSA:3.40.1190.GENE3D); IPR004625 (PANTHER)
SSHrefM3_contig_8260	receptor-like protein 2	216	20	3.14152e-15	0.791	2	F:kinase activity; P:phosphorylation	-	NON_CYTOPLASMIC_DOMAIN (PHOBIUS); TRANSMEMBRANE (PHOBIUS); CYTOPLASMIC_DOMAIN (PHOBIUS); TMhelix (TMHMM)
SSHrefM3_contig_8423	receptor-like protein kinase hsl1-like	216	20	2.34142e-32	0.8715	6	P:protein phosphorylation; F:ATP binding; F:2-alkenal reductase [NAD(P)] activity; C:integral component of membrane; F:protein serine/threonine kinase activity; P:oxidation-reduction process	EC:2.7.11; EC:1.3.1.74	G3DSA:3.30.200.20 (GENE3D); IPR001245 (PFAM); PTHR24420:SF607 (PANTHER); PTHR24420 (PANTHER); IPR000719 (PROSITE_PROFILES); IPR011009 (SUPERFAMILY)
SSHrefM3_contig_8640	adp-ribosylation factor gtpase-activating protein agd3-like	216	20	1.26971e-36	0.847	29	P:mitotic cell cycle; C:trans-Golgi network transport vesicle; P:developmental growth; F:zinc ion binding; P:negative regulation of biological process; P:cell adhesion; P:polarity specification of adaxial/abaxial axis; P:actin nucleation; F:phosphatidylinositol binding; P:regulation of chromosome organization; P:determination of bilateral symmetry; P:floral organ formation; C:cytosol; P:xylem and…	-	IPR002110 (SMART); PF13857 (PFAM); IPR020683 (G3DSA:1.25.40.GENE3D); PTHR24193 (PANTHER); IPR002110 (PROSITE_PROFILES); IPR020683 (PROSITE_PROFILES); IPR020683 (SUPERFAMILY)
SSHrefM3_contig_9448	elmo domain-containing protein a-like isoform x2	216	20	2.9033e-37	0.918	2	C:cytoskeleton; P:phagocytosis	-	no IPS match
SSHrefM3_contig_9635	btb poz domain-containing protein pob1-like	216	20	2.11927e-36	0.9395	8	C:cytoplasm; P:proximal/distal pattern formation; P:flower morphogenesis; C:nucleus; F:protein heterodimerization activity; P:response to red light; F:protein homodimerization activity; P:floral organ abscission	-	IPR011333 (G3DSA:3.30.710.GENE3D); IPR013069 (PFAM); PTHR24412 (PANTHER); PTHR24412:SF148 (PANTHER); IPR011333 (SUPERFAMILY)
SSHrefM3_contig_9845	tetratricopeptide repeat-like superfamily protein	216	20	2.19158e-39	0.793	2	P:chlorophyll catabolic process; C:chloroplast thylakoid membrane	-	TRANSMEMBRANE (PHOBIUS); CYTOPLASMIC_DOMAIN (PHOBIUS); NON_CYTOPLASMIC_DOMAIN (PHOBIUS); TMhelix (TMHMM)
SSHrefM3_contig_9853	crs2-associated factor chloroplastic-like	216	20	1.51843e-23	0.6725	1	F:RNA binding	-	no IPS match
SSHrefM3_contig_10006	histone h2a-like	216	20	5.90765e-27	0.983	5	C:nucleosome; F:DNA binding; P:nucleosome assembly; C:nucleus; F:protein heterodimerization activity	-	no IPS match
SSHrefM3_contig_10068	tmv resistance protein n-like	216	20	3.16779e-26	0.8325	4	P:defense response; F:ADP binding; P:signal transduction; F:protein binding	-	IPR000157 (PFAM); IPR000157 (G3DSA:3.40.50.GENE3D); PTHR11017 (PANTHER); IPR000157 (PROSITE_PROFILES); IPR000157 (SUPERFAMILY)
SSHrefW3_contig_258	---NA---	216	0			0	-		no IPS match
SSHrefW3_contig_837	---NA---	216	0			0	-		no IPS match
SSHrefW3_contig_996	---NA---	216	0			0	-		no IPS match
SSHrefW3_contig_1016	---NA---	216	0			0	-		no IPS match
SSHrefW3_contig_1180	alpha- partial	216	20	9.14652e-34	0.82	3	F:carbohydrate binding; P:carbohydrate metabolic process; F:hydrolase activity, hydrolyzing O-glycosyl compounds	-	PTHR22762:SF7 (PANTHER); PTHR22762 (PANTHER)
SSHrefW3_contig_1203	---NA---	216	0			0	-		no IPS match
SSHrefW3_contig_1355	---NA---	216	0			0	-		NON_CYTOPLASMIC_DOMAIN (PHOBIUS); TRANSMEMBRANE (PHOBIUS); CYTOPLASMIC_DOMAIN (PHOBIUS); TMhelix (TMHMM)
SSHrefW3_contig_1935	---NA---	216	0			0	-		SIGNAL_PEPTIDE_H_REGION (PHOBIUS); NON_CYTOPLASMIC_DOMAIN (PHOBIUS); SIGNAL_PEPTIDE (PHOBIUS); SIGNAL_PEPTIDE_N_REGION (PHOBIUS); SIGNAL_PEPTIDE_C_REGION (PHOBIUS); SignalP-noTM (SIGNALP_EUK); TMhelix (TMHMM)
SSHrefW3_contig_2259	---NA---	216	0			0	-		no IPS match
SSHrefW3_contig_2588	---NA---	216	0			0	-		no IPS match
SSHrefW3_contig_2609	---NA---	216	0			0	-		no IPS match
SSHrefW3_contig_2613	---NA---	216	0			0	-		CYTOPLASMIC_DOMAIN (PHOBIUS); NON_CYTOPLASMIC_DOMAIN (PHOBIUS); TRANSMEMBRANE (PHOBIUS); TMhelix (TMHMM)
SSHrefA3_contig_295	---NA---	216	0			0	-		no IPS match
SSHrefA3_contig_616	---NA---	216	0			0	-		CYTOPLASMIC_DOMAIN (PHOBIUS); NON_CYTOPLASMIC_DOMAIN (PHOBIUS); TRANSMEMBRANE (PHOBIUS); TMhelix (TMHMM)
SSHrefA3_contig_1239	---NA---	216	0			0	-		NON_CYTOPLASMIC_DOMAIN (PHOBIUS); CYTOPLASMIC_DOMAIN (PHOBIUS); TRANSMEMBRANE (PHOBIUS); TMhelix (TMHMM)
SSHrefA3_contig_1805	---NA---	216	0			0	-		no IPS match
SSHrefA3_contig_2283	---NA---	216	0			0	-		no IPS match
SSHrefA3_contig_2299	---NA---	216	0			0	-		no IPS match
SSHrefA3_contig_2323	---NA---	216	0			0	-		no IPS match
SSHrefM3_contig_3243	probable wrky transcription factor 50-like	217	2	1.65365e-24	0.795	3	F:sequence-specific DNA binding; F:transcription factor activity, sequence-specific DNA binding; P:regulation of transcription, DNA-templated	-	no IPS match
SSHrefM3_contig_3676	histone h1-like	217	20	1.4222e-28	0.8975	5	C:nucleosome; C:mitochondrion; C:nucleolus; F:DNA binding; P:nucleosome assembly	-	IPR005818 (SMART); IPR005818 (PFAM); IPR011991 (G3DSA:1.10.10.GENE3D); PTHR11467 (PANTHER); IPR005818 (PROSITE_PROFILES); SSF46785 (SUPERFAMILY)
SSHrefM3_contig_3875	calvin cycle protein cp12- chloroplastic	217	8	2.34805e-27	0.6075	4	P:response to light stimulus; C:chloroplast; P:response to sucrose; P:negative regulation of reductive pentose-phosphate cycle		no IPS match
SSHrefM3_contig_3904	ankyrin ph and sec7 domain containing protein secg-like	217	20	7.3981e-43	0.8665	2	F:structural molecule activity; F:protein binding	-	IPR002110 (SMART); IPR020683 (G3DSA:1.25.40.GENE3D); PF13637 (PFAM); PTHR24182 (PANTHER); IPR020683 (PROSITE_PROFILES); IPR002110 (PROSITE_PROFILES); IPR002110 (PROSITE_PROFILES); IPR020683 (SUPERFAMILY)
SSHrefM3_contig_4272	prli-interacting factor a	217	5	7.12555e-31	0.876	2	F:molecular_function; P:biological_process		no IPS match
SSHrefM3_contig_4691	auxin-binding protein abp19a-like	217	20	3.12508e-36	0.8745	5	C:extracellular region; F:superoxide dismutase activity; F:nutrient reservoir activity; F:manganese ion binding; P:oxidation-reduction process	EC:1.15.1.1	TRANSMEMBRANE (PHOBIUS); NON_CYTOPLASMIC_DOMAIN (PHOBIUS); CYTOPLASMIC_DOMAIN (PHOBIUS); TRANSMEMBRANE (PHOBIUS); NON_CYTOPLASMIC_DOMAIN (PHOBIUS); TMhelix (TMHMM); TMhelix (TMHMM)
SSHrefM3_contig_5119	transcription factor bzip63	217	20	1.27711e-34	0.8385	3	F:sequence-specific DNA binding; F:transcription factor activity, sequence-specific DNA binding; P:regulation of transcription, DNA-templated	-	IPR004827 (SMART); G3DSA:1.20.5.170 (GENE3D); IPR004827 (PFAM); SSF57959 (SUPERFAMILY)
SSHrefM3_contig_6037	kh domain-containing protein at4g18375-like isoform x4	217	3	1.36251e-09	0.7367	1	F:RNA binding	-	no IPS match
SSHrefM3_contig_6140	hypothetical chloroplast rf19	217	20	3.33036e-28	0.8045	2	C:membrane; C:chloroplast	-	no IPS match
SSHrefM3_contig_6646	PREDICTED: uncharacterized protein LOC100797480 isoform X2	217	3	3.4597e-07	0.72	6	P:regulation of transcription, DNA-templated; P:gravitropism; P:transcription, DNA-templated; P:vegetative to reproductive phase transition of meristem; C:nucleus; F:DNA binding		no IPS match
SSHrefM3_contig_6822	probable 2-oxoglutarate fe -dependent dioxygenase-like	217	20	1.18366e-38	0.8165	2	F:oxidoreductase activity, acting on paired donors, with incorporation or reduction of molecular oxygen, 2-oxoglutarate as one donor, and incorporation of one atom each of oxygen into both donors; P:oxidation-reduction process	EC:1.14.11	IPR027443 (G3DSA:2.60.120.GENE3D); SignalP-TM (SIGNALP_GRAM_POSITIVE); SSF51197 (SUPERFAMILY)
SSHrefM3_contig_7205	cell wall vacuolar inhibitor of fructosidase 1-like	217	20	5.20739e-42	0.76	3	F:pectinesterase activity; P:negative regulation of catalytic activity; F:enzyme inhibitor activity	EC:3.1.1.11	IPR006501 (G3DSA:1.20.140.GENE3D); IPR006501 (SUPERFAMILY)
SSHrefM3_contig_7502	37s ribosomal protein mitochondrial	217	20	1.78032e-38	0.8325	3	C:ribosome; F:structural constituent of ribosome; P:translation	-	IPR023803 (G3DSA:3.30.1320.GENE3D); IPR023803 (SUPERFAMILY)
SSHrefM3_contig_7541	serine threonine-protein kinase rio2-like isoform x1	217	20	4.10821e-32	0.805	4	F:transcription factor activity, sequence-specific DNA binding; F:DNA binding; F:chromatin binding; P:regulation of transcription, DNA-templated	-	no IPS match
SSHrefM3_contig_7885	ap-4 complex subunit mu	217	20	1.383e-40	0.9255	7	P:protein targeting to vacuole; C:clathrin vesicle coat; P:vesicle-mediated transport; C:nucleus; C:cytosol; C:clathrin adaptor complex; F:protein binding	-	IPR008968 (PFAM); PTHR11998 (PANTHER); PTHR11998:SF13 (PANTHER); IPR028565 (PROSITE_PROFILES); IPR028565 (SUPERFAMILY)
SSHrefM3_contig_8190	PREDICTED: uncharacterized protein LOC101489472 isoform X1	217	10	1.07087e-15	0.703	0	-		no IPS match
SSHrefM3_contig_8238	poly -binding protein	217	4	2.1247e-06	0.845	1	F:RNA binding		no IPS match
SSHrefM3_contig_8944	major facilitator superfamily protein isoform 2	217	20	2.45779e-24	0.689	0	-		CYTOPLASMIC_DOMAIN (PHOBIUS); NON_CYTOPLASMIC_DOMAIN (PHOBIUS); TRANSMEMBRANE (PHOBIUS); TMhelix (TMHMM)
SSHrefM3_contig_9849	anthranilate phosphoribosyltransferase-like	217	20	1.68608e-36	0.9205	4	P:protein glycosylation; C:chloroplast stroma; P:tryptophan biosynthetic process; F:anthranilate phosphoribosyltransferase activity	EC:2.4.2.18	IPR000312 (G3DSA:3.40.1030.GENE3D); IPR000312 (PFAM); PTHR11922:SF1 (PANTHER); PTHR11922 (PANTHER); IPR000312 (SUPERFAMILY)
SSHrefM3_contig_10175	PREDICTED: uncharacterized protein LOC101502890	217	6	1.26863e-17	0.6533	3	F:molecular_function; P:photosystem II assembly; P:biological_process		no IPS match
SSHrefW3_contig_505	hmg1 2-like protein	217	9	1.73319e-09	0.7933	4	P:regulation of transcription, DNA-templated; F:DNA binding; F:chromatin binding; C:nucleus	-	SIGNAL_PEPTIDE_N_REGION (PHOBIUS); SIGNAL_PEPTIDE_H_REGION (PHOBIUS); SIGNAL_PEPTIDE (PHOBIUS); NON_CYTOPLASMIC_DOMAIN (PHOBIUS); SIGNAL_PEPTIDE_C_REGION (PHOBIUS)
SSHrefW3_contig_1376	zinc finger protein gis2	217	20	4.85945e-27	0.928	7	P:protein folding; P:response to high light intensity; P:response to endoplasmic reticulum stress; F:nucleic acid binding; P:response to hydrogen peroxide; F:zinc ion binding; P:response to heat	-	IPR001878 (SMART); IPR001878 (PFAM); IPR001878 (G3DSA:4.10.60.GENE3D); PTHR23002:SF51 (PANTHER); PTHR23002 (PANTHER); IPR001878 (PROSITE_PROFILES); IPR001878 (PROSITE_PROFILES); IPR001878 (SUPERFAMILY)
SSHrefW3_contig_1608	hypothetical protein MTR_8g051620	217	9	3.00723e-18	0.6578	2	P:proteolysis; F:cysteine-type peptidase activity		no IPS match
SSHrefW3_contig_1653	---NA---	217	0			0	-		no IPS match
SSHrefW3_contig_1734	---NA---	217	0			0	-		no IPS match
SSHrefW3_contig_2120	---NA---	217	0			0	-		no IPS match
SSHrefW3_contig_2147	---NA---	217	0			0	-		no IPS match
SSHrefW3_contig_2186	---NA---	217	0			0	-		no IPS match
SSHrefW3_contig_2218	---NA---	217	0			0	-		CYTOPLASMIC_DOMAIN (PHOBIUS); TRANSMEMBRANE (PHOBIUS); NON_CYTOPLASMIC_DOMAIN (PHOBIUS); TMhelix (TMHMM)
SSHrefW3_contig_2241	---NA---	217	0			0	-		no IPS match
[truncated: 14,194 more rows]
