# Supplementary material for: Deep Sequencing of Suppression Subtractive Hybridisation Drought and Recovery Libraries of the Non-model Crop Trifolium repens L
Source: Front Plant Sci. 2017 Feb 23;8:213. doi: 10.3389/fpls.2017.00213 (PMC5322231; doi:10.3389/fpls.2017.00213)
Supplement: Table S3 — List of contigs included in libraries DF, DR, RF, and RR for each data set (nS, SnE, and SE). [file Table3.XLSX]

## Sheet: nS
nS_DF	Description	nS_DR	Description	nS_RF	Description	nS_RR	Description
SSHrefA3_contig_13	12-oxophytodienoate reductase 2-like	SSHrefA3_contig_19	ribosomal protein s2	SSHrefA3_contig_19	ribosomal protein s2	SSHrefA3_contig_13	12-oxophytodienoate reductase 2-like
SSHrefA3_contig_19	ribosomal protein s2	SSHrefM3_contig_7	ferredoxin-dependent glutamate synthase chloroplastic-like	SSHrefA3_contig_13	12-oxophytodienoate reductase 2-like	SSHrefA3_contig_29	cytochrome b6
SSHrefA3_contig_35	ferredoxin--nadp leaf chloroplastic-like	SSHrefA3_contig_35	ferredoxin--nadp leaf chloroplastic-like	SSHrefM3_contig_31	structural maintenance of chromosomes protein 1	SSHrefA3_contig_7	14-3-3-like protein d-like
SSHrefA3_contig_29	cytochrome b6	SSHrefA3_contig_318	rna polymerase alpha subunit	SSHrefA3_contig_318	rna polymerase alpha subunit	SSHrefA3_contig_19	ribosomal protein s2
SSHrefA3_contig_216	polyprotein	SSHrefM3_contig_45	rna polymerase beta subunit	SSHrefM3_contig_163	e3 ubiquitin-protein ligase upl1-like isoform x2	SSHrefA3_contig_24	polyneuridine-aldehyde esterase
SSHrefM3_contig_31	structural maintenance of chromosomes protein 1	SSHrefM3_contig_630	presequence protease chloroplastic mitochondrial-like	SSHrefA3_contig_35	ferredoxin--nadp leaf chloroplastic-like	SSHrefA3_contig_35	ferredoxin--nadp leaf chloroplastic-like
SSHrefA3_contig_7	14-3-3-like protein d-like	SSHrefW3_contig_1	magnesium-chelatase subunit chloroplastic-like	SSHrefM3_contig_630	presequence protease chloroplastic mitochondrial-like	SSHrefA3_contig_6	vacuolar cation proton exchanger 3-like
SSHrefA3_contig_24	polyneuridine-aldehyde esterase	SSHrefM3_contig_167	atpase plasma membrane-type-like	SSHrefM3_contig_167	atpase plasma membrane-type-like	SSHrefA3_contig_271	nuclear matrix constituent protein 1-like
SSHrefA3_contig_6	vacuolar cation proton exchanger 3-like	SSHrefA3_contig_216	polyprotein	SSHrefA3_contig_216	polyprotein	SSHrefM3_contig_6468	heat shock cognate 70 kda protein 2-like
SSHrefM3_contig_2949	ubiquitin-associated translation elongation factor ef1b protein	SSHrefA3_contig_636	maturase k	SSHrefA3_contig_29	cytochrome b6	SSHrefM3_contig_2949	ubiquitin-associated translation elongation factor ef1b protein
SSHrefM3_contig_6468	heat shock cognate 70 kda protein 2-like	SSHrefA3_contig_37	s-adenosylmethionine decarboxylase	SSHrefM3_contig_1749	chaperone protein chloroplastic-like	SSHrefA3_contig_53	polyprotein
SSHrefM3_contig_1749	chaperone protein chloroplastic-like	SSHrefM3_contig_57	probable sucrose-phosphate synthase 3-like	SSHrefA3_contig_636	maturase k	SSHrefA3_contig_2	polyprotein
SSHrefM3_contig_725	probable metal-nicotianamine transporter ysl6-like	SSHrefM3_contig_983	elongation factor 2-like	SSHrefA3_contig_24	polyneuridine-aldehyde esterase	SSHrefM3_contig_31	structural maintenance of chromosomes protein 1
SSHrefA3_contig_3	thiol protease aleurain-like	SSHrefM3_contig_413	phosphoenolpyruvate carboxylase	SSHrefM3_contig_7	ferredoxin-dependent glutamate synthase chloroplastic-like	SSHrefA3_contig_3	thiol protease aleurain-like
SSHrefA3_contig_53	polyprotein	SSHrefA3_contig_630	hypothetical chloroplast rf68	SSHrefM3_contig_413	phosphoenolpyruvate carboxylase	SSHrefM3_contig_120	leucine-rich repeat receptor-like serine threonine tyrosine-protein kinase sobir1-like
SSHrefA3_contig_93	polyprotein	SSHrefM3_contig_24	lipoxygenase chloroplastic	SSHrefM3_contig_57	probable sucrose-phosphate synthase 3-like	SSHrefM3_contig_189	uncharacterized aarf domain-containing protein kinase chloroplastic-like
SSHrefA3_contig_2	polyprotein	SSHrefA3_contig_7	14-3-3-like protein d-like	SSHrefA3_contig_7	14-3-3-like protein d-like	SSHrefM3_contig_757	probable nitrite transporter at1g68570-like
SSHrefM3_contig_630	presequence protease chloroplastic mitochondrial-like	SSHrefM3_contig_1862	clustered mitochondria protein homolog	SSHrefA3_contig_37	s-adenosylmethionine decarboxylase	SSHrefM3_contig_88	selenoprotein o-like
SSHrefM3_contig_214	digalactosyldiacylglycerol synthase chloroplastic-like	SSHrefA3_contig_93	polyprotein	SSHrefM3_contig_652	oligopeptidase a-like	SSHrefM3_contig_169	nitrate transporter -like
SSHrefM3_contig_7	ferredoxin-dependent glutamate synthase chloroplastic-like	SSHrefM3_contig_260	subtilisin-like protease-like	SSHrefM3_contig_983	elongation factor 2-like	SSHrefM3_contig_1530	regulator of nonsense transcripts upf3-like isoform x1
SSHrefA3_contig_255	fructose- - cytosolic-like	SSHrefM3_contig_4289	stromal 70 kda heat shock-related chloroplastic-like	SSHrefA3_contig_255	fructose- - cytosolic-like	SSHrefM3_contig_6079	catalase isozyme 1
SSHrefM3_contig_2612	chaperone protein chloroplastic-like	SSHrefM3_contig_2464	heat shock cognate protein 80-like	SSHrefM3_contig_45	rna polymerase beta subunit	SSHrefA3_contig_37	s-adenosylmethionine decarboxylase
SSHrefM3_contig_16	acyl-coenzyme a oxidase peroxisomal-like	SSHrefA3_contig_1183	polyprotein	SSHrefM3_contig_306	methylcrotonoyl- carboxylase subunit mitochondrial-like	SSHrefM3_contig_833	inositol-3-phosphate synthase-like
SSHrefM3_contig_264	probable disease resistance protein at4g33300-like	SSHrefM3_contig_5987	plasma membrane atpase 4-like	SSHrefA3_contig_271	nuclear matrix constituent protein 1-like	SSHrefM3_contig_8709	probable monodehydroascorbate cytoplasmic isoform 2-like
SSHrefM3_contig_169	nitrate transporter -like	SSHrefM3_contig_7137	pyrophosphate-energized vacuolar membrane proton pump-like	SSHrefM3_contig_24	lipoxygenase chloroplastic	SSHrefM3_contig_7740	glutamate--glyoxylate aminotransferase 2
SSHrefM3_contig_809	malic enzyme	SSHrefM3_contig_112	photosystem i p700 apoprotein a2	SSHrefM3_contig_555	alanine--trna ligase-like	SSHrefA3_contig_16	mitochondria fission 1
SSHrefM3_contig_120	leucine-rich repeat receptor-like serine threonine tyrosine-protein kinase sobir1-like	SSHrefM3_contig_6720	polyadenylate-binding protein 2-like	SSHrefM3_contig_799	subtilisin-like protease-like	SSHrefM3_contig_6639	o-acyltransferase wsd1-like
SSHrefM3_contig_189	uncharacterized aarf domain-containing protein kinase chloroplastic-like	SSHrefM3_contig_126	abc transporter f family member 5-like	SSHrefA3_contig_93	polyprotein	SSHrefA3_contig_216	polyprotein
SSHrefM3_contig_88	selenoprotein o-like	SSHrefM3_contig_1975	arginine decarboxylase-like	SSHrefW3_contig_165	rrna intron-encoded homing endonuclease	SSHrefM3_contig_7016	betaine aldehyde dehydrogenase chloroplastic-like
SSHrefM3_contig_4266	chloroplastic-like	SSHrefM3_contig_34	valine--trna ligase-like	SSHrefM3_contig_4289	stromal 70 kda heat shock-related chloroplastic-like	SSHrefM3_contig_8494	protein mrp homolog
SSHrefA3_contig_318	rna polymerase alpha subunit	SSHrefM3_contig_5	elongation factor ts family protein	SSHrefM3_contig_764	calcium-transporting atpase plasma membrane-type-like	SSHrefA3_contig_39	probable wrky transcription factor 40-like
SSHrefA3_contig_271	nuclear matrix constituent protein 1-like	SSHrefM3_contig_836	cellulose synthase a catalytic subunit 2	SSHrefM3_contig_110	peroxisome biogenesis protein 5-like	SSHrefM3_contig_1665	udp-glycosyltransferase 85a5-like
SSHrefA3_contig_16	mitochondria fission 1	SSHrefM3_contig_3076	cyclase dehydrase family protein	SSHrefM3_contig_112	photosystem i p700 apoprotein a2	SSHrefM3_contig_1684	cysteine desulfurase chloroplastic-like
SSHrefM3_contig_1530	regulator of nonsense transcripts upf3-like isoform x1	SSHrefM3_contig_2177	abc transporter b family member	SSHrefM3_contig_2464	heat shock cognate protein 80-like	SSHrefA3_contig_318	rna polymerase alpha subunit
SSHrefM3_contig_143	probable zinc metallopeptidase chloroplastic	SSHrefM3_contig_523	plastidic atp adp-transporter-like	SSHrefM3_contig_126	abc transporter f family member 5-like	SSHrefW3_contig_34	della protein gai1-like
SSHrefM3_contig_423	probable peptide transporter at1g52190-like	SSHrefA3_contig_6	vacuolar cation proton exchanger 3-like	SSHrefM3_contig_1975	arginine decarboxylase-like	SSHrefM3_contig_764	calcium-transporting atpase plasma membrane-type-like
SSHrefM3_contig_6079	catalase isozyme 1	SSHrefM3_contig_6644	26s proteasome non-atpase regulatory subunit 2 1a-like	SSHrefM3_contig_25	flagellar attachment zone protein 1-like	SSHrefA3_contig_26	lysm domain-containing gpi-anchored protein 2-like
SSHrefM3_contig_2981	aldehyde dehydrogenase family 2 member mitochondrial-like	SSHrefM3_contig_6468	heat shock cognate 70 kda protein 2-like	SSHrefM3_contig_118	chloroplast lumen common protein family	SSHrefM3_contig_1624	myosin-2 heavy chain-like
SSHrefM3_contig_833	inositol-3-phosphate synthase-like	SSHrefM3_contig_4	senescence-associated carboxylesterase 101-like	SSHrefM3_contig_15	vacuolar proton atpase a3-like	SSHrefM3_contig_2036	protein iq-domain 14-like
SSHrefM3_contig_8709	probable monodehydroascorbate cytoplasmic isoform 2-like	SSHrefW3_contig_165	rrna intron-encoded homing endonuclease	SSHrefM3_contig_5987	plasma membrane atpase 4-like	SSHrefM3_contig_271	endoplasmin homolog
SSHrefM3_contig_2436	protein argonaute 4	SSHrefM3_contig_168	chaperone protein 1	SSHrefM3_contig_174	signal recognition particle receptor subunit alpha-like	SSHrefM3_contig_4062	myosin heavy chain-related isoform partial
SSHrefM3_contig_7740	glutamate--glyoxylate aminotransferase 2	SSHrefM3_contig_664	nitrate reductase	SSHrefA3_contig_6	vacuolar cation proton exchanger 3-like	SSHrefM3_contig_2436	protein argonaute 4
SSHrefM3_contig_7016	betaine aldehyde dehydrogenase chloroplastic-like	SSHrefM3_contig_42	cellulose synthase a catalytic subunit 1	SSHrefM3_contig_1115	abc transporter c family member 4-like	SSHrefM3_contig_1671	abc transporter f family member 3-like
SSHrefM3_contig_6639	o-acyltransferase wsd1-like	SSHrefA3_contig_53	polyprotein	SSHrefM3_contig_240	myosin-11-like isoform x1	SSHrefM3_contig_167	atpase plasma membrane-type-like
SSHrefM3_contig_2028	glycoprotein 3-alpha-l-fucosyltransferase a-like	SSHrefM3_contig_2029	ferredoxin--nitrite chloroplastic-like	SSHrefM3_contig_2949	ubiquitin-associated translation elongation factor ef1b protein	SSHrefM3_contig_1247	PREDICTED: uncharacterized protein At5g49945-like
SSHrefM3_contig_4	senescence-associated carboxylesterase 101-like	SSHrefA3_contig_2	polyprotein	SSHrefM3_contig_2422	clathrin heavy chain 1-like	SSHrefA3_contig_97	nadh-plastoquinone oxidoreductase subunit 1
SSHrefM3_contig_1624	myosin-2 heavy chain-like	SSHrefW3_contig_1661	homeodomain-like superfamily protein isoform 1	SSHrefM3_contig_705	cell division cycle atpase-like	SSHrefM3_contig_214	digalactosyldiacylglycerol synthase chloroplastic-like
SSHrefM3_contig_2064	methylmalonate-semialdehyde dehydrogenase	SSHrefM3_contig_4266	chloroplastic-like	SSHrefM3_contig_6468	heat shock cognate 70 kda protein 2-like	SSHrefM3_contig_95	regulator of nonsense transcripts upf2-like
SSHrefM3_contig_2023	lecithin-cholesterol acyltransferase-like 4-like	SSHrefM3_contig_259	u3 small nucleolar rna-associated protein 4-like	SSHrefM3_contig_4	senescence-associated carboxylesterase 101-like	SSHrefM3_contig_999	carbon catabolite repressor protein 4 homolog 1-like
SSHrefM3_contig_353	bromodomain protein	SSHrefM3_contig_169	nitrate transporter -like	SSHrefM3_contig_673	zinc finger ccch domain-containing protein 29-like	SSHrefM3_contig_9194	enolase-like
SSHrefM3_contig_757	probable nitrite transporter at1g68570-like	SSHrefM3_contig_2021	protein argonaute 2-like	SSHrefM3_contig_345	atp-dependent dna helicase 2 subunit ku70-like	SSHrefM3_contig_180	bsd domain containing protein
SSHrefM3_contig_2464	heat shock cognate protein 80-like	SSHrefA3_contig_471	ribosomal protein s8	SSHrefM3_contig_42	cellulose synthase a catalytic subunit 1	SSHrefM3_contig_143	probable zinc metallopeptidase chloroplastic
SSHrefM3_contig_1831	dolichyl-diphosphooligosaccharide--protein glycosyltransferase subunit 1a-like	SSHrefM3_contig_494	eukaryotic translation initiation factor 3 subunit b-like	SSHrefM3_contig_725	probable metal-nicotianamine transporter ysl6-like	SSHrefM3_contig_2207	nedd8-activating enzyme e1 catalytic subunit-like
SSHrefM3_contig_1665	udp-glycosyltransferase 85a5-like	SSHrefM3_contig_963	methylenetetrahydrofolate reductase 2-like	SSHrefM3_contig_3076	cyclase dehydrase family protein	SSHrefM3_contig_55	probable transporter mch1-like
SSHrefA3_contig_193	purine permease 3-like	SSHrefM3_contig_374	endoglucanase 25-like	SSHrefM3_contig_6644	26s proteasome non-atpase regulatory subunit 2 1a-like	SSHrefM3_contig_637	acetylornithine deacetylase-like
SSHrefM3_contig_158	uncharacterized partial	SSHrefM3_contig_2009	ketol-acid chloroplastic-like	SSHrefM3_contig_214	digalactosyldiacylglycerol synthase chloroplastic-like	SSHrefM3_contig_1749	chaperone protein chloroplastic-like
SSHrefM3_contig_95	regulator of nonsense transcripts upf2-like	SSHrefM3_contig_2719	yth domain family protein	SSHrefM3_contig_1862	clustered mitochondria protein homolog	SSHrefA3_contig_93	polyprotein
SSHrefW3_contig_34	della protein gai1-like	SSHrefM3_contig_2987	inorganic phosphate transporter 2- chloroplastic-like	SSHrefM3_contig_16	acyl-coenzyme a oxidase peroxisomal-like	SSHrefM3_contig_3507	3-ketoacyl- thiolase peroxisomal-like
SSHrefM3_contig_717	sodium transporter hkt1-like	SSHrefM3_contig_6426	ru large subunit-binding protein subunit chloroplastic-like	SSHrefM3_contig_6276	duf246 domain-containing protein	SSHrefM3_contig_2269	calcium-transporting atpase plasma membrane-type-like
SSHrefM3_contig_1684	cysteine desulfurase chloroplastic-like	SSHrefM3_contig_13	transmembrane 9 superfamily member 4-like	SSHrefM3_contig_2612	chaperone protein chloroplastic-like	SSHrefM3_contig_3152	rna polymerase sigma factor siga-like isoform x1
SSHrefM3_contig_271	endoplasmin homolog	SSHrefM3_contig_15	vacuolar proton atpase a3-like	SSHrefM3_contig_3072	senescence-associated carboxylesterase 101-like	SSHrefA3_contig_212	ribosomal protein l2
SSHrefM3_contig_2873	protein scai-like	SSHrefM3_contig_61	abc transporter b family member 1-like	SSHrefM3_contig_701	beta-glucan-binding protein	SSHrefM3_contig_15	vacuolar proton atpase a3-like
SSHrefM3_contig_4062	myosin heavy chain-related isoform partial	SSHrefM3_contig_2555	dead-box atp-dependent rna helicase 7-like	SSHrefM3_contig_1251	t-complex protein 11-like protein isoform 1	SSHrefM3_contig_1663	zinc finger ccch domain-containing protein 40-like
SSHrefA3_contig_26	lysm domain-containing gpi-anchored protein 2-like	SSHrefW3_contig_1950	malate chloroplastic-like	SSHrefA3_contig_53	polyprotein	SSHrefM3_contig_6137	4-coumarate-- ligase 1-like
SSHrefM3_contig_2036	protein iq-domain 14-like	SSHrefM3_contig_1425	uncharacterized loc101205574	SSHrefM3_contig_2719	yth domain family protein	SSHrefM3_contig_125	alpha-galactosidase-like isoform x1
SSHrefM3_contig_1044	glutathione chloroplastic-like	SSHrefM3_contig_8494	protein mrp homolog	SSHrefM3_contig_168	chaperone protein 1	SSHrefM3_contig_677	protein ethylene insensitive 3
SSHrefM3_contig_869	amino acid permease 6-like	SSHrefM3_contig_1115	abc transporter c family member 4-like	SSHrefA3_contig_2	polyprotein	SSHrefM3_contig_1200	tetratricopeptide repeat protein 5-like
SSHrefM3_contig_112	photosystem i p700 apoprotein a2	SSHrefM3_contig_2422	clathrin heavy chain 1-like	SSHrefM3_contig_260	subtilisin-like protease-like	SSHrefM3_contig_2464	heat shock cognate protein 80-like
SSHrefM3_contig_296	srsf protein kinase 1-like	SSHrefM3_contig_179	heat shock protein sti-like	SSHrefM3_contig_4266	chloroplastic-like	SSHrefM3_contig_1183	long chain acyl- synthetase peroxisomal-like
SSHrefW3_contig_54	pentatricopeptide repeat-containing protein at2g02150-like	SSHrefM3_contig_7723	serine mitochondrial-like	SSHrefM3_contig_146	protein oberon 4-like	SSHrefM3_contig_9496	1-deoxy-d-xylulose 5-phosphate chloroplastic-like
SSHrefM3_contig_9496	1-deoxy-d-xylulose 5-phosphate chloroplastic-like	SSHrefM3_contig_8991	5-methyltetrahydropteroyltriglutamate--homocysteine methyltransferase-like	SSHrefW3_contig_1661	homeodomain-like superfamily protein isoform 1	SSHrefW3_contig_276	30s ribosomal protein s16-like
SSHrefM3_contig_857	macpf domain-containing protein at1g14780-like	SSHrefM3_contig_6498	beta-glucosidase 12-like	SSHrefM3_contig_61	abc transporter b family member 1-like	SSHrefM3_contig_6466	inner membrane protein ppf- chloroplastic-like
SSHrefA3_contig_97	nadh-plastoquinone oxidoreductase subunit 1	SSHrefM3_contig_1326	ferric reduction oxidase chloroplastic-like	SSHrefM3_contig_533	protein transport protein sec31-like isoform x2	SSHrefM3_contig_220	dnaj protein homolog 2-like
SSHrefM3_contig_185	probable serine protease eda2-like	SSHrefM3_contig_10311	heat shock protein 83-like	SSHrefM3_contig_88	selenoprotein o-like	SSHrefM3_contig_185	probable serine protease eda2-like
SSHrefM3_contig_7331	proton pump-interactor 1-like	SSHrefM3_contig_5722	rna polymerase sigma factor chloroplastic mitochondrial-like	SSHrefM3_contig_169	nitrate transporter -like	SSHrefW3_contig_2550	annexin 1
SSHrefM3_contig_1663	zinc finger ccch domain-containing protein 40-like	SSHrefM3_contig_3152	rna polymerase sigma factor siga-like isoform x1	SSHrefM3_contig_2331	u-box domain-containing protein 50-like	SSHrefA3_contig_193	purine permease 3-like
SSHrefM3_contig_1626	fringe-related family protein	SSHrefM3_contig_120	leucine-rich repeat receptor-like serine threonine tyrosine-protein kinase sobir1-like	SSHrefM3_contig_3055	dna damage-binding protein 1-like isoform 1	SSHrefM3_contig_8625	zinc finger protein constans-like 2-like
SSHrefA3_contig_39	probable wrky transcription factor 40-like	SSHrefM3_contig_799	subtilisin-like protease-like	SSHrefM3_contig_120	leucine-rich repeat receptor-like serine threonine tyrosine-protein kinase sobir1-like	SSHrefM3_contig_8964	glyceraldehyde-3-phosphate dehydrogenase chloroplastic-like
SSHrefM3_contig_637	acetylornithine deacetylase-like	SSHrefM3_contig_2436	protein argonaute 4	SSHrefA3_contig_3	thiol protease aleurain-like	SSHrefM3_contig_522	glycerol kinase
SSHrefM3_contig_5366	probable amino acid permease 7-like	SSHrefM3_contig_2648	cytochrome p450 93a3-like	SSHrefM3_contig_179	heat shock protein sti-like	SSHrefM3_contig_921	small rna degrading nuclease 3-like
SSHrefM3_contig_1495	threonine chloroplastic-like	SSHrefM3_contig_224	peptidyl-prolyl cis-trans isomerase fkbp62-like	SSHrefM3_contig_8448	#NAME?	SSHrefM3_contig_1495	threonine chloroplastic-like
SSHrefM3_contig_15	vacuolar proton atpase a3-like	SSHrefM3_contig_2992	phototropin-2-like isoform x2	SSHrefM3_contig_19	exocyst complex component exo70b1-like	SSHrefM3_contig_4592	30s ribosomal protein chloroplastic-like
SSHrefM3_contig_3507	3-ketoacyl- thiolase peroxisomal-like	SSHrefM3_contig_8647	nadh-plastoquinone oxidoreductase subunit 5	SSHrefM3_contig_34	valine--trna ligase-like	SSHrefM3_contig_2502	cyclic dof factor 2-like
SSHrefM3_contig_2502	cyclic dof factor 2-like	SSHrefM3_contig_184	cdk5rap1-like isoform x1	SSHrefM3_contig_835	alkaline neutral invertase cinv1-like	SSHrefM3_contig_620	heat shock 70 kda
SSHrefM3_contig_2207	nedd8-activating enzyme e1 catalytic subunit-like	SSHrefM3_contig_3137	probable rhamnose biosynthetic enzyme 1-like isoform x2	SSHrefM3_contig_923	filament-like plant protein 4-like isoform x1	SSHrefM3_contig_149	polyol transporter 5-like
SSHrefM3_contig_2269	calcium-transporting atpase plasma membrane-type-like	SSHrefW3_contig_2280	mediator-associated protein 1-like	SSHrefA3_contig_1183	polyprotein	SSHrefM3_contig_2778	wd repeat-containing protein 70-like
SSHrefM3_contig_494	eukaryotic translation initiation factor 3 subunit b-like	SSHrefM3_contig_6079	catalase isozyme 1	SSHrefM3_contig_7376	photosystem ii cp47 chlorophyll apoprotein	SSHrefM3_contig_7195	amsh-like ubiquitin thioesterase 3-like
SSHrefM3_contig_601	duf21 domain-containing protein at4g14240-like	SSHrefM3_contig_1852	nadh-plastoquinone oxidoreductase subunit 4	SSHrefM3_contig_2008	dna ligase 1	SSHrefM3_contig_1099	shaggy-related protein kinase alpha
SSHrefM3_contig_2778	wd repeat-containing protein 70-like	SSHrefM3_contig_149	polyol transporter 5-like	SSHrefM3_contig_87	serine threonine-protein kinase vrk1-like	SSHrefM3_contig_601	duf21 domain-containing protein at4g14240-like
SSHrefM3_contig_220	dnaj protein homolog 2-like	SSHrefM3_contig_2403	root phototropism protein 2-like	SSHrefM3_contig_51	phosphoinositide phosphatase sac3-like isoform x1	SSHrefM3_contig_5668	dnaj homolog mitochondrial-like isoform x1
SSHrefW3_contig_276	30s ribosomal protein s16-like	SSHrefM3_contig_49	116 kda u5 small nuclear ribonucleoprotein component-like	SSHrefM3_contig_2858	ankyrin repeat-containing protein at5g02620-like	SSHrefM3_contig_242	probable protein phosphatase 2c 6-like
SSHrefM3_contig_6466	inner membrane protein ppf- chloroplastic-like	SSHrefM3_contig_833	inositol-3-phosphate synthase-like	SSHrefA3_contig_630	hypothetical chloroplast rf68	SSHrefM3_contig_5447	ribulose bisphosphate carboxylase oxygenase activase chloroplastic-like
SSHrefM3_contig_9194	enolase-like	SSHrefM3_contig_557	beta-adaptin-like protein c-like	SSHrefM3_contig_370	arm repeat superfamily protein	SSHrefM3_contig_2023	lecithin-cholesterol acyltransferase-like 4-like
SSHrefM3_contig_2623	probable protein phosphatase 2c 33	SSHrefM3_contig_2735	lycopene beta chloroplastic-like	SSHrefM3_contig_6426	ru large subunit-binding protein subunit chloroplastic-like	SSHrefA3_contig_120	homeobox-leucine zipper protein athb-6-like
SSHrefM3_contig_1200	tetratricopeptide repeat protein 5-like	SSHrefA3_contig_869	polyprotein	SSHrefM3_contig_458	protein executer chloroplastic-like	SSHrefM3_contig_1376	s-adenosylmethionine synthase-like
SSHrefM3_contig_149	polyol transporter 5-like	SSHrefM3_contig_2	heat shock protein	SSHrefM3_contig_198	zinc finger ccch domain-containing protein 13-like isoform x1	SSHrefA3_contig_25	mitochondrial chaperone bcs1
SSHrefM3_contig_125	alpha-galactosidase-like isoform x1	SSHrefM3_contig_8709	probable monodehydroascorbate cytoplasmic isoform 2-like	SSHrefM3_contig_2981	aldehyde dehydrogenase family 2 member mitochondrial-like	SSHrefM3_contig_264	probable disease resistance protein at4g33300-like
SSHrefA3_contig_392	photosystem ii 44 kda protein	SSHrefM3_contig_7740	glutamate--glyoxylate aminotransferase 2	SSHrefM3_contig_6137	4-coumarate-- ligase 1-like	SSHrefA3_contig_191	nadp-dependent alkenal double bond reductase p1-like
SSHrefM3_contig_9404	hydroquinone glucosyltransferase-like	SSHrefM3_contig_555	alanine--trna ligase-like	SSHrefM3_contig_497	transcription initiation factor tfiid subunit 5-like	SSHrefM3_contig_160	beta-ureidopropionase
SSHrefM3_contig_677	protein ethylene insensitive 3	SSHrefM3_contig_3063	uncharacterized aarf domain-containing protein kinase chloroplastic-like	SSHrefM3_contig_2436	protein argonaute 4	SSHrefM3_contig_3569	sucrose-phosphatase 1-like
SSHrefM3_contig_1099	shaggy-related protein kinase alpha	SSHrefM3_contig_97	phosphoglycerate chloroplastic-like	SSHrefM3_contig_224	peptidyl-prolyl cis-trans isomerase fkbp62-like	SSHrefM3_contig_5295	serine--glyoxylate aminotransferase
SSHrefM3_contig_701	beta-glucan-binding protein	SSHrefA3_contig_809	nadh-plastoquinone oxidoreductase subunit 6	SSHrefM3_contig_2669	brefeldin a-inhibited guanine nucleotide-exchange protein 2-like	SSHrefA3_contig_9	transcription factor tcp9-like
SSHrefM3_contig_217	serine threonine-protein kinase wnk1-like	SSHrefM3_contig_139	v-type proton atpase catalytic subunit a	SSHrefM3_contig_2103	ubx domain-containing family protein	SSHrefA3_contig_408	ribonuclease h protein at1g65750-like
SSHrefM3_contig_216	topless-related protein 3-like	SSHrefM3_contig_2981	aldehyde dehydrogenase family 2 member mitochondrial-like	SSHrefM3_contig_2873	protein scai-like	SSHrefM3_contig_1115	abc transporter c family member 4-like
SSHrefA3_contig_37	s-adenosylmethionine decarboxylase	SSHrefA3_contig_1058	resistance protein	SSHrefM3_contig_2236	magnesium-chelatase subunit chloroplastic-like	SSHrefM3_contig_493	serine threonine-protein kinase cbk1-like
SSHrefM3_contig_8964	glyceraldehyde-3-phosphate dehydrogenase chloroplastic-like	SSHrefM3_contig_2173	yth domain family protein	SSHrefM3_contig_454	low quality protein: uncharacterized loc101216716	SSHrefM3_contig_6248	delta-1-pyrroline-5-carboxylate synthase-like isoform x2
SSHrefM3_contig_522	glycerol kinase	SSHrefA3_contig_29	cytochrome b6	SSHrefM3_contig_2029	ferredoxin--nitrite chloroplastic-like	SSHrefM3_contig_353	bromodomain protein
SSHrefM3_contig_5668	dnaj homolog mitochondrial-like isoform x1	SSHrefM3_contig_652	oligopeptidase a-like	SSHrefM3_contig_423	probable peptide transporter at1g52190-like	SSHrefW3_contig_54	pentatricopeptide repeat-containing protein at2g02150-like
SSHrefM3_contig_57	probable sucrose-phosphate synthase 3-like	SSHrefM3_contig_33	protein transport inhibitor response 1-like	SSHrefM3_contig_1425	uncharacterized loc101205574	SSHrefM3_contig_6596	nadh dehydrogenase
SSHrefW3_contig_2550	annexin 1	SSHrefM3_contig_1977	pentatricopeptide repeat-containing protein chloroplastic-like	SSHrefM3_contig_2021	protein argonaute 2-like	SSHrefM3_contig_2230	tom1-like protein 2
SSHrefM3_contig_4592	30s ribosomal protein chloroplastic-like	SSHrefM3_contig_868	rna polymerase sigma factor sigc-like	SSHrefM3_contig_2064	methylmalonate-semialdehyde dehydrogenase	SSHrefW3_contig_2289	cinnamoyl- reductase 1-like
SSHrefM3_contig_8357	udp-glycosyltransferase 74e2-like	SSHrefM3_contig_9496	1-deoxy-d-xylulose 5-phosphate chloroplastic-like	SSHrefM3_contig_1793	neurochondrin-like	SSHrefM3_contig_158	uncharacterized partial
SSHrefM3_contig_1605	pentatricopeptide repeat-containing protein chloroplastic-like	SSHrefM3_contig_1044	glutathione chloroplastic-like	SSHrefM3_contig_2046	rna polymerase-associated protein rtf1 homolog	SSHrefM3_contig_2228	insulinase (peptidase family m16) family protein isoform 2
SSHrefM3_contig_2046	rna polymerase-associated protein rtf1 homolog	SSHrefM3_contig_898	glycine dehydrogenase	SSHrefM3_contig_314	serine threonine-protein kinase blus1-like isoform x1	SSHrefM3_contig_1553	vicianin hydrolase-like
SSHrefM3_contig_1256	potassium transporter 7-like	SSHrefM3_contig_1955	protein toc75- chloroplastic-like	SSHrefA3_contig_207	receptor-like protein kinase	SSHrefW3_contig_57	tpr domain protein
SSHrefM3_contig_2129	abc transporter b family member 25-like	SSHrefM3_contig_7894	glutamyl-trna reductase chloroplastic-like	SSHrefM3_contig_757	probable nitrite transporter at1g68570-like	SSHrefM3_contig_862	rhomboid-related intramembrane serine protease family isoform 1
SSHrefM3_contig_5295	serine--glyoxylate aminotransferase	SSHrefM3_contig_344	abc transporter g family member 1-like	SSHrefM3_contig_296	srsf protein kinase 1-like	SSHrefM3_contig_1251	t-complex protein 11-like protein isoform 1
SSHrefM3_contig_5447	ribulose bisphosphate carboxylase oxygenase activase chloroplastic-like	SSHrefM3_contig_869	amino acid permease 6-like	SSHrefM3_contig_2772	probable lysine-specific demethylase jmj14-like isoform x1	SSHrefM3_contig_7149	dicer-like protein 4
SSHrefM3_contig_710	dihydropyrimidine dehydrogenase	SSHrefM3_contig_67	dna-directed rna polymerase ii subunit rpb2-like	SSHrefM3_contig_264	probable disease resistance protein at4g33300-like	SSHrefM3_contig_296	srsf protein kinase 1-like
SSHrefM3_contig_1845	transmembrane protein 184 homolog ddb_g0279555-like isoform x1	SSHrefM3_contig_1697	t-complex protein 1 subunit epsilon-like	SSHrefM3_contig_192	2-hydroxyacyl- lyase-like	SSHrefA3_contig_8	Uncharacterized protein isoform 3
SSHrefM3_contig_348	tubby-like f-box protein 8	SSHrefM3_contig_30	cell division cycle protein 48 homolog	SSHrefM3_contig_7140	f-box lrr-repeat protein 13-like	SSHrefM3_contig_7723	serine mitochondrial-like
SSHrefM3_contig_7243	fatty acid biosynthesis 1 isoform 1	SSHrefM3_contig_2534	t-complex protein 1 subunit theta-like	SSHrefM3_contig_2491	probable peptide nitrate transporter at5g14940-like	SSHrefM3_contig_3154	atpase subunit 1
SSHrefM3_contig_1376	s-adenosylmethionine synthase-like	SSHrefM3_contig_1831	dolichyl-diphosphooligosaccharide--protein glycosyltransferase subunit 1a-like	SSHrefM3_contig_912	PREDICTED: uncharacterized protein LOC101507508 isoform X2	SSHrefM3_contig_8357	udp-glycosyltransferase 74e2-like
SSHrefA3_contig_25	mitochondrial chaperone bcs1	SSHrefM3_contig_8323	probable galactose-1-phosphate uridyltransferase-like	SSHrefM3_contig_17	probable sucrose-phosphate synthase 1	SSHrefM3_contig_7453	protein sgt1 homolog
SSHrefM3_contig_213	uncharacterized membrane protein ymr155w-like	SSHrefM3_contig_3055	dna damage-binding protein 1-like isoform 1	SSHrefM3_contig_7723	serine mitochondrial-like	SSHrefM3_contig_6426	ru large subunit-binding protein subunit chloroplastic-like
SSHrefM3_contig_777	sucrose synthase 2-like	SSHrefM3_contig_435	dnaj heat shock n-terminal domain-containing protein	SSHrefA3_contig_392	photosystem ii 44 kda protein	SSHrefM3_contig_6413	vacuolar protein sorting-associated protein 41 homolog
SSHrefM3_contig_4099	frigida-like protein 4a-like	SSHrefM3_contig_46	probable e3 ubiquitin-protein ligase ari7-like	SSHrefM3_contig_2110	ferric reduction oxidase mitochondrial-like	SSHrefM3_contig_475	protein phosphatase 2c 57-like
SSHrefM3_contig_180	bsd domain containing protein	SSHrefM3_contig_65	ru large subunit-binding protein subunit chloroplastic-like	SSHrefA3_contig_55	probable methionine--trna ligase-like	SSHrefM3_contig_1044	glutathione chloroplastic-like
SSHrefA3_contig_55	probable methionine--trna ligase-like	SSHrefW3_contig_34	della protein gai1-like	SSHrefM3_contig_3019	pyridoxal phosphate-dependent transferases superfamily protein	SSHrefM3_contig_2707	v-type proton atpase subunit c-like
SSHrefA3_contig_408	ribonuclease h protein at1g65750-like	SSHrefM3_contig_81	topless-related protein 3-like	SSHrefM3_contig_8494	protein mrp homolog	SSHrefM3_contig_348	tubby-like f-box protein 8
SSHrefM3_contig_983	elongation factor 2-like	SSHrefM3_contig_10	probable glutamate--trna cytoplasmic-like	SSHrefM3_contig_494	eukaryotic translation initiation factor 3 subunit b-like	SSHrefM3_contig_1965	4-hydroxy-3-methylbut-2-enyl diphosphate chloroplastic-like
SSHrefM3_contig_3767	polyketide cyclase dehydrase and lipid transport superfamily protein	SSHrefM3_contig_1665	udp-glycosyltransferase 85a5-like	SSHrefM3_contig_5722	rna polymerase sigma factor chloroplastic mitochondrial-like	SSHrefM3_contig_3454	isoliquiritigenin 2 -o-methyltransferase-like
SSHrefM3_contig_5547	elongation factor chloroplastic-like	SSHrefM3_contig_5591	primary amine oxidase-like	SSHrefM3_contig_1530	regulator of nonsense transcripts upf3-like isoform x1	SSHrefM3_contig_2383	e3 ubiquitin-protein ligase upl1-like isoform x2
SSHrefA3_contig_191	nadp-dependent alkenal double bond reductase p1-like	SSHrefM3_contig_212	hypothetical protein MTR_7g101130	SSHrefA3_contig_16	mitochondria fission 1	SSHrefM3_contig_19	exocyst complex component exo70b1-like
SSHrefM3_contig_1247	PREDICTED: uncharacterized protein At5g49945-like	SSHrefM3_contig_2391	asparagine synthetase	SSHrefM3_contig_600	clathrin assembly protein at5g35200-like	SSHrefA3_contig_123	40s ribosomal protein s11-like
SSHrefM3_contig_6248	delta-1-pyrroline-5-carboxylate synthase-like isoform x2	SSHrefM3_contig_439	spermidine hydroxycinnamoyl transferase-like	SSHrefM3_contig_519	pyrophosphate-energized membrane proton pump 3-like isoform x1	SSHrefM3_contig_1489	udp-glycosyltransferase 92a1-like
SSHrefM3_contig_160	beta-ureidopropionase	SSHrefM3_contig_8701	atp synthase cf1 beta subunit	SSHrefM3_contig_3152	rna polymerase sigma factor siga-like isoform x1	SSHrefM3_contig_2646	u-box domain-containing protein 9-like
SSHrefA3_contig_228	thioredoxin-like protein cxxs1	SSHrefM3_contig_6087	glyceraldehyde-3-phosphate dehydrogenase chloroplastic-like	SSHrefM3_contig_149	polyol transporter 5-like	SSHrefW3_contig_2036	protein dehydration-induced 19 homolog 3-like
SSHrefW3_contig_2289	cinnamoyl- reductase 1-like	SSHrefM3_contig_9404	hydroquinone glucosyltransferase-like	SSHrefM3_contig_2469	oberon-like protein	SSHrefM3_contig_3046	cell wall protein awa1-like isoform x2
SSHrefM3_contig_8647	nadh-plastoquinone oxidoreductase subunit 5	SSHrefM3_contig_218	eukaryotic translation initiation factor 3 subunit c-like	SSHrefM3_contig_745	glutamine--fructose-6-phosphate aminotransferase	SSHrefM3_contig_306	methylcrotonoyl- carboxylase subunit mitochondrial-like
SSHrefM3_contig_475	protein phosphatase 2c 57-like	SSHrefA3_contig_212	ribosomal protein l2	SSHrefM3_contig_3137	probable rhamnose biosynthetic enzyme 1-like isoform x2	SSHrefM3_contig_3126	tpr repeat-containing thioredoxin tdx-like
SSHrefM3_contig_8701	atp synthase cf1 beta subunit	SSHrefA3_contig_13	12-oxophytodienoate reductase 2-like	SSHrefM3_contig_30	cell division cycle protein 48 homolog	SSHrefM3_contig_2629	uncharacterized wd repeat-containing
SSHrefM3_contig_620	heat shock 70 kda	SSHrefM3_contig_2076	atp-dependent zinc metalloprotease ftsh chloroplastic-like	SSHrefM3_contig_2129	abc transporter b family member 25-like	SSHrefM3_contig_2992	phototropin-2-like isoform x2
SSHrefM3_contig_2534	t-complex protein 1 subunit theta-like	SSHrefA3_contig_392	photosystem ii 44 kda protein	SSHrefM3_contig_143	probable zinc metallopeptidase chloroplastic	SSHrefM3_contig_1150	dead-box atp-dependent rna helicase 35
SSHrefM3_contig_153	phospholipase a1-iidelta-like	SSHrefM3_contig_1605	pentatricopeptide repeat-containing protein chloroplastic-like	SSHrefM3_contig_7298	probable -trehalose-phosphate synthase	SSHrefM3_contig_351	leucine-rich repeat extensin-like protein 2-like
SSHrefW3_contig_57	tpr domain protein	SSHrefM3_contig_1735	uncharacterized aarf domain-containing protein kinase chloroplastic-like	SSHrefM3_contig_722	hypothetical chloroplast rf19	SSHrefM3_contig_8374	glutamate receptor -like
SSHrefM3_contig_346	shaggy-related protein kinase kappa	SSHrefM3_contig_2171	dihydrolipoyl mitochondrial	SSHrefM3_contig_2588	peroxisomal fatty acid beta-oxidation multifunctional protein aim1-like	SSHrefA3_contig_55	probable methionine--trna ligase-like
SSHrefM3_contig_347	potassium channel akt2 3-like	SSHrefM3_contig_331	atp sulfurylase chloroplastic-like	SSHrefM3_contig_2285	PREDICTED: uncharacterized protein LOC101514755 isoform X2	SSHrefM3_contig_10182	glutaredoxin family protein
SSHrefM3_contig_2	heat shock protein	SSHrefM3_contig_2170	psbb mrna maturation factor chloroplastic	SSHrefM3_contig_847	dynamin-related protein 5a-like	SSHrefM3_contig_7604	vacuolar protein sorting-associated protein 35a-like
SSHrefM3_contig_2598	ectonucleotide pyrophosphatase phosphodiesterase family member 3-like	SSHrefM3_contig_5547	elongation factor chloroplastic-like	SSHrefM3_contig_328	type i inositol -trisphosphate 5-phosphatase 1-like isoform x2	SSHrefM3_contig_8701	atp synthase cf1 beta subunit
SSHrefA3_contig_8	Uncharacterized protein isoform 3	SSHrefM3_contig_2205	cbl-interacting serine threonine-protein kinase 6-like	SSHrefM3_contig_189	uncharacterized aarf domain-containing protein kinase chloroplastic-like	SSHrefM3_contig_2469	oberon-like protein
SSHrefM3_contig_195	paired amphipathic helix protein sin3-like 2-like	SSHrefM3_contig_2544	sucrose transport protein suc8-like	SSHrefM3_contig_10	probable glutamate--trna cytoplasmic-like	SSHrefA3_contig_104	anthranilate synthase beta subunit chloroplastic-like
SSHrefA3_contig_222	eukaryotic translation initiation factor 2 subunit beta-like isoform x1	SSHrefM3_contig_211	calcium-transporting atpase endoplasmic reticulum-type-like	SSHrefM3_contig_347	potassium channel akt2 3-like	SSHrefM3_contig_809	malic enzyme
SSHrefA3_contig_123	40s ribosomal protein s11-like	SSHrefM3_contig_9194	enolase-like	SSHrefM3_contig_48	exocyst complex component exo70b1-like	SSHrefM3_contig_1304	f-box kelch-repeat protein at3g23880-like
SSHrefM3_contig_8513	ninja-family protein mc410-like	SSHrefM3_contig_6032	amino acid permease 8-like	SSHrefM3_contig_459	protein argonaute 4	SSHrefM3_contig_346	shaggy-related protein kinase kappa
SSHrefA3_contig_9	transcription factor tcp9-like	SSHrefM3_contig_1671	abc transporter f family member 3-like	SSHrefM3_contig_1175	phosphoglucomutase family protein	SSHrefM3_contig_2046	rna polymerase-associated protein rtf1 homolog
SSHrefM3_contig_1489	udp-glycosyltransferase 92a1-like	SSHrefM3_contig_813	protein transport protein sec61 subunit alpha-like	SSHrefM3_contig_227	clustered mitochondria protein homolog	SSHrefW3_contig_2715	translation initiation factor if-3-like
SSHrefM3_contig_7453	protein sgt1 homolog	SSHrefM3_contig_8805	t-complex protein 1 subunit beta-like	SSHrefM3_contig_2895	beta-galactosidase 1-like	SSHrefA3_contig_87	---NA---
SSHrefM3_contig_1355	atp-dependent zinc metalloprotease ftsh chloroplastic-like	SSHrefM3_contig_357	receptor-like protein kinase hsl1-like	SSHrefM3_contig_2534	t-complex protein 1 subunit theta-like	SSHrefM3_contig_112	photosystem i p700 apoprotein a2
SSHrefM3_contig_1345	beta-d-xylosidase 1-like	SSHrefA3_contig_97	nadh-plastoquinone oxidoreductase subunit 1	SSHrefM3_contig_748	superkiller viralicidic activity 2-like 2-like	SSHrefM3_contig_2859	uncharacterized loc101208119
SSHrefM3_contig_1956	protein tic chloroplastic-like	SSHrefM3_contig_1782	3-ketoacyl- synthase 10-like	SSHrefM3_contig_219	cyclic nucleotide-gated ion channel 1-like	SSHrefW3_contig_215	desiccation protectant protein lea14 homolog
SSHrefM3_contig_3454	isoliquiritigenin 2 -o-methyltransferase-like	SSHrefM3_contig_187	protein chloroplastic	SSHrefM3_contig_200	cyclic nucleotide-gated ion channel 2-like	SSHrefM3_contig_153	phospholipase a1-iidelta-like
SSHrefM3_contig_184	cdk5rap1-like isoform x1	SSHrefM3_contig_866	alpha- glucan phosphorylase l chloroplastic amyloplastic-like	SSHrefA3_contig_1019	uncharacterized loc101216242	SSHrefM3_contig_4571	peroxidase
SSHrefM3_contig_174	signal recognition particle receptor subunit alpha-like	SSHrefM3_contig_2431	nitrate transporter -like	SSHrefM3_contig_5591	primary amine oxidase-like	SSHrefA3_contig_129	nuclear transcription factor y subunit a-1-like isoform x1
SSHrefM3_contig_7723	serine mitochondrial-like	SSHrefM3_contig_333	uncharacterized loc101204288	SSHrefM3_contig_963	methylenetetrahydrofolate reductase 2-like	SSHrefM3_contig_8647	nadh-plastoquinone oxidoreductase subunit 5
SSHrefM3_contig_600	clathrin assembly protein at5g35200-like	SSHrefM3_contig_858	plastid movement impaired1	SSHrefM3_contig_164	nicotinate phosphoribosyltransferase-like	SSHrefW3_contig_261	proline- glutamic acid- and leucine-rich protein 1-like
SSHrefM3_contig_1824	ring u-box superfamily protein	SSHrefM3_contig_921	small rna degrading nuclease 3-like	SSHrefM3_contig_47	nuclear matrix constituent protein 1-like	SSHrefM3_contig_1990	signal recognition particle 43 kda chloroplastic-like
SSHrefM3_contig_1208	cysteinyl-trna synthetase	SSHrefM3_contig_897	delta -fatty-acid desaturase-like	SSHrefW3_contig_169	f-box fbd lrr-repeat protein at1g78750-like	SSHrefM3_contig_1074	proteoglycan 4
SSHrefM3_contig_784	light-inducible protein cprf2-like	SSHrefM3_contig_3072	senescence-associated carboxylesterase 101-like	SSHrefM3_contig_211	calcium-transporting atpase endoplasmic reticulum-type-like	SSHrefA3_contig_14	chloroplast stem-loop binding protein of 41 kda chloroplastic-like
SSHrefM3_contig_6624	glycylpeptide n-tetradecanoyltransferase 1-like	SSHrefM3_contig_88	selenoprotein o-like	SSHrefM3_contig_2028	glycoprotein 3-alpha-l-fucosyltransferase a-like	SSHrefM3_contig_8406	signal peptide peptidase-like 2-like
SSHrefM3_contig_855	histone-lysine n-methyltransferase setd3-like	SSHrefM3_contig_2097	elongation factor chloroplastic-like	SSHrefM3_contig_158	uncharacterized partial	SSHrefM3_contig_8855	#NAME?
SSHrefM3_contig_8625	zinc finger protein constans-like 2-like	SSHrefM3_contig_2897	lipoxygenase	SSHrefM3_contig_809	malic enzyme	SSHrefM3_contig_99	probable boi-related e3 ubiquitin-protein ligase 3
SSHrefM3_contig_2422	clathrin heavy chain 1-like	SSHrefM3_contig_2102	lysophospholipid acyltransferase 1	SSHrefM3_contig_2992	phototropin-2-like isoform x2	SSHrefM3_contig_277	b3 domain-containing transcription factor vrn1-like isoform x1
SSHrefM3_contig_3247	peroxisome biogenesis factor 10-like	SSHrefM3_contig_3344	cytochrome p450	SSHrefM3_contig_2735	lycopene beta chloroplastic-like	SSHrefM3_contig_5865	nadph--cytochrome p450 reductase-like
SSHrefM3_contig_3126	tpr repeat-containing thioredoxin tdx-like	SSHrefM3_contig_601	duf21 domain-containing protein at4g14240-like	SSHrefM3_contig_1398	succinate-semialdehyde mitochondrial-like	SSHrefM3_contig_1855	PREDICTED: uncharacterized protein LOC101500032
SSHrefW3_contig_165	rrna intron-encoded homing endonuclease	SSHrefW3_contig_53	---NA---	SSHrefW3_contig_2280	mediator-associated protein 1-like	SSHrefW3_contig_44	ornithine mitochondrial-like
SSHrefM3_contig_351	leucine-rich repeat extensin-like protein 2-like	SSHrefM3_contig_1615	protein tic chloroplastic-like	SSHrefM3_contig_3342	dentin sialophospho	SSHrefM3_contig_2769	transcription factor bhlh3-like
SSHrefM3_contig_8374	glutamate receptor -like	SSHrefW3_contig_276	30s ribosomal protein s16-like	SSHrefM3_contig_678	ubiquitin-associated domain-containing family protein	SSHrefM3_contig_16	acyl-coenzyme a oxidase peroxisomal-like
SSHrefM3_contig_1150	dead-box atp-dependent rna helicase 35	SSHrefM3_contig_538	zinc metalloprotease slr1821-like	SSHrefM3_contig_1847	histone deacetylase 19-like	SSHrefM3_contig_4	senescence-associated carboxylesterase 101-like
SSHrefM3_contig_110	peroxisome biogenesis protein 5-like	SSHrefM3_contig_3507	3-ketoacyl- thiolase peroxisomal-like	SSHrefM3_contig_6079	catalase isozyme 1	SSHrefM3_contig_2287	succinate dehydrogenase
SSHrefM3_contig_10182	glutaredoxin family protein	SSHrefM3_contig_165	pentatricopeptide repeat-containing protein chloroplastic-like	SSHrefM3_contig_10311	heat shock protein 83-like	SSHrefM3_contig_9542	seed lipoxygenase
SSHrefM3_contig_7295	xylose isomerase-like	SSHrefM3_contig_14	heat shock 70 kda protein 15-like	SSHrefM3_contig_7345	ribosomal rna processing protein 1 homolog	SSHrefM3_contig_514	polyol transporter 5-like
SSHrefM3_contig_1649	probable aspartyl aminopeptidase-like	SSHrefM3_contig_1677	long chain acyl- synthetase 8-like	SSHrefM3_contig_184	cdk5rap1-like isoform x1	SSHrefM3_contig_743	acyl-coenzyme a thioesterase 8-like
SSHrefM3_contig_9542	seed lipoxygenase	SSHrefM3_contig_9592	uncharacterized calcium-binding protein at1g02270-like	SSHrefM3_contig_3703	c-terminal processing chloroplastic-like	SSHrefM3_contig_2637	heat shock cognate 70 kda protein 2-like
SSHrefM3_contig_1304	f-box kelch-repeat protein at3g23880-like	SSHrefM3_contig_749	phenylalanine--trna chloroplastic mitochondrial-like	SSHrefM3_contig_2507	probable ubiquitin conjugation factor e4-like	SSHrefM3_contig_2156	lipoamide acyltransferase component of branched-chain alpha-keto acid dehydrogenase mitochondrial-like
SSHrefM3_contig_2707	v-type proton atpase subunit c-like	SSHrefM3_contig_221	sterol 14-demethylase-like	SSHrefW3_contig_50	ibr domain containing protein	SSHrefM3_contig_2515	golgin subfamily a member 5-like isoform x2
SSHrefM3_contig_1110	probable protein disulfide-isomerase a6	SSHrefM3_contig_6466	inner membrane protein ppf- chloroplastic-like	SSHrefW3_contig_38	---NA---	SSHrefM3_contig_39	d-3-phosphoglycerate dehydrogenase-like isoform x2
SSHrefM3_contig_1847	histone deacetylase 19-like	SSHrefM3_contig_1	spermidine hydroxycinnamoyl transferase-like	SSHrefM3_contig_1626	fringe-related family protein	SSHrefM3_contig_4580	putative type 1 membrane family protein
SSHrefW3_contig_2715	translation initiation factor if-3-like	SSHrefM3_contig_961	aminoacylase-1-like isoform x2	SSHrefM3_contig_2839	chaperone protein dnaj	SSHrefM3_contig_9822	probable phosphatidylinositol 4-kinase type 2-beta at1g26270-like
SSHrefM3_contig_1251	t-complex protein 11-like protein isoform 1	SSHrefM3_contig_1175	phosphoglucomutase family protein	SSHrefM3_contig_858	plastid movement impaired1	SSHrefM3_contig_3183	dehydration-responsive protein rd22
SSHrefW3_contig_44	ornithine mitochondrial-like	SSHrefM3_contig_7606	diaminopimelate decarboxylase chloroplastic-like	SSHrefM3_contig_833	inositol-3-phosphate synthase-like	SSHrefM3_contig_3767	polyketide cyclase dehydrase and lipid transport superfamily protein
SSHrefA3_contig_87	---NA---	SSHrefM3_contig_1794	cysteine--trna cytoplasmic-like isoform x1	SSHrefM3_contig_13	transmembrane 9 superfamily member 4-like	SSHrefM3_contig_396	phosphoglycerate cytosolic-like
SSHrefM3_contig_8597	udp-glycosyltransferase 83a1-like	SSHrefM3_contig_1957	dicarboxylate transporter chloroplastic-like	SSHrefM3_contig_1831	dolichyl-diphosphooligosaccharide--protein glycosyltransferase subunit 1a-like	SSHrefM3_contig_4532	mo25-like protein at5g47540-like
SSHrefM3_contig_1787	protein tic chloroplastic-like	SSHrefM3_contig_5668	dnaj homolog mitochondrial-like isoform x1	SSHrefM3_contig_217	serine threonine-protein kinase wnk1-like	SSHrefM3_contig_2932	cop9 signalosome complex subunit 1-like
SSHrefM3_contig_2859	uncharacterized loc101208119	SSHrefM3_contig_1099	shaggy-related protein kinase alpha	SSHrefM3_contig_868	rna polymerase sigma factor sigc-like	SSHrefM3_contig_2601	3-phosphoinositide-dependent protein kinase-1
SSHrefM3_contig_6166	f-box lrr-repeat protein 14	SSHrefM3_contig_8904	basic leucine zipper and w2 domain-containing protein 2-like	SSHrefM3_contig_2293	zinc finger ccch domain-containing protein 44-like	SSHrefW3_contig_2512	chaperone protein dnaj 49-like
SSHrefM3_contig_2629	uncharacterized wd repeat-containing	SSHrefM3_contig_620	heat shock 70 kda	SSHrefM3_contig_9781	cullin-3a-like	SSHrefM3_contig_9407	protein sde2 homolog
SSHrefM3_contig_4483	lec14b homolog isoform x2	SSHrefM3_contig_4352	nicotiana tabacum orf	SSHrefW3_contig_180	transmembrane protein 214-a isoform 1	SSHrefA3_contig_255	fructose- - cytosolic-like
SSHrefM3_contig_2228	insulinase (peptidase family m16) family protein isoform 2	SSHrefM3_contig_1684	cysteine desulfurase chloroplastic-like	SSHrefM3_contig_6810	heat shock 70 kda mitochondrial-like	SSHrefM3_contig_2263	hypothetical protein MTR_5g014430
SSHrefW3_contig_215	desiccation protectant protein lea14 homolog	SSHrefM3_contig_809	malic enzyme	SSHrefM3_contig_1663	zinc finger ccch domain-containing protein 40-like	SSHrefM3_contig_1590	glutamic acid-rich isoform x2
SSHrefM3_contig_514	polyol transporter 5-like	SSHrefM3_contig_8254	eukaryotic translation initiation factor 3 subunit m-like	SSHrefM3_contig_2009	ketol-acid chloroplastic-like	SSHrefM3_contig_710	dihydropyrimidine dehydrogenase
SSHrefM3_contig_8855	#NAME?	SSHrefM3_contig_2023	lecithin-cholesterol acyltransferase-like 4-like	SSHrefM3_contig_7377	histone deacetylase 19-like	SSHrefM3_contig_558	glucan endo- -beta-glucosidase-like
SSHrefM3_contig_921	small rna degrading nuclease 3-like	SSHrefA3_contig_1143	transducin family protein wd-40 repeat family protein isoform 1	SSHrefM3_contig_2139	g-type lectin s-receptor-like serine threonine-protein kinase rlk1-like	SSHrefM3_contig_784	light-inducible protein cprf2-like
SSHrefM3_contig_124	polyadenylate-binding protein-interacting protein 12-like	SSHrefM3_contig_8964	glyceraldehyde-3-phosphate dehydrogenase chloroplastic-like	SSHrefM3_contig_1624	myosin-2 heavy chain-like	SSHrefM3_contig_1830	u-box domain-containing protein 44-like
SSHrefM3_contig_393	nedd8 ultimate buster 1-like	SSHrefM3_contig_422	atp-dependent zinc metalloprotease -like	SSHrefM3_contig_285	nodule-specific protein nlj70	SSHrefM3_contig_1417	sodium calcium exchanger family protein calcium-binding ef hand family protein isoform 1
SSHrefM3_contig_1196	cwf19-like protein 2-like isoform x2	SSHrefM3_contig_2214	pentatricopeptide repeat-containing protein chloroplastic-like	SSHrefM3_contig_607	serine threonine-protein phosphatase 4 regulatory subunit 3-like	SSHrefM3_contig_1527	deoxycytidine kinase
SSHrefM3_contig_648	protein iws1 homolog	SSHrefM3_contig_1294	plastid transcriptionally active 12 isoform 1	SSHrefM3_contig_2272	tetratricopeptide repeat protein 13-like	SSHrefM3_contig_2479	glucuronokinase 1-like
SSHrefM3_contig_330	eukaryotic translation initiation factor 5b-like	SSHrefM3_contig_3078	chaperone protein chloroplastic-like	SSHrefM3_contig_463	uncharacterized aarf domain-containing protein kinase chloroplastic-like	SSHrefM3_contig_923	filament-like plant protein 4-like isoform x1
SSHrefM3_contig_4571	peroxidase	SSHrefM3_contig_786	probable indole-3-acetic acid-amido synthetase	SSHrefM3_contig_911	probable disease resistance protein at4g33300-like	SSHrefM3_contig_2973	prenyl-dependent caax
SSHrefM3_contig_218	eukaryotic translation initiation factor 3 subunit c-like	SSHrefM3_contig_4592	30s ribosomal protein chloroplastic-like	SSHrefM3_contig_2709	ring finger protein 10-like isoform x1	SSHrefM3_contig_1629	udp-glycosyltransferase 76f1-like
SSHrefA3_contig_129	nuclear transcription factor y subunit a-1-like isoform x1	SSHrefM3_contig_5447	ribulose bisphosphate carboxylase oxygenase activase chloroplastic-like	SSHrefM3_contig_2	heat shock protein	SSHrefM3_contig_466	selenium-binding protein 2-like
SSHrefM3_contig_285	nodule-specific protein nlj70	SSHrefM3_contig_1663	zinc finger ccch domain-containing protein 40-like	SSHrefM3_contig_8709	probable monodehydroascorbate cytoplasmic isoform 2-like	SSHrefM3_contig_3520	tudor pwwp mbt superfamily protein isoform 1
SSHrefM3_contig_2263	hypothetical protein MTR_5g014430	SSHrefM3_contig_9022	magnesium-protoporphyrin ix monomethyl ester	SSHrefM3_contig_569	zpr1 zinc-finger domain protein	SSHrefM3_contig_7331	proton pump-interactor 1-like
SSHrefA3_contig_104	anthranilate synthase beta subunit chloroplastic-like	SSHrefM3_contig_8625	zinc finger protein constans-like 2-like	SSHrefA3_contig_193	purine permease 3-like	SSHrefM3_contig_10231	protein phosphatase 1 regulatory subunit ppra-like
SSHrefM3_contig_824	uncharacterized loc101221615	SSHrefM3_contig_8357	udp-glycosyltransferase 74e2-like	SSHrefM3_contig_55	probable transporter mch1-like	SSHrefM3_contig_1845	transmembrane protein 184 homolog ddb_g0279555-like isoform x1
SSHrefM3_contig_69	gdsl esterase lipase	SSHrefM3_contig_1367	lycopene epsilon chloroplastic-like	SSHrefM3_contig_3240	protein ctc-interacting domain 7-like	SSHrefM3_contig_3291	probable boi-related e3 ubiquitin-protein ligase 2
SSHrefA3_contig_14	chloroplast stem-loop binding protein of 41 kda chloroplastic-like	SSHrefM3_contig_456	hypothetical protein MTR_3g077550	SSHrefM3_contig_5824	ferrochelatase- chloroplastic-like	SSHrefM3_contig_46	probable e3 ubiquitin-protein ligase ari7-like
SSHrefM3_contig_2688	probable receptor-like protein kinase at5g24010-like	SSHrefM3_contig_317	pentatricopeptide repeat-containing protein chloroplastic-like	SSHrefM3_contig_7740	glutamate--glyoxylate aminotransferase 2	SSHrefM3_contig_857	macpf domain-containing protein at1g14780-like
SSHrefM3_contig_2932	cop9 signalosome complex subunit 1-like	SSHrefM3_contig_192	2-hydroxyacyl- lyase-like	SSHrefM3_contig_1553	vicianin hydrolase-like	SSHrefM3_contig_1956	protein tic chloroplastic-like
SSHrefM3_contig_4524	PREDICTED: uncharacterized protein LOC101488219	SSHrefW3_contig_2	heterodimeric geranylgeranyl pyrophosphate synthase small chloroplastic-like	SSHrefM3_contig_1044	glutathione chloroplastic-like	SSHrefM3_contig_531	threonylcarbamoyladenosine trna methylthiotransferase-like
SSHrefM3_contig_2299	aconitate hydratase 1	SSHrefM3_contig_5295	serine--glyoxylate aminotransferase	SSHrefM3_contig_857	macpf domain-containing protein at1g14780-like	SSHrefM3_contig_9600	cbl-interacting serine threonine-protein kinase 9-like
SSHrefM3_contig_2143	hypothetical protein MTR_4g115690	SSHrefM3_contig_1956	protein tic chloroplastic-like	SSHrefM3_contig_1671	abc transporter f family member 3-like	SSHrefM3_contig_4193	ist1 homolog
SSHrefM3_contig_1965	4-hydroxy-3-methylbut-2-enyl diphosphate chloroplastic-like	SSHrefM3_contig_1400	elongation factor 2-like	SSHrefM3_contig_7016	betaine aldehyde dehydrogenase chloroplastic-like	SSHrefM3_contig_5616	e3 ubiquitin-protein ligase cip8-like
SSHrefM3_contig_3046	cell wall protein awa1-like isoform x2	SSHrefM3_contig_10184	importin subunit beta-1-like	SSHrefM3_contig_97	phosphoglycerate chloroplastic-like	SSHrefM3_contig_2719	yth domain family protein
SSHrefM3_contig_2008	dna ligase 1	SSHrefM3_contig_2195	plasma membrane atpase 4-like	SSHrefM3_contig_216	topless-related protein 3-like	SSHrefM3_contig_2053	sugar carrier protein c-like
SSHrefM3_contig_1966	dolichyl-diphosphooligosaccharide--protein glycosyltransferase 48 kda subunit-like	SSHrefM3_contig_325	uncharacterized aarf domain-containing protein kinase chloroplastic-like	SSHrefM3_contig_2099	snare-interacting protein keule-like	SSHrefM3_contig_1278	anthocyanidin reductase-like
SSHrefM3_contig_6498	beta-glucosidase 12-like	SSHrefM3_contig_2516	protein yls7-like	SSHrefM3_contig_1489	udp-glycosyltransferase 92a1-like	SSHrefM3_contig_6051	bifunctional nuclease 1
SSHrefM3_contig_84	atp-dependent clp protease proteolytic subunit-related protein chloroplastic	SSHrefM3_contig_109	pleiotropic drug resistance protein 1-like	SSHrefM3_contig_672	phosphoinositide phospholipase c 6-like	SSHrefM3_contig_1143	serine carboxypeptidase-like 49-like
SSHrefM3_contig_681	homeotic protein proboscipedia-like	SSHrefM3_contig_2895	beta-galactosidase 1-like	SSHrefM3_contig_95	regulator of nonsense transcripts upf2-like	SSHrefM3_contig_5792	rna-binding protein 39-like
SSHrefA3_contig_107	probable prefoldin subunit 5	SSHrefM3_contig_66	polyadenylate-binding protein 8-like	SSHrefM3_contig_161	low quality protein: 5-oxoprolinase-like	SSHrefM3_contig_534	-norcoclaurine 6-o-methyltransferase-like
SSHrefM3_contig_9937	upf0496 protein at4g34320-like	SSHrefM3_contig_407	aconitate hydratase mitochondrial-like	SSHrefM3_contig_8647	nadh-plastoquinone oxidoreductase subunit 5	SSHrefM3_contig_2379	serine threonine-protein kinase sapk2-like
SSHrefM3_contig_1258	hypothetical protein MTR_2g008960	SSHrefM3_contig_1376	s-adenosylmethionine synthase-like	SSHrefM3_contig_723	2-oxoglutarate mitochondrial-like	SSHrefA3_contig_326	protein mak16 homolog
SSHrefM3_contig_577	monothiol glutaredoxin-s17-like	SSHrefM3_contig_3767	polyketide cyclase dehydrase and lipid transport superfamily protein	SSHrefA3_contig_77	dna-directed rna polymerase ii subunit rpb4-like	SSHrefM3_contig_6472	protein kinase chloroplastic-like
SSHrefM3_contig_6307	probable quinone oxidoreductase-like	SSHrefM3_contig_378	translocase of chloroplast chloroplastic-like	SSHrefM3_contig_5475	zinc finger ccch domain-containing protein 29-like	SSHrefM3_contig_1237	ankyrin repeat-containing protein at3g12360-like
SSHrefM3_contig_5616	e3 ubiquitin-protein ligase cip8-like	SSHrefM3_contig_2133	calcium sensing chloroplastic-like	SSHrefM3_contig_840	auxilin-related protein 2-like	SSHrefM3_contig_62	PREDICTED: uncharacterized protein LOC101493369 isoform X1
SSHrefM3_contig_5834	chaperone protein chloroplastic-like	SSHrefM3_contig_1678	ribulose- bisphosphate carboxylase oxygenase large subunit n- chloroplastic-like	SSHrefM3_contig_1072	hiv tat-specific factor 1 homolog	SSHrefM3_contig_1833	monosaccharide-sensing protein 2-like
SSHrefM3_contig_2791	probable purple acid phosphatase 20-like	SSHrefM3_contig_2045	cytochrome p450 71a26-like	SSHrefM3_contig_6639	o-acyltransferase wsd1-like	SSHrefM3_contig_1481	e3 ubiquitin-protein ligase ring1-like
SSHrefM3_contig_6676	g-type lectin s-receptor-like serine threonine-protein kinase at4g27290-like	SSHrefM3_contig_6593	photosystem ii stability assembly factor chloroplastic-like	SSHrefM3_contig_540	large subunit gtpase 1 homolog	SSHrefM3_contig_777	sucrose synthase 2-like
SSHrefM3_contig_45	rna polymerase beta subunit	SSHrefM3_contig_8855	#NAME?	SSHrefA3_contig_931	calcium-dependent lipid-binding family	SSHrefM3_contig_6684	dual specificity protein kinase spla-like
SSHrefM3_contig_4532	mo25-like protein at5g47540-like	SSHrefM3_contig_2782	pescadillo homolog	SSHrefA3_contig_212	ribosomal protein l2	SSHrefM3_contig_6995	dead-box atp-dependent rna helicase 30-like isoform x1
SSHrefM3_contig_3943	pyruvate cytosolic isozyme-like	SSHrefM3_contig_4099	frigida-like protein 4a-like	SSHrefM3_contig_869	amino acid permease 6-like	SSHrefW3_contig_2206	apoptosis-inducing factor homolog a-like
SSHrefM3_contig_477	hypothetical protein MTR_3g093520	SSHrefM3_contig_626	cytoskeletal protein mrna	SSHrefM3_contig_2023	lecithin-cholesterol acyltransferase-like 4-like	SSHrefM3_contig_9195	splicing factor u2af small subunit b-like
SSHrefM3_contig_381	acyl- dehydrogenase family member 10-like	SSHrefM3_contig_2236	magnesium-chelatase subunit chloroplastic-like	SSHrefM3_contig_1495	threonine chloroplastic-like	SSHrefM3_contig_6343	peptidyl-prolyl cis-trans isomerase fkbp42
SSHrefM3_contig_2396	mitogen-activated protein kinase kinase kinase 10-like	SSHrefM3_contig_3703	c-terminal processing chloroplastic-like	SSHrefM3_contig_353	bromodomain protein	SSHrefM3_contig_1786	lariat debranching enzyme-like
SSHrefM3_contig_2213	scarecrow-like protein 13-like	SSHrefM3_contig_1119	protease do-like chloroplastic-like	SSHrefM3_contig_14	heat shock 70 kda protein 15-like	SSHrefM3_contig_2694	calreticulin-3-like isoform x3
SSHrefM3_contig_242	probable protein phosphatase 2c 6-like	SSHrefM3_contig_817	protein transparent testa 12-like	SSHrefM3_contig_698	abc transporter b family member 19-like	SSHrefM3_contig_2	heat shock protein
SSHrefM3_contig_4054	signal peptide peptidase-like 1	SSHrefM3_contig_8249	cytokinin-o-glucosyltransferase	SSHrefM3_contig_655	btb poz domain-containing protein at1g67900-like	SSHrefM3_contig_1831	dolichyl-diphosphooligosaccharide--protein glycosyltransferase subunit 1a-like
SSHrefM3_contig_2601	3-phosphoinositide-dependent protein kinase-1	SSHrefM3_contig_6	proliferation-associated protein 2g4-like	SSHrefM3_contig_9496	1-deoxy-d-xylulose 5-phosphate chloroplastic-like	SSHrefM3_contig_6618	hypothetical protein MTR_4g076880
SSHrefM3_contig_1903	ran-binding protein 10-like	SSHrefM3_contig_2635	act domain-containing family protein	SSHrefM3_contig_2389	atp-dependent zinc metalloprotease ftsh chloroplastic-like	SSHrefM3_contig_858	plastid movement impaired1
SSHrefM3_contig_2973	prenyl-dependent caax	SSHrefM3_contig_1532	ctd small phosphatase-like protein 2-like isoform x1	SSHrefA3_contig_39	probable wrky transcription factor 40-like	SSHrefA3_contig_41	hypothetical protein MTR_104s0006
SSHrefM3_contig_1590	glutamic acid-rich isoform x2	SSHrefM3_contig_402	protochlorophyllide chloroplastic	SSHrefM3_contig_137	protein ddb_g0276689-like	SSHrefA3_contig_382	protein yippee-like at4g27745
SSHrefM3_contig_6413	vacuolar protein sorting-associated protein 41 homolog	SSHrefM3_contig_5241	carrier protein mitochondrial-like	SSHrefW3_contig_215	desiccation protectant protein lea14 homolog	SSHrefM3_contig_2803	cugbp elav-like family member 1-like
SSHrefM3_contig_558	glucan endo- -beta-glucosidase-like	SSHrefM3_contig_35	magnesium-chelatase subunit chloroplastic-like	SSHrefM3_contig_2058	leucine-rich repeat-containing protein ddb_g0290503-like	SSHrefM3_contig_717	sodium transporter hkt1-like
SSHrefM3_contig_396	phosphoglycerate cytosolic-like	SSHrefM3_contig_2738	udp-sulfoquinovose chloroplastic	SSHrefM3_contig_717	sodium transporter hkt1-like	SSHrefM3_contig_4148	probable protein phosphatase 2c 63-like
SSHrefM3_contig_3395	chlorophyllide a chloroplastic-like	SSHrefM3_contig_2407	utp--glucose-1-phosphate uridylyltransferase	SSHrefM3_contig_393	nedd8 ultimate buster 1-like	SSHrefM3_contig_223	g-type lectin s-receptor-like serine threonine-protein kinase rlk1
SSHrefM3_contig_2992	phototropin-2-like isoform x2	SSHrefM3_contig_465	adenosylhomocysteinase-like	SSHrefM3_contig_1796	phox domain-containing protein isoform 1	SSHrefM3_contig_2143	hypothetical protein MTR_4g115690
SSHrefM3_contig_518	yth domain family protein	SSHrefW3_contig_36	ribosomal protein s10	SSHrefM3_contig_326	cleavage stimulation factor subunit 2-like isoform x1	SSHrefM3_contig_6894	formamidase-like isoform x1
SSHrefM3_contig_3183	dehydration-responsive protein rd22	SSHrefM3_contig_994	gtp-binding protein homolog	SSHrefM3_contig_450	arginyl-trna--protein transferase 1-like	SSHrefM3_contig_8698	rna-directed dna methylation 4-like isoform x2
SSHrefM3_contig_8551	transaldolase family protein	SSHrefW3_contig_2285	sodium hydrogen exchanger 7-like isoform x2	SSHrefM3_contig_12	enhancer of mrna-decapping protein 4-like	SSHrefW3_contig_1661	homeodomain-like superfamily protein isoform 1
SSHrefM3_contig_222	probably inactive leucine-rich repeat receptor-like protein kinase at5g48380-like	SSHrefM3_contig_1622	protease do-like 7-like	SSHrefM3_contig_5366	probable amino acid permease 7-like	SSHrefM3_contig_3153	cop9 signalosome complex subunit 4-like
SSHrefM3_contig_81	topless-related protein 3-like	SSHrefA3_contig_3	thiol protease aleurain-like	SSHrefM3_contig_1605	pentatricopeptide repeat-containing protein chloroplastic-like	SSHrefM3_contig_3238	e3 ubiquitin-protein ligase aip2-like
SSHrefM3_contig_466	selenium-binding protein 2-like	SSHrefM3_contig_262	e3 ubiquitin-protein ligase arkadia-like isoform x2	SSHrefM3_contig_1665	udp-glycosyltransferase 85a5-like	SSHrefM3_contig_2301	lysine histidine transporter-like 8-like
SSHrefM3_contig_2479	glucuronokinase 1-like	SSHrefM3_contig_3928	malate dehydrogenase	SSHrefM3_contig_3140	uncharacterized aarf domain-containing protein kinase chloroplastic-like isoform x1	SSHrefW3_contig_180	transmembrane protein 214-a isoform 1
SSHrefM3_contig_1074	proteoglycan 4	SSHrefM3_contig_80	rubisco accumulation factor chloroplastic-like	SSHrefM3_contig_1852	nadh-plastoquinone oxidoreductase subunit 4	SSHrefM3_contig_686	perq amino acid-rich with gyf domain-containing protein 2-like
SSHrefM3_contig_1278	anthocyanidin reductase-like	SSHrefM3_contig_2638	amino acid binding	SSHrefM3_contig_1247	PREDICTED: uncharacterized protein At5g49945-like	SSHrefM3_contig_102	PREDICTED: uncharacterized protein LOC101512675
SSHrefM3_contig_162	26s protease regulatory subunit 8 homolog a-like	SSHrefM3_contig_108	d-glycerate 3- chloroplastic-like	SSHrefM3_contig_139	v-type proton atpase catalytic subunit a	SSHrefM3_contig_5188	beclin-1-like protein
SSHrefM3_contig_1891	protein ltv1 homolog	SSHrefM3_contig_1620	60s ribosomal export protein nmd3-like	SSHrefM3_contig_1684	cysteine desulfurase chloroplastic-like	SSHrefM3_contig_8198	carbonic anhydrase
SSHrefM3_contig_51	phosphoinositide phosphatase sac3-like isoform x1	SSHrefM3_contig_2755	omega-6 fatty acid endoplasmic reticulum isozyme 2	SSHrefM3_contig_1622	protease do-like 7-like	SSHrefM3_contig_162	26s protease regulatory subunit 8 homolog a-like
SSHrefM3_contig_4193	ist1 homolog	SSHrefM3_contig_7243	fatty acid biosynthesis 1 isoform 1	SSHrefM3_contig_2269	calcium-transporting atpase plasma membrane-type-like	SSHrefM3_contig_869	amino acid permease 6-like
SSHrefM3_contig_9195	splicing factor u2af small subunit b-like	SSHrefM3_contig_752	spermidine hydroxycinnamoyl transferase-like	SSHrefM3_contig_665	chitinase-like isoform x1	SSHrefM3_contig_1937	pheophorbide a chloroplastic-like
SSHrefM3_contig_7137	pyrophosphate-energized vacuolar membrane proton pump-like	SSHrefM3_contig_3569	sucrose-phosphatase 1-like	SSHrefM3_contig_1016	threonine dehydratase chloroplastic-like	SSHrefM3_contig_6050	ornithine chloroplastic-like
SSHrefM3_contig_2287	succinate dehydrogenase	SSHrefM3_contig_782	chloroplast stem-loop binding protein of 41 kda chloroplastic-like	SSHrefM3_contig_9374	glucuronosyltransferase pgsip6-like	SSHrefA3_contig_107	probable prefoldin subunit 5
SSHrefM3_contig_2342	nucleobase-ascorbate transporter 6-like	SSHrefM3_contig_8819	chlorophyll chloroplastic-like	SSHrefM3_contig_102	PREDICTED: uncharacterized protein LOC101512675	SSHrefM3_contig_8005	60s acidic ribosomal protein p0
SSHrefM3_contig_534	-norcoclaurine 6-o-methyltransferase-like	SSHrefM3_contig_5051	eukaryotic initiation factor 4a	SSHrefM3_contig_2648	cytochrome p450 93a3-like	SSHrefM3_contig_9248	rhomboid-like protein 15
SSHrefM3_contig_1338	histidinol chloroplastic-like	SSHrefM3_contig_1997	isoleucine--trna cytoplasmic-like	SSHrefM3_contig_1208	cysteinyl-trna synthetase	SSHrefM3_contig_4276	hypothetical protein MTR_1g116540
SSHrefM3_contig_999	carbon catabolite repressor protein 4 homolog 1-like	SSHrefM3_contig_213	uncharacterized membrane protein ymr155w-like	SSHrefM3_contig_252	transcriptional corepressor leunig-like isoform x3	SSHrefM3_contig_532	purple acid phosphatase-like
SSHrefM3_contig_764	calcium-transporting atpase plasma membrane-type-like	SSHrefM3_contig_1255	pinin sdk mema protein	SSHrefM3_contig_325	uncharacterized aarf domain-containing protein kinase chloroplastic-like	SSHrefA3_contig_392	photosystem ii 44 kda protein
SSHrefM3_contig_3569	sucrose-phosphatase 1-like	SSHrefM3_contig_1669	protein gpr107-like	SSHrefM3_contig_2483	serine threonine-protein kinase fray2-like isoform x2	SSHrefM3_contig_2463	red chlorophyll catabolite chloroplastic-like
SSHrefW3_contig_2923	importin subunit beta-1-like	SSHrefM3_contig_2637	heat shock cognate 70 kda protein 2-like	SSHrefW3_contig_8	---NA---	SSHrefM3_contig_284	serine carboxypeptidase-like 49-like
SSHrefM3_contig_223	g-type lectin s-receptor-like serine threonine-protein kinase rlk1	SSHrefM3_contig_214	digalactosyldiacylglycerol synthase chloroplastic-like	SSHrefM3_contig_521	coatomer subunit beta-1-like	SSHrefM3_contig_7578	isoflavone reductase-like
SSHrefM3_contig_2193	poly -binding protein 3-like	SSHrefM3_contig_4580	putative type 1 membrane family protein	SSHrefW3_contig_218	3 -5 exoribonuclease 1-like	SSHrefM3_contig_1423	inner membrane protein oxaa
SSHrefM3_contig_97	phosphoglycerate chloroplastic-like	SSHrefM3_contig_2558	gibberellin 20 oxidase 2-like	SSHrefM3_contig_7358	dead-box atp-dependent rna helicase 21-like	SSHrefW3_contig_1821	---NA---
SSHrefM3_contig_8372	myb family transcription factor apl-like isoform x1	SSHrefM3_contig_828	translocase of chloroplast chloroplastic-like	SSHrefW3_contig_34	della protein gai1-like	SSHrefM3_contig_483	cbs domain-containing protein cbscbspb3-like isoform x2
SSHrefM3_contig_769	serine threonine-protein kinase pbs1-like	SSHrefM3_contig_2136	sodium pyruvate cotransporter chloroplastic-like	SSHrefM3_contig_212	hypothetical protein MTR_7g101130	SSHrefM3_contig_8002	26s proteasome non-atpase regulatory subunit 7 homolog a-like
SSHrefM3_contig_7330	peroxidase 42-like	SSHrefM3_contig_2592	arginine--trna cytoplasmic-like	SSHrefM3_contig_902	clathrin interactor epsin 1-like	SSHrefM3_contig_2009	ketol-acid chloroplastic-like
SSHrefA3_contig_41	hypothetical protein MTR_104s0006	SSHrefA3_contig_8	Uncharacterized protein isoform 3	SSHrefM3_contig_3111	cytoplasmic-like isoform x1	SSHrefM3_contig_8562	mannose-6-phosphate isomerase 1-like
SSHrefW3_contig_263	metacaspase-4-like	SSHrefM3_contig_315	ammonium transporter 1 member 2-like	SSHrefM3_contig_737	tom1-like protein 2-like	SSHrefW3_contig_1649	homeobox-leucine zipper protein athb-12-like
SSHrefA3_contig_18	octicosapeptide phox bem1p family isoform 2	SSHrefM3_contig_9470	ribose-phosphate pyrophosphokinase chloroplastic-like	SSHrefM3_contig_145	dynamin-2b-like	SSHrefA3_contig_111	histidine kinase 5-like
SSHrefM3_contig_2275	zeaxanthin chloroplastic-like	SSHrefM3_contig_5795	actin-7-like	SSHrefM3_contig_271	endoplasmin homolog	SSHrefM3_contig_3396	early nodulin
SSHrefM3_contig_6684	dual specificity protein kinase spla-like	SSHrefM3_contig_2700	plasminogen activator inhibitor 1 rna-binding	SSHrefM3_contig_786	probable indole-3-acetic acid-amido synthetase	SSHrefM3_contig_8706	quinone oxidoreductase-like protein chloroplastic-like
SSHrefM3_contig_5792	rna-binding protein 39-like	SSHrefM3_contig_9878	protein notum homolog isoform x1	SSHrefM3_contig_1701	dna ligase 1-like isoform x2	SSHrefM3_contig_963	methylenetetrahydrofolate reductase 2-like
SSHrefW3_contig_2206	apoptosis-inducing factor homolog a-like	SSHrefM3_contig_29	guanine nucleotide-binding 3 homolog	SSHrefM3_contig_686	perq amino acid-rich with gyf domain-containing protein 2-like	SSHrefA3_contig_42	phototropin-2-like isoform x1
SSHrefM3_contig_2694	calreticulin-3-like isoform x3	SSHrefM3_contig_2040	licodione synthase-like	SSHrefM3_contig_2987	inorganic phosphate transporter 2- chloroplastic-like	SSHrefA3_contig_85	nudix hydrolase mitochondrial-like
SSHrefM3_contig_8494	protein mrp homolog	SSHrefM3_contig_2632	metal tolerance protein 11-like	SSHrefM3_contig_4062	myosin heavy chain-related isoform partial	SSHrefA3_contig_18	octicosapeptide phox bem1p family isoform 2
SSHrefW3_contig_218	3 -5 exoribonuclease 1-like	SSHrefM3_contig_3943	pyruvate cytosolic isozyme-like	SSHrefM3_contig_10025	udp-glycosyltransferase 74f2-like	SSHrefM3_contig_1470	probable trans-2-enoyl- mitochondrial
SSHrefM3_contig_6618	hypothetical protein MTR_4g076880	SSHrefM3_contig_862	rhomboid-related intramembrane serine protease family isoform 1	SSHrefM3_contig_1330	protein root hair defective 3 homolog 2-like	SSHrefM3_contig_1345	beta-d-xylosidase 1-like
SSHrefM3_contig_4805	peroxisomal -2-hydroxy-acid oxidase glo1	SSHrefM3_contig_1847	histone deacetylase 19-like	SSHrefM3_contig_6091	swi snf complex subunit swi3b-like	SSHrefA3_contig_10	lob domain-containing protein 1-like
SSHrefM3_contig_5722	rna polymerase sigma factor chloroplastic mitochondrial-like	SSHrefM3_contig_25	flagellar attachment zone protein 1-like	SSHrefM3_contig_550	allene oxide chloroplastic-like	SSHrefM3_contig_2299	aconitate hydratase 1
SSHrefM3_contig_476	probable lrr receptor-like serine threonine-protein kinase at3g47570-like	SSHrefM3_contig_2469	oberon-like protein	SSHrefM3_contig_6498	beta-glucosidase 12-like	SSHrefM3_contig_9712	type i inositol -trisphosphate 5-phosphatase cvp2-like
SSHrefM3_contig_3396	early nodulin	SSHrefM3_contig_10182	glutaredoxin family protein	SSHrefM3_contig_166	programmed cell death protein 4-like	SSHrefM3_contig_1903	ran-binding protein 10-like
SSHrefM3_contig_9600	cbl-interacting serine threonine-protein kinase 9-like	SSHrefM3_contig_695	cytochrome p450 82a4-like	SSHrefM3_contig_10215	asparagine--trna cytoplasmic 1-like	SSHrefM3_contig_335	cyclin-d1-binding protein 1 homolog
SSHrefM3_contig_7298	probable -trehalose-phosphate synthase	SSHrefM3_contig_768	p-hydroxybenzoic acid efflux pump subunit aaeb	SSHrefM3_contig_1355	atp-dependent zinc metalloprotease ftsh chloroplastic-like	SSHrefM3_contig_9404	hydroquinone glucosyltransferase-like
SSHrefM3_contig_8005	60s acidic ribosomal protein p0	SSHrefM3_contig_84	atp-dependent clp protease proteolytic subunit-related protein chloroplastic	SSHrefA3_contig_26	lysm domain-containing gpi-anchored protein 2-like	SSHrefM3_contig_644	bes1 bzr1 homolog protein 2-like
SSHrefM3_contig_4352	nicotiana tabacum orf	SSHrefM3_contig_6031	tryptophan--trna mitochondrial-like	SSHrefM3_contig_442	web family protein at5g55860-like	SSHrefM3_contig_816	probable nucleoredoxin 1-like
SSHrefM3_contig_9026	alpha-l-arabinofuranosidase 1-like	SSHrefM3_contig_3818	serine--trna ligase-like	SSHrefM3_contig_9404	hydroquinone glucosyltransferase-like	SSHrefM3_contig_5363	uridine kinase-like protein 3
SSHrefM3_contig_911	probable disease resistance protein at4g33300-like	SSHrefM3_contig_1570	phytoene chloroplastic-like	SSHrefM3_contig_8597	udp-glycosyltransferase 83a1-like	SSHrefM3_contig_7315	leucine aminopeptidase chloroplastic-like
SSHrefW3_contig_51	---NA---	SSHrefM3_contig_714	protein aspartic protease in guard cell 1-like	SSHrefM3_contig_6087	glyceraldehyde-3-phosphate dehydrogenase chloroplastic-like	SSHrefW3_contig_32	bidirectional sugar transporter sweet14-like
SSHrefM3_contig_62	PREDICTED: uncharacterized protein LOC101493369 isoform X1	SSHrefM3_contig_2766	phospholipase a1- chloroplastic-like	SSHrefM3_contig_437	pentatricopeptide repeat-containing protein at1g74750-like	SSHrefM3_contig_3601	calcineurin-like phosphoesterase family protein
SSHrefM3_contig_6894	formamidase-like isoform x1	SSHrefM3_contig_8626	s-adenosylmethionine decarboxylase proenzyme-like isoform x1	SSHrefM3_contig_1845	transmembrane protein 184 homolog ddb_g0279555-like isoform x1	SSHrefA3_contig_869	polyprotein
SSHrefM3_contig_6255	aldo-keto reductase family 4 member c9-like	SSHrefM3_contig_521	coatomer subunit beta-1-like	SSHrefM3_contig_195	paired amphipathic helix protein sin3-like 2-like	SSHrefM3_contig_573	probable carboxylesterase 12-like
SSHrefM3_contig_3238	e3 ubiquitin-protein ligase aip2-like	SSHrefM3_contig_123	dpp6 n-terminal domain-like protein	SSHrefM3_contig_2036	protein iq-domain 14-like	SSHrefA3_contig_134	---NA---
SSHrefM3_contig_46	probable e3 ubiquitin-protein ligase ari7-like	SSHrefW3_contig_2715	translation initiation factor if-3-like	SSHrefM3_contig_8701	atp synthase cf1 beta subunit	SSHrefM3_contig_835	alkaline neutral invertase cinv1-like
SSHrefW3_contig_2682	amino acid binding	SSHrefA3_contig_16	mitochondria fission 1	SSHrefM3_contig_141	wd repeat-containing	SSHrefW3_contig_12	ethylene-responsive transcription factor rap2-1-like
SSHrefW3_contig_248	PREDICTED: uncharacterized protein LOC101489103	SSHrefM3_contig_381	acyl- dehydrogenase family member 10-like	SSHrefM3_contig_1345	beta-d-xylosidase 1-like	SSHrefM3_contig_168	chaperone protein 1
SSHrefM3_contig_8698	rna-directed dna methylation 4-like isoform x2	SSHrefM3_contig_751	glucose-6-phosphate 1-epimerase-like	SSHrefM3_contig_221	sterol 14-demethylase-like	SSHrefM3_contig_495	probable protein phosphatase 2c 60-like
SSHrefA3_contig_382	protein yippee-like at4g27745	SSHrefM3_contig_1666	lysosomal beta glucosidase-like	SSHrefM3_contig_1326	ferric reduction oxidase chloroplastic-like	SSHrefM3_contig_10295	protein sel-1 homolog 2-like
SSHrefM3_contig_3762	fas-associated factor 2-b-like	SSHrefM3_contig_1366	nucleosome assembly protein 1-like 1-a-like isoform x2	SSHrefM3_contig_514	polyol transporter 5-like	SSHrefM3_contig_457	pantothenate kinase 2-like
SSHrefM3_contig_943	nad kinase chloroplastic-like isoform x1	SSHrefM3_contig_1922	acetyl- carboxylase carboxyltransferase beta subunit	SSHrefA3_contig_222	eukaryotic translation initiation factor 2 subunit beta-like isoform x1	SSHrefM3_contig_1165	acidic endochitinase-like
SSHrefM3_contig_3728	n-carbamoyl-l-amino acid hydrolase-like	SSHrefM3_contig_1729	caffeic acid 3-o-methyltransferase-like	SSHrefM3_contig_2608	t-complex protein 1 subunit zeta-like	SSHrefA3_contig_148	---NA---
SSHrefA3_contig_126	oxysterol-binding protein 1c-like isoform x2	SSHrefM3_contig_709	glutamine synthetase	SSHrefM3_contig_185	probable serine protease eda2-like	SSHrefM3_contig_1620	60s ribosomal export protein nmd3-like
SSHrefM3_contig_2729	r3h domain-containing protein	SSHrefM3_contig_4276	hypothetical protein MTR_1g116540	SSHrefM3_contig_2222	vacuolar-sorting receptor 1-like isoform 1	SSHrefM3_contig_6948	copper chaperone for superoxide dismutase-like
SSHrefW3_contig_55	suppressor protein srp40-like	SSHrefM3_contig_153	phospholipase a1-iidelta-like	SSHrefM3_contig_238	protein mei2-like 1-like isoform x2	SSHrefA3_contig_158	oxysterol-binding protein 5
SSHrefM3_contig_9158	pyruvate cytosolic isozyme-like	SSHrefM3_contig_1878	omega-3 fatty acid chloroplastic-like	SSHrefM3_contig_838	mitogen-activated protein kinase kinase kinase yoda-like	SSHrefM3_contig_6111	glutamate-1-semialdehyde - chloroplastic-like
SSHrefM3_contig_532	purple acid phosphatase-like	SSHrefM3_contig_113	ribosomal protein s7	SSHrefM3_contig_921	small rna degrading nuclease 3-like	SSHrefM3_contig_7917	ubiquinol mitochondrial-like
SSHrefM3_contig_2905	flavonoid 3 -monooxygenase-like	SSHrefM3_contig_1965	4-hydroxy-3-methylbut-2-enyl diphosphate chloroplastic-like	SSHrefM3_contig_2646	u-box domain-containing protein 9-like	SSHrefM3_contig_8842	probable wrky transcription factor 70-like
SSHrefM3_contig_2009	ketol-acid chloroplastic-like	SSHrefM3_contig_3183	dehydration-responsive protein rd22	SSHrefM3_contig_7189	topless-related protein 2-like	SSHrefM3_contig_416	probable alpha-galactosidase b-like
SSHrefM3_contig_3153	cop9 signalosome complex subunit 4-like	SSHrefM3_contig_7272	protein chloroplast import apparatus 2-like	SSHrefA3_contig_499	tyrosine dopa decarboxylase	SSHrefM3_contig_5161	histone-lysine n- h3 lysine-9 specific suvh1-like isoform x1
SSHrefM3_contig_8562	mannose-6-phosphate isomerase 1-like	SSHrefW3_contig_2370	PREDICTED: uncharacterized protein LOC101505806	SSHrefM3_contig_2391	asparagine synthetase	SSHrefM3_contig_4710	cbl-interacting serine threonine-protein kinase 1-like
SSHrefM3_contig_1937	pheophorbide a chloroplastic-like	SSHrefA3_contig_443	cytochrome b6 f complex subunit v	SSHrefM3_contig_1367	lycopene epsilon chloroplastic-like	SSHrefM3_contig_6307	probable quinone oxidoreductase-like
SSHrefW3_contig_1513	---NA---	SSHrefM3_contig_4494	glutamine synthetase leaf chloroplastic	SSHrefA3_contig_809	nadh-plastoquinone oxidoreductase subunit 6	SSHrefM3_contig_89	serine threonine-protein kinase ht1-like
SSHrefM3_contig_441	glutamic acid-rich isoform x1	SSHrefM3_contig_348	tubby-like f-box protein 8	SSHrefM3_contig_1853	ndh-dependent cyclic electron flow 1 isoform 2	SSHrefM3_contig_3247	peroxisome biogenesis factor 10-like
SSHrefM3_contig_3140	uncharacterized aarf domain-containing protein kinase chloroplastic-like isoform x1	SSHrefM3_contig_2287	succinate dehydrogenase	SSHrefM3_contig_636	gata transcription factor 26-like	SSHrefM3_contig_2342	nucleobase-ascorbate transporter 6-like
SSHrefM3_contig_8198	carbonic anhydrase	SSHrefM3_contig_533	protein transport protein sec31-like isoform x2	SSHrefM3_contig_961	aminoacylase-1-like isoform x2	SSHrefW3_contig_2329	transcription factor asg4-like
SSHrefM3_contig_2971	cyclic nucleotide-gated ion channel 4-like	SSHrefM3_contig_1574	tryptophan synthase beta chain chloroplastic-like	SSHrefM3_contig_1324	pre-mrna-splicing factor cwc25 homolog	SSHrefM3_contig_3641	dna topoisomerase 6 subunit a-like
SSHrefM3_contig_7650	probable carotenoid cleavage dioxygenase chloroplastic-like	SSHrefM3_contig_396	phosphoglycerate cytosolic-like	SSHrefM3_contig_89	serine threonine-protein kinase ht1-like	SSHrefM3_contig_9344	glucose and ribitol dehydrogenase homolog 1-like
SSHrefM3_contig_2770	f-box kelch-repeat protein or23-like	SSHrefM3_contig_2380	thylakoid lumenal 29 kda chloroplastic-like	SSHrefM3_contig_323	katanin p60 atpase-containing subunit	SSHrefM3_contig_1357	ankyrin repeat-containing protein at5g02620-like
SSHrefM3_contig_7324	calcineurin-like metallo-phosphoesterase superfamily protein isoform 2	SSHrefM3_contig_676	t-complex protein 1 subunit eta-like	SSHrefA3_contig_191	nadp-dependent alkenal double bond reductase p1-like	SSHrefM3_contig_5187	uridine 5 -monophosphate synthase-like
SSHrefM3_contig_5397	probable protein phosphatase 2c 26-like	SSHrefW3_contig_248	PREDICTED: uncharacterized protein LOC101489103	SSHrefM3_contig_553	synaptotagmin-2-like isoform x1	SSHrefM3_contig_4717	ankyrin repeat domain-containing protein chloroplastic-like
SSHrefA3_contig_10	lob domain-containing protein 1-like	SSHrefM3_contig_1021	rna polymerase sigma factor chloroplastic-like isoform x2	SSHrefM3_contig_667	ring finger and transmembrane domain-containing protein 2-like	SSHrefM3_contig_8903	isopentenyl-diphosphate delta-isomerase i-like
SSHrefW3_contig_2512	chaperone protein dnaj 49-like	SSHrefW3_contig_2289	cinnamoyl- reductase 1-like	SSHrefM3_contig_999	carbon catabolite repressor protein 4 homolog 1-like	SSHrefM3_contig_1196	cwf19-like protein 2-like isoform x2
SSHrefM3_contig_284	serine carboxypeptidase-like 49-like	SSHrefM3_contig_114	gdp-l-galactose phosphorylase 1-like	SSHrefM3_contig_5547	elongation factor chloroplastic-like	SSHrefM3_contig_2858	ankyrin repeat-containing protein at5g02620-like
SSHrefM3_contig_9734	metacaspase-4-like	SSHrefM3_contig_2793	signal recognition particle 54 kda chloroplastic-like	SSHrefM3_contig_2032	zinc-binding alcohol dehydrogenase domain-containing protein 2-like	SSHrefM3_contig_611	thiol protease aleurain-like
SSHrefM3_contig_269	protein accumulation and replication of chloroplasts chloroplastic-like isoform x2	SSHrefM3_contig_1200	tetratricopeptide repeat protein 5-like	SSHrefM3_contig_6676	g-type lectin s-receptor-like serine threonine-protein kinase at4g27290-like	SSHrefM3_contig_51	phosphoinositide phosphatase sac3-like isoform x1
SSHrefM3_contig_2230	tom1-like protein 2	SSHrefM3_contig_677	protein ethylene insensitive 3	SSHrefM3_contig_123	dpp6 n-terminal domain-like protein	SSHrefM3_contig_712	probable serine threonine-protein kinase at1g18390-like isoform x2
SSHrefM3_contig_2012	electron transfer flavoprotein subunit mitochondrial-like	SSHrefM3_contig_3395	chlorophyllide a chloroplastic-like	SSHrefM3_contig_1855	PREDICTED: uncharacterized protein LOC101500032	SSHrefM3_contig_1690	30s ribosomal protein chloroplastic
SSHrefM3_contig_6185	f-box kelch-repeat protein at1g80440-like	SSHrefM3_contig_1787	protein tic chloroplastic-like	SSHrefM3_contig_3135	tripeptidyl-peptidase 2-like	SSHrefM3_contig_4222	v-type proton atpase subunit b2
SSHrefM3_contig_7140	f-box lrr-repeat protein 13-like	SSHrefM3_contig_9542	seed lipoxygenase	SSHrefM3_contig_5656	albino3-like protein chloroplastic	SSHrefM3_contig_9088	e3 ubiquitin-protein ligase sinat2 isoform x1
SSHrefM3_contig_3074	aldehyde dehydrogenase family 3 member h1	SSHrefW3_contig_1776	nucleolar protein 56-like	SSHrefM3_contig_9194	enolase-like	SSHrefM3_contig_7295	xylose isomerase-like
SSHrefW3_contig_1821	---NA---	SSHrefM3_contig_2182	probable polygalacturonase-like	SSHrefM3_contig_1030	protein gpr107-like	SSHrefM3_contig_5671	hematological and neurological expressed 1-like protein
SSHrefA3_contig_85	nudix hydrolase mitochondrial-like	SSHrefM3_contig_2334	inactive poly	SSHrefM3_contig_523	plastidic atp adp-transporter-like	SSHrefM3_contig_6	proliferation-associated protein 2g4-like
SSHrefM3_contig_463	uncharacterized aarf domain-containing protein kinase chloroplastic-like	SSHrefA3_contig_818	ribosomal protein l2	SSHrefM3_contig_603	cullin-1-like	SSHrefM3_contig_7259	wd repeat-containing protein dwa1-like
SSHrefM3_contig_8002	26s proteasome non-atpase regulatory subunit 7 homolog a-like	SSHrefM3_contig_1966	dolichyl-diphosphooligosaccharide--protein glycosyltransferase 48 kda subunit-like	SSHrefM3_contig_2623	probable protein phosphatase 2c 33	SSHrefM3_contig_3047	t-complex protein 1 subunit alpha-like
SSHrefM3_contig_893	cbl-interacting serine threonine-protein kinase 5-like	SSHrefM3_contig_6141	nadh-plastoquinone oxidoreductase subunit 7	SSHrefM3_contig_576	guanylate-binding protein 7-like	SSHrefM3_contig_8752	atp binding
SSHrefM3_contig_644	bes1 bzr1 homolog protein 2-like	SSHrefM3_contig_372	5 -adenylylsulfate reductase chloroplastic-like	SSHrefM3_contig_676	t-complex protein 1 subunit eta-like	SSHrefW3_contig_55	suppressor protein srp40-like
SSHrefM3_contig_2156	lipoamide acyltransferase component of branched-chain alpha-keto acid dehydrogenase mitochondrial-like	SSHrefM3_contig_1093	calreticulin-like isoform x1	SSHrefM3_contig_640	isoflavone 2 -hydroxylase-like	SSHrefW3_contig_203	endochitinase pr4-like
SSHrefW3_contig_1649	homeobox-leucine zipper protein athb-12-like	SSHrefA3_contig_263	polyadenylate-binding protein rbp45-like	SSHrefW3_contig_54	pentatricopeptide repeat-containing protein at2g02150-like	SSHrefM3_contig_4351	soluble inorganic pyrophosphatase chloroplastic-like
SSHrefM3_contig_6343	peptidyl-prolyl cis-trans isomerase fkbp42	SSHrefM3_contig_2606	heparan-alpha-glucosaminide n-acetyltransferase-like	SSHrefM3_contig_36	vacuolar-sorting receptor 6-like	SSHrefM3_contig_1835	rna-binding protein 24-a-like
SSHrefA3_contig_111	histidine kinase 5-like	SSHrefM3_contig_595	pentatricopeptide repeat-containing protein chloroplastic-like	SSHrefM3_contig_601	duf21 domain-containing protein at4g14240-like	SSHrefM3_contig_1451	protein thylakoid chloroplastic-like
SSHrefM3_contig_2637	heat shock cognate 70 kda protein 2-like	SSHrefM3_contig_9407	protein sde2 homolog	SSHrefA3_contig_97	nadh-plastoquinone oxidoreductase subunit 1	SSHrefA3_contig_879	disease resistance protein
SSHrefM3_contig_167	atpase plasma membrane-type-like	SSHrefM3_contig_9158	pyruvate cytosolic isozyme-like	SSHrefM3_contig_71	PREDICTED: uncharacterized protein LOC101509839 isoform X1	SSHrefM3_contig_10264	ubiquitin fusion degradation protein 1 homolog
SSHrefA3_contig_42	phototropin-2-like isoform x1	SSHrefM3_contig_2902	phospholipid:diacylglycerol acyltransferase 1-like	SSHrefM3_contig_9069	calcium-dependent protein kinase 32-like	SSHrefA3_contig_28	random slug protein 5-like
SSHrefW3_contig_3	cbl-interacting serine threonine-protein kinase 1-like	SSHrefM3_contig_271	endoplasmin homolog	SSHrefW3_contig_207	swr1-complex protein 4-like isoform x1	SSHrefM3_contig_4653	g-type lectin s-receptor-like serine threonine-protein kinase sd2-5 isoform x2
SSHrefA3_contig_326	protein mak16 homolog	SSHrefM3_contig_2501	granule-bound starch synthase chloroplastic amyloplastic-like	SSHrefM3_contig_595	pentatricopeptide repeat-containing protein chloroplastic-like	SSHrefM3_contig_140	protein low psii accumulation chloroplastic
SSHrefM3_contig_1292	serine carboxypeptidase	SSHrefM3_contig_5087	phospholipase d alpha 1	SSHrefM3_contig_2837	glutathione chloroplastic-like	SSHrefM3_contig_6369	transmembrane protein 184c
SSHrefM3_contig_2047	monoglyceride lipase-like	SSHrefA3_contig_697	---NA---	SSHrefW3_contig_172	cytochrome p450 98a2-like	SSHrefM3_contig_2981	aldehyde dehydrogenase family 2 member mitochondrial-like
SSHrefM3_contig_1657	short-chain dehydrogenase tic chloroplastic-like	SSHrefM3_contig_10025	udp-glycosyltransferase 74f2-like	SSHrefA3_contig_248	tbc1 domain family member 13-like	SSHrefM3_contig_2935	nucleotidyltransferase family protein isoform 1
SSHrefM3_contig_14	heat shock 70 kda protein 15-like	SSHrefW3_contig_263	metacaspase-4-like	SSHrefM3_contig_6720	polyadenylate-binding protein 2-like	SSHrefM3_contig_2761	PREDICTED: uncharacterized protein LOC101496404 isoform X2
SSHrefM3_contig_986	lipoyl chloroplastic-like	SSHrefM3_contig_464	probable threonine--trna cytoplasmic	SSHrefM3_contig_8513	ninja-family protein mc410-like	SSHrefM3_contig_8220	glucose-6-phosphate cytosolic
SSHrefM3_contig_2615	isoflavonoid malonyl transferase	SSHrefM3_contig_10040	actin-related protein 3-like	SSHrefM3_contig_3754	phd finger protein at1g33420-like	SSHrefM3_contig_3943	pyruvate cytosolic isozyme-like
SSHrefM3_contig_402	protochlorophyllide chloroplastic	SSHrefM3_contig_2704	eukaryotic translation initiation factor 5-like	SSHrefM3_contig_72	rna polymerase ii subunit b1 ctd phosphatase rpap2 homolog	SSHrefM3_contig_124	polyadenylate-binding protein-interacting protein 12-like
SSHrefM3_contig_691	probable serine threonine-protein kinase at4g35230	SSHrefM3_contig_6151	shikimate o-hydroxycinnamoyltransferase-like	SSHrefM3_contig_2502	cyclic dof factor 2-like	SSHrefM3_contig_41	tld-domain containing nucleolar protein isoform 1
SSHrefM3_contig_4494	glutamine synthetase leaf chloroplastic	SSHrefW3_contig_38	---NA---	SSHrefM3_contig_637	acetylornithine deacetylase-like	SSHrefM3_contig_957	low quality protein: uncharacterized loc101218879
SSHrefM3_contig_1470	probable trans-2-enoyl- mitochondrial	SSHrefM3_contig_4197	dna repair protein rad23-3-like	SSHrefM3_contig_439	spermidine hydroxycinnamoyl transferase-like	SSHrefM3_contig_1784	nad dependent epimerase dehydratase family protein
SSHrefA3_contig_158	oxysterol-binding protein 5	SSHrefM3_contig_1519	3-isopropylmalate chloroplastic-like	SSHrefA3_contig_408	ribonuclease h protein at1g65750-like	SSHrefM3_contig_9734	metacaspase-4-like
SSHrefM3_contig_2391	asparagine synthetase	SSHrefM3_contig_5632	phytoene chloroplastic chromoplastic	SSHrefM3_contig_425	golgin subfamily a member 4	SSHrefM3_contig_1720	atp-dependent clp protease atp-binding subunit clpx- mitochondrial-like
SSHrefM3_contig_7315	leucine aminopeptidase chloroplastic-like	SSHrefM3_contig_4288	eukaryotic translation initiation factor 3 subunit c-like	SSHrefM3_contig_557	beta-adaptin-like protein c-like	SSHrefM3_contig_4476	inactive beta-amylase 9
SSHrefW3_contig_2384	PREDICTED: uncharacterized protein LOC101515255 isoform X1	SSHrefW3_contig_1500	rrna intron-encoded homing endonuclease	SSHrefM3_contig_856	microtubule-associated protein 70-2-like	SSHrefM3_contig_5591	primary amine oxidase-like
SSHrefM3_contig_19	exocyst complex component exo70b1-like	SSHrefM3_contig_2263	hypothetical protein MTR_5g014430	SSHrefM3_contig_691	probable serine threonine-protein kinase at4g35230	SSHrefM3_contig_172	prolyl 4-hydroxylase subunit alpha-1-like
SSHrefM3_contig_139	v-type proton atpase catalytic subunit a	SSHrefM3_contig_2729	r3h domain-containing protein	SSHrefM3_contig_5109	vacuolar cation proton exchanger 2-like	SSHrefM3_contig_8399	chlorophyll a-b binding protein chloroplastic-like
SSHrefM3_contig_2463	red chlorophyll catabolite chloroplastic-like	SSHrefM3_contig_700	atp sulfurylase 2	SSHrefM3_contig_1521	cbl-interacting serine threonine-protein kinase 25-like	SSHrefM3_contig_915	probable lrr receptor-like serine threonine-protein kinase at2g16250-like
SSHrefM3_contig_944	amino acid permease 3-like isoform x1	SSHrefM3_contig_1297	cullin-4-like isoform x1	SSHrefM3_contig_855	histone-lysine n-methyltransferase setd3-like	SSHrefM3_contig_5066	clavaminate synthase-like protein at3g21360-like
SSHrefM3_contig_858	plastid movement impaired1	SSHrefM3_contig_1853	ndh-dependent cyclic electron flow 1 isoform 2	SSHrefA3_contig_510	kinesin-4-like	SSHrefM3_contig_2459	probable glycerophosphoryl diester phosphodiesterase 3-like
SSHrefM3_contig_87	serine threonine-protein kinase vrk1-like	SSHrefM3_contig_58	trigger factor-like protein tig-like	SSHrefM3_contig_218	eukaryotic translation initiation factor 3 subunit c-like	SSHrefM3_contig_2028	glycoprotein 3-alpha-l-fucosyltransferase a-like
SSHrefM3_contig_5591	primary amine oxidase-like	SSHrefA3_contig_24	polyneuridine-aldehyde esterase	SSHrefM3_contig_2207	nedd8-activating enzyme e1 catalytic subunit-like	SSHrefM3_contig_684	differentially expressed in fdcp 6 homolog
SSHrefM3_contig_550	allene oxide chloroplastic-like	SSHrefM3_contig_3111	cytoplasmic-like isoform x1	SSHrefM3_contig_128	staphylococcal nuclease domain-containing protein 1-like	SSHrefM3_contig_2129	abc transporter b family member 25-like
SSHrefM3_contig_2761	PREDICTED: uncharacterized protein LOC101496404 isoform X2	SSHrefM3_contig_9551	myb family transcription factor	SSHrefM3_contig_148	phospholipase a-2-activating	SSHrefM3_contig_8681	b2 protein
SSHrefM3_contig_2987	inorganic phosphate transporter 2- chloroplastic-like	SSHrefM3_contig_5834	chaperone protein chloroplastic-like	SSHrefM3_contig_46	probable e3 ubiquitin-protein ligase ari7-like	SSHrefA3_contig_813	vacuolar atpase assembly integral membrane protein vma21-like domain isoform 1
SSHrefM3_contig_7345	ribosomal rna processing protein 1 homolog	SSHrefM3_contig_124	polyadenylate-binding protein-interacting protein 12-like	SSHrefM3_contig_8769	solute carrier family 35 member f5	SSHrefM3_contig_1344	chitinase-like protein 2-like
SSHrefM3_contig_1701	dna ligase 1-like isoform x2	SSHrefM3_contig_3126	tpr repeat-containing thioredoxin tdx-like	SSHrefM3_contig_2897	lipoxygenase	SSHrefM3_contig_7298	probable -trehalose-phosphate synthase
SSHrefM3_contig_9835	protein rmd5 homolog a-like	SSHrefM3_contig_4297	serine hydroxymethyltransferase 7-like	SSHrefM3_contig_626	cytoskeletal protein mrna	SSHrefM3_contig_4289	stromal 70 kda heat shock-related chloroplastic-like
SSHrefM3_contig_2100	protein fizzy-related 2-like	SSHrefM3_contig_17	probable sucrose-phosphate synthase 1	SSHrefM3_contig_6186	e3 sumo-protein ligase 2-like	SSHrefM3_contig_8466	succinyl- ligase
SSHrefM3_contig_6	proliferation-associated protein 2g4-like	SSHrefM3_contig_8925	cysteine protease atg4-like isoform x1	SSHrefA3_contig_126	oxysterol-binding protein 1c-like isoform x2	SSHrefM3_contig_159	phosphosulfolactate synthase-like
SSHrefM3_contig_22	hypothetical protein MTR_7g104350	SSHrefM3_contig_3248	cytokinin dehydrogenase 7-like	SSHrefM3_contig_1677	long chain acyl- synthetase 8-like	SSHrefM3_contig_780	cathepsin b-like
SSHrefM3_contig_847	dynamin-related protein 5a-like	SSHrefM3_contig_6373	ribulose -bisphosphate carboxylase oxygenase large subunit	SSHrefM3_contig_828	translocase of chloroplast chloroplastic-like	SSHrefW3_contig_42	regulator of nonsense transcripts upf2-like
SSHrefM3_contig_8842	probable wrky transcription factor 70-like	SSHrefM3_contig_7330	peroxidase 42-like	SSHrefM3_contig_229	glycosyltransferase family protein	SSHrefM3_contig_1227	f-box lrr-repeat protein 4-like
SSHrefW3_contig_12	ethylene-responsive transcription factor rap2-1-like	SSHrefM3_contig_8220	glucose-6-phosphate cytosolic	SSHrefA3_contig_1058	resistance protein	SSHrefM3_contig_312	PREDICTED: uncharacterized protein LOC101512294 isoform X2
SSHrefM3_contig_7987	protein phosphatase 2c 37-like	SSHrefM3_contig_268	gtpase obg-like	SSHrefM3_contig_3057	myosin-10-like isoform x1	SSHrefM3_contig_5989	centromere protein o
SSHrefM3_contig_6151	shikimate o-hydroxycinnamoyltransferase-like	SSHrefM3_contig_215	aspartic proteinase	SSHrefM3_contig_2705	acyltransferase-like protein chloroplastic-like	SSHrefM3_contig_3347	filament-like plant protein 4-like isoform x1
SSHrefA3_contig_134	---NA---	SSHrefM3_contig_3211	PREDICTED: uncharacterized protein LOC101508759	SSHrefM3_contig_213	uncharacterized membrane protein ymr155w-like	SSHrefM3_contig_1958	aldehyde dehydrogenase family 3 member f1-like
SSHrefM3_contig_4503	probable e3 ubiquitin-protein ligase lul4-like	SSHrefM3_contig_9	phenylalanine ammonia-lyase 1	SSHrefM3_contig_2614	exocyst complex component exo70b1-like	SSHrefA3_contig_4	probable prefoldin subunit 2-like
SSHrefM3_contig_1165	acidic endochitinase-like	SSHrefM3_contig_1421	protein spa1-related 3-like	SSHrefM3_contig_9320	probable protein phosphatase 2c 5	SSHrefM3_contig_506	isoflavone reductase homolog
SSHrefM3_contig_5188	beclin-1-like protein	SSHrefM3_contig_9600	cbl-interacting serine threonine-protein kinase 9-like	SSHrefA3_contig_1060	---NA---	SSHrefM3_contig_943	nad kinase chloroplastic-like isoform x1
SSHrefM3_contig_6260	hsp70-binding protein 1-like	SSHrefM3_contig_3085	peptidase m1 family protein	SSHrefM3_contig_7331	proton pump-interactor 1-like	SSHrefA3_contig_531	endonuclease or glycosyl hydrolase with c2h2-type zinc finger isoform 1
SSHrefM3_contig_2334	inactive poly	SSHrefM3_contig_10295	protein sel-1 homolog 2-like	SSHrefM3_contig_3507	3-ketoacyl- thiolase peroxisomal-like	SSHrefM3_contig_224	peptidyl-prolyl cis-trans isomerase fkbp62-like
SSHrefM3_contig_83	probable dolichyl-diphosphooligosaccharide--protein glycosyltransferase subunit 3b-like	SSHrefM3_contig_2982	probable polygalacturonase non-catalytic subunit jp650-like	SSHrefM3_contig_377	lysosomal beta glucosidase-like	SSHrefM3_contig_9581	alanine aminotransferase mitochondrial-like
SSHrefM3_contig_1812	protein cereblon-like	SSHrefM3_contig_2900	low quality protein: midasin-like	SSHrefM3_contig_7243	fatty acid biosynthesis 1 isoform 1	SSHrefM3_contig_2422	clathrin heavy chain 1-like
SSHrefM3_contig_126	abc transporter f family member 5-like	SSHrefM3_contig_2644	upf0051 protein chloroplastic-like	SSHrefM3_contig_9542	seed lipoxygenase	SSHrefM3_contig_8526	digalactosyldiacylglycerol synthase chloroplastic
SSHrefM3_contig_916	fact complex subunit ssrp1-like	SSHrefM3_contig_886	ein3-binding f-box protein 1-like	SSHrefM3_contig_577	monothiol glutaredoxin-s17-like	SSHrefM3_contig_1632	phosphoinositide phospholipase c
SSHrefM3_contig_2173	yth domain family protein	SSHrefM3_contig_10205	xaa-pro dipeptidase-like	SSHrefM3_contig_479	e3 ubiquitin-protein ligase rkp-like	SSHrefA3_contig_512	---NA---
SSHrefM3_contig_1697	t-complex protein 1 subunit epsilon-like	SSHrefM3_contig_558	glucan endo- -beta-glucosidase-like	SSHrefM3_contig_194	protease do-like chloroplastic-like	SSHrefM3_contig_510	probable 26s proteasome non-atpase regulatory subunit 3-like
SSHrefM3_contig_573	probable carboxylesterase 12-like	SSHrefM3_contig_932	chlorophyll a-b binding protein of lhcii type chloroplastic-like	SSHrefW3_contig_5	transcriptional corepressor seuss-like	SSHrefM3_contig_8972	thioredoxin-like 1- chloroplastic-like
SSHrefW3_contig_32	bidirectional sugar transporter sweet14-like	SSHrefM3_contig_5746	atpase family aaa domain-containing protein 1-a-like	SSHrefM3_contig_422	atp-dependent zinc metalloprotease -like	SSHrefM3_contig_3177	protein bobber 1-like
SSHrefM3_contig_8706	quinone oxidoreductase-like protein chloroplastic-like	SSHrefA3_contig_87	---NA---	SSHrefA3_contig_162	l-idonate 5-dehydrogenase-like	SSHrefM3_contig_1807	sulfite exporter family protein
SSHrefM3_contig_9712	type i inositol -trisphosphate 5-phosphatase cvp2-like	SSHrefW3_contig_2512	chaperone protein dnaj 49-like	SSHrefM3_contig_208	protein auxin signaling f-box 2-like	SSHrefM3_contig_2829	nhl repeat-containing protein 2-like
SSHrefM3_contig_1852	nadh-plastoquinone oxidoreductase subunit 4	SSHrefM3_contig_87	serine threonine-protein kinase vrk1-like	SSHrefM3_contig_132	vacuolar-processing enzyme-like	SSHrefM3_contig_587	wd-40 repeat-containing protein msi1-like
SSHrefM3_contig_7917	ubiquinol mitochondrial-like	SSHrefM3_contig_867	casein kinase i isoform alpha	SSHrefM3_contig_710	dihydropyrimidine dehydrogenase	SSHrefM3_contig_97	phosphoglycerate chloroplastic-like
SSHrefM3_contig_6948	copper chaperone for superoxide dismutase-like	SSHrefW3_contig_2891	hypothetical protein MTR_5g032760	SSHrefM3_contig_1824	ring u-box superfamily protein	SSHrefM3_contig_1836	phosphatidylinositol 4-kinase alpha 1
SSHrefM3_contig_131	progesterone 5-beta-reductase	SSHrefA3_contig_123	40s ribosomal protein s11-like	SSHrefM3_contig_3037	probable polyamine transporter at3g13620-like	SSHrefM3_contig_2831	epoxide hydrolase
SSHrefM3_contig_168	chaperone protein 1	SSHrefM3_contig_21	anthocyanidin -o-glucosyltransferase-like	SSHrefM3_contig_421	dead-box atp-dependent rna helicase 20-like	SSHrefM3_contig_10162	monodehydroascorbate chloroplastic-like
SSHrefM3_contig_1793	neurochondrin-like	SSHrefM3_contig_1110	probable protein disulfide-isomerase a6	SSHrefM3_contig_152	gamma aminobutyrate transaminase chloroplastic	SSHrefM3_contig_100	protein yls7-like
SSHrefW3_contig_293	28 kda chloroplastic	SSHrefM3_contig_3396	early nodulin	SSHrefM3_contig_2480	cytochrome p450 86b1-like	SSHrefM3_contig_622	btb poz domain-containing protein at2g24240-like
SSHrefM3_contig_6983	31 kda chloroplastic-like	SSHrefM3_contig_584	copper-transporting atpase chloroplastic-like	SSHrefW3_contig_276	30s ribosomal protein s16-like	SSHrefM3_contig_1557	actin-related protein 7-like
SSHrefM3_contig_5167	nbs-containing resistance-like protein	SSHrefA3_contig_1184	polyphenol chloroplastic-like	SSHrefM3_contig_7598	f-box family protein	SSHrefM3_contig_1294	plastid transcriptionally active 12 isoform 1
SSHrefM3_contig_416	probable alpha-galactosidase b-like	SSHrefM3_contig_1649	probable aspartyl aminopeptidase-like	SSHrefM3_contig_2778	wd repeat-containing protein 70-like	SSHrefM3_contig_8	carotenoid (9 )-cleavage dioxygenase 1-like
SSHrefM3_contig_3829	pre-mrna-splicing factor 38a-like	SSHrefM3_contig_1690	30s ribosomal protein chloroplastic	SSHrefM3_contig_333	uncharacterized loc101204288	SSHrefM3_contig_298	serine threonine-protein kinase pbs1-like
SSHrefM3_contig_2092	inositol 2-dehydrogenase d-chiro-inositol 3-dehydrogenase-like	SSHrefM3_contig_2727	grpe protein mitochondrial-like isoform x1	SSHrefM3_contig_7415	star-related lipid transfer protein mitochondrial-like	SSHrefM3_contig_91	transcription initiation factor iif subunit alpha-like
SSHrefM3_contig_8322	probable galactose-1-phosphate uridyltransferase-like	SSHrefW3_contig_271	dead-box atp-dependent rna helicase chloroplastic-like	SSHrefM3_contig_2598	ectonucleotide pyrophosphatase phosphodiesterase family member 3-like	SSHrefM3_contig_1534	ankyrin repeat domain-containing protein 2-like
SSHrefM3_contig_4326	cd2 antigen cytoplasmic tail-binding protein	SSHrefM3_contig_7837	methionine aminopeptidase chloroplastic	SSHrefM3_contig_2585	hypothetical protein MTR_6g088460	SSHrefM3_contig_8597	udp-glycosyltransferase 83a1-like
SSHrefM3_contig_359	protein lst8 homolog isoform x1	SSHrefM3_contig_999	carbon catabolite repressor protein 4 homolog 1-like	SSHrefM3_contig_1649	probable aspartyl aminopeptidase-like	SSHrefM3_contig_7243	fatty acid biosynthesis 1 isoform 1
SSHrefM3_contig_6111	glutamate-1-semialdehyde - chloroplastic-like	SSHrefM3_contig_2608	t-complex protein 1 subunit zeta-like	SSHrefM3_contig_834	l-ascorbate oxidase-like	SSHrefM3_contig_705	cell division cycle atpase-like
SSHrefM3_contig_10164	serine threonine-protein phosphatase pp1-like	SSHrefM3_contig_6050	ornithine chloroplastic-like	SSHrefM3_contig_3047	t-complex protein 1 subunit alpha-like	SSHrefM3_contig_1844	alpha beta-hydrolases superfamily protein
SSHrefW3_contig_203	endochitinase pr4-like	SSHrefM3_contig_1613	rna polymerase beta subunit	SSHrefM3_contig_1200	tetratricopeptide repeat protein 5-like	SSHrefA3_contig_409	---NA---
SSHrefM3_contig_611	thiol protease aleurain-like	SSHrefM3_contig_3963	phosphoenolpyruvate carboxylase 4-like	SSHrefM3_contig_220	dnaj protein homolog 2-like	SSHrefM3_contig_1083	cysteine synthase
SSHrefM3_contig_4222	v-type proton atpase subunit b2	SSHrefM3_contig_59	adenylosuccinate synthetase chloroplastic-like	SSHrefA3_contig_869	polyprotein	SSHrefM3_contig_2631	isoform 1
SSHrefM3_contig_1534	ankyrin repeat domain-containing protein 2-like	SSHrefM3_contig_4805	peroxisomal -2-hydroxy-acid oxidase glo1	SSHrefM3_contig_268	gtpase obg-like	SSHrefM3_contig_3131	luc7-like protein 3
SSHrefM3_contig_9088	e3 ubiquitin-protein ligase sinat2 isoform x1	SSHrefM3_contig_6980	zinc finger ccch domain-containing protein 43-like	SSHrefM3_contig_681	homeotic protein proboscipedia-like	SSHrefM3_contig_3526	urease accessory protein
SSHrefA3_contig_28	random slug protein 5-like	SSHrefM3_contig_534	-norcoclaurine 6-o-methyltransferase-like	SSHrefM3_contig_2205	cbl-interacting serine threonine-protein kinase 6-like	SSHrefW3_contig_3	cbl-interacting serine threonine-protein kinase 1-like
SSHrefM3_contig_3784	rna-binding asch domain protein isoform 2	SSHrefM3_contig_691	probable serine threonine-protein kinase at4g35230	SSHrefM3_contig_6413	vacuolar protein sorting-associated protein 41 homolog	SSHrefM3_contig_8151	protein dgcr14 homolog
SSHrefM3_contig_740	cbl-interacting serine threonine-protein kinase 14-like	SSHrefM3_contig_1626	fringe-related family protein	SSHrefM3_contig_785	fad nad -binding oxidoreductase family protein	SSHrefM3_contig_1944	isovaleryl- mitochondrial-like
SSHrefM3_contig_1334	ferredoxin--nadp root chloroplastic-like	SSHrefM3_contig_5297	transcription factor pif4-like isoform x2	SSHrefW3_contig_1634	uncharacterized loc101209749	SSHrefM3_contig_2282	lysm domain receptor-like kinase 4-like
SSHrefM3_contig_1237	ankyrin repeat-containing protein at3g12360-like	SSHrefM3_contig_2025	protein pigment defective 191	SSHrefM3_contig_180	bsd domain containing protein	SSHrefW3_contig_80	---NA---
SSHrefM3_contig_891	probable folate-biopterin transporter 2	SSHrefM3_contig_2222	vacuolar-sorting receptor 1-like isoform 1	SSHrefM3_contig_749	phenylalanine--trna chloroplastic mitochondrial-like	SSHrefW3_contig_248	PREDICTED: uncharacterized protein LOC101489103
SSHrefM3_contig_7259	wd repeat-containing protein dwa1-like	SSHrefW3_contig_6	protein far1-related sequence 5-like	SSHrefM3_contig_4352	nicotiana tabacum orf	SSHrefM3_contig_1049	wd repeat-containing protein 5-like
SSHrefM3_contig_782	chloroplast stem-loop binding protein of 41 kda chloroplastic-like	SSHrefM3_contig_1417	sodium calcium exchanger family protein calcium-binding ef hand family protein isoform 1	SSHrefM3_contig_596	hipl1 protein isoform x2	SSHrefM3_contig_1739	germin-like protein subfamily 3 member 4-like
SSHrefM3_contig_10273	mitochondrial import receptor subunit tom40-1-like	SSHrefM3_contig_1196	cwf19-like protein 2-like isoform x2	SSHrefM3_contig_109	pleiotropic drug resistance protein 1-like	SSHrefM3_contig_5994	probable nucleoredoxin 3
SSHrefM3_contig_4710	cbl-interacting serine threonine-protein kinase 1-like	SSHrefM3_contig_8942	probable protein s-acyltransferase 7	SSHrefM3_contig_3	probable receptor-like protein kinase at1g67000-like	SSHrefM3_contig_4956	peroxisomal membrane (mpv17 pmp22) family protein
SSHrefM3_contig_312	PREDICTED: uncharacterized protein LOC101512294 isoform X2	SSHrefM3_contig_4680	eukaryotic initiation factor 4a-11	SSHrefM3_contig_813	protein transport protein sec61 subunit alpha-like	SSHrefM3_contig_9889	syntaxin-binding protein
SSHrefW3_contig_207	swr1-complex protein 4-like isoform x1	SSHrefM3_contig_1798	l-ascorbate peroxidase 6-like	SSHrefM3_contig_1255	pinin sdk mema protein	SSHrefM3_contig_1090	26s protease regulatory subunit 6a homolog
SSHrefM3_contig_1425	uncharacterized loc101205574	SSHrefM3_contig_1650	nucleic acid- ob-fold-like protein isoform 1	SSHrefM3_contig_8539	hydroxyproline-rich glycoprotein family	SSHrefM3_contig_8516	probable iron ascorbate oxidoreductase ddb_g0283291-like isoform x2
SSHrefM3_contig_18	mitochondrial uncoupling protein 5-like	SSHrefA3_contig_758	ribosomal protein l33	SSHrefM3_contig_1357	ankyrin repeat-containing protein at5g02620-like	SSHrefM3_contig_6624	glycylpeptide n-tetradecanoyltransferase 1-like
SSHrefM3_contig_2542	glutathione cytosolic	SSHrefM3_contig_8005	60s acidic ribosomal protein p0	SSHrefM3_contig_1970	enhanced disease susceptibility	SSHrefM3_contig_6166	f-box lrr-repeat protein 14
SSHrefM3_contig_30	cell division cycle protein 48 homolog	SSHrefM3_contig_1208	cysteinyl-trna synthetase	SSHrefM3_contig_2681	beta-amylase 7-like	SSHrefM3_contig_7140	f-box lrr-repeat protein 13-like
SSHrefM3_contig_1399	nitrile-specifier protein 5-like	SSHrefM3_contig_249	zinc finger protein 622-like	SSHrefM3_contig_1056	cryptochrome-2-like isoform x1	SSHrefW3_contig_219	hypothetical protein MTR_5g068660
SSHrefM3_contig_842	alcohol dehydrogenase 1b	SSHrefM3_contig_140	protein low psii accumulation chloroplastic	SSHrefM3_contig_4262	macrophage erythroblast attacher-like	SSHrefM3_contig_2615	isoflavonoid malonyl transferase
SSHrefM3_contig_8399	chlorophyll a-b binding protein chloroplastic-like	SSHrefM3_contig_1280	uncharacterized loc101209711	SSHrefM3_contig_6466	inner membrane protein ppf- chloroplastic-like	SSHrefM3_contig_4494	glutamine synthetase leaf chloroplastic
SSHrefM3_contig_1414	uroporphyrinogen decarboxylase chloroplastic-like	SSHrefM3_contig_175	ubiquitin carboxyl-terminal hydrolase 23-like	SSHrefM3_contig_7576	probable e3 ubiquitin-protein ligase herc2-like	SSHrefM3_contig_893	cbl-interacting serine threonine-protein kinase 5-like
SSHrefM3_contig_4276	hypothetical protein MTR_1g116540	SSHrefW3_contig_179	geranylgeranyl diphosphate chloroplastic-like	SSHrefM3_contig_125	alpha-galactosidase-like isoform x1	SSHrefM3_contig_244	1-aminocyclopropane-1-carboxylate deaminase-like
SSHrefM3_contig_6051	bifunctional nuclease 1	SSHrefM3_contig_200	cyclic nucleotide-gated ion channel 2-like	SSHrefM3_contig_9248	rhomboid-like protein 15	SSHrefM3_contig_983	elongation factor 2-like
SSHrefM3_contig_7663	beta-amylase 8-like	SSHrefM3_contig_9320	probable protein phosphatase 2c 5	SSHrefM3_contig_348	tubby-like f-box protein 8	SSHrefM3_contig_6293	PREDICTED: uncharacterized protein LOC101497862
SSHrefM3_contig_1950	two-component response regulator-like prr73	SSHrefM3_contig_505	nadp-dependent malic enzyme-like	SSHrefM3_contig_4045	protein transparent testa 12-like	SSHrefM3_contig_6983	31 kda chloroplastic-like
SSHrefM3_contig_8626	s-adenosylmethionine decarboxylase proenzyme-like isoform x1	SSHrefM3_contig_205	nad -binding rossmann-fold-containing protein	SSHrefM3_contig_6883	probable cadmium zinc-transporting atpase chloroplastic-like	SSHrefM3_contig_8929	leucine carboxyl methyltransferase 2-like
SSHrefM3_contig_7690	disease resistance protein rpm1-like	SSHrefM3_contig_1081	zeta-carotene chloroplastic chromoplastic-like	SSHrefM3_contig_485	probable cation-transporting atpase-like	SSHrefM3_contig_5072	activating signal cointegrator 1 complex subunit
SSHrefM3_contig_9281	myb-like transcription factor family protein isoform 1	SSHrefM3_contig_7734	protein transparent testa 12-like	SSHrefM3_contig_819	histidine kinase 1-like	SSHrefM3_contig_324	probable u3 small nucleolar rna-associated protein 7-like
SSHrefW3_contig_2480	cell number regulator 5-like	SSHrefM3_contig_769	serine threonine-protein kinase pbs1-like	SSHrefM3_contig_1812	protein cereblon-like	SSHrefM3_contig_2107	glyceraldehyde-3-phosphate cytosolic-like
SSHrefM3_contig_2572	eukaryotic peptide chain release factor subunit 1-3-like	SSHrefM3_contig_757	probable nitrite transporter at1g68570-like	SSHrefM3_contig_1294	plastid transcriptionally active 12 isoform 1	SSHrefM3_contig_5426	f-box kelch-repeat protein at3g23880-like
SSHrefM3_contig_3383	PREDICTED: uncharacterized protein LOC101496539	SSHrefA3_contig_319	photosystem ii protein k	SSHrefM3_contig_898	glycine dehydrogenase	SSHrefM3_contig_1559	alpha beta hydrolase-fold family protein
SSHrefM3_contig_9662	(+)-neomenthol dehydrogenase-like	SSHrefM3_contig_143	probable zinc metallopeptidase chloroplastic	SSHrefM3_contig_2304	rb1-inducible coiled-coil protein isoform 1	SSHrefM3_contig_7503	tetraspanin-20-like isoform x1
SSHrefM3_contig_622	btb poz domain-containing protein at2g24240-like	SSHrefW3_contig_10	#NAME?	SSHrefM3_contig_476	probable lrr receptor-like serine threonine-protein kinase at3g47570-like	SSHrefM3_contig_2123	uncharacterized loc101223607
SSHrefM3_contig_1344	chitinase-like protein 2-like	SSHrefM3_contig_6618	hypothetical protein MTR_4g076880	SSHrefM3_contig_2555	dead-box atp-dependent rna helicase 7-like	SSHrefW3_contig_213	expansin-like b1-like
SSHrefM3_contig_8019	indole-3-glycerol phosphate chloroplastic-like	SSHrefM3_contig_7508	ap-2 complex subunit mu-like	SSHrefM3_contig_3569	sucrose-phosphatase 1-like	SSHrefM3_contig_331	atp sulfurylase chloroplastic-like
SSHrefM3_contig_8174	probable serine threonine-protein kinase chloroplastic-like	SSHrefM3_contig_1168	methyltransferase-like protein 1	SSHrefM3_contig_1024	cystathionine beta- chloroplastic-like	SSHrefM3_contig_6336	autophagy-related protein 3
SSHrefM3_contig_862	rhomboid-related intramembrane serine protease family isoform 1	SSHrefM3_contig_10016	hbs1-like isoform x3	SSHrefM3_contig_2262	aluminum-activated malate transporter 12-like	SSHrefM3_contig_4261	transcription initiation factor tfiid subunit 1-like
SSHrefM3_contig_94	mitogen-activated protein kinase kinase 2-like isoform x1	SSHrefM3_contig_2303	acyl-	SSHrefM3_contig_2917	transcription factor bhlh13-like	SSHrefM3_contig_1398	succinate-semialdehyde mitochondrial-like
SSHrefM3_contig_362	uncharacterized membrane	SSHrefM3_contig_9195	splicing factor u2af small subunit b-like	SSHrefM3_contig_677	protein ethylene insensitive 3	SSHrefM3_contig_7225	soluble diacylglycerol acyltransferase
SSHrefM3_contig_7195	amsh-like ubiquitin thioesterase 3-like	SSHrefM3_contig_9281	myb-like transcription factor family protein isoform 1	SSHrefM3_contig_2305	mlo-like protein 8-like	SSHrefM3_contig_5332	uncharacterized loc101219582
SSHrefM3_contig_2766	phospholipase a1- chloroplastic-like	SSHrefM3_contig_2340	threonine--trna mitochondrial-like	SSHrefM3_contig_2224	gpcr-type g protein 1	SSHrefM3_contig_746	er membrane protein complex subunit 10-like
SSHrefM3_contig_4351	soluble inorganic pyrophosphatase chloroplastic-like	SSHrefM3_contig_2483	serine threonine-protein kinase fray2-like isoform x2	SSHrefM3_contig_5668	dnaj homolog mitochondrial-like isoform x1	SSHrefM3_contig_6650	udp-glycosyltransferase 79b6-like
SSHrefM3_contig_6050	ornithine chloroplastic-like	SSHrefM3_contig_541	rna polymerase beta subunit	SSHrefM3_contig_1946	rna ligase isoform	SSHrefM3_contig_2079	transcription factor myb44-like
SSHrefM3_contig_3149	beta-glucosidase 44-like	SSHrefM3_contig_2137	tetratricopeptide repeat-like superfamily isoform 2	SSHrefM3_contig_891	probable folate-biopterin transporter 2	SSHrefM3_contig_258	squalene monooxygenase-like
SSHrefM3_contig_3111	cytoplasmic-like isoform x1	SSHrefM3_contig_3291	probable boi-related e3 ubiquitin-protein ligase 2	SSHrefM3_contig_817	protein transparent testa 12-like	SSHrefM3_contig_36	vacuolar-sorting receptor 6-like
SSHrefM3_contig_2793	signal recognition particle 54 kda chloroplastic-like	SSHrefM3_contig_4571	peroxidase	SSHrefM3_contig_2544	sucrose transport protein suc8-like	SSHrefM3_contig_2937	cytochrome p450
SSHrefM3_contig_172	prolyl 4-hydroxylase subunit alpha-1-like	SSHrefM3_contig_9869	plastidal glycolate glycerate translocator chloroplastic-like	SSHrefM3_contig_2173	yth domain family protein	SSHrefM3_contig_141	wd repeat-containing
SSHrefM3_contig_7225	soluble diacylglycerol acyltransferase	SSHrefM3_contig_2108	26s proteasome non-atpase regulatory subunit 6 homolog	SSHrefA3_contig_893	ankyrin repeat domain-containing protein 13b-like	SSHrefM3_contig_2534	t-complex protein 1 subunit theta-like
SSHrefM3_contig_8903	isopentenyl-diphosphate delta-isomerase i-like	SSHrefM3_contig_8217	mannose-1-phosphate guanyltransferase alpha-like	SSHrefM3_contig_1966	dolichyl-diphosphooligosaccharide--protein glycosyltransferase 48 kda subunit-like	SSHrefM3_contig_2890	ubiquitin carboxyl-terminal hydrolase 6-like
SSHrefM3_contig_9325	atp-dependent clp protease proteolytic subunit-related protein chloroplastic-like	SSHrefW3_contig_1981	---NA---	SSHrefM3_contig_2228	insulinase (peptidase family m16) family protein isoform 2	SSHrefM3_contig_2047	monoglyceride lipase-like
SSHrefM3_contig_3640	zinc finger ccch domain-containing protein 11-like	SSHrefM3_contig_2265	cysteine desulfurase mitochondrial-like	SSHrefM3_contig_2941	mandelonitrile lyase	SSHrefM3_contig_738	alanine--glyoxylate aminotransferase 2 homolog mitochondrial-like
SSHrefM3_contig_2215	oligopeptide transporter 3-like	SSHrefM3_contig_3015	geranylgeranyl pyrophosphate chloroplastic-like	SSHrefM3_contig_1837	ring u-box superfamily protein isoform 1	SSHrefM3_contig_2664	alpha-galactosidase-like
SSHrefM3_contig_10162	monodehydroascorbate chloroplastic-like	SSHrefM3_contig_5773	uncharacterized trna-binding	SSHrefM3_contig_170	g-type lectin s-receptor-like serine threonine-protein kinase rlk1-like	SSHrefW3_contig_263	metacaspase-4-like
SSHrefM3_contig_9995	protochlorophyllide-dependent translocon component chloroplastic-like	SSHrefA3_contig_120	homeobox-leucine zipper protein athb-6-like	SSHrefM3_contig_620	heat shock 70 kda	SSHrefM3_contig_3538	PREDICTED: uncharacterized protein LOC101495882
SSHrefM3_contig_1454	lipoyl mitochondrial-like	SSHrefM3_contig_1104	protoporphyrinogen oxidase chloroplastic	SSHrefM3_contig_2182	probable polygalacturonase-like	SSHrefM3_contig_824	uncharacterized loc101221615
SSHrefM3_contig_4289	stromal 70 kda heat shock-related chloroplastic-like	SSHrefM3_contig_6255	aldo-keto reductase family 4 member c9-like	SSHrefM3_contig_337	3-ketoacyl- synthase 6-like	SSHrefM3_contig_2874	splicing factor 3a subunit 2-like
SSHrefM3_contig_506	isoflavone reductase homolog	SSHrefM3_contig_132	vacuolar-processing enzyme-like	SSHrefM3_contig_1669	protein gpr107-like	SSHrefM3_contig_8272	isoprenylcysteine alpha-carbonyl methylesterase icme-like
SSHrefM3_contig_1632	phosphoinositide phospholipase c	SSHrefM3_contig_2601	3-phosphoinositide-dependent protein kinase-1	SSHrefM3_contig_9953	probable disease resistance protein at5g66900-like	SSHrefM3_contig_60	glutathione gamma-glutamylcysteinyltransferase 3-like
SSHrefM3_contig_587	wd-40 repeat-containing protein msi1-like	SSHrefA3_contig_695	---NA---	SSHrefW3_contig_6	protein far1-related sequence 5-like	SSHrefM3_contig_1338	histidinol chloroplastic-like
SSHrefM3_contig_1944	isovaleryl- mitochondrial-like	SSHrefM3_contig_2651	oxysterol-binding protein 3c	SSHrefW3_contig_2550	annexin 1	SSHrefA3_contig_228	thioredoxin-like protein cxxs1
SSHrefM3_contig_686	perq amino acid-rich with gyf domain-containing protein 2-like	SSHrefM3_contig_816	probable nucleoredoxin 1-like	SSHrefW3_contig_261	proline- glutamic acid- and leucine-rich protein 1-like	SSHrefM3_contig_23	(+)-neomenthol dehydrogenase
SSHrefM3_contig_7837	methionine aminopeptidase chloroplastic	SSHrefM3_contig_1290	probable pyridoxal biosynthesis protein pdx1-like	SSHrefM3_contig_2768	probable galacturonosyltransferase 6-like isoform x1	SSHrefM3_contig_813	protein transport protein sec61 subunit alpha-like
SSHrefM3_contig_780	cathepsin b-like	SSHrefM3_contig_4013	sucrose transport	SSHrefA3_contig_773	probable receptor-like protein kinase at1g67000-like	SSHrefW3_contig_2808	mar-binding filament-like protein 1 isoform 1
SSHrefM3_contig_2115	peroxisomal membrane protein pex14-like	SSHrefM3_contig_5282	late embryogenesis abundant group 2 isoform 1	SSHrefM3_contig_1629	udp-glycosyltransferase 76f1-like	SSHrefM3_contig_7330	peroxidase 42-like
SSHrefM3_contig_816	probable nucleoredoxin 1-like	SSHrefM3_contig_8198	carbonic anhydrase	SSHrefM3_contig_2171	dihydrolipoyl mitochondrial	SSHrefM3_contig_5937	protein enhanced disease resistance 2-like
SSHrefM3_contig_529	protein aig1-like	SSHrefM3_contig_482	probable methyltransferase pmt26-like isoform x1	SSHrefM3_contig_462	heat shock 70 kda protein 17-like	SSHrefM3_contig_4293	magnesium transporter nipa2-like
SSHrefM3_contig_2271	hypothetical protein MTR_2g089840	SSHrefM3_contig_3383	PREDICTED: uncharacterized protein LOC101496539	SSHrefM3_contig_844	methyl- -binding domain-containing protein 13-like isoform x1	SSHrefM3_contig_10215	asparagine--trna cytoplasmic 1-like
SSHrefM3_contig_2970	rab3 gtpase-activating protein non-catalytic subunit-like	SSHrefM3_contig_571	probable sulfate transporter -like	SSHrefM3_contig_8805	t-complex protein 1 subunit beta-like	SSHrefW3_contig_2631	lactoylglutathione lyase-like
SSHrefM3_contig_8972	thioredoxin-like 1- chloroplastic-like	SSHrefM3_contig_525	elongation factor 1-alpha-like	SSHrefM3_contig_648	protein iws1 homolog	SSHrefM3_contig_802	serine acetyltransferase 5-like
SSHrefM3_contig_7503	tetraspanin-20-like isoform x1	SSHrefM3_contig_2258	beta-amylase chloroplastic-like	SSHrefA3_contig_120	homeobox-leucine zipper protein athb-6-like	SSHrefM3_contig_7422	plasma membrane isoform 1
SSHrefM3_contig_5710	PREDICTED: uncharacterized protein LOC101512421	SSHrefM3_contig_1895	pectinesterase 2-like	SSHrefM3_contig_3728	n-carbamoyl-l-amino acid hydrolase-like	SSHrefM3_contig_2353	bzip transcription factor
SSHrefM3_contig_2195	plasma membrane atpase 4-like	SSHrefM3_contig_4029	60s ribosomal protein l3-like	SSHrefM3_contig_1099	shaggy-related protein kinase alpha	SSHrefM3_contig_462	heat shock 70 kda protein 17-like
SSHrefM3_contig_6419	zinc finger protein zat5-like	SSHrefM3_contig_7976	senescence-associated family protein	SSHrefM3_contig_8625	zinc finger protein constans-like 2-like	SSHrefW3_contig_455	uncharacterized loc101219468
SSHrefM3_contig_3538	PREDICTED: uncharacterized protein LOC101495882	SSHrefM3_contig_10273	mitochondrial import receptor subunit tom40-1-like	SSHrefW3_contig_181	patellin-3-like	SSHrefM3_contig_8784	tropinone reductase homolog
SSHrefM3_contig_1668	chitin elicitor receptor kinase 1-like isoform x1	SSHrefM3_contig_2781	eukaryotic translation initiation factor 3 subunit a	SSHrefM3_contig_334	mate efflux family protein 5-like	SSHrefM3_contig_6322	dnaj homolog subfamily c member 14-like
SSHrefM3_contig_8466	succinyl- ligase	SSHrefM3_contig_1437	aryl-alcohol dehydrogenase -like isoform x1	SSHrefM3_contig_1183	long chain acyl- synthetase peroxisomal-like	SSHrefM3_contig_9914	uncharacterized loc101208655
SSHrefA3_contig_236	PREDICTED: uncharacterized protein LOC101506844	SSHrefM3_contig_4483	lec14b homolog isoform x2	SSHrefM3_contig_183	probable xaa-pro aminopeptidase p-like	SSHrefM3_contig_4257	probable protein phosphatase 2c 11-like
SSHrefM3_contig_6369	transmembrane protein 184c	SSHrefM3_contig_6834	endoplasmic reticulum-golgi intermediate compartment protein 3-like	SSHrefM3_contig_8964	glyceraldehyde-3-phosphate dehydrogenase chloroplastic-like	SSHrefM3_contig_6602	er lumen protein retaining receptor -like
SSHrefM3_contig_2831	epoxide hydrolase	SSHrefM3_contig_347	potassium channel akt2 3-like	SSHrefM3_contig_522	glycerol kinase	SSHrefW3_contig_2384	PREDICTED: uncharacterized protein LOC101515255 isoform X1
SSHrefM3_contig_159	phosphosulfolactate synthase-like	SSHrefM3_contig_5626	udp-glucuronate 4-epimerase 6-like	SSHrefM3_contig_349	brassinosteroid insensitive 1-associated receptor kinase 1-like	SSHrefM3_contig_494	eukaryotic translation initiation factor 3 subunit b-like
SSHrefM3_contig_2515	golgin subfamily a member 5-like isoform x2	SSHrefA3_contig_1198	sugar transporter erd6-like 6-like	SSHrefM3_contig_9089	kinesin-related protein 4-like	SSHrefM3_contig_7769	actin cross-linking
SSHrefM3_contig_3053	probable 3-hydroxyisobutyrate dehydrogenase-like mitochondrial-like	SSHrefM3_contig_6547	sar dna-binding protein-1	SSHrefM3_contig_8991	5-methyltetrahydropteroyltriglutamate--homocysteine methyltransferase-like	SSHrefM3_contig_70	superoxide dismutase
SSHrefM3_contig_3152	rna polymerase sigma factor siga-like isoform x1	SSHrefM3_contig_1303	hypothetical protein MTR_2g020820	SSHrefM3_contig_277	b3 domain-containing transcription factor vrn1-like isoform x1	SSHrefM3_contig_4137	vacuolar-sorting receptor 3-like
SSHrefM3_contig_36	vacuolar-sorting receptor 6-like	SSHrefM3_contig_227	clustered mitochondria protein homolog	SSHrefM3_contig_3154	atpase subunit 1	SSHrefM3_contig_9995	protochlorophyllide-dependent translocon component chloroplastic-like
SSHrefM3_contig_794	protein tic chloroplastic-like	SSHrefA3_contig_14	chloroplast stem-loop binding protein of 41 kda chloroplastic-like	SSHrefM3_contig_403	organic cation carnitine transporter 4-like	SSHrefM3_contig_581	leucine-rich repeat extensin-like protein 2-like
SSHrefM3_contig_1093	calreticulin-like isoform x1	SSHrefM3_contig_9822	probable phosphatidylinositol 4-kinase type 2-beta at1g26270-like	SSHrefM3_contig_581	leucine-rich repeat extensin-like protein 2-like	SSHrefM3_contig_413	phosphoenolpyruvate carboxylase
SSHrefM3_contig_8	carotenoid (9 )-cleavage dioxygenase 1-like	SSHrefM3_contig_8795	fructose- - chloroplastic-like	SSHrefM3_contig_1830	u-box domain-containing protein 44-like	SSHrefM3_contig_2391	asparagine synthetase
SSHrefM3_contig_2564	d-tagatose- -bisphosphate aldolase subunit gaty	SSHrefM3_contig_8706	quinone oxidoreductase-like protein chloroplastic-like	SSHrefM3_contig_4592	30s ribosomal protein chloroplastic-like	SSHrefM3_contig_675	uba and ubx domain-containing protein at4g15410-like
SSHrefM3_contig_1398	succinate-semialdehyde mitochondrial-like	SSHrefM3_contig_399	translation initiation factor if- chloroplastic-like	SSHrefM3_contig_7604	vacuolar protein sorting-associated protein 35a-like	SSHrefM3_contig_1494	endochitinase pr4-like
SSHrefM3_contig_119	probable sodium-coupled neutral amino acid transporter 6-like	SSHrefM3_contig_4004	tetratricopeptide repeat	SSHrefM3_contig_2318	pentatricopeptide repeat-containing protein at1g31920-like	SSHrefW3_contig_240	protein early responsive to dehydration 15-like isoform x1
SSHrefM3_contig_1859	metal tolerance protein c4-like	SSHrefM3_contig_2716	transportin-3-like isoform x1	SSHrefW3_contig_1887	enolase-phosphatase e1-like	SSHrefM3_contig_847	dynamin-related protein 5a-like
SSHrefM3_contig_2459	probable glycerophosphoryl diester phosphodiesterase 3-like	SSHrefM3_contig_1886	ribulose bisphosphate carboxylase oxygenase activase chloroplastic-like	SSHrefM3_contig_5447	ribulose bisphosphate carboxylase oxygenase activase chloroplastic-like	SSHrefM3_contig_2510	cytokinin-o-glucosyltransferase
SSHrefM3_contig_1835	rna-binding protein 24-a-like	SSHrefA3_contig_111	histidine kinase 5-like	SSHrefM3_contig_129	wd and tetratricopeptide repeats protein 1-like isoform x1	SSHrefW3_contig_2520	probable ccr4-associated factor 1 homolog 7-like
SSHrefM3_contig_1807	sulfite exporter family protein	SSHrefM3_contig_3154	atpase subunit 1	SSHrefM3_contig_1980	wd-40 repeat-containing protein msi3-like	SSHrefW3_contig_2480	cell number regulator 5-like
SSHrefM3_contig_8272	isoprenylcysteine alpha-carbonyl methylesterase icme-like	SSHrefM3_contig_9967	glutamate-rich wd repeat-containing protein 1	SSHrefM3_contig_2769	transcription factor bhlh3-like	SSHrefM3_contig_368	e3 ubiquitin-protein ligase rf298-like
SSHrefM3_contig_8182	sphingoid long-chain bases kinase 1-like	SSHrefM3_contig_1541	zinc ion binding	SSHrefM3_contig_3046	cell wall protein awa1-like isoform x2	SSHrefW3_contig_18	subunit 7 of mitochondrial complex ii
SSHrefM3_contig_3240	protein ctc-interacting domain 7-like	SSHrefM3_contig_2761	PREDICTED: uncharacterized protein LOC101496404 isoform X2	SSHrefM3_contig_415	protein disulfide isomerase-like 1-4-like	SSHrefA3_contig_224	hypothetical protein MTR_2g018670
SSHrefM3_contig_4717	ankyrin repeat domain-containing protein chloroplastic-like	SSHrefA3_contig_42	phototropin-2-like isoform x1	SSHrefM3_contig_671	potassium channel skor-like	SSHrefM3_contig_8580	60s ribosomal protein
SSHrefM3_contig_674	protein disulfide isomerase-like 2-3	SSHrefM3_contig_1675	transmembrane 9 superfamily member 4-like	SSHrefM3_contig_531	threonylcarbamoyladenosine trna methylthiotransferase-like	SSHrefM3_contig_7840	auxin efflux carrier family protein
SSHrefW3_contig_172	cytochrome p450 98a2-like	SSHrefM3_contig_847	dynamin-related protein 5a-like	SSHrefM3_contig_3120	alpha-dioxygenase 2-like	SSHrefA3_contig_12	ankyrin repeat-containing protein at2g01680-like
SSHrefM3_contig_99	probable boi-related e3 ubiquitin-protein ligase 3	SSHrefM3_contig_18	mitochondrial uncoupling protein 5-like	SSHrefM3_contig_791	protein frigida-like	SSHrefM3_contig_1734	phosphoglucan phosphatase chloroplastic-like
SSHrefM3_contig_141	wd repeat-containing	SSHrefM3_contig_375	zinc finger family protein	SSHrefM3_contig_1527	deoxycytidine kinase	SSHrefM3_contig_1562	flavonol synthase flavanone 3-hydroxylase-like
SSHrefM3_contig_244	1-aminocyclopropane-1-carboxylate deaminase-like	SSHrefM3_contig_1414	uroporphyrinogen decarboxylase chloroplastic-like	SSHrefM3_contig_8357	udp-glycosyltransferase 74e2-like	SSHrefM3_contig_3553	g patch domain-containing protein 11
SSHrefM3_contig_2107	glyceraldehyde-3-phosphate cytosolic-like	SSHrefW3_contig_1402	probable serine threonine-protein kinase ddb_g0282963-like	SSHrefM3_contig_512	epidermal growth factor receptor substrate 15-like isoform x1	SSHrefM3_contig_8261	protein furry homolog-like
SSHrefM3_contig_9069	calcium-dependent protein kinase 32-like	SSHrefM3_contig_8681	b2 protein	SSHrefM3_contig_2407	utp--glucose-1-phosphate uridylyltransferase	SSHrefM3_contig_231	peroxisomal -dienoyl- reductase-like
SSHrefM3_contig_9298	protein notum homolog isoform x2	SSHrefM3_contig_2366	transcription factor bim2	SSHrefM3_contig_1244	serine threonine-protein kinase pbs1	SSHrefM3_contig_1367	lycopene epsilon chloroplastic-like
SSHrefM3_contig_331	atp sulfurylase chloroplastic-like	SSHrefM3_contig_8702	uncharacterized loc101220065	SSHrefM3_contig_966	at-rich interactive domain-containing protein 2	SSHrefM3_contig_837	uridylate kinase-like
SSHrefM3_contig_6520	proteasome assembly chaperone 2-like	SSHrefM3_contig_7944	trans-cinnamate 4-monooxygenase	SSHrefM3_contig_563	probable -trehalose-phosphate synthase	SSHrefM3_contig_3103	nadp-dependent malic enzyme-like
SSHrefM3_contig_453	grpe protein mitochondrial-like	SSHrefM3_contig_3150	probable serine threonine-protein kinase drkd isoform x1	SSHrefM3_contig_5295	serine--glyoxylate aminotransferase	SSHrefM3_contig_518	yth domain family protein
SSHrefM3_contig_6336	autophagy-related protein 3	SSHrefM3_contig_1534	ankyrin repeat domain-containing protein 2-like	SSHrefM3_contig_724	transcription initiation factor tfiid subunit 6-like	SSHrefM3_contig_2035	polyadenylate-binding protein rbp47-like
SSHrefA3_contig_312	---NA---	SSHrefM3_contig_2780	uro-adherence factor a-like isoform x1	SSHrefM3_contig_2342	nucleobase-ascorbate transporter 6-like	SSHrefM3_contig_4645	choline-phosphate cytidylyltransferase b-like
SSHrefM3_contig_613	proline-rich protein prcc-like	SSHrefM3_contig_9012	translocase of chloroplast 34-like	SSHrefM3_contig_242	probable protein phosphatase 2c 6-like	SSHrefM3_contig_4324	chlorophyll a-b binding protein cp24 chloroplastic-like
SSHrefM3_contig_1328	boi-related e3 ubiquitin-protein ligase 1-like	SSHrefM3_contig_7084	peptidyl-prolyl cis-trans isomerase	SSHrefM3_contig_1723	wd repeat-containing protein 44-like	SSHrefW3_contig_1656	formate dehydrogenase mitochondrial-like
SSHrefM3_contig_1784	nad dependent epimerase dehydratase family protein	SSHrefW3_contig_2566	transcription factor une12-like	SSHrefM3_contig_1791	two-component response regulator arr12-like	SSHrefM3_contig_3105	transcription factor bhlh68-like isoform x2
SSHrefM3_contig_2769	transcription factor bhlh3-like	SSHrefM3_contig_2815	gtp pyrophosphokinase-like isoform x1	SSHrefM3_contig_85	alg-2 interacting protein x-like	SSHrefM3_contig_1248	protein ei24 homolog
SSHrefM3_contig_5066	clavaminate synthase-like protein at3g21360-like	SSHrefM3_contig_220	dnaj protein homolog 2-like	SSHrefM3_contig_1945	exonuclease chloroplastic-like	SSHrefM3_contig_9377	PREDICTED: uncharacterized protein LOC100802896 isoform X5
SSHrefW3_contig_219	hypothetical protein MTR_5g068660	SSHrefM3_contig_7315	leucine aminopeptidase chloroplastic-like	SSHrefM3_contig_7195	amsh-like ubiquitin thioesterase 3-like	SSHrefM3_contig_1303	hypothetical protein MTR_2g020820
SSHrefM3_contig_6960	pgr5-like protein chloroplastic-like	SSHrefW3_contig_1821	---NA---	SSHrefM3_contig_1089	mitochondrial rho gtpase 1-like	SSHrefM3_contig_5752	cytospin-a-like isoform x2
SSHrefM3_contig_399	translation initiation factor if- chloroplastic-like	SSHrefM3_contig_2204	omega-6 fatty acid chloroplastic-like	SSHrefM3_contig_243	66 kda stress	SSHrefM3_contig_3056	e3 ubiquitin-protein ligase rglg2
SSHrefM3_contig_2783	phosphatidate phosphatase pah1-like	SSHrefM3_contig_788	serine threonine-protein kinase chloroplastic-like isoform x1	SSHrefM3_contig_2547	ist1-like protein	SSHrefM3_contig_1454	lipoyl mitochondrial-like
SSHrefM3_contig_675	uba and ubx domain-containing protein at4g15410-like	SSHrefM3_contig_1641	kynurenine--oxoglutarate transaminase 3-like	SSHrefM3_contig_4099	frigida-like protein 4a-like	SSHrefM3_contig_2526	cytochrome c1- heme mitochondrial-like
SSHrefM3_contig_3095	abc transporter i family member chloroplastic-like	SSHrefM3_contig_516	60s ribosomal protein l5-like	SSHrefM3_contig_374	endoglucanase 25-like	SSHrefM3_contig_2606	heparan-alpha-glucosaminide n-acetyltransferase-like
SSHrefM3_contig_1325	golgi apparatus membrane protein tvp38	SSHrefM3_contig_127	40s ribosomal protein sa-like	SSHrefM3_contig_739	cbl-interacting protein kinase 2-like	SSHrefM3_contig_2385	hydroxyacylglutathione hydrolase cytoplasmic-like
SSHrefM3_contig_6593	photosystem ii stability assembly factor chloroplastic-like	SSHrefM3_contig_4269	glutathione s-transferase chloroplastic-like	SSHrefM3_contig_4258	restin homolog isoform x2	SSHrefM3_contig_1110	probable protein disulfide-isomerase a6
SSHrefA3_contig_224	hypothetical protein MTR_2g018670	SSHrefM3_contig_654	duf246 domain-containing protein	SSHrefW3_contig_2036	protein dehydration-induced 19 homolog 3-like	SSHrefM3_contig_2766	phospholipase a1- chloroplastic-like
SSHrefW3_contig_213	expansin-like b1-like	SSHrefM3_contig_776	spermatogenesis-associated protein 20-like	SSHrefM3_contig_2516	protein yls7-like	SSHrefM3_contig_613	proline-rich protein prcc-like
SSHrefM3_contig_10209	f-box lrr-repeat protein at4g29420-like	SSHrefA3_contig_134	---NA---	SSHrefM3_contig_5308	glucose-6-phosphate phosphate translocator chloroplastic-like	SSHrefM3_contig_6185	f-box kelch-repeat protein at1g80440-like
SSHrefM3_contig_3392	aldehyde dehydrogenase family 3 member h1-like	SSHrefM3_contig_7577	glucose-6-phosphate 1-epimerase-like	SSHrefM3_contig_346	shaggy-related protein kinase kappa	SSHrefA3_contig_20	metacaspase type ii
SSHrefM3_contig_2079	transcription factor myb44-like	SSHrefM3_contig_517	rna polymerase sigma factor sigb-like	SSHrefM3_contig_1262	oligopeptide transporter 4-like	SSHrefM3_contig_7385	dual-specificity rna methyltransferase 1-like
SSHrefM3_contig_1815	receptor-like protein kinase haiku2-like	SSHrefM3_contig_9631	60s ribosomal protein l5-like	SSHrefM3_contig_1783	glutamate receptor -like	SSHrefM3_contig_9719	chlorophyll b reductase chloroplastic-like
SSHrefM3_contig_298	serine threonine-protein kinase pbs1-like	SSHrefM3_contig_6111	glutamate-1-semialdehyde - chloroplastic-like	SSHrefM3_contig_980	triglyceride lipases isoform 1	SSHrefM3_contig_631	tudor pwwp mbt superfamily isoform partial
SSHrefW3_contig_6	protein far1-related sequence 5-like	SSHrefM3_contig_6983	31 kda chloroplastic-like	SSHrefM3_contig_5087	phospholipase d alpha 1	SSHrefM3_contig_6055	transcription initiation factor iif subunit beta-like
SSHrefA3_contig_512	---NA---	SSHrefM3_contig_2507	probable ubiquitin conjugation factor e4-like	SSHrefM3_contig_330	eukaryotic translation initiation factor 5b-like	SSHrefA3_contig_222	eukaryotic translation initiation factor 2 subunit beta-like isoform x1
SSHrefM3_contig_3972	protein mef2bnb homolog isoform x1	SSHrefM3_contig_2856	transcription factor jumonji domain-containing isoform partial	SSHrefM3_contig_1888	serine carboxypeptidase	SSHrefA3_contig_452	chaperone protein dnaj
SSHrefA3_contig_336	---NA---	SSHrefM3_contig_475	protein phosphatase 2c 57-like	SSHrefM3_contig_2860	u-box domain-containing protein 44-like	SSHrefM3_contig_2792	probable cytosolic iron-sulfur protein assembly protein ciao1 homolog
SSHrefM3_contig_100	protein yls7-like	SSHrefM3_contig_854	calmodulin binding	SSHrefM3_contig_1678	ribulose- bisphosphate carboxylase oxygenase large subunit n- chloroplastic-like	SSHrefM3_contig_2008	dna ligase 1
SSHrefM3_contig_1620	60s ribosomal export protein nmd3-like	SSHrefM3_contig_1990	signal recognition particle 43 kda chloroplastic-like	SSHrefA3_contig_635	uncharacterized loc101206545	SSHrefM3_contig_7944	trans-cinnamate 4-monooxygenase
SSHrefM3_contig_2056	u-box domain-containing protein 8-like	SSHrefA3_contig_148	---NA---	SSHrefM3_contig_1168	methyltransferase-like protein 1	SSHrefM3_contig_4326	cd2 antigen cytoplasmic tail-binding protein
SSHrefM3_contig_5994	probable nucleoredoxin 3	SSHrefM3_contig_4655	lysine--trna ligase-like isoform x1	SSHrefW3_contig_2	heterodimeric geranylgeranyl pyrophosphate synthase small chloroplastic-like	SSHrefM3_contig_480	uncharacterized loc101210357
SSHrefM3_contig_4137	vacuolar-sorting receptor 3-like	SSHrefM3_contig_2694	calreticulin-3-like isoform x3	SSHrefM3_contig_483	cbs domain-containing protein cbscbspb3-like isoform x2	SSHrefM3_contig_10345	50s ribosomal protein chloroplastic-like
SSHrefM3_contig_654	duf246 domain-containing protein	SSHrefW3_contig_1529	transcription factor gte7-like	SSHrefA3_contig_471	ribosomal protein s8	SSHrefM3_contig_6171	post-illumination chlorophyll fluorescence increase isoform 3
SSHrefM3_contig_5759	-oxoglutarate 3-dioxygenase-like	SSHrefM3_contig_2191	nucleolar and coiled-body phosphoprotein 1-like isoform x2	SSHrefM3_contig_862	rhomboid-related intramembrane serine protease family isoform 1	SSHrefM3_contig_1993	glucan endo- -beta-glucosidase-like
SSHrefM3_contig_5680	photosystem ii 22 kda chloroplastic-like	SSHrefM3_contig_2109	ubiquitin-associated ts-n domain-containing protein octicosapeptide phox bemp1 domain-containing	SSHrefA3_contig_25	mitochondrial chaperone bcs1	SSHrefM3_contig_5260	chlorophyll a-b binding protein chloroplastic
SSHrefW3_contig_2808	mar-binding filament-like protein 1 isoform 1	SSHrefM3_contig_8406	signal peptide peptidase-like 2-like	SSHrefM3_contig_1376	s-adenosylmethionine synthase-like	SSHrefM3_contig_874	PREDICTED: uncharacterized protein LOC101488637
SSHrefM3_contig_4957	probable protein phosphatase 2c 52-like	SSHrefM3_contig_1016	threonine dehydratase chloroplastic-like	SSHrefM3_contig_5051	eukaryotic initiation factor 4a	SSHrefM3_contig_6809	probable phosphatase
SSHrefM3_contig_1886	ribulose bisphosphate carboxylase oxygenase activase chloroplastic-like	SSHrefW3_contig_32	bidirectional sugar transporter sweet14-like	SSHrefW3_contig_263	metacaspase-4-like	SSHrefM3_contig_9148	bri1-kd interacting protein
SSHrefM3_contig_182	heat shock factor protein hsf24-like	SSHrefM3_contig_4929	eukaryotic translation initiation factor 3 subunit i-like	SSHrefM3_contig_499	clathrin assembly protein at2g25430-like	SSHrefM3_contig_182	heat shock factor protein hsf24-like
SSHrefM3_contig_2590	probable plastidic glucose transporter 2-like isoform x2	SSHrefM3_contig_1621	glutamine synthetase nodule isozyme-like	SSHrefM3_contig_8254	eukaryotic translation initiation factor 3 subunit m-like	SSHrefM3_contig_681	homeotic protein proboscipedia-like
SSHrefM3_contig_4320	rae1-like protein at1g80670-like	SSHrefM3_contig_998	homogentisate phytyltransferase chloroplastic-like	SSHrefM3_contig_1532	ctd small phosphatase-like protein 2-like isoform x1	SSHrefM3_contig_1973	probable fructose-bisphosphate aldolase chloroplastic-like
SSHrefM3_contig_2340	threonine--trna mitochondrial-like	SSHrefM3_contig_491	interferon-related developmental regulator 1-like	SSHrefM3_contig_29	guanine nucleotide-binding 3 homolog	SSHrefM3_contig_1479	triosephosphate cytosolic
SSHrefM3_contig_874	PREDICTED: uncharacterized protein LOC101488637	SSHrefM3_contig_131	progesterone 5-beta-reductase	SSHrefM3_contig_2682	probable anion transporter chloroplastic-like	SSHrefM3_contig_6498	beta-glucosidase 12-like
SSHrefA3_contig_77	dna-directed rna polymerase ii subunit rpb4-like	SSHrefM3_contig_1571	glutamyl-trna amidotransferase subunit chloroplastic mitochondrial-like	SSHrefM3_contig_2802	npl4-like protein 1-like	SSHrefW3_contig_19	rnase h domain-containing family protein
SSHrefM3_contig_6461	udp-glucuronic acid decarboxylase	SSHrefM3_contig_1195	bilirubin oxidase-like	SSHrefM3_contig_3767	polyketide cyclase dehydrase and lipid transport superfamily protein	SSHrefA3_contig_70	vacuolar-processing enzyme-like
SSHrefM3_contig_164	nicotinate phosphoribosyltransferase-like	SSHrefM3_contig_26	ru large subunit-binding protein subunit chloroplastic	SSHrefM3_contig_160	beta-ureidopropionase	SSHrefW3_contig_496	monothiol glutaredoxin-s2-like
SSHrefM3_contig_23	(+)-neomenthol dehydrogenase	SSHrefM3_contig_8762	galacturonosyltransferase 8-like	SSHrefM3_contig_2496	xylosyltransferase 1-like	SSHrefM3_contig_2252	flavin-containing monooxygenase fmo gs-ox-like 3-like
SSHrefM3_contig_8151	protein dgcr14 homolog	SSHrefW3_contig_74	transcription factor bhlh63-like	SSHrefM3_contig_3248	cytokinin dehydrogenase 7-like	SSHrefM3_contig_5679	long chain acyl- synthetase chloroplastic-like
SSHrefM3_contig_2366	transcription factor bim2	SSHrefM3_contig_6948	copper chaperone for superoxide dismutase-like	SSHrefM3_contig_5133	serrate rna effector molecule-like	SSHrefM3_contig_8029	1-aminocyclopropane-1-carboxylate oxidase
SSHrefM3_contig_6183	molybdate transporter 2-like	SSHrefM3_contig_9325	atp-dependent clp protease proteolytic subunit-related protein chloroplastic-like	SSHrefM3_contig_1956	protein tic chloroplastic-like	SSHrefM3_contig_3540	carboxyl-terminal-processing protease-like
SSHrefM3_contig_1192	triacylglycerol lipase 1-like	SSHrefM3_contig_6369	transmembrane protein 184c	SSHrefM3_contig_674	protein disulfide isomerase-like 2-3	SSHrefM3_contig_6135	uncharacterized membrane protein at1g16860-like
SSHrefM3_contig_8784	tropinone reductase homolog	SSHrefW3_contig_2100	enolase-phosphatase e1-like isoform x2	SSHrefM3_contig_867	casein kinase i isoform alpha	SSHrefW3_contig_2462	methyl- -binding domain-containing protein 10-like
SSHrefM3_contig_6053	lon protease 2-like	SSHrefA3_contig_1261	actin-related protein 9	SSHrefM3_contig_3983	phosphoglucosamine mutase	SSHrefM3_contig_84	atp-dependent clp protease proteolytic subunit-related protein chloroplastic
SSHrefW3_contig_80	---NA---	SSHrefM3_contig_4271	probable plastid-lipid-associated protein chloroplastic-like isoform x1	SSHrefM3_contig_8220	glucose-6-phosphate cytosolic	SSHrefM3_contig_9746	nac domain-containing protein 72-like
SSHrefM3_contig_4700	chlorophyll a-b binding chloroplastic-like	SSHrefM3_contig_8516	probable iron ascorbate oxidoreductase ddb_g0283291-like isoform x2	SSHrefM3_contig_2902	phospholipid:diacylglycerol acyltransferase 1-like	SSHrefA3_contig_64	vesicle transport protein got1b-like
SSHrefM3_contig_2139	g-type lectin s-receptor-like serine threonine-protein kinase rlk1-like	SSHrefM3_contig_4054	signal peptide peptidase-like 1	SSHrefA3_contig_488	---NA---	SSHrefM3_contig_147	structural constituent of
SSHrefM3_contig_6322	dnaj homolog subfamily c member 14-like	SSHrefM3_contig_1355	atp-dependent zinc metalloprotease ftsh chloroplastic-like	SSHrefM3_contig_957	low quality protein: uncharacterized loc101218879	SSHrefM3_contig_3950	otu domain-containing protein at3g57810-like
SSHrefM3_contig_1911	vacuolar amino acid transporter 1-like	SSHrefM3_contig_2395	ubiquitin-activating enzyme e1 1	SSHrefM3_contig_8855	#NAME?	SSHrefM3_contig_1715	vhs domain-containing family protein
SSHrefM3_contig_4257	probable protein phosphatase 2c 11-like	SSHrefM3_contig_6763	triose phosphate phosphate chloroplastic-like isoform x1	SSHrefW3_contig_2512	chaperone protein dnaj 49-like	SSHrefM3_contig_5825	protein suppressor of gene silencing 3-like
SSHrefM3_contig_183	probable xaa-pro aminopeptidase p-like	SSHrefA3_contig_879	disease resistance protein	SSHrefM3_contig_953	#NAME?	SSHrefM3_contig_1329	brca1-a complex subunit bre-like
SSHrefM3_contig_6602	er lumen protein retaining receptor -like	SSHrefA3_contig_255	fructose- - cytosolic-like	SSHrefM3_contig_2309	kinase-like protein	SSHrefM3_contig_5791	rna-binding protein 39-like
SSHrefM3_contig_2666	uncharacterized transporter ybr287w-like	SSHrefW3_contig_313	---NA---	SSHrefM3_contig_1139	probable aspartyl aminopeptidase-like	SSHrefM3_contig_2753	tbcc domain-containing protein 1-like
SSHrefM3_contig_495	probable protein phosphatase 2c 60-like	SSHrefM3_contig_453	grpe protein mitochondrial-like	SSHrefM3_contig_1903	ran-binding protein 10-like	SSHrefM3_contig_3334	proteasome subunit alpha type-1-b-like
SSHrefM3_contig_7850	epoxide hydrolase 4-like	SSHrefM3_contig_1912	beta-amylase-like	SSHrefM3_contig_645	vam6 vps39-like protein	SSHrefM3_contig_5993	oligouridylate-binding protein 1b-like
SSHrefM3_contig_8220	glucose-6-phosphate cytosolic	SSHrefM3_contig_2915	pyruvate dehydrogenase e1 component subunit alpha- chloroplastic-like	SSHrefM3_contig_9022	magnesium-protoporphyrin ix monomethyl ester	SSHrefM3_contig_205	nad -binding rossmann-fold-containing protein
SSHrefM3_contig_746	er membrane protein complex subunit 10-like	SSHrefM3_contig_1554	zinc finger ccch domain-containing protein 69-like isoform x1	SSHrefM3_contig_2102	lysophospholipid acyltransferase 1	SSHrefM3_contig_2921	glyoxylate succinic semialdehyde reductase 1-like
SSHrefM3_contig_253	sister chromatid cohesion protein pds5-like protein	SSHrefM3_contig_611	thiol protease aleurain-like	SSHrefM3_contig_1420	probable bifunctional methylthioribulose-1-phosphate dehydratase enolase-phosphatase e1-like	SSHrefW3_contig_9	transport protein sec31
SSHrefM3_contig_3056	e3 ubiquitin-protein ligase rglg2	SSHrefM3_contig_4222	v-type proton atpase subunit b2	SSHrefM3_contig_8925	cysteine protease atg4-like isoform x1	SSHrefM3_contig_292	histidine--trna ligase-like
SSHrefM3_contig_231	peroxisomal -dienoyl- reductase-like	SSHrefW3_contig_1570	---NA---	SSHrefM3_contig_2039	transcription factor voz1-like	SSHrefM3_contig_6364	uncharacterized loc101221687
SSHrefA3_contig_510	kinesin-4-like	SSHrefM3_contig_228	dead-box atp-dependent rna helicase 31-like	SSHrefM3_contig_475	protein phosphatase 2c 57-like	SSHrefM3_contig_7242	probable flavin-containing monooxygenase 1-like
SSHrefA3_contig_306	dead-box atp-dependent rna helicase 35	SSHrefW3_contig_143	Mitochondrial protein, putative	SSHrefM3_contig_7894	glutamyl-trna reductase chloroplastic-like	SSHrefM3_contig_1507	probable amino-acid racemase-like
SSHrefM3_contig_2689	50s ribosomal protein chloroplastic-like	SSHrefM3_contig_2852	tubulin gamma-2 chain	SSHrefM3_contig_7759	protein nlrc3-like	SSHrefM3_contig_2955	sac3 family protein 1-like
SSHrefM3_contig_9012	translocase of chloroplast 34-like	SSHrefM3_contig_916	fact complex subunit ssrp1-like	SSHrefM3_contig_9281	myb-like transcription factor family protein isoform 1	SSHrefM3_contig_6255	aldo-keto reductase family 4 member c9-like
SSHrefM3_contig_8925	cysteine protease atg4-like isoform x1	SSHrefM3_contig_3070	probable mannitol dehydrogenase-like	SSHrefM3_contig_8174	probable serine threonine-protein kinase chloroplastic-like	SSHrefM3_contig_8943	gem-like protein 5
SSHrefM3_contig_1357	ankyrin repeat-containing protein at5g02620-like	SSHrefM3_contig_2461	abc transporter c family member 3-like	SSHrefM3_contig_1615	protein tic chloroplastic-like	SSHrefM3_contig_6917	poly -specific endoribonuclease-b-like
SSHrefM3_contig_1090	26s protease regulatory subunit 6a homolog	SSHrefM3_contig_1390	low quality protein: uncharacterized partial	SSHrefM3_contig_2764	f-box protein skip17-like	SSHrefM3_contig_7640	thioredoxin reductase 2-like
SSHrefM3_contig_1494	endochitinase pr4-like	SSHrefM3_contig_6624	glycylpeptide n-tetradecanoyltransferase 1-like	SSHrefM3_contig_251	e3 ubiquitin-protein ligase at1g12760-like isoform x1	SSHrefM3_contig_352	calmodulin-binding protein
SSHrefW3_contig_240	protein early responsive to dehydration 15-like isoform x1	SSHrefM3_contig_1300	divinyl chlorophyllide a 8-vinyl- chloroplastic-like	SSHrefM3_contig_1697	t-complex protein 1 subunit epsilon-like	SSHrefM3_contig_4266	chloroplastic-like
SSHrefA3_contig_263	polyadenylate-binding protein rbp45-like	SSHrefM3_contig_2208	glucose-1-phosphate adenylyltransferase large subunit chloroplastic-like	SSHrefM3_contig_784	light-inducible protein cprf2-like	SSHrefM3_contig_2258	beta-amylase chloroplastic-like
SSHrefM3_contig_1715	vhs domain-containing family protein	SSHrefM3_contig_6843	sec1 family transport protein sly1-like	SSHrefA3_contig_443	cytochrome b6 f complex subunit v	SSHrefM3_contig_1574	tryptophan synthase beta chain chloroplastic-like
SSHrefM3_contig_5936	probable protein phosphatase 2c 59	SSHrefM3_contig_3546	translation factor guf1 mitochondrial-like	SSHrefM3_contig_80	rubisco accumulation factor chloroplastic-like	SSHrefM3_contig_8635	#NAME?
SSHrefM3_contig_931	short-chain dehydrogenase reductase family 42e member 1-like	SSHrefM3_contig_9997	PREDICTED: uncharacterized protein LOC101505568 isoform X1	SSHrefM3_contig_1164	abc transporter c family member 10-like	SSHrefM3_contig_6722	caffeoyl- o-methyltransferase
SSHrefM3_contig_6650	udp-glycosyltransferase 79b6-like	SSHrefM3_contig_4351	soluble inorganic pyrophosphatase chloroplastic-like	SSHrefM3_contig_253	sister chromatid cohesion protein pds5-like protein	SSHrefM3_contig_2271	hypothetical protein MTR_2g089840
SSHrefM3_contig_1734	phosphoglucan phosphatase chloroplastic-like	SSHrefW3_contig_1781	subtilisin-like serine protease	SSHrefM3_contig_1338	histidinol chloroplastic-like	SSHrefM3_contig_9298	protein notum homolog isoform x2
SSHrefM3_contig_1786	lariat debranching enzyme-like	SSHrefM3_contig_2764	f-box protein skip17-like	SSHrefA3_contig_263	polyadenylate-binding protein rbp45-like	SSHrefM3_contig_4942	peroxisome biogenesis protein 22
SSHrefM3_contig_7573	succinate dehydrogenase	SSHrefM3_contig_1451	protein thylakoid chloroplastic-like	SSHrefW3_contig_57	tpr domain protein	SSHrefM3_contig_8369	peroxidase 12-like
SSHrefM3_contig_5009	e3 ubiquitin-protein ligase xbat31-like	SSHrefM3_contig_1292	serine carboxypeptidase	SSHrefM3_contig_1269	equilibrative nucleotide transporter 3-like	SSHrefA3_contig_126	oxysterol-binding protein 1c-like isoform x2
SSHrefM3_contig_1366	nucleosome assembly protein 1-like 1-a-like isoform x2	SSHrefM3_contig_8399	chlorophyll a-b binding protein chloroplastic-like	SSHrefM3_contig_5878	hypothetical protein MTR_3g101490	SSHrefW3_contig_1513	---NA---
SSHrefM3_contig_1906	tata-binding protein-associated factor 172-like	SSHrefW3_contig_2102	---NA---	SSHrefM3_contig_2484	protein farnesyltransferase subunit beta-like	SSHrefM3_contig_3094	biotin carboxylase chloroplastic-like
SSHrefM3_contig_837	uridylate kinase-like	SSHrefM3_contig_1929	mar-binding filament-like protein 1-1-like isoform x2	SSHrefM3_contig_8249	cytokinin-o-glucosyltransferase	SSHrefM3_contig_5366	probable amino acid permease 7-like
SSHrefM3_contig_5768	quinone oxidoreductase-like protein 2 homolog	SSHrefM3_contig_7759	protein nlrc3-like	SSHrefM3_contig_854	calmodulin binding	SSHrefW3_contig_2150	tho complex subunit 4a-like isoform x1
SSHrefM3_contig_326	cleavage stimulation factor subunit 2-like isoform x1	SSHrefM3_contig_5487	probable peptide nitrate transporter at2g40460-like	SSHrefM3_contig_305	intracellular protein transport protein uso1-like isoform x2	SSHrefM3_contig_4194	50s ribosomal protein chloroplastic-like
SSHrefM3_contig_2303	acyl-	SSHrefM3_contig_1923	photosystem ii protein d1	SSHrefM3_contig_8904	basic leucine zipper and w2 domain-containing protein 2-like	SSHrefM3_contig_2625	probable aldo-keto reductase 2-like
SSHrefM3_contig_9822	probable phosphatidylinositol 4-kinase type 2-beta at1g26270-like	SSHrefM3_contig_5355	serine acetyltransferase mitochondrial-like	SSHrefM3_contig_1150	dead-box atp-dependent rna helicase 35	SSHrefM3_contig_3529	pp2a regulatory subunit tap46-like
SSHrefM3_contig_3177	protein bobber 1-like	SSHrefA3_contig_343	---NA---	SSHrefM3_contig_5161	histone-lysine n- h3 lysine-9 specific suvh1-like isoform x1	SSHrefM3_contig_4554	protein phr1-like 1 isoform x1
SSHrefM3_contig_3581	bel1-like homeodomain protein 1	SSHrefM3_contig_2058	leucine-rich repeat-containing protein ddb_g0290503-like	SSHrefM3_contig_664	nitrate reductase	SSHrefM3_contig_10105	hypothetical protein MTR_8g094540
SSHrefM3_contig_4645	choline-phosphate cytidylyltransferase b-like	SSHrefM3_contig_3640	zinc finger ccch domain-containing protein 11-like	SSHrefM3_contig_2803	cugbp elav-like family member 1-like	SSHrefM3_contig_763	ribosome biogenesis gtpase a-like
SSHrefM3_contig_4324	chlorophyll a-b binding protein cp24 chloroplastic-like	SSHrefM3_contig_162	26s protease regulatory subunit 8 homolog a-like	SSHrefM3_contig_153	phospholipase a1-iidelta-like	SSHrefM3_contig_4029	60s ribosomal protein l3-like
SSHrefM3_contig_428	probable carboxylesterase 15	SSHrefM3_contig_4120	thiamine thiazole synthase chloroplastic-like	SSHrefM3_contig_6248	delta-1-pyrroline-5-carboxylate synthase-like isoform x2	SSHrefM3_contig_1677	long chain acyl- synthetase 8-like
SSHrefM3_contig_5825	protein suppressor of gene silencing 3-like	SSHrefA3_contig_104	anthranilate synthase beta subunit chloroplastic-like	SSHrefM3_contig_1942	zinc finger ccch domain-containing protein 24-like	SSHrefW3_contig_2219	nac domain-containing protein 8-like
SSHrefM3_contig_9581	alanine aminotransferase mitochondrial-like	SSHrefW3_contig_80	---NA---	SSHrefM3_contig_6032	amino acid permease 8-like	SSHrefA3_contig_609	ethylene-responsive transcription factor 3-like
SSHrefM3_contig_6574	l-ascorbate peroxidase peroxisomal-like	SSHrefA3_contig_230	sentrin-specific protease	SSHrefM3_contig_75	dead-box atp-dependent rna helicase 38-like	SSHrefM3_contig_7850	epoxide hydrolase 4-like
SSHrefM3_contig_1326	ferric reduction oxidase chloroplastic-like	SSHrefA3_contig_1019	uncharacterized loc101216242	SSHrefM3_contig_2108	26s proteasome non-atpase regulatory subunit 6 homolog	SSHrefW3_contig_702	peptidyl-prolyl cis-trans isomerase fkbp12-like
SSHrefM3_contig_2038	apoptosis inhibitor 5-like	SSHrefM3_contig_9198	-alpha-glucan-branching enzyme 2- chloroplastic amyloplastic-like	SSHrefM3_contig_588	udp-n-acetylglucosamine diphosphorylase 1-like	SSHrefW3_contig_2379	monothiol glutaredoxin-s2-like
SSHrefM3_contig_1993	glucan endo- -beta-glucosidase-like	SSHrefM3_contig_2154	p-loop containing nucleoside triphosphate hydrolases superfamily protein isoform 1	SSHrefM3_contig_1735	uncharacterized aarf domain-containing protein kinase chloroplastic-like	SSHrefM3_contig_2971	cyclic nucleotide-gated ion channel 4-like
SSHrefM3_contig_511	enoyl- hydratase peroxisomal-like	SSHrefM3_contig_1245	probable peptide nitrate transporter at1g59740-like	SSHrefM3_contig_2230	tom1-like protein 2	SSHrefM3_contig_665	chitinase-like isoform x1
SSHrefM3_contig_7656	uncharacterized loc101204811	SSHrefM3_contig_792	protein frigida-like	SSHrefM3_contig_433	clustered mitochondria	SSHrefM3_contig_1570	phytoene chloroplastic-like
SSHrefA3_contig_471	ribosomal protein s8	SSHrefA3_contig_389	polyphenol chloroplastic-like	SSHrefM3_contig_124	polyadenylate-binding protein-interacting protein 12-like	SSHrefM3_contig_5726	spermine synthase-like
SSHrefA3_contig_212	ribosomal protein l2	SSHrefM3_contig_5366	probable amino acid permease 7-like	SSHrefM3_contig_1508	nucleoporin interacting component (nup93 nic96-like) family protein isoform 1	SSHrefM3_contig_8887	protein chloroplastic-like
SSHrefM3_contig_1049	wd repeat-containing protein 5-like	SSHrefM3_contig_9662	(+)-neomenthol dehydrogenase-like	SSHrefA3_contig_326	protein mak16 homolog	SSHrefM3_contig_359	protein lst8 homolog isoform x1
SSHrefW3_contig_1529	transcription factor gte7-like	SSHrefM3_contig_9995	protochlorophyllide-dependent translocon component chloroplastic-like	SSHrefM3_contig_41	tld-domain containing nucleolar protein isoform 1	SSHrefM3_contig_794	protein tic chloroplastic-like
SSHrefM3_contig_1248	protein ei24 homolog	SSHrefM3_contig_6650	udp-glycosyltransferase 79b6-like	SSHrefW3_contig_2289	cinnamoyl- reductase 1-like	SSHrefM3_contig_211	calcium-transporting atpase endoplasmic reticulum-type-like
SSHrefM3_contig_5937	protein enhanced disease resistance 2-like	SSHrefM3_contig_493	serine threonine-protein kinase cbk1-like	SSHrefM3_contig_639	metal transporter nramp3-like	SSHrefA3_contig_139	---NA---
SSHrefW3_contig_2520	probable ccr4-associated factor 1 homolog 7-like	SSHrefM3_contig_4842	nucleolar gtp-binding protein 1-like	SSHrefM3_contig_1891	protein ltv1 homolog	SSHrefM3_contig_4805	peroxisomal -2-hydroxy-acid oxidase glo1
SSHrefM3_contig_2385	hydroxyacylglutathione hydrolase cytoplasmic-like	SSHrefM3_contig_767	protein phr1-like 1-like isoform x1	SSHrefM3_contig_2629	uncharacterized wd repeat-containing	SSHrefA3_contig_359	cell number regulator 6-like
SSHrefW3_contig_1656	formate dehydrogenase mitochondrial-like	SSHrefM3_contig_7437	thump domain-containing family protein	SSHrefM3_contig_4276	hypothetical protein MTR_1g116540	SSHrefM3_contig_8956	cytochrome b-c1 complex subunit rieske- mitochondrial-like
SSHrefM3_contig_4735	heme-binding-like protein	SSHrefA3_contig_55	probable methionine--trna ligase-like	SSHrefM3_contig_2299	aconitate hydratase 1	SSHrefM3_contig_9643	protein chloroplastic-like
SSHrefM3_contig_2159	phosphatase 2c family protein isoform 1	SSHrefM3_contig_7345	ribosomal rna processing protein 1 homolog	SSHrefM3_contig_6593	photosystem ii stability assembly factor chloroplastic-like	SSHrefW3_contig_2286	PREDICTED: uncharacterized protein YacP-like isoform X1
SSHrefM3_contig_1897	macpf domain-containing protein cad1-like	SSHrefM3_contig_10224	ceramide glucosyltransferase	SSHrefM3_contig_846	gmp synthase	SSHrefM3_contig_66	polyadenylate-binding protein 8-like
SSHrefM3_contig_6620	nad kinase 1-like	SSHrefM3_contig_1793	neurochondrin-like	SSHrefM3_contig_602	udp-glucose flavonoid 3-o-glucosyltransferase 7-like	SSHrefM3_contig_1787	protein tic chloroplastic-like
SSHrefM3_contig_531	threonylcarbamoyladenosine trna methylthiotransferase-like	SSHrefM3_contig_835	alkaline neutral invertase cinv1-like	SSHrefM3_contig_1836	phosphatidylinositol 4-kinase alpha 1	SSHrefM3_contig_7827	18s pre-ribosomal assembly protein gar2-related protein
SSHrefM3_contig_7385	dual-specificity rna methyltransferase 1-like	SSHrefM3_contig_10164	serine threonine-protein phosphatase pp1-like	SSHrefM3_contig_3762	fas-associated factor 2-b-like	SSHrefA3_contig_57	PREDICTED: uncharacterized protein LOC101515049 isoform X1
SSHrefM3_contig_1451	protein thylakoid chloroplastic-like	SSHrefM3_contig_8972	thioredoxin-like 1- chloroplastic-like	SSHrefM3_contig_9226	probable receptor protein kinase tmk1-like	SSHrefM3_contig_1366	nucleosome assembly protein 1-like 1-a-like isoform x2
SSHrefM3_contig_751	glucose-6-phosphate 1-epimerase-like	SSHrefM3_contig_1995	porphobilinogen chloroplastic-like	SSHrefM3_contig_510	probable 26s proteasome non-atpase regulatory subunit 3-like	SSHrefA3_contig_558	cyclic dof factor 3-like
SSHrefM3_contig_70	superoxide dismutase	SSHrefM3_contig_4439	ring fyve phd zinc finger superfamily	SSHrefM3_contig_7149	dicer-like protein 4	SSHrefM3_contig_3149	beta-glucosidase 44-like
SSHrefA3_contig_375	stress-induced receptor-like kinase precursor	SSHrefM3_contig_209	activator of 90 kda heat shock protein atpase homolog	SSHrefM3_contig_994	gtp-binding protein homolog	SSHrefM3_contig_8331	chlorophyll a-b binding protein chloroplastic-like
SSHrefM3_contig_3078	chaperone protein chloroplastic-like	SSHrefM3_contig_115	atp-dependent zinc metalloprotease ftsh chloroplastic-like	SSHrefM3_contig_1794	cysteine--trna cytoplasmic-like isoform x1	SSHrefM3_contig_3807	cysteine synthase
SSHrefM3_contig_1224	dolichyl-diphosphooligosaccharide--protein glycosyltransferase subunit stt3a-like	SSHrefM3_contig_2612	chaperone protein chloroplastic-like	SSHrefM3_contig_5752	cytospin-a-like isoform x2	SSHrefM3_contig_513	domain-containing protein
SSHrefM3_contig_3137	probable rhamnose biosynthetic enzyme 1-like isoform x2	SSHrefM3_contig_1578	wd40 repeat-containing protein smu1-like	SSHrefM3_contig_1911	vacuolar amino acid transporter 1-like	SSHrefM3_contig_8702	uncharacterized loc101220065
SSHrefM3_contig_467	15-cis-zeta-carotene chloroplastic-like	SSHrefM3_contig_125	alpha-galactosidase-like isoform x1	SSHrefM3_contig_115	atp-dependent zinc metalloprotease ftsh chloroplastic-like	SSHrefM3_contig_7472	uncharacterized loc101214026
SSHrefM3_contig_6120	endochitinase a2-like precursor	SSHrefW3_contig_229	polyadenylate-binding protein rbp45-like	SSHrefM3_contig_3074	aldehyde dehydrogenase family 3 member h1	SSHrefM3_contig_2538	long chain base biosynthesis protein 2a-like
SSHrefM3_contig_6055	transcription initiation factor iif subunit beta-like	SSHrefM3_contig_2623	probable protein phosphatase 2c 33	SSHrefM3_contig_7413	parafibromin-like isoform x2	SSHrefM3_contig_6520	proteasome assembly chaperone 2-like
SSHrefM3_contig_7769	actin cross-linking	SSHrefM3_contig_855	histone-lysine n-methyltransferase setd3-like	SSHrefM3_contig_761	protein yls7-like	SSHrefA3_contig_955	adp-ribosylation factor a1f isoform 2
SSHrefM3_contig_4942	peroxisome biogenesis protein 22	SSHrefM3_contig_6072	24-methylenesterol c-methyltransferase 2-like	SSHrefM3_contig_130	n-hydroxycinnamoyl benzoyltransferase	SSHrefW3_contig_52	zinc finger ccch domain-containing protein 20-like
SSHrefM3_contig_500	probable sugar phosphate phosphate translocator at5g25400	SSHrefM3_contig_2352	protein twin lov 1	SSHrefM3_contig_2214	pentatricopeptide repeat-containing protein chloroplastic-like	SSHrefM3_contig_5278	nap1-related protein 2
SSHrefM3_contig_3775	protein pelota-like	SSHrefM3_contig_4717	ankyrin repeat domain-containing protein chloroplastic-like	SSHrefM3_contig_10295	protein sel-1 homolog 2-like	SSHrefM3_contig_10130	magnesium-protoporphyrin ix methyltransferase
SSHrefW3_contig_2775	40s ribosomal protein s3a-like	SSHrefM3_contig_8466	succinyl- ligase	SSHrefM3_contig_162	26s protease regulatory subunit 8 homolog a-like	SSHrefM3_contig_2440	plectin-related isoform 1
SSHrefM3_contig_1647	f-box protein fbw2-like	SSHrefM3_contig_4815	probable solanesyl-diphosphate synthase chloroplastic	SSHrefM3_contig_2177	abc transporter b family member	SSHrefM3_contig_3057	myosin-10-like isoform x1
SSHrefM3_contig_2948	dr1-associated corepressor homolog	SSHrefM3_contig_746	er membrane protein complex subunit 10-like	SSHrefW3_contig_293	28 kda chloroplastic	SSHrefW3_contig_2753	PREDICTED: uncharacterized protein LOC101503749 isoform X1
SSHrefM3_contig_2792	probable cytosolic iron-sulfur protein assembly protein ciao1 homolog	SSHrefM3_contig_4234	pentatricopeptide repeat-containing protein at3g59040-like	SSHrefM3_contig_108	d-glycerate 3- chloroplastic-like	SSHrefM3_contig_2179	hepatocyte growth factor-regulated tyrosine kinase substrate-like
SSHrefM3_contig_10345	50s ribosomal protein chloroplastic-like	SSHrefM3_contig_3627	29 kda ribonucleoprotein chloroplastic	SSHrefM3_contig_8856	ethanolamine-phosphate cytidylyltransferase-like	SSHrefW3_contig_1991	shaggy-related protein kinase eta-like
SSHrefM3_contig_732	delta-1-pyrroline-5-carboxylate synthase-like isoform x2	SSHrefM3_contig_332	tubulin alpha chain-like isoform x1	SSHrefM3_contig_9525	serine threonine protein phosphatase 2a 55 kda regulatory subunit b beta isoform-like isoform x1	SSHrefM3_contig_4466	protease do-like chloroplastic-like
SSHrefM3_contig_6980	zinc finger ccch domain-containing protein 43-like	SSHrefM3_contig_2098	atp-dependent clp protease proteolytic subunit-related protein chloroplastic-like	SSHrefM3_contig_390	probable inositol transporter 2-like	SSHrefM3_contig_740	cbl-interacting serine threonine-protein kinase 14-like
SSHrefM3_contig_5260	chlorophyll a-b binding protein chloroplastic	SSHrefM3_contig_10266	40s ribosomal protein s2-4-like	SSHrefM3_contig_2156	lipoamide acyltransferase component of branched-chain alpha-keto acid dehydrogenase mitochondrial-like	SSHrefW3_contig_46	udp-galactose transporter 2-like
SSHrefW3_contig_2631	lactoylglutathione lyase-like	SSHrefM3_contig_5902	lecithin-cholesterol acyltransferase-like 1-like	SSHrefM3_contig_6031	tryptophan--trna mitochondrial-like	SSHrefM3_contig_9216	mrna-decapping enzyme-like
SSHrefM3_contig_5283	feruloyl ortho-hydroxylase 1-like	SSHrefM3_contig_217	serine threonine-protein kinase wnk1-like	SSHrefM3_contig_66	polyadenylate-binding protein 8-like	SSHrefM3_contig_301	26s proteasome regulatory subunit 4 homolog a
SSHrefM3_contig_2839	chaperone protein dnaj	SSHrefM3_contig_77	malate cytoplasmic-like	SSHrefM3_contig_491	interferon-related developmental regulator 1-like	SSHrefM3_contig_1307	basic 7s globulin-like
SSHrefA3_contig_136	vacuolar protein sorting-associated protein 45 homolog	SSHrefM3_contig_2542	glutathione cytosolic	SSHrefM3_contig_6166	f-box lrr-repeat protein 14	SSHrefM3_contig_4646	vq motif-containing
SSHrefW3_contig_2150	tho complex subunit 4a-like isoform x1	SSHrefM3_contig_7578	isoflavone reductase-like	SSHrefM3_contig_2730	cdpk-related kinase 7-like isoform x1	SSHrefM3_contig_2599	protein chloroplastic-like
SSHrefM3_contig_9377	PREDICTED: uncharacterized protein LOC100802896 isoform X5	SSHrefM3_contig_307	cellulose synthase-like protein g2-like	SSHrefM3_contig_1143	serine carboxypeptidase-like 49-like	SSHrefM3_contig_93	upf0481 protein at3g47200-like
SSHrefM3_contig_1973	probable fructose-bisphosphate aldolase chloroplastic-like	SSHrefM3_contig_3808	protein mon2 homolog	SSHrefM3_contig_155	abscisate beta-glucosyltransferase-like	SSHrefA3_contig_215	homeobox protein bel1 homolog
SSHrefW3_contig_166	protein ndr1-like	SSHrefM3_contig_1740	proline-rich receptor-like protein kinase perk14-like	SSHrefM3_contig_695	cytochrome p450 82a4-like	SSHrefM3_contig_8181	PREDICTED: uncharacterized protein LOC101499211
SSHrefM3_contig_2273	pi-plc x domain-containing protein at5g67130-like	SSHrefM3_contig_995	nadph-dependent thioredoxin reductase 3-like	SSHrefM3_contig_2137	tetratricopeptide repeat-like superfamily isoform 2	SSHrefM3_contig_133	yggt family protein
SSHrefM3_contig_7588	cytochrome p450 84a1-like	SSHrefW3_contig_1953	serine threonine-protein kinase ht1-like	SSHrefM3_contig_105	mannan endo- -beta-mannosidase 2-like	SSHrefW3_contig_204	PREDICTED: uncharacterized protein LOC101494951
SSHrefM3_contig_8491	aspartic proteinase asp1-like	SSHrefM3_contig_68	dentin sialophospho	SSHrefM3_contig_2095	acid beta-fructofuranosidase-like	SSHrefM3_contig_1093	calreticulin-like isoform x1
SSHrefM3_contig_1386	alpha- -glucan-protein synthase	SSHrefM3_contig_2107	glyceraldehyde-3-phosphate cytosolic-like	SSHrefM3_contig_1974	kinesin-like protein nack1-like isoform x1	SSHrefM3_contig_171	endo- -beta-d-glucanase-like
SSHrefA3_contig_20	metacaspase type ii	SSHrefM3_contig_6981	probable pectate lyase 18-like	SSHrefM3_contig_1196	cwf19-like protein 2-like isoform x2	SSHrefM3_contig_2254	ring-h2 finger protein atl21a-like
SSHrefM3_contig_3540	carboxyl-terminal-processing protease-like	SSHrefM3_contig_8966	eukaryotic peptide chain release factor subunit 1-3-like	SSHrefM3_contig_4148	probable protein phosphatase 2c 63-like	SSHrefW3_contig_624	---NA---
SSHrefM3_contig_800	translation initiation factor eif-2b subunit alpha-like	SSHrefM3_contig_8002	26s proteasome non-atpase regulatory subunit 7 homolog a-like	SSHrefM3_contig_65	ru large subunit-binding protein subunit chloroplastic-like	SSHrefM3_contig_1625	telomere repeat-binding protein 3-like
SSHrefM3_contig_1997	isoleucine--trna cytoplasmic-like	SSHrefM3_contig_593	probable sugar phosphate phosphate translocator at1g12500-like	SSHrefM3_contig_8819	chlorophyll chloroplastic-like	SSHrefM3_contig_5731	zinc finger protein constans-like protein
SSHrefM3_contig_1671	abc transporter f family member 3-like	SSHrefM3_contig_666	probable 2-oxoglutarate fe -dependent dioxygenase-like	SSHrefM3_contig_782	chloroplast stem-loop binding protein of 41 kda chloroplastic-like	SSHrefA3_contig_246	glucuronokinase 1-like
SSHrefM3_contig_673	zinc finger ccch domain-containing protein 29-like	SSHrefM3_contig_8595	udp-glucose 6-dehydrogenase 1	SSHrefM3_contig_496	dna-directed rna polymerases iv and v subunit 2-like	SSHrefM3_contig_701	beta-glucan-binding protein
SSHrefM3_contig_9561	gtp pyrophosphokinase	SSHrefW3_contig_56	---NA---	SSHrefM3_contig_1010	dna binding isoform 1	SSHrefM3_contig_1078	vacuolar protein sorting-associated protein 62 isoform x2
SSHrefW3_contig_496	monothiol glutaredoxin-s2-like	SSHrefM3_contig_785	fad nad -binding oxidoreductase family protein	SSHrefM3_contig_1574	tryptophan synthase beta chain chloroplastic-like	SSHrefM3_contig_8543	signal peptide peptidase-like 2-like
SSHrefM3_contig_6810	heat shock 70 kda mitochondrial-like	SSHrefM3_contig_2201	eukaryotic translation initiation factor isoform 4g-1-like	SSHrefM3_contig_2195	plasma membrane atpase 4-like	SSHrefA3_contig_51	nuclear pore membrane glycoprotein 210-like
SSHrefM3_contig_8029	1-aminocyclopropane-1-carboxylate oxidase	SSHrefW3_contig_455	uncharacterized loc101219468	SSHrefM3_contig_8182	sphingoid long-chain bases kinase 1-like	SSHrefM3_contig_579	ubiquitin 11
SSHrefM3_contig_237	serine threonine-protein kinase srk2a-like	SSHrefM3_contig_5687	delta-aminolevulinic acid chloroplastic	SSHrefM3_contig_3026	u-box domain-containing protein 6	SSHrefM3_contig_2130	agamous-like mads-box protein agl8-like
SSHrefM3_contig_9148	bri1-kd interacting protein	SSHrefM3_contig_6653	menaquinone biosynthesis methyltransferase ubie	SSHrefM3_contig_508	phosphatidylinositol phosphatidylcholine transfer protein sfh8-like isoform x1	SSHrefM3_contig_1815	receptor-like protein kinase haiku2-like
SSHrefM3_contig_3016	v-type proton atpase subunit h-like	SSHrefW3_contig_51	---NA---	SSHrefM3_contig_8555	ubiquitin receptor rad23d-like	SSHrefM3_contig_529	protein aig1-like
SSHrefM3_contig_7479	g2484-1 isoform 1	SSHrefM3_contig_5770	PREDICTED: uncharacterized protein LOC101501823	SSHrefM3_contig_10040	actin-related protein 3-like	SSHrefM3_contig_8356	tmv resistance protein n-like isoform x1
SSHrefM3_contig_277	b3 domain-containing transcription factor vrn1-like isoform x1	SSHrefM3_contig_2271	hypothetical protein MTR_2g089840	SSHrefA3_contig_228	thioredoxin-like protein cxxs1	SSHrefW3_contig_2775	40s ribosomal protein s3a-like
SSHrefM3_contig_1720	atp-dependent clp protease atp-binding subunit clpx- mitochondrial-like	SSHrefM3_contig_5989	centromere protein o	SSHrefM3_contig_2637	heat shock cognate 70 kda protein 2-like	SSHrefM3_contig_859	eukaryotic translation initiation factor 3 subunit g-like
SSHrefM3_contig_2664	alpha-galactosidase-like	SSHrefW3_contig_192	heterogeneous nuclear ribonucleoprotein 1-like isoform x1	SSHrefA3_contig_8	Uncharacterized protein isoform 3	SSHrefM3_contig_87	serine threonine-protein kinase vrk1-like
SSHrefM3_contig_1467	f-box kelch-repeat protein at5g60570-like	SSHrefW3_contig_77	30s ribosomal protein chloroplastic-like	SSHrefM3_contig_3928	malate dehydrogenase	SSHrefM3_contig_2297	protein mid1-complementing activity 1-like isoform x1
SSHrefM3_contig_9022	magnesium-protoporphyrin ix monomethyl ester	SSHrefM3_contig_40	protein atab2	SSHrefM3_contig_3651	acyl- n-acyltransferase with ring fyve phd-type zinc finger isoform 1	SSHrefM3_contig_2807	bifunctional protein 2-like
SSHrefM3_contig_1329	brca1-a complex subunit bre-like	SSHrefM3_contig_1724	major facilitator superfamily domain-containing protein 5-like	SSHrefM3_contig_1990	signal recognition particle 43 kda chloroplastic-like	SSHrefM3_contig_1617	butyrate-- ligase peroxisomal-like
SSHrefW3_contig_2379	monothiol glutaredoxin-s2-like	SSHrefM3_contig_6960	pgr5-like protein chloroplastic-like	SSHrefM3_contig_53	hypothetical protein MTR_5g045130	SSHrefM3_contig_2031	pentatricopeptide repeat-containing protein at2g15690-like
SSHrefA3_contig_695	---NA---	SSHrefW3_contig_2775	40s ribosomal protein s3a-like	SSHrefM3_contig_1482	mate efflux family protein 1-like	SSHrefM3_contig_215	aspartic proteinase
SSHrefM3_contig_3601	calcineurin-like phosphoesterase family protein	SSHrefA3_contig_1156	---NA---	SSHrefM3_contig_2431	nitrate transporter -like	SSHrefM3_contig_1192	triacylglycerol lipase 1-like
SSHrefM3_contig_8223	fact complex subunit spt16	SSHrefA3_contig_28	random slug protein 5-like	SSHrefM3_contig_777	sucrose synthase 2-like	SSHrefM3_contig_7030	hypersensitive-induced response protein 1
SSHrefA3_contig_12	ankyrin repeat-containing protein at2g01680-like	SSHrefW3_contig_309	PREDICTED: uncharacterized protein LOC101490185	SSHrefM3_contig_1256	potassium transporter 7-like	SSHrefM3_contig_4376	secretory carrier-associated membrane protein
SSHrefM3_contig_10295	protein sel-1 homolog 2-like	SSHrefM3_contig_8842	probable wrky transcription factor 70-like	SSHrefM3_contig_2746	probable galactinol--sucrose galactosyltransferase 2	SSHrefM3_contig_151	protein elc-like
SSHrefM3_contig_915	probable lrr receptor-like serine threonine-protein kinase at2g16250-like	SSHrefM3_contig_1424	nucleolar gtp-binding protein 2-like isoform x1	SSHrefM3_contig_1	spermidine hydroxycinnamoyl transferase-like	SSHrefA3_contig_153	abscisic acid-insensitive 5-like protein
SSHrefM3_contig_1053	electron transfer flavoprotein subunit mitochondrial-like	SSHrefM3_contig_459	protein argonaute 4	SSHrefA3_contig_539	lysine-specific histone demethylase 1 homolog 3-like	SSHrefM3_contig_5680	photosystem ii 22 kda chloroplastic-like
SSHrefM3_contig_618	zinc finger protein constans-like 5-like	SSHrefM3_contig_9473	nuclear factor 1 a-type isoform 2	SSHrefM3_contig_9473	nuclear factor 1 a-type isoform 2	SSHrefM3_contig_1638	biotin carboxyl carrier protein of acetyl- carboxylase
SSHrefM3_contig_709	glutamine synthetase	SSHrefM3_contig_720	cystathionine gamma- chloroplastic-like	SSHrefM3_contig_9026	alpha-l-arabinofuranosidase 1-like	SSHrefM3_contig_2236	magnesium-chelatase subunit chloroplastic-like
SSHrefM3_contig_9719	chlorophyll b reductase chloroplastic-like	SSHrefM3_contig_10106	nac domain-containing protein 2-like	SSHrefM3_contig_7453	protein sgt1 homolog	SSHrefM3_contig_696	hypothetical protein MTR_6g009410
SSHrefM3_contig_3098	zinc finger ccch domain-containing protein 20-like	SSHrefM3_contig_576	guanylate-binding protein 7-like	SSHrefM3_contig_457	pantothenate kinase 2-like	SSHrefM3_contig_6034	serine threonine-protein kinase aurora-1-like
SSHrefM3_contig_4261	transcription initiation factor tfiid subunit 1-like	SSHrefM3_contig_2419	probable zinc metalloprotease partial	SSHrefM3_contig_2589	protein gar2-like	SSHrefA3_contig_649	---NA---
SSHrefM3_contig_5993	oligouridylate-binding protein 1b-like	SSHrefM3_contig_163	e3 ubiquitin-protein ligase upl1-like isoform x2	SSHrefM3_contig_2035	polyadenylate-binding protein rbp47-like	SSHrefM3_contig_1569	transmembrane protein 56-b-like
SSHrefM3_contig_3950	otu domain-containing protein at3g57810-like	SSHrefM3_contig_3	probable receptor-like protein kinase at1g67000-like	SSHrefM3_contig_1145	dolichyl-diphosphooligosaccharide--protein glycosyltransferase subunit 1b-like	SSHrefM3_contig_3070	probable mannitol dehydrogenase-like
SSHrefM3_contig_10272	vacuolar fusion protein ccz1 homolog b-like isoform x2	SSHrefW3_contig_9	transport protein sec31	SSHrefA3_contig_123	40s ribosomal protein s11-like	SSHrefM3_contig_3872	atp-dependent clp protease proteolytic subunit chloroplastic-like
SSHrefM3_contig_355	stem-specific protein tsjt1-like	SSHrefM3_contig_3917	chaperonin cpn60- mitochondrial-like	SSHrefM3_contig_2133	calcium sensing chloroplastic-like	SSHrefM3_contig_6773	PREDICTED: uncharacterized protein LOC101509007
SSHrefM3_contig_7253	wd repeat-containing protein 61	SSHrefW3_contig_517	cytochrome c oxidase subunit 6b-1-like	SSHrefM3_contig_2031	pentatricopeptide repeat-containing protein at2g15690-like	SSHrefA3_contig_567	cytochrome p450
SSHrefW3_contig_19	rnase h domain-containing family protein	SSHrefM3_contig_1060	hypothetical protein MTR_7g034640	SSHrefM3_contig_2707	v-type proton atpase subunit c-like	SSHrefW3_contig_309	PREDICTED: uncharacterized protein LOC101490185
SSHrefM3_contig_766	long-chain-alcohol oxidase fao2-like	SSHrefM3_contig_8206	homeobox-leucine zipper protein hat5-like	SSHrefM3_contig_4483	lec14b homolog isoform x2	SSHrefM3_contig_1284	dnaj homolog subfamily b member 4-like
SSHrefM3_contig_2375	tetraketide alpha-pyrone reductase 2-like	SSHrefM3_contig_2689	50s ribosomal protein chloroplastic-like	SSHrefW3_contig_288	protein dehydration-induced 19-like	SSHrefW3_contig_517	cytochrome c oxidase subunit 6b-1-like
SSHrefM3_contig_1651	callose synthase 10-like	SSHrefM3_contig_3231	transmembrane 9 superfamily member 4-like	SSHrefM3_contig_488	argininosuccinate lyase-like	SSHrefM3_contig_134	zinc finger protein constans-like 4-like
SSHrefM3_contig_563	probable -trehalose-phosphate synthase	SSHrefM3_contig_8324	ndh-dependent cyclic electron flow	SSHrefM3_contig_6612	saccharopine dehydrogenase family protein expressed	SSHrefM3_contig_736	acyl-coenzyme a oxidase peroxisomal-like
SSHrefM3_contig_32	protein chloroplastic-like	SSHrefM3_contig_5766	2-hydroxy-6-oxononadienedioate 2-hydroxy-6-oxononatrienedioate hydrolase-like	SSHrefM3_contig_1827	f-box protein skip23-like	SSHrefM3_contig_10000	mitochondrial dicarboxylate tricarboxylate transporter dtc-like
SSHrefM3_contig_5879	rossmann-fold nad -binding domain-containing protein	SSHrefM3_contig_5193	u3 small nucleolar ribonucleoprotein protein imp4-like	SSHrefM3_contig_3454	isoliquiritigenin 2 -o-methyltransferase-like	SSHrefM3_contig_441	glutamic acid-rich isoform x1
SSHrefM3_contig_639	metal transporter nramp3-like	SSHrefM3_contig_8644	chitinase-like protein 1	SSHrefM3_contig_4580	putative type 1 membrane family protein	SSHrefM3_contig_739	cbl-interacting protein kinase 2-like
SSHrefM3_contig_2489	serine-rich adhesin for platelets-like isoform x1	SSHrefM3_contig_722	hypothetical chloroplast rf19	SSHrefM3_contig_9561	gtp pyrophosphokinase	SSHrefM3_contig_364	chromatin-remodeling complex atpase chain-like
SSHrefM3_contig_8887	protein chloroplastic-like	SSHrefM3_contig_4454	serine mitochondrial-like	SSHrefM3_contig_1237	ankyrin repeat-containing protein at3g12360-like	SSHrefM3_contig_4013	sucrose transport
SSHrefM3_contig_7703	protein vip1	SSHrefM3_contig_2185	unconventional myosin-va-like	SSHrefM3_contig_1897	macpf domain-containing protein cad1-like	SSHrefM3_contig_38	gdsl esterase lipase apg-like
SSHrefM3_contig_480	uncharacterized loc101210357	SSHrefM3_contig_735	probable envelope carrier chloroplastic	SSHrefA3_contig_107	probable prefoldin subunit 5	SSHrefM3_contig_549	transmembrane protein 45b
SSHrefM3_contig_4194	50s ribosomal protein chloroplastic-like	SSHrefM3_contig_190	l-type lectin-domain containing receptor kinase -like	SSHrefM3_contig_861	transcription factor gte8-like isoform x1	SSHrefW3_contig_697	mip18 family protein at1g68310-like
SSHrefM3_contig_10105	hypothetical protein MTR_8g094540	SSHrefM3_contig_2389	atp-dependent zinc metalloprotease ftsh chloroplastic-like	SSHrefM3_contig_8526	digalactosyldiacylglycerol synthase chloroplastic	SSHrefM3_contig_4857	probable serine threonine-protein kinase ddb_g0288147
SSHrefM3_contig_8635	#NAME?	SSHrefM3_contig_5680	photosystem ii 22 kda chloroplastic-like	SSHrefM3_contig_6801	g-type lectin s-receptor-like serine threonine-protein kinase at1g11410	SSHrefM3_contig_470	aldehyde dehydrogenase family 3 member h1-like
SSHrefM3_contig_9118	deoxyhypusine hydroxylase-like	SSHrefM3_contig_10203	tetraspanin-2	SSHrefM3_contig_4773	nuclear-pore anchor-like	SSHrefM3_contig_74	monodehydroascorbate reductase-like
SSHrefM3_contig_6171	post-illumination chlorophyll fluorescence increase isoform 3	SSHrefM3_contig_3177	protein bobber 1-like	SSHrefM3_contig_3478	PREDICTED: uncharacterized protein LOC101501809 isoform X1	SSHrefM3_contig_2612	chaperone protein chloroplastic-like
SSHrefW3_contig_46	udp-galactose transporter 2-like	SSHrefM3_contig_7265	zinc finger ccch domain-containing protein 64-like	SSHrefM3_contig_1965	4-hydroxy-3-methylbut-2-enyl diphosphate chloroplastic-like	SSHrefM3_contig_4887	autophagy-related protein
SSHrefM3_contig_9987	ubx domain-containing protein 1-like	SSHrefM3_contig_8019	indole-3-glycerol phosphate chloroplastic-like	SSHrefA3_contig_129	nuclear transcription factor y subunit a-1-like isoform x1	SSHrefM3_contig_2583	ribosome maturation protein sbds
SSHrefM3_contig_2903	mitochondrial ubiquitin ligase activator of nfkb 1-like	SSHrefM3_contig_2526	cytochrome c1- heme mitochondrial-like	SSHrefM3_contig_381	acyl- dehydrogenase family member 10-like	SSHrefW3_contig_2253	syntaxin-31-like isoform x2
SSHrefM3_contig_843	tom1-like protein 2-like	SSHrefM3_contig_600	clathrin assembly protein at5g35200-like	SSHrefM3_contig_2606	heparan-alpha-glucosaminide n-acetyltransferase-like	SSHrefM3_contig_709	glutamine synthetase
SSHrefM3_contig_8026	triacylglycerol lipase 2-like	SSHrefM3_contig_4700	chlorophyll a-b binding chloroplastic-like	SSHrefM3_contig_2932	cop9 signalosome complex subunit 1-like	SSHrefW3_contig_688	PREDICTED: uncharacterized protein LOC101511294
SSHrefM3_contig_6722	caffeoyl- o-methyltransferase	SSHrefM3_contig_1750	chaperone protein chloroplastic-like isoform x1	SSHrefM3_contig_222	probably inactive leucine-rich repeat receptor-like protein kinase at5g48380-like	SSHrefM3_contig_612	probable protein phosphatase 2c 6-like
SSHrefM3_contig_3105	transcription factor bhlh68-like isoform x2	SSHrefM3_contig_2001	d-xylose-proton symporter-like 2	SSHrefM3_contig_9470	ribose-phosphate pyrophosphokinase chloroplastic-like	SSHrefM3_contig_500	probable sugar phosphate phosphate translocator at5g25400
SSHrefA3_contig_609	ethylene-responsive transcription factor 3-like	SSHrefM3_contig_2096	elongation factor chloroplastic-like	SSHrefM3_contig_1195	bilirubin oxidase-like	SSHrefW3_contig_1929	photosystem i reaction center subunit chloroplastic-like
SSHrefM3_contig_8369	peroxidase 12-like	SSHrefM3_contig_4166	probable ribose-5-phosphate isomerase-like	SSHrefM3_contig_4054	signal peptide peptidase-like 1	SSHrefW3_contig_2575	hypothetical protein MTR_1g007840
SSHrefW3_contig_745	---NA---	SSHrefW3_contig_234	protein sensitive to proton rhizotoxicity 1-like	SSHrefM3_contig_9067	cytoplasmic trna 2-thiolation protein 2-like	SSHrefA3_contig_342	chromatin structure-remodeling complex protein bsh-like
SSHrefM3_contig_274	cysteine-rich receptor-like protein kinase 10-like	SSHrefM3_contig_1825	26s protease regulatory subunit s10b homolog b-like	SSHrefM3_contig_3520	tudor pwwp mbt superfamily protein isoform 1	SSHrefM3_contig_1490	protein farnesyltransferase geranylgeranyltransferase type-1 subunit alpha
SSHrefM3_contig_212	hypothetical protein MTR_7g101130	SSHrefM3_contig_637	acetylornithine deacetylase-like	SSHrefM3_contig_3377	probable receptor-like protein kinase at1g67000-like	SSHrefM3_contig_10086	wd repeat domain-containing protein 83-like
SSHrefW3_contig_1387	protein oberon 3-like	SSHrefM3_contig_433	clustered mitochondria	SSHrefM3_contig_10318	probable protein phosphatase 2c 68	SSHrefM3_contig_722	hypothetical chloroplast rf19
SSHrefM3_contig_85	alg-2 interacting protein x-like	SSHrefM3_contig_2314	atp-dependent clp protease proteolytic subunit chloroplastic-like	SSHrefM3_contig_1570	phytoene chloroplastic-like	SSHrefM3_contig_5735	starch synthase chloroplastic amyloplastic-like
SSHrefM3_contig_5278	nap1-related protein 2	SSHrefM3_contig_4134	arginine--trna cytoplasmic-like	SSHrefM3_contig_6624	glycylpeptide n-tetradecanoyltransferase 1-like	SSHrefA3_contig_507	alpha beta hydrolase domain-containing protein 11-like
SSHrefW3_contig_22	hypothetical protein MTR_5g035170	SSHrefM3_contig_9484	pre-mrna-processing-splicing factor 8-like	SSHrefM3_contig_1787	protein tic chloroplastic-like	SSHrefM3_contig_326	cleavage stimulation factor subunit 2-like isoform x1
SSHrefM3_contig_7361	phd finger protein alfin1-like	SSHrefM3_contig_6553	crs1 domain containing protein	SSHrefM3_contig_538	zinc metalloprotease slr1821-like	SSHrefM3_contig_2729	r3h domain-containing protein
SSHrefM3_contig_2625	probable aldo-keto reductase 2-like	SSHrefM3_contig_188	transcription factor sac51-like	SSHrefM3_contig_2092	inositol 2-dehydrogenase d-chiro-inositol 3-dehydrogenase-like	SSHrefM3_contig_202	carnitine isoform 1
SSHrefM3_contig_24	lipoxygenase chloroplastic	SSHrefM3_contig_2129	abc transporter b family member 25-like	SSHrefM3_contig_1219	probable ubiquitin-conjugating enzyme e2 23-like	SSHrefM3_contig_3190	PREDICTED: uncharacterized protein LOC101505025
SSHrefM3_contig_1015	pyruvate cytosolic isozyme-like	SSHrefM3_contig_8893	protein lutein deficient chloroplastic-like	SSHrefM3_contig_2937	cytochrome p450	SSHrefW3_contig_2781	chromo domain-containing protein lhp1-like
SSHrefM3_contig_8406	signal peptide peptidase-like 2-like	SSHrefM3_contig_9010	ubiquitin-conjugating enzyme e2 22-like	SSHrefM3_contig_2383	e3 ubiquitin-protein ligase upl1-like isoform x2	SSHrefM3_contig_2895	beta-galactosidase 1-like
SSHrefM3_contig_4554	protein phr1-like 1 isoform x1	SSHrefM3_contig_9914	uncharacterized loc101208655	SSHrefM3_contig_1245	probable peptide nitrate transporter at1g59740-like	SSHrefM3_contig_1354	eukaryotic initiation factor 4a-3-like
SSHrefM3_contig_7640	thioredoxin reductase 2-like	SSHrefM3_contig_6053	lon protease 2-like	SSHrefM3_contig_290	neurofilament heavy polypeptide	SSHrefM3_contig_3072	senescence-associated carboxylesterase 101-like
SSHrefM3_contig_763	ribosome biogenesis gtpase a-like	SSHrefM3_contig_134	zinc finger protein constans-like 4-like	SSHrefM3_contig_895	protein phosphatase 2c 16-like isoform x1	SSHrefM3_contig_9476	uncharacterized hydrolase ynr064c
SSHrefM3_contig_8418	eukaryotic translation initiation factor 6-2-like	SSHrefM3_contig_1908	branchpoint-bridging protein	SSHrefM3_contig_9298	protein notum homolog isoform x2	SSHrefA3_contig_73	probable serine incorporator
SSHrefM3_contig_1600	sodium-dependent phosphate transport protein chloroplastic-like	SSHrefM3_contig_643	40s ribosomal protein s4-like	SSHrefA3_contig_87	---NA---	SSHrefM3_contig_1854	probable protein phosphatase 2c 60
SSHrefM3_contig_4872	rhomboid protease glup	SSHrefM3_contig_3104	probable lactoylglutathione chloroplast-like	SSHrefM3_contig_659	phospholipid-transporting atpase 3-like	SSHrefM3_contig_7709	cinnamoyl- reductase 2-like
SSHrefM3_contig_2297	protein mid1-complementing activity 1-like isoform x1	SSHrefM3_contig_3041	tubulin alpha-3 chain-like	SSHrefM3_contig_5243	zinc finger ccch domain-containing protein 30-like	SSHrefM3_contig_22	hypothetical protein MTR_7g104350
SSHrefA3_contig_248	tbc1 domain family member 13-like	SSHrefM3_contig_8050	ubp1-associated protein 2a-like	SSHrefA3_contig_1441	kinesin-like protein	SSHrefM3_contig_1053	electron transfer flavoprotein subunit mitochondrial-like
SSHrefM3_contig_993	chaperone protein dnaj 6-like	SSHrefM3_contig_1334	ferredoxin--nadp root chloroplastic-like	SSHrefM3_contig_1587	leucine--trna cytoplasmic-like isoform x2	SSHrefM3_contig_7650	probable carotenoid cleavage dioxygenase chloroplastic-like
SSHrefM3_contig_1862	clustered mitochondria protein homolog	SSHrefM3_contig_2920	mitochondrial adenine nucleotide transporter adnt1-like	SSHrefW3_contig_36	ribosomal protein s10	SSHrefM3_contig_1647	f-box protein fbw2-like
SSHrefA3_contig_758	ribosomal protein l33	SSHrefM3_contig_5803	nac domain-containing protein 78-like isoform x2	SSHrefM3_contig_635	phospholipase a1- chloroplastic-like	SSHrefM3_contig_4872	rhomboid protease glup
SSHrefW3_contig_702	peptidyl-prolyl cis-trans isomerase fkbp12-like	SSHrefM3_contig_5402	probable tyrosine--trna mitochondrial	SSHrefM3_contig_3247	peroxisome biogenesis factor 10-like	SSHrefM3_contig_10272	vacuolar fusion protein ccz1 homolog b-like isoform x2
SSHrefM3_contig_8956	cytochrome b-c1 complex subunit rieske- mitochondrial-like	SSHrefM3_contig_3577	2-cys peroxiredoxin chloroplastic-like	SSHrefM3_contig_7640	thioredoxin reductase 2-like	SSHrefM3_contig_5545	pyruvate dehydrogenase e1 component subunit beta- chloroplastic-like
SSHrefM3_contig_5364	btb poz domain-containing protein at1g55760-like	SSHrefM3_contig_5988	plasma membrane atpase 4-like	SSHrefM3_contig_9812	dual-specificity rna methyltransferase -like	SSHrefM3_contig_7236	alpha-aminoadipic semialdehyde synthase-like
SSHrefM3_contig_773	tryptophan synthase alpha chloroplastic isoform x1	SSHrefM3_contig_297	60s ribosomal protein l4-like	SSHrefM3_contig_354	uncharacterized atp-dependent helicase -like	SSHrefM3_contig_1453	formimidoyltransferase-cyclodeaminase-like
SSHrefM3_contig_5726	spermine synthase-like	SSHrefM3_contig_2919	rhodanese-like domain-containing protein chloroplastic-like	SSHrefM3_contig_1363	ypt rab-gap domain of gyp1p superfamily protein isoform 1	SSHrefM3_contig_3078	chaperone protein chloroplastic-like
SSHrefM3_contig_954	protein vip1-like	SSHrefM3_contig_539	cellulose synthase-like protein h1-like isoform x1	SSHrefM3_contig_1833	monosaccharide-sensing protein 2-like	SSHrefM3_contig_821	protein transport protein sec61 subunit alpha-like
SSHrefA3_contig_148	---NA---	SSHrefM3_contig_2730	cdpk-related kinase 7-like isoform x1	SSHrefM3_contig_49	116 kda u5 small nuclear ribonucleoprotein component-like	SSHrefA3_contig_109	atp-dependent rna helicase eif4a
SSHrefM3_contig_4197	dna repair protein rad23-3-like	SSHrefW3_contig_2682	amino acid binding	SSHrefM3_contig_3126	tpr repeat-containing thioredoxin tdx-like	SSHrefM3_contig_658	rna-binding family isoform 1
SSHrefM3_contig_4319	atp synthase cf1 alpha subunit	SSHrefM3_contig_7016	betaine aldehyde dehydrogenase chloroplastic-like	SSHrefM3_contig_2068	PREDICTED: uncharacterized protein LOC101491587	SSHrefM3_contig_3053	probable 3-hydroxyisobutyrate dehydrogenase-like mitochondrial-like
SSHrefA3_contig_217	nad-dependent epimerase dehydratase	SSHrefM3_contig_1097	abc transporter i family member 20-like	SSHrefM3_contig_318	sodium hydrogen exchanger 2-like	SSHrefM3_contig_230	probable leucine-rich repeat receptor-like protein kinase at1g35710-like
SSHrefM3_contig_1559	alpha beta hydrolase-fold family protein	SSHrefM3_contig_1619	glutamate decarboxylase 1-like	SSHrefM3_contig_771	hydrolase family protein	SSHrefM3_contig_3358	thioredoxin-like protein chloroplastic-like
SSHrefM3_contig_3334	proteasome subunit alpha type-1-b-like	SSHrefM3_contig_5133	serrate rna effector molecule-like	SSHrefM3_contig_5545	pyruvate dehydrogenase e1 component subunit beta- chloroplastic-like	SSHrefM3_contig_213	uncharacterized membrane protein ymr155w-like
SSHrefM3_contig_2980	probable -trehalose-phosphate synthase	SSHrefM3_contig_70	superoxide dismutase	SSHrefM3_contig_2378	phospho-2-dehydro-3-deoxyheptonate aldolase chloroplastic-like	SSHrefW3_contig_2343	v-type proton atpase 16 kda proteolipid subunit c1
SSHrefM3_contig_1844	alpha beta-hydrolases superfamily protein	SSHrefM3_contig_28	40s ribosomal protein s2-4-like	SSHrefM3_contig_107	nodulin-like protein	SSHrefM3_contig_4453	eukaryotic translation initiation factor 4e
SSHrefM3_contig_3577	2-cys peroxiredoxin chloroplastic-like	SSHrefM3_contig_2624	polyadenylate-binding protein 1-b-binding protein	SSHrefA3_contig_914	PREDICTED: uncharacterized protein LOC101490978	SSHrefM3_contig_4019	PREDICTED: uncharacterized protein LOC101504363 isoform X4
SSHrefM3_contig_224	peptidyl-prolyl cis-trans isomerase fkbp62-like	SSHrefM3_contig_2827	eukaryotic translation initiation factor 3 subunit d-like	SSHrefM3_contig_810	sumo-activating enzyme subunit 2-like	SSHrefM3_contig_131	progesterone 5-beta-reductase
SSHrefA3_contig_168	nac domain-containing protein 72-like	SSHrefM3_contig_7225	soluble diacylglycerol acyltransferase	SSHrefM3_contig_351	leucine-rich repeat extensin-like protein 2-like	SSHrefM3_contig_2399	calcineurin-like phosphoesterase family protein
SSHrefA3_contig_139	---NA---	SSHrefM3_contig_7039	protein iq-domain 31-like isoform x1	SSHrefM3_contig_5426	f-box kelch-repeat protein at3g23880-like	SSHrefM3_contig_9714	abscisic acid-insensitive 5-like protein 2-like
SSHrefM3_contig_9643	protein chloroplastic-like	SSHrefM3_contig_2394	6-phosphofructo-2-kinase fructose- -bisphosphatase-like	SSHrefM3_contig_2490	senescence-associated carboxylesterase 101-like	SSHrefM3_contig_589	uncharacterized loc101203266
SSHrefM3_contig_5843	rna pseudourine synthase 7-like	SSHrefM3_contig_3798	gdp-mannose -epimerase 1-like	SSHrefM3_contig_7606	diaminopimelate decarboxylase chloroplastic-like	SSHrefM3_contig_1334	ferredoxin--nadp root chloroplastic-like
SSHrefM3_contig_6426	ru large subunit-binding protein subunit chloroplastic-like	SSHrefM3_contig_2664	alpha-galactosidase-like	SSHrefM3_contig_81	topless-related protein 3-like	SSHrefM3_contig_8746	probable mitochondrial-processing peptidase subunit beta-like
SSHrefM3_contig_6917	poly -specific endoribonuclease-b-like	SSHrefW3_contig_203	endochitinase pr4-like	SSHrefM3_contig_1110	probable protein disulfide-isomerase a6	SSHrefM3_contig_4004	tetratricopeptide repeat
SSHrefM3_contig_5426	f-box kelch-repeat protein at3g23880-like	SSHrefM3_contig_7745	hypothetical protein MTR_5g033940	SSHrefM3_contig_8374	glutamate receptor -like	SSHrefM3_contig_9940	oxygen-evolving enhancer protein chloroplastic
SSHrefA3_contig_57	PREDICTED: uncharacterized protein LOC101515049 isoform X1	SSHrefM3_contig_4836	epidermis-specific secreted glycoprotein ep1-like	SSHrefM3_contig_341	probable pre-mrna-splicing factor atp-dependent rna helicase-like	SSHrefM3_contig_9631	60s ribosomal protein l5-like
SSHrefM3_contig_230	probable leucine-rich repeat receptor-like protein kinase at1g35710-like	SSHrefM3_contig_5527	phi-1 protein	SSHrefM3_contig_10182	glutaredoxin family protein	SSHrefM3_contig_3383	PREDICTED: uncharacterized protein LOC101496539
SSHrefM3_contig_2646	u-box domain-containing protein 9-like	SSHrefM3_contig_3153	cop9 signalosome complex subunit 4-like	SSHrefM3_contig_5678	transcription factor tga1-like isoform x1	SSHrefM3_contig_2375	tetraketide alpha-pyrone reductase 2-like
SSHrefM3_contig_4399	hypothetical protein MTR_2g013780	SSHrefM3_contig_9174	histidine--trna ligase-like	SSHrefM3_contig_4574	f-box kelch-repeat protein at3g23880-like	SSHrefM3_contig_497	transcription initiation factor tfiid subunit 5-like
SSHrefA3_contig_109	atp-dependent rna helicase eif4a	SSHrefM3_contig_1734	phosphoglucan phosphatase chloroplastic-like	SSHrefM3_contig_738	alanine--glyoxylate aminotransferase 2 homolog mitochondrial-like	SSHrefM3_contig_8249	cytokinin-o-glucosyltransferase
SSHrefM3_contig_2955	sac3 family protein 1-like	SSHrefM3_contig_2679	k(+) efflux antiporter chloroplastic-like	SSHrefM3_contig_8551	transaldolase family protein	SSHrefM3_contig_604	alanyl-trna editing protein -l-like
SSHrefM3_contig_9091	sugar transporter erd6-like 7-like	SSHrefM3_contig_4148	probable protein phosphatase 2c 63-like	SSHrefA3_contig_104	anthranilate synthase beta subunit chloroplastic-like	SSHrefW3_contig_794	nudc domain-containing protein 2-like
SSHrefM3_contig_8875	at hook motif dna-binding family protein isoform 1	SSHrefM3_contig_6612	saccharopine dehydrogenase family protein expressed	SSHrefM3_contig_7295	xylose isomerase-like	SSHrefA3_contig_293	protein iq-domain 14-like
SSHrefM3_contig_8331	chlorophyll a-b binding protein chloroplastic-like	SSHrefM3_contig_74	monodehydroascorbate reductase-like	SSHrefM3_contig_3734	serine threonine-protein kinase 38-like isoform x1	SSHrefM3_contig_5759	-oxoglutarate 3-dioxygenase-like
SSHrefM3_contig_513	domain-containing protein	SSHrefM3_contig_1348	protein pleiotropic regulatory locus 1-like	SSHrefM3_contig_399	translation initiation factor if- chloroplastic-like	SSHrefM3_contig_1312	uba and ubx domain-containing protein at4g15410-like
SSHrefM3_contig_1855	PREDICTED: uncharacterized protein LOC101500032	SSHrefM3_contig_9561	gtp pyrophosphokinase	SSHrefM3_contig_292	histidine--trna ligase-like	SSHrefM3_contig_216	topless-related protein 3-like
SSHrefM3_contig_1730	autophagy-related protein 18c-like isoform x1	SSHrefW3_contig_2625	eukaryotic translation initiation factor 3 subunit j-like	SSHrefM3_contig_2287	succinate dehydrogenase	SSHrefM3_contig_2039	transcription factor voz1-like
SSHrefM3_contig_8261	protein furry homolog-like	SSHrefM3_contig_5100	aquaporin nip6-1-like	SSHrefM3_contig_4349	protein rmd5 homolog a-like	SSHrefW3_contig_2744	epoxide hydrolase
SSHrefM3_contig_3154	atpase subunit 1	SSHrefW3_contig_2808	mar-binding filament-like protein 1 isoform 1	SSHrefM3_contig_7690	disease resistance protein rpm1-like	SSHrefM3_contig_1743	amino acid permease
SSHrefM3_contig_2538	long chain base biosynthesis protein 2a-like	SSHrefM3_contig_837	uridylate kinase-like	SSHrefW3_contig_219	hypothetical protein MTR_5g068660	SSHrefM3_contig_9785	single-stranded dna-binding protein chloroplastic-like
SSHrefM3_contig_3807	cysteine synthase	SSHrefM3_contig_3932	probable trna threonylcarbamoyladenosine biosynthesis protein osgep-like	SSHrefM3_contig_1211	serine threonine-protein kinase prp4 homolog isoform x1	SSHrefM3_contig_3098	zinc finger ccch domain-containing protein 20-like
SSHrefM3_contig_7472	uncharacterized loc101214026	SSHrefM3_contig_1201	atp synthase subunit mitochondrial-like	SSHrefM3_contig_907	uncharacterized loc101206617	SSHrefA3_contig_505	cytochrome c oxidase assembly protein cox19-like
SSHrefM3_contig_6638	probable serine threonine-protein kinase at1g09600-like	SSHrefM3_contig_4324	chlorophyll a-b binding protein cp24 chloroplastic-like	SSHrefM3_contig_7137	pyrophosphate-energized vacuolar membrane proton pump-like	SSHrefM3_contig_2822	glycogen synthase kinase-3 homolog -3-like
SSHrefW3_contig_455	uncharacterized loc101219468	SSHrefM3_contig_780	cathepsin b-like	SSHrefM3_contig_84	atp-dependent clp protease proteolytic subunit-related protein chloroplastic	SSHrefM3_contig_10294	translocon at the outer membrane of chloroplasts 64-like isoform x1
SSHrefW3_contig_204	PREDICTED: uncharacterized protein LOC101494951	SSHrefM3_contig_2629	uncharacterized wd repeat-containing	SSHrefM3_contig_5	elongation factor ts family protein	SSHrefW3_contig_2899	tyrosine dopa decarboxylase
SSHrefM3_contig_5671	hematological and neurological expressed 1-like protein	SSHrefM3_contig_619	chaperone protein clpb	SSHrefM3_contig_6727	abscisic acid-insensitive 5-like protein 7-like	SSHrefA3_contig_58	---NA---
SSHrefW3_contig_52	zinc finger ccch domain-containing protein 20-like	SSHrefM3_contig_1973	probable fructose-bisphosphate aldolase chloroplastic-like	SSHrefM3_contig_2056	u-box domain-containing protein 8-like	SSHrefW3_contig_1543	chaperone protein chloroplastic-like
SSHrefM3_contig_211	calcium-transporting atpase endoplasmic reticulum-type-like	SSHrefM3_contig_908	probable isoaspartyl peptidase l-asparaginase 2-like	SSHrefM3_contig_332	tubulin alpha chain-like isoform x1	SSHrefM3_contig_7960	isocitrate dehydrogenase
SSHrefM3_contig_1617	butyrate-- ligase peroxisomal-like	SSHrefM3_contig_99	probable boi-related e3 ubiquitin-protein ligase 3	SSHrefM3_contig_2334	inactive poly	SSHrefM3_contig_174	signal recognition particle receptor subunit alpha-like
SSHrefM3_contig_2828	nhl repeat-containing protein 2-like	SSHrefM3_contig_83	probable dolichyl-diphosphooligosaccharide--protein glycosyltransferase subunit 3b-like	SSHrefM3_contig_4524	PREDICTED: uncharacterized protein LOC101488219	SSHrefW3_contig_2688	---NA---
SSHrefW3_contig_2753	PREDICTED: uncharacterized protein LOC101503749 isoform X1	SSHrefM3_contig_8929	leucine carboxyl methyltransferase 2-like	SSHrefM3_contig_3002	ubiquitin domain-containing protein dsk2b-like	SSHrefM3_contig_222	probably inactive leucine-rich repeat receptor-like protein kinase at5g48380-like
SSHrefW3_contig_2462	methyl- -binding domain-containing protein 10-like	SSHrefM3_contig_6109	translocon-associated protein subunit alpha-like	SSHrefM3_contig_9878	protein notum homolog isoform x1	SSHrefM3_contig_685	PREDICTED: uncharacterized protein LOC101514323
SSHrefM3_contig_74	monodehydroascorbate reductase-like	SSHrefM3_contig_2140	tetratricopeptide repeat-like superfamily	SSHrefM3_contig_1985	ring u-box superfamily protein isoform 1	SSHrefM3_contig_3392	aldehyde dehydrogenase family 3 member h1-like
SSHrefM3_contig_2469	oberon-like protein	SSHrefM3_contig_7697	glycerol-3-phosphate chloroplastic-like isoform x2	SSHrefM3_contig_7118	blue copper	SSHrefM3_contig_2948	dr1-associated corepressor homolog
SSHrefM3_contig_1322	uncharacterized wd repeat-containing isoform x1	SSHrefM3_contig_6049	uncharacterized sugar kinase slr0537-like	SSHrefM3_contig_2333	translation initiation factor if-2-like	SSHrefM3_contig_5364	btb poz domain-containing protein at1g55760-like
SSHrefM3_contig_7577	glucose-6-phosphate 1-epimerase-like	SSHrefM3_contig_582	hva22-like protein a	SSHrefM3_contig_2818	probable glutamyl chloroplastic isoform x2	SSHrefM3_contig_487	bidirectional sugar transporter sweet12-like
SSHrefM3_contig_652	oligopeptidase a-like	SSHrefM3_contig_2868	lysine--trna ligase-like	SSHrefM3_contig_1080	protein wvd2-like 1-like isoform x2	SSHrefM3_contig_973	malate cytoplasmic-like
SSHrefM3_contig_301	26s proteasome regulatory subunit 4 homolog a	SSHrefM3_contig_183	probable xaa-pro aminopeptidase p-like	SSHrefA3_contig_324	dna topoisomerase ii	SSHrefM3_contig_3451	PREDICTED: uncharacterized protein LOC101490247 isoform X3
SSHrefW3_contig_624	---NA---	SSHrefW3_contig_170	---NA---	SSHrefW3_contig_44	ornithine mitochondrial-like	SSHrefM3_contig_553	synaptotagmin-2-like isoform x1
SSHrefM3_contig_2247	senescence-inducible chloroplast stay-green protein 1	SSHrefM3_contig_1776	calcium-transporting atpase endoplasmic reticulum-type-like	SSHrefM3_contig_8626	s-adenosylmethionine decarboxylase proenzyme-like isoform x1	SSHrefM3_contig_1125	probable glutathione s-transferase
SSHrefM3_contig_2935	nucleotidyltransferase family protein isoform 1	SSHrefM3_contig_3240	protein ctc-interacting domain 7-like	SSHrefM3_contig_9407	protein sde2 homolog	SSHrefM3_contig_725	probable metal-nicotianamine transporter ysl6-like
SSHrefM3_contig_310	2-hydroxymuconate semialdehyde hydrolase-like	SSHrefM3_contig_352	calmodulin-binding protein	SSHrefM3_contig_2081	isoflavone 2 -hydroxylase-like	SSHrefM3_contig_2791	probable purple acid phosphatase 20-like
SSHrefM3_contig_1837	ring u-box superfamily protein isoform 1	SSHrefM3_contig_3130	serine carboxypeptidase-like 40-like	SSHrefM3_contig_33	protein transport inhibitor response 1-like	SSHrefA3_contig_870	probable sodium metabolite cotransporter chloroplastic-like
SSHrefM3_contig_9790	ribonucleoside-diphosphate reductase small chain	SSHrefM3_contig_6810	heat shock 70 kda mitochondrial-like	SSHrefM3_contig_1668	chitin elicitor receptor kinase 1-like isoform x1	SSHrefM3_contig_59	adenylosuccinate synthetase chloroplastic-like
SSHrefM3_contig_117	nematode resistance hspro2-like	SSHrefM3_contig_1489	udp-glycosyltransferase 92a1-like	SSHrefM3_contig_1858	mannosyl-oligosaccharide -alpha-mannosidase mns1-like	SSHrefM3_contig_1858	mannosyl-oligosaccharide -alpha-mannosidase mns1-like
SSHrefW3_contig_1543	chaperone protein chloroplastic-like	SSHrefM3_contig_975	60s ribosomal protein l4-like	SSHrefM3_contig_1304	f-box kelch-repeat protein at3g23880-like	SSHrefM3_contig_2508	PREDICTED: uncharacterized protein LOC101501645
SSHrefM3_contig_9405	tho complex subunit 2-like	SSHrefA3_contig_191	nadp-dependent alkenal double bond reductase p1-like	SSHrefA3_contig_224	hypothetical protein MTR_2g018670	SSHrefM3_contig_5768	quinone oxidoreductase-like protein 2 homolog
SSHrefM3_contig_1307	basic 7s globulin-like	SSHrefM3_contig_9827	syntaxin-22-like	SSHrefM3_contig_2076	atp-dependent zinc metalloprotease ftsh chloroplastic-like	SSHrefM3_contig_933	udp-galactose transporter 2-like
SSHrefM3_contig_4376	secretory carrier-associated membrane protein	SSHrefM3_contig_618	zinc finger protein constans-like 5-like	SSHrefM3_contig_468	ribosome biogenesis gtpase -like	SSHrefM3_contig_563	probable -trehalose-phosphate synthase
SSHrefM3_contig_1959	probable lrr receptor-like serine threonine-protein kinase at2g24230-like	SSHrefW3_contig_55	suppressor protein srp40-like	SSHrefM3_contig_2282	lysm domain receptor-like kinase 4-like	SSHrefA3_contig_822	glucose-6-phosphate isomerase chloroplastic-like
SSHrefM3_contig_3553	g patch domain-containing protein 11	SSHrefM3_contig_321	probable pre-mrna-splicing factor atp-dependent rna helicase-like	SSHrefM3_contig_518	yth domain family protein	SSHrefM3_contig_8914	phospholipase a lcat3-like
SSHrefW3_contig_2128	sugar phosphatase -like	SSHrefM3_contig_2468	endoplasmin homolog	SSHrefA3_contig_1728	---NA---	SSHrefM3_contig_6160	dcn1-like protein 4
SSHrefM3_contig_1849	mitogen-activated protein kinase kinase 4	SSHrefM3_contig_8638	proline dehydrogenase mitochondrial-like	SSHrefM3_contig_5927	#NAME?	SSHrefA3_contig_818	ribosomal protein l2
SSHrefA3_contig_246	glucuronokinase 1-like	SSHrefM3_contig_1015	pyruvate cytosolic isozyme-like	SSHrefM3_contig_751	glucose-6-phosphate 1-epimerase-like	SSHrefM3_contig_1901	uncharacterized rho gtpase-activating protein
SSHrefA3_contig_64	vesicle transport protein got1b-like	SSHrefM3_contig_5121	hypothetical protein MTR_3g005290	SSHrefM3_contig_753	polyribonucleotide nucleotidyltransferase	SSHrefA3_contig_132	---NA---
SSHrefA3_contig_73	probable serine incorporator	SSHrefM3_contig_10130	magnesium-protoporphyrin ix methyltransferase	SSHrefM3_contig_886	ein3-binding f-box protein 1-like	SSHrefM3_contig_6686	hypothetical protein MTR_4g082600
SSHrefM3_contig_4646	vq motif-containing	SSHrefM3_contig_2211	leucine--trna ligase-like	SSHrefM3_contig_4886	autophagy-related protein 18f-like isoform x1	SSHrefM3_contig_126	abc transporter f family member 5-like
SSHrefM3_contig_1912	beta-amylase-like	SSHrefM3_contig_1124	chaperonin cpn60- mitochondrial-like	SSHrefM3_contig_2859	uncharacterized loc101208119	SSHrefM3_contig_9397	exosome complex component rrp41-like
SSHrefA3_contig_4	probable prefoldin subunit 2-like	SSHrefM3_contig_8543	signal peptide peptidase-like 2-like	SSHrefM3_contig_1922	acetyl- carboxylase carboxyltransferase beta subunit	SSHrefA3_contig_95	---NA---
SSHrefM3_contig_608	3-hydroxybutyryl- dehydratase-like	SSHrefM3_contig_973	malate cytoplasmic-like	SSHrefM3_contig_2733	f-box protein at2g32560-like	SSHrefM3_contig_2275	zeaxanthin chloroplastic-like
SSHrefM3_contig_859	eukaryotic translation initiation factor 3 subunit g-like	SSHrefW3_contig_1754	probable rna-dependent rna polymerase 5-like	SSHrefM3_contig_2083	subtilisin-like protease-like	SSHrefM3_contig_4933	cellulose synthase-like protein h1
SSHrefM3_contig_1933	trna dimethylallyltransferase 2-like	SSHrefM3_contig_529	protein aig1-like	SSHrefM3_contig_6183	molybdate transporter 2-like	SSHrefM3_contig_771	hydrolase family protein
SSHrefM3_contig_5703	btb poz domain-containing protein at4g08455-like	SSHrefM3_contig_1553	vicianin hydrolase-like	SSHrefW3_contig_2830	PREDICTED: uncharacterized protein LOC101497795	SSHrefM3_contig_6183	molybdate transporter 2-like
SSHrefM3_contig_612	probable protein phosphatase 2c 6-like	SSHrefM3_contig_10345	50s ribosomal protein chloroplastic-like	SSHrefM3_contig_5241	carrier protein mitochondrial-like	SSHrefM3_contig_5468	alpha beta hydrolase related protein
SSHrefW3_contig_2301	eukaryotic peptide chain release factor subunit 1-3-like	SSHrefM3_contig_9980	protein eceriferum 26-like	SSHrefM3_contig_1729	caffeic acid 3-o-methyltransferase-like	SSHrefM3_contig_7288	protein yipf6 homolog
SSHrefM3_contig_8181	PREDICTED: uncharacterized protein LOC101499211	SSHrefM3_contig_6661	chaperone protein dnaj	SSHrefW3_contig_1402	probable serine threonine-protein kinase ddb_g0282963-like	SSHrefW3_contig_1754	probable rna-dependent rna polymerase 5-like
SSHrefM3_contig_1677	long chain acyl- synthetase 8-like	SSHrefM3_contig_2092	inositol 2-dehydrogenase d-chiro-inositol 3-dehydrogenase-like	SSHrefM3_contig_203	pectinesterase pectinesterase inhibitor 18-like	SSHrefM3_contig_8360	lrr receptor-like serine threonine-protein kinase gso2-like
SSHrefM3_contig_133	yggt family protein	SSHrefM3_contig_2017	transcription factor pur-alpha 1-like	SSHrefM3_contig_2688	probable receptor-like protein kinase at5g24010-like	SSHrefM3_contig_8169	udp-glucose flavonoid 3-o-glucosyltransferase 3-like
SSHrefM3_contig_2251	thylakoid lumenal protein chloroplastic-like	SSHrefM3_contig_7080	probable phenylalanine--trna ligase beta subunit	SSHrefM3_contig_429	hypothetical protein MTR_3g014680	SSHrefM3_contig_9188	sulfite exporter family protein isoform 2
SSHrefM3_contig_9489	e3 ubiquitin-protein ligase chip-like	SSHrefM3_contig_5260	chlorophyll a-b binding protein chloroplastic	SSHrefM3_contig_6072	24-methylenesterol c-methyltransferase 2-like	SSHrefM3_contig_1301	squamosa promoter-binding-like protein 7-like
SSHrefM3_contig_591	dual specificity protein phosphatase dsp8-like	SSHrefW3_contig_2310	gtp-dependent nucleic acid-binding	SSHrefA3_contig_168	nac domain-containing protein 72-like	SSHrefM3_contig_421	dead-box atp-dependent rna helicase 20-like
SSHrefM3_contig_2937	cytochrome p450	SSHrefM3_contig_2567	monoglyceride lipase-like	SSHrefM3_contig_6916	PREDICTED: uncharacterized protein LOC101504860 isoform X1	SSHrefM3_contig_1775	chaperone protein chloroplastic-like isoform x1
SSHrefM3_contig_171	endo- -beta-d-glucanase-like	SSHrefM3_contig_640	isoflavone 2 -hydroxylase-like	SSHrefM3_contig_1816	probable beta- -xylosyltransferase irx9h-like	SSHrefM3_contig_3831	protein dehydration-induced 19 homolog 3-like
SSHrefM3_contig_2254	ring-h2 finger protein atl21a-like	SSHrefM3_contig_8167	coproporphyrinogen-iii chloroplastic-like	SSHrefM3_contig_3183	dehydration-responsive protein rd22	SSHrefA3_contig_187	calcineurin b-like protein 3
SSHrefM3_contig_5649	glyceraldehyde-3-phosphate dehydrogenase-like	SSHrefM3_contig_336	probable receptor-like protein kinase at1g67000-like isoform x1	SSHrefM3_contig_2403	root phototropism protein 2-like	SSHrefM3_contig_8985	uncharacterized loc101218228
SSHrefM3_contig_2222	vacuolar-sorting receptor 1-like isoform 1	SSHrefM3_contig_1479	triosephosphate cytosolic	SSHrefA3_contig_1586	hypothetical protein PHAVU_003G179800g	SSHrefM3_contig_3095	abc transporter i family member chloroplastic-like
SSHrefM3_contig_4094	homocysteine s-methyltransferase 3-like	SSHrefM3_contig_5777	expansin-a8-like	SSHrefM3_contig_336	probable receptor-like protein kinase at1g67000-like isoform x1	SSHrefM3_contig_2732	ubiquitin-associated domain-containing protein 2-like
SSHrefM3_contig_7908	uncharacterized loc101217823	SSHrefM3_contig_5925	aminopeptidase m1-like	SSHrefM3_contig_2340	threonine--trna mitochondrial-like	SSHrefM3_contig_5924	puromycin-sensitive aminopeptidase-like
SSHrefM3_contig_5731	zinc finger protein constans-like protein	SSHrefM3_contig_8072	dead-box atp-dependent rna helicase 53-like	SSHrefM3_contig_2935	nucleotidyltransferase family protein isoform 1	SSHrefM3_contig_10220	derlin-1-like
SSHrefM3_contig_7236	alpha-aminoadipic semialdehyde synthase-like	SSHrefM3_contig_893	cbl-interacting serine threonine-protein kinase 5-like	SSHrefM3_contig_8406	signal peptide peptidase-like 2-like	SSHrefM3_contig_2555	dead-box atp-dependent rna helicase 7-like
SSHrefM3_contig_364	chromatin-remodeling complex atpase chain-like	SSHrefM3_contig_8055	protein trigalactosyldiacylglycerol chloroplastic-like	SSHrefM3_contig_4261	transcription initiation factor tfiid subunit 1-like	SSHrefM3_contig_10052	ras-related protein rab11a-like
SSHrefM3_contig_3529	pp2a regulatory subunit tap46-like	SSHrefM3_contig_5927	#NAME?	SSHrefM3_contig_2632	metal tolerance protein 11-like	SSHrefA3_contig_263	polyadenylate-binding protein rbp45-like
SSHrefM3_contig_8943	gem-like protein 5	SSHrefM3_contig_577	monothiol glutaredoxin-s17-like	SSHrefM3_contig_352	calmodulin-binding protein	SSHrefM3_contig_2442	dihydropyrimidinase family protein
SSHrefM3_contig_25	flagellar attachment zone protein 1-like	SSHrefA3_contig_154	protein lurp-one-related 7-like	SSHrefM3_contig_1000	dead-box atp-dependent rna helicase 37-like	SSHrefM3_contig_355	stem-specific protein tsjt1-like
SSHrefM3_contig_2719	yth domain family protein	SSHrefM3_contig_1672	triacylglycerol lipase 2-like	SSHrefM3_contig_39	d-3-phosphoglycerate dehydrogenase-like isoform x2	SSHrefM3_contig_2370	PREDICTED: uncharacterized protein LOC101505075
SSHrefM3_contig_6472	protein kinase chloroplastic-like	SSHrefM3_contig_1465	carbamoyl-phosphate synthase large chain-like	SSHrefM3_contig_378	translocase of chloroplast chloroplastic-like	SSHrefM3_contig_592	transcription factor myb1r1-like
SSHrefA3_contig_51	nuclear pore membrane glycoprotein 210-like	SSHrefM3_contig_118	chloroplast lumen common protein family	SSHrefA3_contig_1516	f-box lrr-repeat protein	SSHrefM3_contig_5369	heterogeneous nuclear ribonucleoprotein f-like
SSHrefM3_contig_579	ubiquitin 11	SSHrefM3_contig_2142	bifunctional purple acid phosphatase 26 isoform x1	SSHrefM3_contig_6005	t-complex protein 1 subunit delta-like	SSHrefM3_contig_8011	serine-threonine protein plant-
SSHrefM3_contig_245	vacuolar protein	SSHrefM3_contig_1450	diacylglycerol kinase 5	SSHrefM3_contig_772	helicase protein mom1-like	SSHrefM3_contig_679	rhodanese-like domain-containing protein 12-like
SSHrefM3_contig_2539	tetraspanin-6-like	SSHrefM3_contig_9179	aquaporin tip1-1-like	SSHrefM3_contig_1227	f-box lrr-repeat protein 4-like	SSHrefM3_contig_3134	heat shock protein binding
SSHrefM3_contig_309	probable plastid-lipid-associated protein chloroplastic-like	SSHrefM3_contig_471	ascorbate peroxidase	SSHrefM3_contig_7080	probable phenylalanine--trna ligase beta subunit	SSHrefM3_contig_9685	protein fra10ac1-like
SSHrefM3_contig_2356	methyltransferase-like protein 7a-like	SSHrefM3_contig_5560	PREDICTED: uncharacterized protein LOC101489640 isoform X1	SSHrefM3_contig_9209	heterogeneous nuclear ribonucleoprotein r-like	SSHrefA3_contig_77	dna-directed rna polymerase ii subunit rpb4-like
SSHrefM3_contig_6186	e3 sumo-protein ligase 2-like	SSHrefA3_contig_271	nuclear matrix constituent protein 1-like	SSHrefM3_contig_2863	caffeic acid 3-o-methyltransferase-like	SSHrefW3_contig_890	dna-directed rna polymerase iii subunit rpc10-like
SSHrefM3_contig_2802	npl4-like protein 1-like	SSHrefA3_contig_130	---NA---	SSHrefM3_contig_2738	udp-sulfoquinovose chloroplastic	SSHrefM3_contig_1171	short-chain dehydrogenase tic chloroplastic-like
SSHrefW3_contig_2879	PREDICTED: uncharacterized protein LOC101509450	SSHrefM3_contig_8	carotenoid (9 )-cleavage dioxygenase 1-like	SSHrefW3_contig_55	suppressor protein srp40-like	SSHrefM3_contig_1089	mitochondrial rho gtpase 1-like
SSHrefM3_contig_2836	nuclear transcription factor y subunit c-9 isoform 1	SSHrefM3_contig_3950	otu domain-containing protein at3g57810-like	SSHrefM3_contig_4571	peroxidase	SSHrefM3_contig_4254	caffeoylshikimate esterase-like
SSHrefA3_contig_879	disease resistance protein	SSHrefM3_contig_6532	udp-d-xylose:l-fucose alpha- -d-xylosyltransferase 2-like	SSHrefM3_contig_4494	glutamine synthetase leaf chloroplastic	SSHrefM3_contig_3692	protein isoform 2
SSHrefW3_contig_2219	nac domain-containing protein 8-like	SSHrefM3_contig_3342	dentin sialophospho	SSHrefM3_contig_62	PREDICTED: uncharacterized protein LOC101493369 isoform X1	SSHrefW3_contig_844	---NA---
SSHrefM3_contig_1775	chaperone protein chloroplastic-like isoform x1	SSHrefM3_contig_9977	adenosylhomocysteinase-like	SSHrefM3_contig_4472	serine threonine-protein kinase pbs1-like	SSHrefM3_contig_6330	PREDICTED: uncharacterized protein LOC101505582
SSHrefM3_contig_5746	atpase family aaa domain-containing protein 1-a-like	SSHrefM3_contig_8029	1-aminocyclopropane-1-carboxylate oxidase	SSHrefM3_contig_1571	glutamyl-trna amidotransferase subunit chloroplastic mitochondrial-like	SSHrefM3_contig_2979	nhl domain-containing protein
SSHrefM3_contig_2807	bifunctional protein 2-like	SSHrefM3_contig_2985	mitochondrial carnitine acylcarnitine carrier-like protein	SSHrefM3_contig_2027	u-box domain-containing protein 26-like	SSHrefM3_contig_1950	two-component response regulator-like prr73
SSHrefM3_contig_1327	cinnamoyl- reductase 1-like	SSHrefM3_contig_1978	urease accessory	SSHrefM3_contig_335	cyclin-d1-binding protein 1 homolog	SSHrefA3_contig_430	PREDICTED: uncharacterized protein LOC101499518 isoform X1
SSHrefM3_contig_3206	wall-associated receptor kinase 2-like	SSHrefM3_contig_7677	cyclin-dependent kinase f-4-like	SSHrefM3_contig_8491	aspartic proteinase asp1-like	SSHrefM3_contig_4162	probable lrr receptor-like serine threonine-protein kinase at4g36180-like
SSHrefM3_contig_2379	serine threonine-protein kinase sapk2-like	SSHrefM3_contig_953	#NAME?	SSHrefW3_contig_1953	serine threonine-protein kinase ht1-like	SSHrefM3_contig_9835	protein rmd5 homolog a-like
SSHrefM3_contig_3928	malate dehydrogenase	SSHrefM3_contig_243	66 kda stress	SSHrefM3_contig_7850	epoxide hydrolase 4-like	SSHrefW3_contig_805	nadh dehydrogenase
SSHrefM3_contig_2183	protein tprxl	SSHrefM3_contig_4335	dicarboxylate transporter chloroplastic-like	SSHrefM3_contig_396	phosphoglycerate cytosolic-like	SSHrefM3_contig_6461	udp-glucuronic acid decarboxylase
SSHrefM3_contig_811	chaperone protein dnaj 10-like	SSHrefA3_contig_20	metacaspase type ii	SSHrefM3_contig_176	pyrophosphate--fructose 6-phosphate 1-phosphotransferase subunit beta-like	SSHrefM3_contig_2845	calcium-binding ef hand family protein
SSHrefM3_contig_923	filament-like plant protein 4-like isoform x1	SSHrefM3_contig_194	protease do-like chloroplastic-like	SSHrefA3_contig_577	lrr receptor-like serine threonine-protein kinase fls2-like	SSHrefM3_contig_5674	inositol-3-phosphate synthase-like
SSHrefW3_contig_53	---NA---	SSHrefM3_contig_391	mterf domain-containing protein mitochondrial-like	SSHrefM3_contig_67	dna-directed rna polymerase ii subunit rpb2-like	SSHrefM3_contig_4147	e3 ubiquitin-protein ligase sdir1-like
SSHrefM3_contig_7030	hypersensitive-induced response protein 1	SSHrefM3_contig_9837	auxin-responsive protein iaa9	SSHrefM3_contig_2263	hypothetical protein MTR_5g014430	SSHrefM3_contig_599	tbc1 domain family member 15-like
SSHrefM3_contig_2130	agamous-like mads-box protein agl8-like	SSHrefM3_contig_2166	acetate butyrate-- ligase peroxisomal-like	SSHrefM3_contig_262	e3 ubiquitin-protein ligase arkadia-like isoform x2	SSHrefM3_contig_7941	cbl-interacting serine threonine-protein kinase 10-like
SSHrefA3_contig_58	---NA---	SSHrefM3_contig_8375	transporter arsb	SSHrefM3_contig_8562	mannose-6-phosphate isomerase 1-like	SSHrefA3_contig_1060	---NA---
SSHrefM3_contig_5708	2-oxoisovalerate dehydrogenase subunit alpha mitochondrial	SSHrefM3_contig_32	protein chloroplastic-like	SSHrefM3_contig_237	serine threonine-protein kinase srk2a-like	SSHrefM3_contig_577	monothiol glutaredoxin-s17-like
SSHrefW3_contig_288	protein dehydration-induced 19-like	SSHrefM3_contig_1330	protein root hair defective 3 homolog 2-like	SSHrefM3_contig_2241	crooked neck-like protein 1-like	SSHrefA3_contig_168	nac domain-containing protein 72-like
SSHrefM3_contig_738	alanine--glyoxylate aminotransferase 2 homolog mitochondrial-like	SSHrefM3_contig_3403	nicotinate-nucleotide pyrophosphorylase	SSHrefM3_contig_1187	cysteine-rich receptor-like protein kinase	SSHrefM3_contig_3861	polyketide cyclase dehydrase and lipid transport superfamily protein
SSHrefM3_contig_8169	udp-glucose flavonoid 3-o-glucosyltransferase 3-like	SSHrefM3_contig_1309	3-ketodihydrosphingosine reductase-like	SSHrefM3_contig_1074	proteoglycan 4	SSHrefM3_contig_4680	eukaryotic initiation factor 4a-11
SSHrefM3_contig_1858	mannosyl-oligosaccharide -alpha-mannosidase mns1-like	SSHrefM3_contig_7793	expansin-a15-like precursor	SSHrefM3_contig_520	exocyst complex component exo84b-like isoform x2	SSHrefM3_contig_2982	probable polygalacturonase non-catalytic subunit jp650-like
SSHrefM3_contig_1284	dnaj homolog subfamily b member 4-like	SSHrefM3_contig_4194	50s ribosomal protein chloroplastic-like	SSHrefM3_contig_1081	zeta-carotene chloroplastic chromoplastic-like	SSHrefA3_contig_320	glucan -beta-glucosidase
SSHrefM3_contig_9263	dol-p-man:man c -pp-dol alpha- -mannosyltransferase	SSHrefM3_contig_978	3-isopropylmalate dehydratase-like	SSHrefM3_contig_9592	uncharacterized calcium-binding protein at1g02270-like	SSHrefM3_contig_3051	rab gdp dissociation inhibitor alpha-like
SSHrefM3_contig_6034	serine threonine-protein kinase aurora-1-like	SSHrefM3_contig_4376	secretory carrier-associated membrane protein	SSHrefM3_contig_411	e3 ubiquitin-protein ligase ring1a-like	SSHrefM3_contig_1861	glycerol kinase
SSHrefM3_contig_6773	PREDICTED: uncharacterized protein LOC101509007	SSHrefM3_contig_5993	oligouridylate-binding protein 1b-like	SSHrefM3_contig_4811	11-oxo-beta-amyrin 30-oxidase-like	SSHrefM3_contig_9943	autophagy-related protein 101-like
SSHrefM3_contig_933	udp-galactose transporter 2-like	SSHrefM3_contig_3119	guanine nucleotide-binding protein subunit beta-like protein	SSHrefM3_contig_742	dead-box atp-dependent rna helicase 8-like	SSHrefM3_contig_2802	npl4-like protein 1-like
SSHrefM3_contig_3872	atp-dependent clp protease proteolytic subunit chloroplastic-like	SSHrefM3_contig_8820	ribosome biogenesis protein brx1 homolog	SSHrefM3_contig_2793	signal recognition particle 54 kda chloroplastic-like	SSHrefM3_contig_2783	phosphatidate phosphatase pah1-like
SSHrefM3_contig_10360	myo-inositol monophosphatase like 1 isoform 1	SSHrefM3_contig_1209	glutamine--trna ligase-like	SSHrefM3_contig_9937	upf0496 protein at4g34320-like	SSHrefM3_contig_653	mechanosensitive ion channel protein chloroplastic-like isoform x1
SSHrefA3_contig_813	vacuolar atpase assembly integral membrane protein vma21-like domain isoform 1	SSHrefM3_contig_3501	7-hydroxymethyl chlorophyll a chloroplastic-like	SSHrefM3_contig_4320	rae1-like protein at1g80670-like	SSHrefM3_contig_7415	star-related lipid transfer protein mitochondrial-like
SSHrefA3_contig_70	vacuolar-processing enzyme-like	SSHrefM3_contig_9906	-oxoglutarate 3-dioxygenase	SSHrefM3_contig_69	gdsl esterase lipase	SSHrefA3_contig_286	rna-dependent rna polymerase
SSHrefM3_contig_1479	triosephosphate cytosolic	SSHrefM3_contig_1775	chaperone protein chloroplastic-like isoform x1	SSHrefM3_contig_916	fact complex subunit ssrp1-like	SSHrefW3_contig_2002	gibberellin receptor gid1b-like
SSHrefM3_contig_871	gtpase-activating protein gyp7-like	SSHrefM3_contig_1985	ring u-box superfamily protein isoform 1	SSHrefM3_contig_279	ammonium transporter 1 member 1-like	SSHrefM3_contig_9184	vacuolar protein-sorting-associated protein 37 homolog 1-like
SSHrefM3_contig_1085	transmembrane protein adipocyte-associated 1 homolog	SSHrefM3_contig_2243	broad-range acid phosphatase det1-like	SSHrefM3_contig_6995	dead-box atp-dependent rna helicase 30-like isoform x1	SSHrefM3_contig_4008	50s ribosomal protein chloroplastic-like
SSHrefM3_contig_2743	mitochondrial gtpase 1-like	SSHrefM3_contig_2318	pentatricopeptide repeat-containing protein at1g31920-like	SSHrefM3_contig_114	gdp-l-galactose phosphorylase 1-like	SSHrefM3_contig_6604	calcium-binding ef hand family protein
SSHrefM3_contig_2921	glyoxylate succinic semialdehyde reductase 1-like	SSHrefM3_contig_2295	erd7 protein	SSHrefM3_contig_99	probable boi-related e3 ubiquitin-protein ligase 3	SSHrefW3_contig_65	---NA---
SSHrefM3_contig_1952	oxysterol-binding protein 3c	SSHrefM3_contig_5278	nap1-related protein 2	SSHrefA3_contig_14	chloroplast stem-loop binding protein of 41 kda chloroplastic-like	SSHrefM3_contig_2355	probable apyrase 6-like
SSHrefM3_contig_788	serine threonine-protein kinase chloroplastic-like isoform x1	SSHrefM3_contig_5243	zinc finger ccch domain-containing protein 30-like	SSHrefM3_contig_9903	s-adenosyl-l-methionine-dependent methyltransferase domain-containing protein	SSHrefM3_contig_9543	seed lipoxygenase
SSHrefM3_contig_352	calmodulin-binding protein	SSHrefM3_contig_231	peroxisomal -dienoyl- reductase-like	SSHrefW3_contig_2715	translation initiation factor if-3-like	SSHrefM3_contig_9854	lag1 longevity assurance homolog 3-like
SSHrefM3_contig_93	upf0481 protein at3g47200-like	SSHrefM3_contig_2688	probable receptor-like protein kinase at5g24010-like	SSHrefM3_contig_1843	cytoplasmic trna 2-thiolation protein 1-like	SSHrefM3_contig_2404	kh domain-containing protein
SSHrefM3_contig_549	transmembrane protein 45b	SSHrefM3_contig_9643	protein chloroplastic-like	SSHrefM3_contig_5616	e3 ubiquitin-protein ligase cip8-like	SSHrefM3_contig_10341	PREDICTED: uncharacterized protein LOC101512480
SSHrefM3_contig_8702	uncharacterized loc101220065	SSHrefM3_contig_979	g3bp-like isoform x1	SSHrefM3_contig_1348	protein pleiotropic regulatory locus 1-like	SSHrefM3_contig_9893	probable serine threonine-protein kinase chloroplastic-like
SSHrefW3_contig_2575	hypothetical protein MTR_1g007840	SSHrefM3_contig_318	sodium hydrogen exchanger 2-like	SSHrefM3_contig_3344	cytochrome p450	SSHrefM3_contig_6748	mitogen-activated protein kinase homolog mmk1-like
SSHrefM3_contig_2563	prostaglandin e synthase 2-like	SSHrefM3_contig_2328	protein spt2 homolog isoform x4	SSHrefM3_contig_2012	electron transfer flavoprotein subunit mitochondrial-like	SSHrefM3_contig_9213	nac domain-containing protein 90-like
SSHrefM3_contig_266	probable 1-acyl-sn-glycerol-3-phosphate acyltransferase 4-like	SSHrefM3_contig_1636	eukaryotic translation initiation factor 2 subunit alpha-like	SSHrefM3_contig_1258	hypothetical protein MTR_2g008960	SSHrefM3_contig_7387	magnesium transporter mrs2-3-like
SSHrefM3_contig_1636	eukaryotic translation initiation factor 2 subunit alpha-like	SSHrefM3_contig_3198	uncharacterized aarf domain-containing protein kinase chloroplastic-like isoform x2	SSHrefM3_contig_3159	alpha beta-hydrolases superfamily protein	SSHrefM3_contig_7082	PREDICTED: uncharacterized protein LOC101515706
SSHrefM3_contig_953	#NAME?	SSHrefA3_contig_70	vacuolar-processing enzyme-like	SSHrefM3_contig_5279	protein kinase chloroplastic-like	SSHrefM3_contig_830	acetolactate synthase small subunit chloroplastic-like
SSHrefM3_contig_3072	senescence-associated carboxylesterase 101-like	SSHrefM3_contig_918	ddb1- and cul4-associated factor 13-like isoform x1	SSHrefM3_contig_357	receptor-like protein kinase hsl1-like	SSHrefM3_contig_3319	e3 ubiquitin-protein ligase rnf185-like
SSHrefM3_contig_4120	thiamine thiazole synthase chloroplastic-like	SSHrefM3_contig_8418	eukaryotic translation initiation factor 6-2-like	SSHrefM3_contig_2905	flavonoid 3 -monooxygenase-like	SSHrefM3_contig_1793	neurochondrin-like
SSHrefM3_contig_10086	wd repeat domain-containing protein 83-like	SSHrefM3_contig_9405	tho complex subunit 2-like	SSHrefM3_contig_545	e3 ufm1-protein ligase 1 homolog	SSHrefM3_contig_6057	cytokinin riboside 5 -monophosphate phosphoribohydrolase log1-like
SSHrefW3_contig_1929	photosystem i reaction center subunit chloroplastic-like	SSHrefM3_contig_6770	30s ribosomal protein chloroplastic-like	SSHrefM3_contig_1754	major facilitator superfamily protein isoform 1	SSHrefM3_contig_6574	l-ascorbate peroxidase peroxisomal-like
SSHrefM3_contig_9746	nac domain-containing protein 72-like	SSHrefM3_contig_1461	transcription activator glk1-like	SSHrefM3_contig_2143	hypothetical protein MTR_4g115690	SSHrefM3_contig_1966	dolichyl-diphosphooligosaccharide--protein glycosyltransferase 48 kda subunit-like
SSHrefA3_contig_444	heavy metal-associated isoprenylated plant protein 26	SSHrefM3_contig_7207	cas1 domain-containing protein 1-like isoform x2	SSHrefM3_contig_2279	probable disease resistance protein at5g66900-like	SSHrefM3_contig_5649	glyceraldehyde-3-phosphate dehydrogenase-like
SSHrefM3_contig_8991	5-methyltetrahydropteroyltriglutamate--homocysteine methyltransferase-like	SSHrefM3_contig_705	cell division cycle atpase-like	SSHrefM3_contig_2176	cbl-interacting serine threonine-protein kinase 1-like	SSHrefM3_contig_1445	allene oxide chloroplastic-like
SSHrefM3_contig_1674	PREDICTED: uncharacterized protein LOC101514695	SSHrefM3_contig_10000	mitochondrial dicarboxylate tricarboxylate transporter dtc-like	SSHrefM3_contig_709	glutamine synthetase	SSHrefA3_contig_208	probable membrane-associated kinase regulator 6-like
SSHrefW3_contig_1991	shaggy-related protein kinase eta-like	SSHrefM3_contig_591	dual specificity protein phosphatase dsp8-like	SSHrefM3_contig_223	g-type lectin s-receptor-like serine threonine-protein kinase rlk1	SSHrefM3_contig_618	zinc finger protein constans-like 5-like
SSHrefM3_contig_6644	26s proteasome non-atpase regulatory subunit 2 1a-like	SSHrefM3_contig_2977	dead-box atp-dependent rna helicase 22-like	SSHrefM3_contig_2275	zeaxanthin chloroplastic-like	SSHrefM3_contig_3111	cytoplasmic-like isoform x1
SSHrefM3_contig_8819	chlorophyll chloroplastic-like	SSHrefM3_contig_5753	cytospin-a-like isoformx1	SSHrefM3_contig_776	spermatogenesis-associated protein 20-like	SSHrefA3_contig_43	---NA---
SSHrefM3_contig_6879	cysteine proteinase rd21a-like	SSHrefM3_contig_8712	polypeptide isoform 1	SSHrefM3_contig_9818	pantothenate kinase 2-like	SSHrefM3_contig_1240	transmembrane protein 120 homolog
SSHrefM3_contig_452	wat1-related protein at4g08290-like	SSHrefM3_contig_3406	auxin efflux carrier component 3-like	SSHrefM3_contig_1015	pyruvate cytosolic isozyme-like	SSHrefW3_contig_1847	inactive poly
SSHrefM3_contig_6087	glyceraldehyde-3-phosphate dehydrogenase chloroplastic-like	SSHrefW3_contig_2577	tetratricopeptide repeat protein 4 homolog	SSHrefM3_contig_3015	geranylgeranyl pyrophosphate chloroplastic-like	SSHrefM3_contig_393	nedd8 ultimate buster 1-like
SSHrefM3_contig_10266	40s ribosomal protein s2-4-like	SSHrefM3_contig_9624	probable wrky transcription factor 46	SSHrefM3_contig_571	probable sulfate transporter -like	SSHrefM3_contig_6706	protein nap1-like
SSHrefM3_contig_61	abc transporter b family member 1-like	SSHrefM3_contig_2726	nadh--cytochrome b5 reductase 1-like	SSHrefM3_contig_1620	60s ribosomal export protein nmd3-like	SSHrefW3_contig_2449	protein thylakoid chloroplastic-like
SSHrefM3_contig_5689	f-box protein 7-like	SSHrefM3_contig_1090	26s protease regulatory subunit 6a homolog	SSHrefM3_contig_372	5 -adenylylsulfate reductase chloroplastic-like	SSHrefM3_contig_9489	e3 ubiquitin-protein ligase chip-like
SSHrefM3_contig_38	gdsl esterase lipase apg-like	SSHrefM3_contig_1145	dolichyl-diphosphooligosaccharide--protein glycosyltransferase subunit 1b-like	SSHrefM3_contig_2510	cytokinin-o-glucosyltransferase	SSHrefM3_contig_9240	sterile alpha motif domain-containing isoform 1
SSHrefM3_contig_8712	polypeptide isoform 1	SSHrefM3_contig_514	polyol transporter 5-like	SSHrefM3_contig_2704	eukaryotic translation initiation factor 5-like	SSHrefM3_contig_7319	nadp-dependent glyceraldehyde-3-phosphate dehydrogenase-like
SSHrefM3_contig_6109	translocon-associated protein subunit alpha-like	SSHrefM3_contig_8956	cytochrome b-c1 complex subunit rieske- mitochondrial-like	SSHrefM3_contig_138	pentatricopeptide repeat-containing protein mitochondrial-like	SSHrefM3_contig_3478	PREDICTED: uncharacterized protein LOC101501809 isoform X1
SSHrefM3_contig_2491	probable peptide nitrate transporter at5g14940-like	SSHrefM3_contig_6055	transcription initiation factor iif subunit beta-like	SSHrefM3_contig_2755	omega-6 fatty acid endoplasmic reticulum isozyme 2	SSHrefM3_contig_2276	zeaxanthin epoxidase
SSHrefM3_contig_4939	syntaxin-132-like isoform x1	SSHrefM3_contig_1527	deoxycytidine kinase	SSHrefM3_contig_461	udp-glycosyltransferase 85a5-like	SSHrefM3_contig_1267	ubiquitin thioesterase otubain-like
SSHrefM3_contig_134	zinc finger protein constans-like 4-like	SSHrefM3_contig_6764	homeodomain-like transcriptional isoform 1	SSHrefM3_contig_2185	unconventional myosin-va-like	SSHrefM3_contig_1522	amino acid binding
SSHrefM3_contig_8746	probable mitochondrial-processing peptidase subunit beta-like	SSHrefM3_contig_651	phosphoenolpyruvate carboxykinase	SSHrefM3_contig_8323	probable galactose-1-phosphate uridyltransferase-like	SSHrefM3_contig_1243	protein cmss1-like
SSHrefM3_contig_10264	ubiquitin fusion degradation protein 1 homolog	SSHrefM3_contig_9936	scarecrow-like protein 15-like	SSHrefM3_contig_407	aconitate hydratase mitochondrial-like	SSHrefW3_contig_2913	uncharacterized loc101216724 isoform 2
SSHrefW3_contig_2329	transcription factor asg4-like	SSHrefM3_contig_1755	acetolactate synthase chloroplastic-like	SSHrefM3_contig_779	nodal modulator 1-like	SSHrefM3_contig_2498	hypersensitive-induced response protein 1
SSHrefM3_contig_2112	embryo defective isoform 1	SSHrefM3_contig_7954	phytoene synthase chloroplastic	SSHrefM3_contig_1091	ring u-box superfamily protein isoform 1	SSHrefM3_contig_2882	hypothetical protein MTR_8g012420
SSHrefM3_contig_832	protein scai-like	SSHrefM3_contig_1354	eukaryotic initiation factor 4a-3-like	SSHrefM3_contig_2693	rna-binding protein luc7-like 2-like	SSHrefA3_contig_306	dead-box atp-dependent rna helicase 35
SSHrefA3_contig_130	---NA---	SSHrefM3_contig_2898	lipoxygenase	SSHrefM3_contig_9158	pyruvate cytosolic isozyme-like	SSHrefW3_contig_2370	PREDICTED: uncharacterized protein LOC101505806
SSHrefM3_contig_9344	glucose and ribitol dehydrogenase homolog 1-like	SSHrefM3_contig_1088	amidase 1-like	SSHrefM3_contig_10184	importin subunit beta-1-like	SSHrefM3_contig_206	probable glutathione s-transferase-like
SSHrefM3_contig_1638	biotin carboxyl carrier protein of acetyl- carboxylase	SSHrefM3_contig_6391	mitochondrial fission protein elm1-like	SSHrefA3_contig_215	homeobox protein bel1 homolog	SSHrefM3_contig_6623	PREDICTED: uncharacterized protein LOC101495253
SSHrefA3_contig_505	cytochrome c oxidase assembly protein cox19-like	SSHrefM3_contig_8331	chlorophyll a-b binding protein chloroplastic-like	SSHrefA3_contig_375	stress-induced receptor-like kinase precursor	SSHrefW3_contig_2315	small ubiquitin-related modifier 1-like
SSHrefM3_contig_8221	prolyl 4-hydroxylase subunit alpha-1-like	SSHrefM3_contig_513	domain-containing protein	SSHrefM3_contig_5251	rna polymerase sigma factor chloroplastic-like	SSHrefM3_contig_4218	pre-mrna-splicing factor syf2-like
SSHrefM3_contig_7709	cinnamoyl- reductase 2-like	SSHrefM3_contig_3149	beta-glucosidase 44-like	SSHrefM3_contig_3818	serine--trna ligase-like	SSHrefM3_contig_2032	zinc-binding alcohol dehydrogenase domain-containing protein 2-like
SSHrefM3_contig_449	nadh dehydrogenase	SSHrefM3_contig_8887	protein chloroplastic-like	SSHrefM3_contig_1915	external alternative nad h-ubiquinone oxidoreductase mitochondrial	SSHrefM3_contig_4700	chlorophyll a-b binding chloroplastic-like
SSHrefM3_contig_7596	calcium-dependent protein kinase 16-like	SSHrefM3_contig_5649	glyceraldehyde-3-phosphate dehydrogenase-like	SSHrefM3_contig_2089	gata transcription factor 26-like	SSHrefM3_contig_5009	e3 ubiquitin-protein ligase xbat31-like
SSHrefM3_contig_2974	delta -fatty-acid desaturase-like	SSHrefM3_contig_7472	uncharacterized loc101214026	SSHrefM3_contig_2136	sodium pyruvate cotransporter chloroplastic-like	SSHrefM3_contig_942	ras-related protein rabc1-like
SSHrefM3_contig_1153	leucine-rich repeat receptor-like tyrosine-protein kinase at2g41820-like	SSHrefW3_contig_1543	chaperone protein chloroplastic-like	SSHrefM3_contig_1454	lipoyl mitochondrial-like	SSHrefM3_contig_1849	mitogen-activated protein kinase kinase 4
SSHrefM3_contig_2488	wat1-related protein at3g28050-like	SSHrefM3_contig_794	protein tic chloroplastic-like	SSHrefM3_contig_752	spermidine hydroxycinnamoyl transferase-like	SSHrefM3_contig_6500	gamma-secretase subunit aph1-like
SSHrefM3_contig_5791	rna-binding protein 39-like	SSHrefM3_contig_7314	probable cyclic nucleotide-gated ion channel 5	SSHrefM3_contig_2797	mediator of rna polymerase ii transcription subunit 27	SSHrefM3_contig_4550	ras-related protein rabb1c-like
SSHrefM3_contig_7256	mitogen-activated protein kinase kinase 2-like isoform x1	SSHrefM3_contig_7579	isoflavone reductase-like	SSHrefM3_contig_3075	cbs domain-containing protein cbscbspb3-like	SSHrefM3_contig_3005	basic chitinase
SSHrefM3_contig_4258	restin homolog isoform x2	SSHrefM3_contig_499	clathrin assembly protein at2g25430-like	SSHrefM3_contig_2700	plasminogen activator inhibitor 1 rna-binding	SSHrefM3_contig_6676	g-type lectin s-receptor-like serine threonine-protein kinase at4g27290-like
SSHrefA3_contig_153	abscisic acid-insensitive 5-like protein	SSHrefA3_contig_1284	serine threonine protein kinase	SSHrefM3_contig_4197	dna repair protein rad23-3-like	SSHrefA3_contig_1406	hat family dimerization domain containing protein
SSHrefW3_contig_2343	v-type proton atpase 16 kda proteolipid subunit c1	SSHrefM3_contig_22	hypothetical protein MTR_7g104350	SSHrefM3_contig_376	tubulin-specific chaperone e-like	SSHrefM3_contig_632	bromo-adjacent homology domain-containing family protein
SSHrefM3_contig_2508	PREDICTED: uncharacterized protein LOC101501645	SSHrefM3_contig_939	atp-dependent zinc metalloprotease ftsh chloroplastic mitochondrial-like	SSHrefM3_contig_1895	pectinesterase 2-like	SSHrefM3_contig_7752	spermidine synthase
SSHrefM3_contig_4453	eukaryotic translation initiation factor 4e	SSHrefM3_contig_7313	atp phosphoribosyltransferase chloroplastic-like	SSHrefM3_contig_6307	probable quinone oxidoreductase-like	SSHrefM3_contig_5484	alpha-soluble nsf attachment protein 2-like
SSHrefM3_contig_109	pleiotropic drug resistance protein 1-like	SSHrefW3_contig_282	ethylene-responsive transcription factor erf118-like	SSHrefM3_contig_8516	probable iron ascorbate oxidoreductase ddb_g0283291-like isoform x2	SSHrefM3_contig_3132	kda heat shock mitochondrial-like
SSHrefM3_contig_1354	eukaryotic initiation factor 4a-3-like	SSHrefM3_contig_763	ribosome biogenesis gtpase a-like	SSHrefM3_contig_2651	oxysterol-binding protein 3c	SSHrefA3_contig_272	---NA---
SSHrefM3_contig_5666	hypothetical protein MTR_3g086610	SSHrefM3_contig_2241	crooked neck-like protein 1-like	SSHrefM3_contig_79	probable udp-n-acetylglucosamine--peptide n-acetylglucosaminyltransferase sec-like	SSHrefA3_contig_750	progesterone 5-beta-reductase
SSHrefA3_contig_531	endonuclease or glycosyl hydrolase with c2h2-type zinc finger isoform 1	SSHrefM3_contig_7044	nap1-related protein 2	SSHrefM3_contig_8064	f-box protein at2g26850-like	SSHrefM3_contig_8552	peptidyl-prolyl cis-trans isomerase chloroplastic-like
SSHrefM3_contig_9940	oxygen-evolving enhancer protein chloroplastic	SSHrefW3_contig_177	cytochrome c oxidase subunit 1	SSHrefM3_contig_6151	shikimate o-hydroxycinnamoyltransferase-like	SSHrefW3_contig_2674	hypothetical protein MTR_104s0009
SSHrefM3_contig_3358	thioredoxin-like protein chloroplastic-like	SSHrefM3_contig_9581	alanine aminotransferase mitochondrial-like	SSHrefM3_contig_21	anthocyanidin -o-glucosyltransferase-like	SSHrefA3_contig_743	---NA---
SSHrefM3_contig_408	probable histone-lysine n-methyltransferase atxr3-like isoform x2	SSHrefM3_contig_4527	phosphatidate cytidylyltransferase-like	SSHrefM3_contig_5571	28s ribosomal protein mitochondrial-like	SSHrefW3_contig_288	protein dehydration-induced 19-like
SSHrefM3_contig_205	nad -binding rossmann-fold-containing protein	SSHrefM3_contig_5015	pumilio homolog 2-like isoform x1	SSHrefM3_contig_3641	dna topoisomerase 6 subunit a-like	SSHrefM3_contig_3002	ubiquitin domain-containing protein dsk2b-like
SSHrefM3_contig_4330	metacaspase-1-like	SSHrefM3_contig_587	wd-40 repeat-containing protein msi1-like	SSHrefM3_contig_5865	nadph--cytochrome p450 reductase-like	SSHrefM3_contig_6997	heme-binding protein 2-like
SSHrefM3_contig_1977	pentatricopeptide repeat-containing protein chloroplastic-like	SSHrefM3_contig_4137	vacuolar-sorting receptor 3-like	SSHrefM3_contig_1680	nudix hydrolase 2-like	SSHrefM3_contig_5953	atp synthase subunit b chloroplastic-like
SSHrefM3_contig_3291	probable boi-related e3 ubiquitin-protein ligase 2	SSHrefM3_contig_1247	PREDICTED: uncharacterized protein At5g49945-like	SSHrefM3_contig_1093	calreticulin-like isoform x1	SSHrefM3_contig_6660	hypothetical protein MTR_4g080340
SSHrefM3_contig_635	phospholipase a1- chloroplastic-like	SSHrefM3_contig_561	4-coumarate-- ligase-like 6-like	SSHrefM3_contig_2163	aspartyl-trna synthetase	SSHrefM3_contig_7275	ribosome biogenesis methyltransferase wbscr22-like
SSHrefM3_contig_10049	homeobox-leucine zipper protein athb-6-like	SSHrefM3_contig_301	26s proteasome regulatory subunit 4 homolog a	SSHrefM3_contig_2690	serine-rich adhesin for platelets-like isoform x3	SSHrefM3_contig_8942	probable protein s-acyltransferase 7
SSHrefM3_contig_487	bidirectional sugar transporter sweet12-like	SSHrefM3_contig_2200	lactation elevated protein 1-like isoform x2	SSHrefM3_contig_119	probable sodium-coupled neutral amino acid transporter 6-like	SSHrefM3_contig_2075	chlorophyll a-b binding protein chloroplastic-like
SSHrefM3_contig_604	alanyl-trna editing protein -l-like	SSHrefM3_contig_7413	parafibromin-like isoform x2	SSHrefM3_contig_807	atp-dependent helicase brm-like	SSHrefM3_contig_2368	protein srg1
SSHrefM3_contig_7292	calmodulin-binding protein isoform 1	SSHrefM3_contig_1716	ribosome biogenesis protein nsa2 homolog	SSHrefM3_contig_1590	glutamic acid-rich isoform x2	SSHrefW3_contig_217	cysteine proteinase inhibitor 5-like
SSHrefM3_contig_2380	thylakoid lumenal 29 kda chloroplastic-like	SSHrefM3_contig_6859	PREDICTED: uncharacterized protein ycf23-like	SSHrefM3_contig_609	beta-glucosidase-like chloroplastic-like	SSHrefW3_contig_1934	vacuolar-processing enzyme-like
SSHrefM3_contig_9396	glucose-6-phosphate 1-epimerase-like	SSHrefM3_contig_810	sumo-activating enzyme subunit 2-like	SSHrefM3_contig_2405	auxin response factor 8-like	SSHrefM3_contig_2184	stress responsive alpha-beta barrel domain isoform 1
SSHrefW3_contig_2744	epoxide hydrolase	SSHrefM3_contig_2131	isoaspartyl peptidase l-asparaginase 1-like	SSHrefM3_contig_598	beta- -mannosyl-glycoprotein 4-beta-n-acetylglucosaminyltransferase-like	SSHrefM3_contig_2006	protein sym1-like
SSHrefM3_contig_685	PREDICTED: uncharacterized protein LOC101514323	SSHrefM3_contig_7746	phosphatidylinositol 3- root isoform	SSHrefM3_contig_2638	amino acid binding	SSHrefM3_contig_9432	acid phosphatase 1-like
SSHrefM3_contig_1901	uncharacterized rho gtpase-activating protein	SSHrefM3_contig_6360	aquaporin sip1-1-like	SSHrefM3_contig_2073	tetrahydrocannabinolic acid synthase-like	SSHrefM3_contig_8067	gtp-binding protein chloroplastic-like
SSHrefM3_contig_1597	translocation protein sec62	SSHrefM3_contig_9740	zinc finger ccch domain-containing protein	SSHrefM3_contig_7635	uncharacterized transporter ybr287w-like	SSHrefM3_contig_5917	nadh dehydrogenase
SSHrefA3_contig_65	lactoylglutathione lyase	SSHrefM3_contig_6973	adenylate kinase b	SSHrefA3_contig_154	protein lurp-one-related 7-like	SSHrefM3_contig_966	at-rich interactive domain-containing protein 2
SSHrefM3_contig_8908	biotin carboxyl carrier protein of acetyl- carboxylase chloroplastic-like	SSHrefM3_contig_8710	PREDICTED: uncharacterized protein LOC101502822 isoform X1	SSHrefM3_contig_1470	probable trans-2-enoyl- mitochondrial	SSHrefM3_contig_2581	serine threonine-protein phosphatase 2a 65 kda regulatory subunit a beta isoform-like
SSHrefM3_contig_9785	single-stranded dna-binding protein chloroplastic-like	SSHrefM3_contig_859	eukaryotic translation initiation factor 3 subunit g-like	SSHrefM3_contig_1022	otu domain-containing protein ddb_g0284757	SSHrefM3_contig_695	cytochrome p450 82a4-like
SSHrefM3_contig_2953	cytochrome p450 monooxygenase cyp72a65	SSHrefM3_contig_506	isoflavone reductase homolog	SSHrefM3_contig_2679	k(+) efflux antiporter chloroplastic-like	SSHrefM3_contig_7577	glucose-6-phosphate 1-epimerase-like
SSHrefM3_contig_3103	nadp-dependent malic enzyme-like	SSHrefM3_contig_2262	aluminum-activated malate transporter 12-like	SSHrefM3_contig_826	heat stress transcription factor a-4a-like	SSHrefA3_contig_46	transcription initiation factor iif subunit beta-like
SSHrefM3_contig_8929	leucine carboxyl methyltransferase 2-like	SSHrefM3_contig_133	yggt family protein	SSHrefM3_contig_1378	p21-activated protein kinase-interacting protein 1-like	SSHrefW3_contig_2742	bidirectional sugar transporter sweet10-like
SSHrefM3_contig_471	ascorbate peroxidase	SSHrefM3_contig_171	endo- -beta-d-glucanase-like	SSHrefM3_contig_1366	nucleosome assembly protein 1-like 1-a-like isoform x2	SSHrefM3_contig_610	eukaryotic translation initiation factor 3 subunit k-like
SSHrefM3_contig_1268	nitric oxide synthase-interacting	SSHrefM3_contig_1357	ankyrin repeat-containing protein at5g02620-like	SSHrefW3_contig_248	PREDICTED: uncharacterized protein LOC101489103	SSHrefA3_contig_432	kinase-like protein
SSHrefM3_contig_1273	glucose-induced degradation protein 8 homolog isoform x1	SSHrefM3_contig_4019	PREDICTED: uncharacterized protein LOC101504363 isoform X4	SSHrefW3_contig_2923	importin subunit beta-1-like	SSHrefM3_contig_8019	indole-3-glycerol phosphate chloroplastic-like
SSHrefM3_contig_7106	probable sugar phosphate phosphate translocator at5g25400-like	SSHrefM3_contig_8894	protein lutein deficient chloroplastic-like	SSHrefM3_contig_1747	cleft lip and palate transmembrane protein 1 homolog	SSHrefM3_contig_2712	disease resistance protein
SSHrefM3_contig_1562	flavonol synthase flavanone 3-hydroxylase-like	SSHrefM3_contig_9862	ctp synthase-like	SSHrefM3_contig_830	acetolactate synthase small subunit chloroplastic-like	SSHrefM3_contig_9728	acid phosphatase 1-like
SSHrefA3_contig_343	---NA---	SSHrefM3_contig_4261	transcription initiation factor tfiid subunit 1-like	SSHrefM3_contig_2200	lactation elevated protein 1-like isoform x2	SSHrefA3_contig_17	thioredoxin superfamily protein
SSHrefM3_contig_384	uncharacterized loc101220016	SSHrefM3_contig_2489	serine-rich adhesin for platelets-like isoform x1	SSHrefM3_contig_4221	probable protein phosphatase 2c 46	SSHrefA3_contig_288	peptidoglycan-binding domain-containing family protein
SSHrefM3_contig_1335	obg-like atpase 1-like	SSHrefM3_contig_5484	alpha-soluble nsf attachment protein 2-like	SSHrefM3_contig_4567	PREDICTED: uncharacterized protein At4g37920, chloroplastic-like	SSHrefA3_contig_291	senescence-associated carboxylesterase 101-like
SSHrefM3_contig_292	histidine--trna ligase-like	SSHrefM3_contig_579	ubiquitin 11	SSHrefM3_contig_6222	dnaj homolog subfamily b member 1-like	SSHrefM3_contig_2590	probable plastidic glucose transporter 2-like isoform x2
SSHrefM3_contig_1125	probable glutathione s-transferase	SSHrefM3_contig_9049	two-component response regulator arr9-like	SSHrefM3_contig_6834	endoplasmic reticulum-golgi intermediate compartment protein 3-like	SSHrefM3_contig_9362	probable ribose-5-phosphate isomerase-like
SSHrefM3_contig_9893	probable serine threonine-protein kinase chloroplastic-like	SSHrefM3_contig_3011	uncharacterized hydrolase -like	SSHrefM3_contig_696	hypothetical protein MTR_6g009410	SSHrefM3_contig_598	beta- -mannosyl-glycoprotein 4-beta-n-acetylglucosaminyltransferase-like
SSHrefW3_contig_794	nudc domain-containing protein 2-like	SSHrefM3_contig_520	exocyst complex component exo84b-like isoform x2	SSHrefM3_contig_9822	probable phosphatidylinositol 4-kinase type 2-beta at1g26270-like	SSHrefM3_contig_2451	gdsl esterase lipase at5g55050-like
SSHrefM3_contig_1240	transmembrane protein 120 homolog	SSHrefM3_contig_1881	monothiol glutaredoxin- chloroplastic-like	SSHrefM3_contig_943	nad kinase chloroplastic-like isoform x1	SSHrefM3_contig_85	alg-2 interacting protein x-like
SSHrefM3_contig_9383	l-allo-threonine aldolase	SSHrefM3_contig_9667	isoform 1	SSHrefM3_contig_5834	chaperone protein chloroplastic-like	SSHrefM3_contig_5476	60s ribosomal protein l10a-1-like
SSHrefM3_contig_973	malate cytoplasmic-like	SSHrefM3_contig_674	protein disulfide isomerase-like 2-3	SSHrefM3_contig_154	exocyst complex component exo84c-like	SSHrefM3_contig_941	scarecrow-like protein 1-like
SSHrefM3_contig_9714	abscisic acid-insensitive 5-like protein 2-like	SSHrefM3_contig_1183	long chain acyl- synthetase peroxisomal-like	SSHrefM3_contig_438	PREDICTED: uncharacterized protein LOC101500085 isoform X2	SSHrefM3_contig_9567	protein tify 10a-like
SSHrefM3_contig_6029	chitotriosidase-1-like	SSHrefM3_contig_581	leucine-rich repeat extensin-like protein 2-like	SSHrefM3_contig_2482	vacuolar protein sorting-associated protein 27-like	SSHrefM3_contig_2763	pre-mrna-splicing factor 18-like
SSHrefW3_contig_202	---NA---	SSHrefM3_contig_7323	50s ribosomal protein chloroplastic-like	SSHrefM3_contig_2053	sugar carrier protein c-like	SSHrefW3_contig_2151	membrane family protein
SSHrefM3_contig_9152	diaminopimelate chloroplastic-like	SSHrefM3_contig_6952	methylsterol monooxygenase 1-2-like	SSHrefM3_contig_5763	stomatin-like protein mitochondrial-like	SSHrefM3_contig_2304	rb1-inducible coiled-coil protein isoform 1
SSHrefM3_contig_4705	translocation protein sec63 homolog	SSHrefM3_contig_2890	ubiquitin carboxyl-terminal hydrolase 6-like	SSHrefM3_contig_230	probable leucine-rich repeat receptor-like protein kinase at1g35710-like	SSHrefW3_contig_43	elongation factor 1-alpha-like
SSHrefM3_contig_10089	dnaj homolog subfamily c member 2-like	SSHrefM3_contig_639	metal transporter nramp3-like	SSHrefM3_contig_307	cellulose synthase-like protein g2-like	SSHrefM3_contig_9378	PREDICTED: uncharacterized protein LOC101512623 isoform X1
SSHrefM3_contig_1560	serine carboxypeptidase-like 45-like	SSHrefM3_contig_5298	uncharacterized oxidoreductase chloroplastic-like	SSHrefM3_contig_2713	chalcone synthase-like	SSHrefM3_contig_3355	probable cinnamyl alcohol dehydrogenase 6-like
SSHrefM3_contig_5407	26s protease regulatory subunit 6b homolog	SSHrefM3_contig_1638	biotin carboxyl carrier protein of acetyl- carboxylase	SSHrefM3_contig_4532	mo25-like protein at5g47540-like	SSHrefM3_contig_2340	threonine--trna mitochondrial-like
SSHrefM3_contig_322	heparan-alpha-glucosaminide n-acetyltransferase-like	SSHrefM3_contig_6116	dead-box atp-dependent rna helicase 50-like	SSHrefM3_contig_689	serine carboxypeptidase-like 50-like	SSHrefA3_contig_223	PREDICTED: uncharacterized protein LOC101491241 isoform X1
SSHrefM3_contig_1031	probable pectate lyase 4-like	SSHrefM3_contig_79	probable udp-n-acetylglucosamine--peptide n-acetylglucosaminyltransferase sec-like	SSHrefM3_contig_2124	glycosyltransferase 5-like	SSHrefM3_contig_4496	mitogen-activated protein kinase 16-like
SSHrefA3_contig_120	homeobox-leucine zipper protein athb-6-like	SSHrefM3_contig_1184	transcription regulatory protein snf2-like isoform x2	SSHrefM3_contig_2572	eukaryotic peptide chain release factor subunit 1-3-like	SSHrefM3_contig_1853	ndh-dependent cyclic electron flow 1 isoform 2
SSHrefA3_contig_208	probable membrane-associated kinase regulator 6-like	SSHrefM3_contig_1843	cytoplasmic trna 2-thiolation protein 1-like	SSHrefM3_contig_7330	peroxidase 42-like	SSHrefM3_contig_5133	serrate rna effector molecule-like
SSHrefM3_contig_739	cbl-interacting protein kinase 2-like	SSHrefM3_contig_1849	mitogen-activated protein kinase kinase 4	SSHrefW3_contig_9	transport protein sec31	SSHrefW3_contig_635	40s ribosomal protein s24-1
SSHrefM3_contig_1282	kinetochore-associated protein knl-2-like protein	SSHrefM3_contig_4257	probable protein phosphatase 2c 11-like	SSHrefM3_contig_740	cbl-interacting serine threonine-protein kinase 14-like	SSHrefM3_contig_3617	axoneme-associated protein mst101 -like
SSHrefM3_contig_5133	serrate rna effector molecule-like	SSHrefM3_contig_3872	atp-dependent clp protease proteolytic subunit chloroplastic-like	SSHrefA3_contig_9	transcription factor tcp9-like	SSHrefA3_contig_1585	hypothetical protein MTR_7g035200
SSHrefM3_contig_8914	phospholipase a lcat3-like	SSHrefM3_contig_6694	n utilization substance protein b-like protein	SSHrefM3_contig_315	ammonium transporter 1 member 2-like	SSHrefM3_contig_4350	cytochrome p450 89a2-like
SSHrefM3_contig_6160	dcn1-like protein 4	SSHrefM3_contig_7969	probable phenylalanine--trna ligase beta subunit-like	SSHrefM3_contig_1952	oxysterol-binding protein 3c	SSHrefM3_contig_6617	biotin synthase-like
SSHrefM3_contig_9816	PREDICTED: uncharacterized protein LOC101489238	SSHrefM3_contig_4771	aspartic proteinase nepenthesin-1-like	SSHrefM3_contig_3392	aldehyde dehydrogenase family 3 member h1-like	SSHrefM3_contig_4197	dna repair protein rad23-3-like
SSHrefA3_contig_43	---NA---	SSHrefM3_contig_3358	thioredoxin-like protein chloroplastic-like	SSHrefA3_contig_1414	caseinolytic peptidase b protein homolog	SSHrefW3_contig_170	---NA---
SSHrefM3_contig_491	interferon-related developmental regulator 1-like	SSHrefM3_contig_1287	pyruvate decarboxylase isozyme 1-like	SSHrefM3_contig_9503	peroxisome biogenesis protein 2-like	SSHrefM3_contig_7442	udp-glucose 4-epimerase gepi48-like
SSHrefM3_contig_963	methylenetetrahydrofolate reductase 2-like	SSHrefM3_contig_628	acyl- n-acyltransferase isoform 2	SSHrefM3_contig_8186	altered inheritance of mitochondria protein 32-like	SSHrefW3_contig_2559	motile sperm domain-containing protein 2-like
SSHrefM3_contig_2599	protein chloroplastic-like	SSHrefM3_contig_4788	eukaryotic translation initiation factor 2 subunit gamma-like	SSHrefM3_contig_2601	3-phosphoinositide-dependent protein kinase-1	SSHrefM3_contig_8626	s-adenosylmethionine decarboxylase proenzyme-like isoform x1
SSHrefM3_contig_4580	putative type 1 membrane family protein	SSHrefM3_contig_3068	26s proteasome non-atpase regulatory subunit	SSHrefM3_contig_2199	udp-glucuronate 4-epimerase 1-like	SSHrefM3_contig_2505	vesicle transport v-snare 13-like
SSHrefM3_contig_1490	protein farnesyltransferase geranylgeranyltransferase type-1 subunit alpha	SSHrefA3_contig_420	atp synthase subunit mitochondrial-like	SSHrefM3_contig_10231	protein phosphatase 1 regulatory subunit ppra-like	SSHrefW3_contig_1634	uncharacterized loc101209749
SSHrefM3_contig_35	magnesium-chelatase subunit chloroplastic-like	SSHrefA3_contig_1201	dna gyrase subunit chloroplastic mitochondrial-like	SSHrefM3_contig_893	cbl-interacting serine threonine-protein kinase 5-like	SSHrefM3_contig_6029	chitotriosidase-1-like
SSHrefM3_contig_589	uncharacterized loc101203266	SSHrefM3_contig_1565	uncharacterized loc101221763	SSHrefM3_contig_6596	nadh dehydrogenase	SSHrefM3_contig_7479	g2484-1 isoform 1
SSHrefA3_contig_272	---NA---	SSHrefM3_contig_4338	carbonic chloroplastic-like	SSHrefM3_contig_2172	vacuolar protein sorting-associated protein 13b- partial	SSHrefM3_contig_27	60s ribosomal protein l13a-4-like
SSHrefM3_contig_1975	arginine decarboxylase-like	SSHrefM3_contig_7030	hypersensitive-induced response protein 1	SSHrefM3_contig_9019	btb poz domain-containing protein at3g09030-like	SSHrefW3_contig_1743	probable adp-ribosylation factor gtpase-activating protein agd5-like isoform x1
SSHrefA3_contig_95	---NA---	SSHrefM3_contig_9732	protein kti12 homolog	SSHrefA3_contig_818	ribosomal protein l2	SSHrefM3_contig_9031	nascent polypeptide-associated complex subunit alpha-like
SSHrefM3_contig_7960	isocitrate dehydrogenase	SSHrefM3_contig_6120	endochitinase a2-like precursor	SSHrefM3_contig_1835	rna-binding protein 24-a-like	SSHrefM3_contig_6944	probable transaldolase
SSHrefM3_contig_971	nadh dehydrogenase	SSHrefW3_contig_1929	photosystem i reaction center subunit chloroplastic-like	SSHrefM3_contig_932	chlorophyll a-b binding protein of lhcii type chloroplastic-like	SSHrefM3_contig_7703	protein vip1
SSHrefA3_contig_292	---NA---	SSHrefM3_contig_7525	sigma factor sigb regulation protein rsbq	SSHrefM3_contig_1690	30s ribosomal protein chloroplastic	SSHrefM3_contig_2808	thiamine pyrophosphokinase 1-like isoform x1
SSHrefM3_contig_5468	alpha beta hydrolase related protein	SSHrefM3_contig_1518	protein topless-like isoform x1	SSHrefM3_contig_1750	chaperone protein chloroplastic-like isoform x1	SSHrefM3_contig_3562	f-box protein at3g58530-like
SSHrefW3_contig_92	probable glutathione peroxidase 4-like	SSHrefM3_contig_445	expansin-a8-like precursor	SSHrefM3_contig_5710	PREDICTED: uncharacterized protein LOC101512421	SSHrefM3_contig_10157	e3 ubiquitin-protein ligase at3g02290-like
SSHrefA3_contig_293	protein iq-domain 14-like	SSHrefM3_contig_6154	PREDICTED: uncharacterized protein LOC101497650	SSHrefM3_contig_1297	cullin-4-like isoform x1	SSHrefM3_contig_453	grpe protein mitochondrial-like
SSHrefW3_contig_2899	tyrosine dopa decarboxylase	SSHrefM3_contig_5122	cellulose synthase	SSHrefM3_contig_5792	rna-binding protein 39-like	SSHrefW3_contig_2102	---NA---
SSHrefM3_contig_5369	heterogeneous nuclear ribonucleoprotein f-like	SSHrefW3_contig_2561	isoleucine--trna ligase-like	SSHrefM3_contig_644	bes1 bzr1 homolog protein 2-like	SSHrefM3_contig_446	nc domain-containing family protein
SSHrefA3_contig_132	---NA---	SSHrefM3_contig_7892	serine mitochondrial-like	SSHrefM3_contig_1292	serine carboxypeptidase	SSHrefM3_contig_7312	f-box protein skip1-like
SSHrefA3_contig_389	polyphenol chloroplastic-like	SSHrefW3_contig_261	proline- glutamic acid- and leucine-rich protein 1-like	SSHrefM3_contig_4771	aspartic proteinase nepenthesin-1-like	SSHrefM3_contig_7513	probable amino-acid acetyltransferase chloroplastic-like isoform x1
SSHrefM3_contig_7734	protein transparent testa 12-like	SSHrefM3_contig_37	adipocyte plasma membrane-associated	SSHrefM3_contig_7129	adipor-like receptor cg5315-like	SSHrefM3_contig_7	ferredoxin-dependent glutamate synthase chloroplastic-like
SSHrefM3_contig_1962	f-box protein skip16-like	SSHrefM3_contig_3182	diphthamide biosynthesis protein 2-like	SSHrefM3_contig_2973	prenyl-dependent caax	SSHrefM3_contig_7573	succinate dehydrogenase
SSHrefM3_contig_1843	cytoplasmic trna 2-thiolation protein 1-like	SSHrefM3_contig_6169	hypothetical protein MTR_4g010100	SSHrefM3_contig_1519	3-isopropylmalate chloroplastic-like	SSHrefM3_contig_10281	hypothetical protein MTR_8g106520
SSHrefA3_contig_46	transcription initiation factor iif subunit beta-like	SSHrefM3_contig_2027	u-box domain-containing protein 26-like	SSHrefM3_contig_2379	serine threonine-protein kinase sapk2-like	SSHrefM3_contig_608	3-hydroxybutyryl- dehydratase-like
SSHrefM3_contig_3831	protein dehydration-induced 19 homolog 3-like	SSHrefW3_contig_1949	14-3-3-like protein	SSHrefM3_contig_8372	myb family transcription factor apl-like isoform x1	SSHrefM3_contig_1709	protein disulfide-isomerase-like
SSHrefM3_contig_1238	chalcone--flavonone isomerase	SSHrefM3_contig_339	mediator of rna polymerase ii transcription subunit 36a-like	SSHrefM3_contig_971	nadh dehydrogenase	SSHrefA3_contig_1524	---NA---
SSHrefM3_contig_786	probable indole-3-acetic acid-amido synthetase	SSHrefM3_contig_6424	abc transporter f family member 1-like	SSHrefM3_contig_2828	nhl repeat-containing protein 2-like	SSHrefM3_contig_2099	snare-interacting protein keule-like
SSHrefM3_contig_5428	expansin-a13-like	SSHrefM3_contig_8181	PREDICTED: uncharacterized protein LOC101499211	SSHrefM3_contig_7837	methionine aminopeptidase chloroplastic	SSHrefM3_contig_8823	bag family molecular chaperone regulator 4-like
SSHrefM3_contig_1367	lycopene epsilon chloroplastic-like	SSHrefM3_contig_10056	haloacid dehalogenase-like hydrolase domain-containing protein at4g39970-like	SSHrefM3_contig_9734	metacaspase-4-like	SSHrefM3_contig_1306	basic 7s globulin-like
SSHrefM3_contig_9188	sulfite exporter family protein isoform 2	SSHrefW3_contig_2462	methyl- -binding domain-containing protein 10-like	SSHrefM3_contig_215	aspartic proteinase	SSHrefM3_contig_627	6-phosphofructokinase 2-like
SSHrefM3_contig_4147	e3 ubiquitin-protein ligase sdir1-like	SSHrefM3_contig_2627	eukaryotic translation initiation factor 3 subunit h-like	SSHrefM3_contig_2743	mitochondrial gtpase 1-like	SSHrefM3_contig_13	transmembrane 9 superfamily member 4-like
SSHrefM3_contig_2171	dihydrolipoyl mitochondrial	SSHrefM3_contig_1456	l-type lectin-domain containing receptor kinase -like	SSHrefM3_contig_2908	trihelix transcription factor gtl1-like	SSHrefW3_contig_2500	e3 ubiquitin-protein ligase cip8-like
SSHrefM3_contig_603	cullin-1-like	SSHrefM3_contig_8174	probable serine threonine-protein kinase chloroplastic-like	SSHrefM3_contig_3085	peptidase m1 family protein	SSHrefM3_contig_7133	nad -binding rossmann-fold superfamily protein
SSHrefM3_contig_10052	ras-related protein rab11a-like	SSHrefM3_contig_5763	stomatin-like protein mitochondrial-like	SSHrefM3_contig_6528	probable e3 ubiquitin-protein ligase ari1	SSHrefM3_contig_10167	late embryogenesis abundant hydroxyproline-rich glycoprotein isoform 1
SSHrefM3_contig_10341	PREDICTED: uncharacterized protein LOC101512480	SSHrefM3_contig_5545	pyruvate dehydrogenase e1 component subunit beta- chloroplastic-like	SSHrefA3_contig_382	protein yippee-like at4g27745	SSHrefM3_contig_8927	ras-related protein rabd2c
SSHrefM3_contig_194	protease do-like chloroplastic-like	SSHrefM3_contig_812	beta-galactosidase-like	SSHrefW3_contig_2891	hypothetical protein MTR_5g032760	SSHrefM3_contig_5327	actin cytoskeleton-regulatory complex protein isoform 1
SSHrefM3_contig_2632	metal tolerance protein 11-like	SSHrefM3_contig_7141	chlororespiratory reduction 6	SSHrefM3_contig_558	glucan endo- -beta-glucosidase-like	SSHrefM3_contig_2941	mandelonitrile lyase
SSHrefM3_contig_2610	pectinesterase 31-like	SSHrefM3_contig_4267	formate--tetrahydrofolate ligase	SSHrefW3_contig_32	bidirectional sugar transporter sweet14-like	SSHrefM3_contig_9301	cathepsin b-like
SSHrefM3_contig_595	pentatricopeptide repeat-containing protein chloroplastic-like	SSHrefM3_contig_1871	protein tic 20- chloroplastic-like	SSHrefM3_contig_60	glutathione gamma-glutamylcysteinyltransferase 3-like	SSHrefM3_contig_5781	superoxide dismutase
SSHrefM3_contig_6661	chaperone protein dnaj	SSHrefM3_contig_394	protease 4-like	SSHrefM3_contig_6399	s-adenosyl-l-methionine-dependent methyltransferases superfamily protein isoform 2	SSHrefW3_contig_1546	probable serine threonine-protein kinase at5g41260-like isoform x1
SSHrefM3_contig_2732	ubiquitin-associated domain-containing protein 2-like	SSHrefM3_contig_3002	ubiquitin domain-containing protein dsk2b-like	SSHrefM3_contig_5167	nbs-containing resistance-like protein	SSHrefM3_contig_3625	isocitrate dehydrogenase
SSHrefM3_contig_59	adenylosuccinate synthetase chloroplastic-like	SSHrefM3_contig_390	probable inositol transporter 2-like	SSHrefM3_contig_2822	glycogen synthase kinase-3 homolog -3-like	SSHrefM3_contig_3388	tetratricopeptide repeat protein 33-like
SSHrefM3_contig_1440	n-carbamoylputrescine amidase	SSHrefM3_contig_821	protein transport protein sec61 subunit alpha-like	SSHrefM3_contig_2399	calcineurin-like phosphoesterase family protein	SSHrefM3_contig_1738	ribosomal rna small subunit methyltransferase nep1-like
SSHrefM3_contig_67	dna-directed rna polymerase ii subunit rpb2-like	SSHrefM3_contig_1454	lipoyl mitochondrial-like	SSHrefM3_contig_3114	ankyrin repeat-containing protein at2g01680-like	SSHrefM3_contig_9293	bifunctional glutamate proline--trna ligase-like
SSHrefM3_contig_2305	mlo-like protein 8-like	SSHrefM3_contig_2324	29 kda ribonucleoprotein chloroplastic	SSHrefM3_contig_289	cdk5rap3-like protein	SSHrefA3_contig_217	nad-dependent epimerase dehydratase
SSHrefM3_contig_1171	short-chain dehydrogenase tic chloroplastic-like	SSHrefA3_contig_1207	---NA---	SSHrefM3_contig_2617	auxin transport protein big-like	SSHrefM3_contig_3068	26s proteasome non-atpase regulatory subunit
SSHrefW3_contig_65	---NA---	SSHrefM3_contig_10294	translocon at the outer membrane of chloroplasts 64-like isoform x1	SSHrefM3_contig_1328	boi-related e3 ubiquitin-protein ligase 1-like	SSHrefA3_contig_65	lactoylglutathione lyase
SSHrefA3_contig_359	cell number regulator 6-like	SSHrefM3_contig_3405	glycine-rich family protein	SSHrefM3_contig_3383	PREDICTED: uncharacterized protein LOC101496539	SSHrefM3_contig_6806	probable s-acyltransferase at2g14255-like
SSHrefM3_contig_2922	f-box lrr-repeat protein 12-like	SSHrefM3_contig_2302	cytochrome p450 83b1-like	SSHrefM3_contig_83	probable dolichyl-diphosphooligosaccharide--protein glycosyltransferase subunit 3b-like	SSHrefM3_contig_1425	uncharacterized loc101205574
SSHrefM3_contig_8552	peptidyl-prolyl cis-trans isomerase chloroplastic-like	SSHrefM3_contig_4554	protein phr1-like 1 isoform x1	SSHrefM3_contig_2193	poly -binding protein 3-like	SSHrefM3_contig_6321	tvp38 tmem64 family membrane protein slr0305-like
SSHrefW3_contig_844	---NA---	SSHrefM3_contig_9196	pre-mrna cleavage complex 2 protein pcf11	SSHrefM3_contig_274	cysteine-rich receptor-like protein kinase 10-like	SSHrefM3_contig_467	15-cis-zeta-carotene chloroplastic-like
SSHrefM3_contig_6330	PREDICTED: uncharacterized protein LOC101505582	SSHrefW3_contig_2343	v-type proton atpase 16 kda proteolipid subunit c1	SSHrefM3_contig_3078	chaperone protein chloroplastic-like	SSHrefM3_contig_5988	plasma membrane atpase 4-like
SSHrefM3_contig_2979	nhl domain-containing protein	SSHrefM3_contig_1083	cysteine synthase	SSHrefM3_contig_466	selenium-binding protein 2-like	SSHrefM3_contig_8837	proactivator polypeptide-like 1
SSHrefM3_contig_2157	bifunctional epoxide hydrolase 2-like	SSHrefM3_contig_2411	nucleolar complex protein 4 homolog	SSHrefM3_contig_2615	isoflavonoid malonyl transferase	SSHrefM3_contig_3501	7-hydroxymethyl chlorophyll a chloroplastic-like
SSHrefM3_contig_1756	alcohol dehydrogenase-like 1-like	SSHrefM3_contig_589	uncharacterized loc101203266	SSHrefM3_contig_444	lrr repeats and ubiquitin-like domain-containing protein at2g30105-like	SSHrefM3_contig_7379	o-acyltransferase wsd1-like
SSHrefM3_contig_1538	uncharacterized wd repeat-containing protein	SSHrefM3_contig_4532	mo25-like protein at5g47540-like	SSHrefM3_contig_8502	by-inesin-like partial	SSHrefM3_contig_5640	uncharacterized loc101214536
SSHrefM3_contig_1496	phospholipid-transporting atpase 4-like isoform x1	SSHrefM3_contig_9940	oxygen-evolving enhancer protein chloroplastic	SSHrefM3_contig_769	serine threonine-protein kinase pbs1-like	SSHrefA3_contig_135	short-chain alcohol dehydrogenase
SSHrefM3_contig_5363	uridine kinase-like protein 3	SSHrefW3_contig_3	cbl-interacting serine threonine-protein kinase 1-like	SSHrefM3_contig_191	tmv resistance protein n-like	SSHrefM3_contig_9258	gdp-l-fucose synthase 2-like
SSHrefM3_contig_1080	protein wvd2-like 1-like isoform x2	SSHrefM3_contig_9818	pantothenate kinase 2-like	SSHrefM3_contig_2874	splicing factor 3a subunit 2-like	SSHrefW3_contig_101	---NA---
SSHrefW3_contig_805	nadh dehydrogenase	SSHrefM3_contig_9285	short-chain dehydrogenase reductase 3b-like	SSHrefM3_contig_91	transcription initiation factor iif subunit alpha-like	SSHrefM3_contig_3640	zinc finger ccch domain-containing protein 11-like
SSHrefM3_contig_2845	calcium-binding ef hand family protein	SSHrefM3_contig_6222	dnaj homolog subfamily b member 1-like	SSHrefM3_contig_2649	pentatricopeptide repeat-containing protein chloroplastic-like	SSHrefM3_contig_4957	probable protein phosphatase 2c 52-like
SSHrefM3_contig_6686	hypothetical protein MTR_4g082600	SSHrefM3_contig_1844	alpha beta-hydrolases superfamily protein	SSHrefM3_contig_4162	probable lrr receptor-like serine threonine-protein kinase at4g36180-like	SSHrefM3_contig_6678	nac transcription factor 29-like
SSHrefM3_contig_7133	nad -binding rossmann-fold superfamily protein	SSHrefM3_contig_2680	60s ribosomal protein l8-3	SSHrefM3_contig_5746	atpase family aaa domain-containing protein 1-a-like	SSHrefM3_contig_4756	proteasome subunit alpha type-6-like
SSHrefM3_contig_1885	probable ubiquitin-conjugating enzyme e2 24-like	SSHrefM3_contig_487	bidirectional sugar transporter sweet12-like	SSHrefM3_contig_2566	nf-x1-type zinc finger protein nfxl1-like	SSHrefM3_contig_104	peroxisomal membrane 22 kda family protein isoform 1
SSHrefA3_contig_532	translational activator gcn1-like	SSHrefM3_contig_276	tobamovirus multiplication protein 3-like	SSHrefM3_contig_3396	early nodulin	SSHrefM3_contig_1626	fringe-related family protein
SSHrefM3_contig_3861	polyketide cyclase dehydrase and lipid transport superfamily protein	SSHrefM3_contig_5961	dead-box atp-dependent rna helicase	SSHrefM3_contig_3110	probable receptor-like protein kinase at1g67000-like	SSHrefW3_contig_272	uncharacterized loc101219803
SSHrefM3_contig_147	structural constituent of	SSHrefW3_contig_649	upstream activation factor subunit uaf30-like	SSHrefM3_contig_3291	probable boi-related e3 ubiquitin-protein ligase 2	SSHrefM3_contig_2813	bifunctional epoxide hydrolase 2-like
SSHrefM3_contig_8915	double-strand-break repair protein rad21-like protein	SSHrefA3_contig_248	tbc1 domain family member 13-like	SSHrefM3_contig_2819	dead-box atp-dependent rna helicase 24-like	SSHrefW3_contig_2837	acidic leucine-rich nuclear phosphoprotein 32-related protein
SSHrefM3_contig_118	chloroplast lumen common protein family	SSHrefW3_contig_158	40s ribosomal protein s6-like	SSHrefA3_contig_1027	---NA---	SSHrefM3_contig_1521	cbl-interacting serine threonine-protein kinase 25-like
SSHrefM3_contig_3134	heat shock protein binding	SSHrefA3_contig_1211	dna-directed rna polymerase subunit alpha-like	SSHrefM3_contig_1641	kynurenine--oxoglutarate transaminase 3-like	SSHrefM3_contig_5880	protein tic chloroplastic-like
SSHrefM3_contig_9173	cell division cycle protein 48 homolog	SSHrefM3_contig_2859	uncharacterized loc101208119	SSHrefM3_contig_929	large proline-rich protein bag6-like isoform x1	SSHrefM3_contig_2736	methyltransferase ddb_g0268948-like
SSHrefM3_contig_6604	calcium-binding ef hand family protein	SSHrefM3_contig_5571	28s ribosomal protein mitochondrial-like	SSHrefM3_contig_3109	n6-adenosine-methyltransferase mt-a70-like	SSHrefM3_contig_10045	probable alpha-galactosidase b-like
SSHrefA3_contig_92	phospho-2-dehydro-3-deoxyheptonate aldolase chloroplastic-like	SSHrefM3_contig_9785	single-stranded dna-binding protein chloroplastic-like	SSHrefM3_contig_939	atp-dependent zinc metalloprotease ftsh chloroplastic mitochondrial-like	SSHrefM3_contig_8290	acidic endochitinase-like
SSHrefM3_contig_6944	probable transaldolase	SSHrefM3_contig_237	serine threonine-protein kinase srk2a-like	SSHrefM3_contig_6050	ornithine chloroplastic-like	SSHrefW3_contig_509	ring u-box superfamily protein isoform 1
SSHrefM3_contig_5766	2-hydroxy-6-oxononadienedioate 2-hydroxy-6-oxononatrienedioate hydrolase-like	SSHrefM3_contig_2404	kh domain-containing protein	SSHrefM3_contig_1278	anthocyanidin reductase-like	SSHrefW3_contig_234	protein sensitive to proton rhizotoxicity 1-like
SSHrefM3_contig_1747	cleft lip and palate transmembrane protein 1 homolog	SSHrefM3_contig_2418	eukaryotic translation initiation factor 3 subunit f-like	SSHrefM3_contig_534	-norcoclaurine 6-o-methyltransferase-like	SSHrefM3_contig_6521	cold-regulated 413 plasma membrane protein 2-like
SSHrefM3_contig_2535	glucan endo- -beta-glucosidase 8-like	SSHrefM3_contig_2452	gdp-l-galactose phosphorylase 1-like	SSHrefM3_contig_3395	chlorophyllide a chloroplastic-like	SSHrefW3_contig_558	membrane-anchored ubiquitin-fold protein 4
SSHrefA3_contig_286	rna-dependent rna polymerase	SSHrefM3_contig_741	elongation factor p-like	SSHrefM3_contig_1621	glutamine synthetase nodule isozyme-like	SSHrefM3_contig_745	glutamine--fructose-6-phosphate aminotransferase
SSHrefW3_contig_42	regulator of nonsense transcripts upf2-like	SSHrefM3_contig_2135	transcription factor divaricata-like	SSHrefM3_contig_1537	wpp domain-interacting protein 2-like	SSHrefM3_contig_1170	short-chain dehydrogenase tic chloroplastic-like
SSHrefM3_contig_104	peroxisomal membrane 22 kda family protein isoform 1	SSHrefM3_contig_937	sulfite exporter family protein	SSHrefW3_contig_2384	PREDICTED: uncharacterized protein LOC101515255 isoform X1	SSHrefM3_contig_572	cell number regulator 1-like
SSHrefM3_contig_9184	vacuolar protein-sorting-associated protein 37 homolog 1-like	SSHrefM3_contig_564	ubiquitin 11	SSHrefM3_contig_477	hypothetical protein MTR_3g093520	SSHrefM3_contig_2131	isoaspartyl peptidase l-asparaginase 1-like
SSHrefW3_contig_306	nuclease harbi1-like	SSHrefM3_contig_3099	inositol oxygenase 2-like	SSHrefA3_contig_879	disease resistance protein	SSHrefM3_contig_7796	nac transcription factor 29-like
SSHrefW3_contig_2002	gibberellin receptor gid1b-like	SSHrefM3_contig_5759	-oxoglutarate 3-dioxygenase-like	SSHrefM3_contig_196	probable inactive receptor kinase at1g27190-like	SSHrefM3_contig_1673	upf0586 protein c9orf41 homolog isoform x1
SSHrefM3_contig_3037	probable polyamine transporter at3g13620-like	SSHrefM3_contig_838	mitogen-activated protein kinase kinase kinase yoda-like	SSHrefM3_contig_2971	cyclic nucleotide-gated ion channel 4-like	SSHrefW3_contig_617	40s ribosomal protein s14-like
SSHrefM3_contig_2982	probable polygalacturonase non-catalytic subunit jp650-like	SSHrefA3_contig_39	probable wrky transcription factor 40-like	SSHrefM3_contig_4193	ist1 homolog	SSHrefM3_contig_8279	ras-related protein rabb1b-like
SSHrefM3_contig_9165	fasciclin-like arabinogalactan protein 11-like	SSHrefM3_contig_7106	probable sugar phosphate phosphate translocator at5g25400-like	SSHrefM3_contig_9195	splicing factor u2af small subunit b-like	SSHrefM3_contig_747	chromatin assembly factor 1 subunit fas1-like
SSHrefA3_contig_348	probable serine threonine-protein kinase kinx-like isoform x2	SSHrefM3_contig_8560	monoglyceride lipase	SSHrefM3_contig_9321	probable protein phosphatase 2c 73-like isoform x1	SSHrefW3_contig_915	---NA---
SSHrefM3_contig_8985	uncharacterized loc101218228	SSHrefM3_contig_2186	eukaryotic initiation factor 4a-11	SSHrefM3_contig_481	probable mediator of rna polymerase ii transcription subunit 26c-like	SSHrefM3_contig_6274	emsy n terminus plant tudor-like domains-containing protein isoform 2
SSHrefM3_contig_4466	protease do-like chloroplastic-like	SSHrefM3_contig_8344	plastidial pyruvate kinase 2-like	SSHrefM3_contig_1815	receptor-like protein kinase haiku2-like	SSHrefW3_contig_736	bidirectional sugar transporter sweet14-like
SSHrefM3_contig_3692	protein isoform 2	SSHrefA3_contig_195	chloroplast envelope membrane protein	SSHrefW3_contig_1832	zinc finger ccch domain-containing protein 44-like isoform x1	SSHrefM3_contig_6437	probable glutathione s-transferase-like
SSHrefM3_contig_152	gamma aminobutyrate transaminase chloroplastic	SSHrefA3_contig_57	PREDICTED: uncharacterized protein LOC101515049 isoform X1	SSHrefM3_contig_4503	probable e3 ubiquitin-protein ligase lul4-like	SSHrefA3_contig_101	26s proteasome non-atpase regulatory subunit 13-like
SSHrefM3_contig_9213	nac domain-containing protein 90-like	SSHrefW3_contig_2892	ring-h2 finger protein atl2-like	SSHrefA3_contig_70	vacuolar-processing enzyme-like	SSHrefA3_contig_99	ribokinase-like isoform x2
SSHrefM3_contig_4008	50s ribosomal protein chloroplastic-like	SSHrefM3_contig_7773	homeobox-leucine zipper protein hat5-like	SSHrefM3_contig_4805	peroxisomal -2-hydroxy-acid oxidase glo1	SSHrefM3_contig_843	tom1-like protein 2-like
SSHrefM3_contig_7387	magnesium transporter mrs2-3-like	SSHrefM3_contig_971	nadh dehydrogenase	SSHrefM3_contig_5773	uncharacterized trna-binding	SSHrefM3_contig_4165	abc transporter g family member 7
SSHrefW3_contig_1934	vacuolar-processing enzyme-like	SSHrefM3_contig_477	hypothetical protein MTR_3g093520	SSHrefM3_contig_8272	isoprenylcysteine alpha-carbonyl methylesterase icme-like	SSHrefW3_contig_1035	low-temperature-induced 65 kda protein
SSHrefM3_contig_7082	PREDICTED: uncharacterized protein LOC101515706	SSHrefM3_contig_144	nuclear transport factor 2 family protein isoform 1	SSHrefM3_contig_9908	e3 sumo-protein ligase 2	SSHrefW3_contig_1005	enhancer of yellow 2 transcription factor homolog
SSHrefA3_contig_342	chromatin structure-remodeling complex protein bsh-like	SSHrefM3_contig_5414	PREDICTED: uncharacterized protein LOC101488763	SSHrefM3_contig_4043	ornithine cyclodeaminase	SSHrefM3_contig_778	ethylene response sensor 1
SSHrefW3_contig_250	f-box protein interaction domain containing protein	SSHrefA3_contig_43	---NA---	SSHrefM3_contig_798	ctc-interacting domain isoform 1	SSHrefA3_contig_34	probable atp synthase 24 kda mitochondrial-like
SSHrefM3_contig_8790	probable proteasome inhibitor-like	SSHrefM3_contig_3683	2-methyl-6-phytyl- -hydroquinone chloroplastic-like	SSHrefM3_contig_6051	bifunctional nuclease 1	SSHrefM3_contig_7120	calmodulin-like protein 5-like
SSHrefM3_contig_6057	cytokinin riboside 5 -monophosphate phosphoribohydrolase log1-like	SSHrefM3_contig_6171	post-illumination chlorophyll fluorescence increase isoform 3	SSHrefM3_contig_122	u-box domain-containing protein 6	SSHrefM3_contig_890	acidic mammalian chitinase-like
SSHrefW3_contig_18	subunit 7 of mitochondrial complex ii	SSHrefM3_contig_9374	glucuronosyltransferase pgsip6-like	SSHrefM3_contig_1311	peptidyl-prolyl cis-trans isomerase cwc27 homolog	SSHrefM3_contig_2833	copper chaperone -related protein
SSHrefM3_contig_319	f-box protein at1g55000-like	SSHrefM3_contig_1248	protein ei24 homolog	SSHrefM3_contig_2341	protein yls7-like	SSHrefM3_contig_289	cdk5rap3-like protein
SSHrefM3_contig_1341	udp-arabinose 4-epimerase 1-like	SSHrefA3_contig_637	ribulose -bisphosphate carboxylase oxygenase large subunit	SSHrefM3_contig_1657	short-chain dehydrogenase tic chloroplastic-like	SSHrefA3_contig_1988	---NA---
SSHrefM3_contig_2813	bifunctional epoxide hydrolase 2-like	SSHrefM3_contig_3831	protein dehydration-induced 19 homolog 3-like	SSHrefM3_contig_1636	eukaryotic translation initiation factor 2 subunit alpha-like	SSHrefM3_contig_2243	broad-range acid phosphatase det1-like
SSHrefM3_contig_102	PREDICTED: uncharacterized protein LOC101512675	SSHrefW3_contig_2150	tho complex subunit 4a-like isoform x1	SSHrefM3_contig_7650	probable carotenoid cleavage dioxygenase chloroplastic-like	SSHrefA3_contig_501	protein-l-isoaspartate o-methyltransferase-like
SSHrefM3_contig_327	nac domain-containing protein 89-like	SSHrefM3_contig_2150	ap-5 complex subunit mu-like	SSHrefM3_contig_5057	wd-40 repeat-containing protein msi4-like	SSHrefM3_contig_77	malate cytoplasmic-like
SSHrefM3_contig_1557	actin-related protein 7-like	SSHrefM3_contig_6805	malate glyoxysomal-like	SSHrefM3_contig_646	26s proteasome non-atpase regulatory subunit 4 homolog	SSHrefM3_contig_2735	lycopene beta chloroplastic-like
SSHrefM3_contig_2882	hypothetical protein MTR_8g012420	SSHrefM3_contig_2079	transcription factor myb44-like	SSHrefM3_contig_2515	golgin subfamily a member 5-like isoform x2	SSHrefM3_contig_8632	nuclear transport factor 2 family protein
SSHrefA3_contig_331	acyl- n-acyltransferases superfamily isoform 1	SSHrefM3_contig_261	f-box protein at1g47056-like	SSHrefM3_contig_6	proliferation-associated protein 2g4-like	SSHrefM3_contig_2407	utp--glucose-1-phosphate uridylyltransferase
SSHrefM3_contig_2991	transcription factor gte1-like	SSHrefM3_contig_446	nc domain-containing family protein	SSHrefM3_contig_2489	serine-rich adhesin for platelets-like isoform x1	SSHrefM3_contig_32	protein chloroplastic-like
SSHrefW3_contig_2449	protein thylakoid chloroplastic-like	SSHrefM3_contig_8099	peptide methionine sulfoxide reductase	SSHrefM3_contig_2134	dead-box atp-dependent rna helicase 27-like	SSHrefW3_contig_121	abc transporter-like protein
SSHrefM3_contig_799	subtilisin-like protease-like	SSHrefM3_contig_551	protein tic chloroplastic-like	SSHrefW3_contig_31	dna-binding protein with miz sp-ring zinc finge isoform 1	SSHrefA3_contig_878	hypothetical protein MTR_2g062330
SSHrefM3_contig_6936	peroxisome biogenesis protein 19-1-like	SSHrefM3_contig_6690	protein gdap2 homolog	SSHrefW3_contig_260	neurofilament medium polypeptide isoform x1	SSHrefM3_contig_6070	probable nucleoredoxin 2
SSHrefM3_contig_2281	cytochrome p450 71d8-like	SSHrefM3_contig_349	brassinosteroid insensitive 1-associated receptor kinase 1-like	SSHrefM3_contig_7067	rhomboid protein mitochondrial-like	SSHrefM3_contig_10039	photosystem ii core complex proteins chloroplastic-like
SSHrefM3_contig_1038	glutathione s-transferase omega-like 2	SSHrefM3_contig_790	plasminogen activator inhibitor 1 rna-binding	SSHrefM3_contig_2295	erd7 protein	SSHrefM3_contig_4686	vacuolar protein sorting-associated protein 2 homolog 1-like
SSHrefM3_contig_10	probable glutamate--trna cytoplasmic-like	SSHrefM3_contig_770	probable adenylate kinase chloroplastic-like	SSHrefM3_contig_7393	arm repeat protein interacting with abf2-like	SSHrefM3_contig_3798	gdp-mannose -epimerase 1-like
SSHrefM3_contig_290	neurofilament heavy polypeptide	SSHrefM3_contig_777	sucrose synthase 2-like	SSHrefM3_contig_3153	cop9 signalosome complex subunit 4-like	SSHrefM3_contig_732	delta-1-pyrroline-5-carboxylate synthase-like isoform x2
SSHrefM3_contig_2407	utp--glucose-1-phosphate uridylyltransferase	SSHrefM3_contig_2649	pentatricopeptide repeat-containing protein chloroplastic-like	SSHrefM3_contig_2459	probable glycerophosphoryl diester phosphodiesterase 3-like	SSHrefM3_contig_6533	atp-dependent clp protease proteolytic subunit chloroplastic-like
SSHrefW3_contig_2551	uncharacterized loc101211925	SSHrefM3_contig_830	acetolactate synthase small subunit chloroplastic-like	SSHrefM3_contig_2352	protein twin lov 1	SSHrefM3_contig_8117	c2 domain-containing family protein
SSHrefM3_contig_2276	zeaxanthin epoxidase	SSHrefM3_contig_7365	cullin-associated nedd8-dissociated protein 1-like	SSHrefM3_contig_6980	zinc finger ccch domain-containing protein 43-like	SSHrefM3_contig_1877	8-amino-7-oxononanoate synthase
SSHrefM3_contig_3170	gtpase activating-like protein	SSHrefW3_contig_702	peptidyl-prolyl cis-trans isomerase fkbp12-like	SSHrefM3_contig_6373	ribulose -bisphosphate carboxylase oxygenase large subunit	SSHrefA3_contig_130	---NA---
SSHrefM3_contig_2895	beta-galactosidase 1-like	SSHrefW3_contig_2036	protein dehydration-induced 19 homolog 3-like	SSHrefM3_contig_1008	gata zinc finger domain-containing protein isoform 2	SSHrefW3_contig_27	dynein light chain flagellar outer arm-like
SSHrefM3_contig_3019	pyridoxal phosphate-dependent transferases superfamily protein	SSHrefM3_contig_1352	protein trigalactosyldiacylglycerol chloroplastic-like	SSHrefM3_contig_845	glutamate--cysteine chloroplastic-like	SSHrefM3_contig_4704	protein red-like
SSHrefM3_contig_676	t-complex protein 1 subunit eta-like	SSHrefM3_contig_9216	mrna-decapping enzyme-like	SSHrefW3_contig_177	cytochrome c oxidase subunit 1	SSHrefM3_contig_6707	dna-directed rna polymerase ii subunit rpb3-a-like
SSHrefW3_contig_378	copper-transporting atpase chloroplastic-like isoform x1	SSHrefM3_contig_1695	3-oxoacyl-	SSHrefM3_contig_9600	cbl-interacting serine threonine-protein kinase 9-like	SSHrefM3_contig_7063	dnaj homolog subfamily c member 21-like
SSHrefM3_contig_3005	basic chitinase	SSHrefM3_contig_3094	biotin carboxylase chloroplastic-like	SSHrefM3_contig_559	cytochrome p450 81d1-like	SSHrefM3_contig_255	aspartate--trna cytoplasmic-like
SSHrefM3_contig_9934	u1 small nuclear ribonucleoprotein 70 kda	SSHrefW3_contig_42	regulator of nonsense transcripts upf2-like	SSHrefM3_contig_2412	probable fructokinase-4	SSHrefA3_contig_518	atpase family aaa domain-containing protein at1g05910-like isoform x1
SSHrefM3_contig_695	cytochrome p450 82a4-like	SSHrefM3_contig_2358	arabinanase levansucrase	SSHrefM3_contig_1854	probable protein phosphatase 2c 60	SSHrefM3_contig_7164	ph-response transcription factor pacc rim101 isoform 2
SSHrefM3_contig_1853	ndh-dependent cyclic electron flow 1 isoform 2	SSHrefM3_contig_351	leucine-rich repeat extensin-like protein 2-like	SSHrefM3_contig_2396	mitogen-activated protein kinase kinase kinase 10-like	SSHrefM3_contig_4713	gamma-soluble nsf attachment protein
SSHrefM3_contig_2892	inorganic pyrophosphatase 2-like	SSHrefM3_contig_1462	protein yls7-like	SSHrefM3_contig_4300	probable receptor-like protein kinase at1g11050-like	SSHrefM3_contig_302	ribokinase-like isoform x2
SSHrefM3_contig_2498	hypersensitive-induced response protein 1	SSHrefM3_contig_2141	topless-related protein 4-like isoform x1	SSHrefM3_contig_2433	ubiquitin carboxyl-terminal hydrolase 13-like	SSHrefW3_contig_1545	disease resistance-like protein
SSHrefM3_contig_2451	gdsl esterase lipase at5g55050-like	SSHrefW3_contig_2151	membrane family protein	SSHrefM3_contig_2729	r3h domain-containing protein	SSHrefM3_contig_1305	transmembrane protein 45b-like
SSHrefM3_contig_2108	26s proteasome non-atpase regulatory subunit 6 homolog	SSHrefM3_contig_4787	elongation factor 2-like	SSHrefM3_contig_331	atp sulfurylase chloroplastic-like	SSHrefM3_contig_4094	homocysteine s-methyltransferase 3-like
SSHrefM3_contig_1920	dnaj protein homolog	SSHrefM3_contig_8610	receptor-like protein kinase feronia-like	SSHrefA3_contig_378	ribosomal protein s4	SSHrefM3_contig_5397	probable protein phosphatase 2c 26-like
SSHrefW3_contig_177	cytochrome c oxidase subunit 1	SSHrefM3_contig_2480	cytochrome p450 86b1-like	SSHrefM3_contig_1399	nitrile-specifier protein 5-like	SSHrefW3_contig_1894	thaumatin-like protein
SSHrefM3_contig_3911	hypothetical protein MTR_1g089890	SSHrefA3_contig_1137	auxin-binding protein abp19a-like	SSHrefM3_contig_2872	glutamate--trna chloroplastic mitochondrial-like	SSHrefM3_contig_1261	magnesium-dependent phosphatase 1
SSHrefM3_contig_5300	wd repeat-containing protein 26-like	SSHrefM3_contig_5415	50s ribosomal protein chloroplastic-like	SSHrefM3_contig_1798	l-ascorbate peroxidase 6-like	SSHrefM3_contig_5536	peptide methionine sulfoxide reductase-like
SSHrefM3_contig_2122	activating signal cointegrator 1	SSHrefM3_contig_1125	probable glutathione s-transferase	SSHrefM3_contig_7084	peptidyl-prolyl cis-trans isomerase	SSHrefM3_contig_5085	lys-63-specific deubiquitinase brcc36-like
SSHrefM3_contig_4733	acyl-protein thioesterase 2-like	SSHrefM3_contig_5623	rhodanese cell cycle control phosphatase superfamily isoform 1	SSHrefM3_contig_6472	protein kinase chloroplastic-like	SSHrefM3_contig_683	udp-glucose flavonoid 3-o-glucosyltransferase 3-like
SSHrefM3_contig_4043	ornithine cyclodeaminase	SSHrefM3_contig_2060	squalene monooxygenase-like	SSHrefM3_contig_4970	PREDICTED: uncharacterized protein HI_0077-like	SSHrefM3_contig_849	mitochondrial-processing peptidase subunit alpha-like
SSHrefM3_contig_4653	g-type lectin s-receptor-like serine threonine-protein kinase sd2-5 isoform x2	SSHrefM3_contig_8985	uncharacterized loc101218228	SSHrefM3_contig_4680	eukaryotic initiation factor 4a-11	SSHrefM3_contig_1554	zinc finger ccch domain-containing protein 69-like isoform x1
SSHrefM3_contig_7944	trans-cinnamate 4-monooxygenase	SSHrefW3_contig_160	---NA---	SSHrefM3_contig_131	progesterone 5-beta-reductase	SSHrefM3_contig_2181	oligouridylate-binding protein 1-like
SSHrefA3_contig_665	---NA---	SSHrefM3_contig_5407	26s protease regulatory subunit 6b homolog	SSHrefM3_contig_2361	amino acid kinase family protein isoform 1	SSHrefM3_contig_2347	uncharacterized loc101207563
SSHrefM3_contig_446	nc domain-containing family protein	SSHrefM3_contig_2937	cytochrome p450	SSHrefM3_contig_904	pre-mrna-processing protein 40a-like	SSHrefM3_contig_4151	tip41-like protein
SSHrefW3_contig_69	ethylene-responsive transcription factor 4-like	SSHrefM3_contig_4727	probable flavin-containing monooxygenase 1-like	SSHrefM3_contig_8223	fact complex subunit spt16	SSHrefM3_contig_8418	eukaryotic translation initiation factor 6-2-like
SSHrefM3_contig_2880	g-type lectin s-receptor-like serine threonine-protein kinase rlk1-like	SSHrefM3_contig_6331	chloride conductance regulatory protein icln	SSHrefW3_contig_2520	probable ccr4-associated factor 1 homolog 7-like	SSHrefM3_contig_5925	aminopeptidase m1-like
SSHrefM3_contig_77	malate cytoplasmic-like	SSHrefM3_contig_2159	phosphatase 2c family protein isoform 1	SSHrefM3_contig_3016	v-type proton atpase subunit h-like	SSHrefM3_contig_1520	cinnamoyl- reductase 1-like
SSHrefM3_contig_1143	serine carboxypeptidase-like 49-like	SSHrefM3_contig_1192	triacylglycerol lipase 1-like	SSHrefM3_contig_10164	serine threonine-protein phosphatase pp1-like	SSHrefM3_contig_10091	hypothetical protein MTR_8g093440
SSHrefM3_contig_5304	citrate glyoxysomal-like	SSHrefW3_contig_844	---NA---	SSHrefM3_contig_7253	wd repeat-containing protein 61	SSHrefM3_contig_3206	wall-associated receptor kinase 2-like
SSHrefW3_contig_40	---NA---	SSHrefM3_contig_5674	inositol-3-phosphate synthase-like	SSHrefM3_contig_9543	seed lipoxygenase	SSHrefM3_contig_8505	rna-binding protein ews-like
SSHrefM3_contig_2810	pre-mrna-splicing factor sf2	SSHrefM3_contig_6565	amidophosphoribosyltransferase chloroplastic-like	SSHrefM3_contig_1323	protein aspartic protease in guard cell 1-like	SSHrefM3_contig_944	amino acid permease 3-like isoform x1
SSHrefM3_contig_1621	glutamine synthetase nodule isozyme-like	SSHrefM3_contig_753	polyribonucleotide nucleotidyltransferase	SSHrefW3_contig_2682	amino acid binding	SSHrefM3_contig_3024	f-box protein skip14-like
SSHrefM3_contig_5484	alpha-soluble nsf attachment protein 2-like	SSHrefM3_contig_9490	tmv resistance protein n	SSHrefM3_contig_2100	protein fizzy-related 2-like	SSHrefW3_contig_649	upstream activation factor subunit uaf30-like
SSHrefM3_contig_1301	squamosa promoter-binding-like protein 7-like	SSHrefM3_contig_2786	phenylalanine ammonia-lyase-like	SSHrefM3_contig_340	abc transporter e family member 2-like	SSHrefM3_contig_680	vesicle-associated membrane protein 711-like
SSHrefA3_contig_606	atp binding	SSHrefM3_contig_2853	udp-glycosyltransferase 73c6-like	SSHrefM3_contig_492	far upstream element-binding protein	SSHrefM3_contig_2159	phosphatase 2c family protein isoform 1
SSHrefM3_contig_8192	dead-box atp-dependent rna helicase 46	SSHrefM3_contig_3572	PREDICTED: uncharacterized protein LOC101499989 isoform X1	SSHrefW3_contig_1529	transcription factor gte7-like	SSHrefM3_contig_1918	carboxymethylenebutenolidase homolog
SSHrefM3_contig_8090	small heat shock protein c4	SSHrefM3_contig_5735	starch synthase chloroplastic amyloplastic-like	SSHrefM3_contig_5188	beclin-1-like protein	SSHrefM3_contig_254	phospholipid hydroperoxide glutathione peroxidase chloroplastic-like
SSHrefM3_contig_6500	gamma-secretase subunit aph1-like	SSHrefM3_contig_717	sodium transporter hkt1-like	SSHrefW3_contig_272	uncharacterized loc101219803	SSHrefW3_contig_2761	---NA---
SSHrefW3_contig_2315	small ubiquitin-related modifier 1-like	SSHrefM3_contig_253	sister chromatid cohesion protein pds5-like protein	SSHrefM3_contig_5902	lecithin-cholesterol acyltransferase-like 1-like	SSHrefW3_contig_2128	sugar phosphatase -like
SSHrefM3_contig_8555	ubiquitin receptor rad23d-like	SSHrefM3_contig_9790	ribonucleoside-diphosphate reductase small chain	SSHrefA3_contig_531	endonuclease or glycosyl hydrolase with c2h2-type zinc finger isoform 1	SSHrefM3_contig_2303	acyl-
SSHrefM3_contig_632	bromo-adjacent homology domain-containing family protein	SSHrefM3_contig_2417	ribulose bisphosphate carboxylase oxygenase activase chloroplastic-like	SSHrefW3_contig_285	probable protein phosphatase 2c 27-like	SSHrefW3_contig_165	rrna intron-encoded homing endonuclease
SSHrefM3_contig_3051	rab gdp dissociation inhibitor alpha-like	SSHrefM3_contig_7639	plant intracellular ras-group-related lrr protein 4-like	SSHrefM3_contig_10049	homeobox-leucine zipper protein athb-6-like	SSHrefM3_contig_8133	er membrane protein complex subunit 8 9 homolog
SSHrefM3_contig_4550	ras-related protein rabb1c-like	SSHrefM3_contig_4151	tip41-like protein	SSHrefA3_contig_41	hypothetical protein MTR_104s0006	SSHrefW3_contig_268	proteasome subunit alpha type-2-a-like
SSHrefM3_contig_3625	isocitrate dehydrogenase	SSHrefM3_contig_3166	amino acid permease 8-like	SSHrefM3_contig_9316	nicotianamine synthase-like	SSHrefM3_contig_2524	elongation factor 1-alpha-like
SSHrefM3_contig_4218	pre-mrna-splicing factor syf2-like	SSHrefM3_contig_5755	small heat shock chloroplastic	SSHrefM3_contig_8005	60s acidic ribosomal protein p0	SSHrefM3_contig_4719	hypothetical protein MTR_2g049140
SSHrefW3_contig_915	---NA---	SSHrefW3_contig_219	hypothetical protein MTR_5g068660	SSHrefM3_contig_2097	elongation factor chloroplastic-like	SSHrefM3_contig_1201	atp synthase subunit mitochondrial-like
SSHrefM3_contig_8486	cysteine-rich receptor-like protein kinase	SSHrefM3_contig_3140	uncharacterized aarf domain-containing protein kinase chloroplastic-like isoform x1	SSHrefM3_contig_6343	peptidyl-prolyl cis-trans isomerase fkbp42	SSHrefM3_contig_3577	2-cys peroxiredoxin chloroplastic-like
SSHrefM3_contig_2678	phosphomannomutase d1	SSHrefM3_contig_2633	beta-hexosaminidase 1-like	SSHrefM3_contig_2975	alpha-amylase chloroplastic-like	SSHrefM3_contig_7508	ap-2 complex subunit mu-like
SSHrefM3_contig_2344	sam domain family protein	SSHrefM3_contig_7160	rna polymerase i-specific transcription initiation factor rrn3-like	SSHrefM3_contig_3059	beta- -mannosyl-glycoprotein 4-beta-n-acetylglucosaminyltransferase-like	SSHrefM3_contig_3916	probable glutathione s-transferase-like
SSHrefM3_contig_2184	stress responsive alpha-beta barrel domain isoform 1	SSHrefA3_contig_286	rna-dependent rna polymerase	SSHrefM3_contig_140	protein low psii accumulation chloroplastic	SSHrefM3_contig_1722	thylakoid lumenal kda chloroplastic-like
SSHrefM3_contig_7976	senescence-associated family protein	SSHrefM3_contig_6893	casein kinase ii subunit alpha-1-like	SSHrefM3_contig_882	pleiotropic drug resistance protein 1-like	SSHrefM3_contig_3851	polyketide cyclase dehydrase and lipid transport protein
SSHrefM3_contig_129	wd and tetratricopeptide repeats protein 1-like isoform x1	SSHrefM3_contig_4733	acyl-protein thioesterase 2-like	SSHrefM3_contig_10307	embryogenesis-associated protein emb8-like	SSHrefM3_contig_43	nonsense-mediated mrna decay protein 2
SSHrefM3_contig_2505	vesicle transport v-snare 13-like	SSHrefM3_contig_1805	beta-adaptin-like protein a	SSHrefM3_contig_7621	probable acyl-activating enzyme peroxisomal-like	SSHrefW3_contig_812	f-box fbd lrr-repeat protein at1g78750-like
SSHrefW3_contig_1716	f-box family protein	SSHrefM3_contig_360	heat shock 70 kda	SSHrefM3_contig_464	probable threonine--trna cytoplasmic	SSHrefW3_contig_631	---NA---
SSHrefM3_contig_427	glucan -beta-glucosidase	SSHrefM3_contig_3047	t-complex protein 1 subunit alpha-like	SSHrefM3_contig_6684	dual specificity protein kinase spla-like	SSHrefW3_contig_11	heme oxygenase chloroplastic-like
SSHrefW3_contig_217	cysteine proteinase inhibitor 5-like	SSHrefM3_contig_1945	exonuclease chloroplastic-like	SSHrefW3_contig_49	nuclease harbi1-like	SSHrefM3_contig_6340	p-loop containing nucleoside triphosphate hydrolases superfamily protein isoform partial
SSHrefM3_contig_926	synaptotagmin-2-like isoform x2	SSHrefM3_contig_3986	aquaporin pip2-2-like	SSHrefM3_contig_8347	lrr receptor-like serine threonine-protein kinase gso2-like	SSHrefM3_contig_1842	mlo-like protein 1-like
SSHrefM3_contig_10082	hypothetical protein MTR_8g092210	SSHrefM3_contig_7082	PREDICTED: uncharacterized protein LOC101515706	SSHrefM3_contig_4129	inositol-tetrakisphosphate 1-kinase 2-like isoform x1	SSHrefA3_contig_190	---NA---
SSHrefM3_contig_2808	thiamine pyrophosphokinase 1-like isoform x1	SSHrefM3_contig_3051	rab gdp dissociation inhibitor alpha-like	SSHrefM3_contig_2542	glutathione cytosolic	SSHrefM3_contig_2100	protein fizzy-related 2-like
SSHrefM3_contig_9236	abc transporter g family member 22-like isoform x2	SSHrefM3_contig_4927	dnaj homolog subfamily c member 8-like	SSHrefM3_contig_532	purple acid phosphatase-like	SSHrefM3_contig_3088	PREDICTED: uncharacterized protein LOC101512093 isoform X2
SSHrefM3_contig_234	thymus-specific serine protease	SSHrefW3_contig_22	hypothetical protein MTR_5g035170	SSHrefM3_contig_788	serine threonine-protein kinase chloroplastic-like isoform x1	SSHrefM3_contig_2291	probable mitochondrial chaperone bcs1-b-like
SSHrefM3_contig_4472	serine threonine-protein kinase pbs1-like	SSHrefM3_contig_340	abc transporter e family member 2-like	SSHrefA3_contig_507	alpha beta hydrolase domain-containing protein 11-like	SSHrefM3_contig_3928	malate dehydrogenase
SSHrefM3_contig_2331	u-box domain-containing protein 50-like	SSHrefM3_contig_389	probable inositol transporter 2-like	SSHrefW3_contig_51	---NA---	SSHrefM3_contig_8619	phosphoinositide 4-kinase gamma gamma gamma gamma 7 isoform 1
SSHrefM3_contig_6997	heme-binding protein 2-like	SSHrefM3_contig_8790	probable proteasome inhibitor-like	SSHrefW3_contig_2206	apoptosis-inducing factor homolog a-like	SSHrefM3_contig_6529	probable e3 ubiquitin-protein ligase ari1-like
SSHrefM3_contig_5953	atp synthase subunit b chloroplastic-like	SSHrefM3_contig_6936	peroxisome biogenesis protein 19-1-like	SSHrefM3_contig_2213	scarecrow-like protein 13-like	SSHrefW3_contig_22	hypothetical protein MTR_5g035170
SSHrefM3_contig_1035	tetraspanin-18-like isoform x1	SSHrefM3_contig_2831	epoxide hydrolase	SSHrefM3_contig_6622	sulfite reductase	SSHrefM3_contig_8124	two-pore potassium channel 1-like
SSHrefM3_contig_1115	abc transporter c family member 4-like	SSHrefA3_contig_51	nuclear pore membrane glycoprotein 210-like	SSHrefM3_contig_261	f-box protein at1g47056-like	SSHrefM3_contig_1022	otu domain-containing protein ddb_g0284757
SSHrefM3_contig_5339	protein sec13 homolog	SSHrefM3_contig_522	glycerol kinase	SSHrefM3_contig_3039	calcium ion binding	SSHrefM3_contig_585	PREDICTED: uncharacterized protein LOC101492571 isoform X1
SSHrefA3_contig_460	---NA---	SSHrefM3_contig_4008	50s ribosomal protein chloroplastic-like	SSHrefA3_contig_1556	atp-dependent helicase brm-like	SSHrefM3_contig_1153	leucine-rich repeat receptor-like tyrosine-protein kinase at2g41820-like
SSHrefM3_contig_1305	transmembrane protein 45b-like	SSHrefM3_contig_5476	60s ribosomal protein l10a-1-like	SSHrefM3_contig_142	signal recognition particle 54 kda protein 2-like	SSHrefM3_contig_8240	pectinesterase 31-like
SSHrefM3_contig_2075	chlorophyll a-b binding protein chloroplastic-like	SSHrefM3_contig_3066	uncharacterized mitochondrial carrier -like	SSHrefM3_contig_2770	f-box kelch-repeat protein or23-like	SSHrefM3_contig_2548	dehydrogenase reductase sdr family member 12
SSHrefM3_contig_2368	protein srg1	SSHrefW3_contig_2800	nac domain protein	SSHrefA3_contig_18	octicosapeptide phox bem1p family isoform 2	SSHrefM3_contig_1221	uncharacterized loc101212325
SSHrefW3_contig_2674	hypothetical protein MTR_104s0009	SSHrefM3_contig_5441	glutathione s-transferase chloroplastic-like	SSHrefM3_contig_2115	peroxisomal membrane protein pex14-like	SSHrefM3_contig_6127	tetratricopeptide repeat -like superfamily protein isoform partial
SSHrefW3_contig_107	disease resistance response protein 206-like	SSHrefM3_contig_8698	rna-directed dna methylation 4-like isoform x2	SSHrefM3_contig_2051	external alternative nad h-ubiquinone oxidoreductase mitochondrial-like	SSHrefM3_contig_9331	pre-mrna-splicing factor sf2
SSHrefM3_contig_669	probable serine threonine-protein kinase wnk4	SSHrefM3_contig_1040	dolichyl-diphosphooligosaccharide--protein glycosyltransferase subunit 2-like	SSHrefM3_contig_2479	glucuronokinase 1-like	SSHrefM3_contig_463	uncharacterized aarf domain-containing protein kinase chloroplastic-like
SSHrefM3_contig_5917	nadh dehydrogenase	SSHrefM3_contig_5876	polyadenylate-binding protein rbp47c-like	SSHrefW3_contig_2879	PREDICTED: uncharacterized protein LOC101509450	SSHrefM3_contig_591	dual specificity protein phosphatase dsp8-like
SSHrefM3_contig_5674	inositol-3-phosphate synthase-like	SSHrefM3_contig_9173	cell division cycle protein 48 homolog	SSHrefM3_contig_7734	protein transparent testa 12-like	SSHrefM3_contig_964	benzyl alcohol o-benzoyltransferase-like
SSHrefM3_contig_581	leucine-rich repeat extensin-like protein 2-like	SSHrefM3_contig_2823	s-adenosylmethionine synthase 1-like isoform 1	SSHrefM3_contig_3105	transcription factor bhlh68-like isoform x2	SSHrefW3_contig_2525	upf0301 protein plut_0637-like
SSHrefM3_contig_8795	fructose- - chloroplastic-like	SSHrefM3_contig_8489	chloroplastic group iia intron splicing facilitator chloroplastic-like	SSHrefM3_contig_2694	calreticulin-3-like isoform x3	SSHrefM3_contig_7407	uncharacterized n-acetyltransferase p20-like
SSHrefM3_contig_5902	lecithin-cholesterol acyltransferase-like 1-like	SSHrefM3_contig_2672	neurobeachin-like protein	SSHrefM3_contig_3150	probable serine threonine-protein kinase drkd isoform x1	SSHrefM3_contig_8411	atp-dependent clp protease atp-binding subunit clpx
SSHrefM3_contig_2583	ribosome maturation protein sbds	SSHrefM3_contig_7189	topless-related protein 2-like	SSHrefA3_contig_895	protein skip34-like	SSHrefM3_contig_10253	kinesin-4-like
SSHrefM3_contig_4112	cysteine-rich receptor-like protein kinase	SSHrefW3_contig_2258	glycerate dehydrogenase	SSHrefM3_contig_449	nadh dehydrogenase	SSHrefM3_contig_10106	nac domain-containing protein 2-like
SSHrefM3_contig_776	spermatogenesis-associated protein 20-like	SSHrefM3_contig_6487	gtpase der-like	SSHrefM3_contig_2995	hypothetical protein MTR_8g070480	SSHrefM3_contig_179	heat shock protein sti-like
SSHrefM3_contig_5864	anaphase-promoting complex subunit 7-like	SSHrefM3_contig_1521	cbl-interacting serine threonine-protein kinase 25-like	SSHrefM3_contig_408	probable histone-lysine n-methyltransferase atxr3-like isoform x2	SSHrefM3_contig_4092	40s ribosomal protein s3a-like
SSHrefM3_contig_2039	transcription factor voz1-like	SSHrefM3_contig_7017	two-component response regulator arr5-like	SSHrefM3_contig_493	serine threonine-protein kinase cbk1-like	SSHrefW3_contig_983	uncharacterized loc101205325 isoform 1
SSHrefM3_contig_4680	eukaryotic initiation factor 4a-11	SSHrefM3_contig_3776	f-box protein at2g02240-like	SSHrefM3_contig_1301	squamosa promoter-binding-like protein 7-like	SSHrefM3_contig_1443	dnaj protein homolog
SSHrefW3_contig_2742	bidirectional sugar transporter sweet10-like	SSHrefM3_contig_673	zinc finger ccch domain-containing protein 29-like	SSHrefM3_contig_5257	pre-mrna-splicing factor cwc22 homolog	SSHrefM3_contig_1705	abc transporter d family member 1-like isoform x1
SSHrefM3_contig_610	eukaryotic translation initiation factor 3 subunit k-like	SSHrefM3_contig_3832	importin subunit alpha-1-like	SSHrefM3_contig_6618	hypothetical protein MTR_4g076880	SSHrefM3_contig_9152	diaminopimelate chloroplastic-like
SSHrefM3_contig_6781	trafficking protein particle complex subunit 13-like isoform x2	SSHrefM3_contig_6970	conserved oligomeric golgi complex subunit 2-like	SSHrefM3_contig_1413	tubby-like f-box protein 7-like	SSHrefM3_contig_6120	endochitinase a2-like precursor
SSHrefM3_contig_300	hsp20-like chaperones superfamily protein	SSHrefM3_contig_3071	probable pectinesterase pectinesterase inhibitor 51-like	SSHrefM3_contig_2303	acyl-	SSHrefM3_contig_1149	probable ubiquitin-conjugating enzyme e2 c
SSHrefM3_contig_680	vesicle-associated membrane protein 711-like	SSHrefW3_contig_2449	protein thylakoid chloroplastic-like	SSHrefM3_contig_2570	protein argonaute 1-like	SSHrefM3_contig_6296	cytochrome p450 83b1-like
SSHrefW3_contig_170	---NA---	SSHrefM3_contig_9420	two-component response regulator-like prr95-like isoform x3	SSHrefM3_contig_7639	plant intracellular ras-group-related lrr protein 4-like	SSHrefM3_contig_4242	f-box fbd lrr-repeat protein at3g14710-like
SSHrefM3_contig_286	eukaryotic translation initiation factor 3 subunit e-like	SSHrefM3_contig_663	alpha- -glucan-protein synthase	SSHrefW3_contig_273	alpha beta hydrolase domain-containing protein 11-like	SSHrefM3_contig_4260	immunophilin family protein
SSHrefA3_contig_17	thioredoxin superfamily protein	SSHrefM3_contig_2857	uncharacterized abhydrolase domain-containing protein ddb_g0269086-like	SSHrefM3_contig_3121	mitogen-activated protein kinase 9-like	SSHrefA3_contig_102	hypothetical protein MTR_5g061550
SSHrefW3_contig_635	40s ribosomal protein s24-1	SSHrefM3_contig_629	prolycopene chloroplastic-like	SSHrefW3_contig_59	zinc finger protein gis2	SSHrefM3_contig_5241	carrier protein mitochondrial-like
SSHrefM3_contig_9362	probable ribose-5-phosphate isomerase-like	SSHrefM3_contig_7319	nadp-dependent glyceraldehyde-3-phosphate dehydrogenase-like	SSHrefM3_contig_6650	udp-glycosyltransferase 79b6-like	SSHrefM3_contig_276	tobamovirus multiplication protein 3-like
SSHrefM3_contig_406	probable beta- -galactosyltransferase 2-like	SSHrefM3_contig_1333	peroxidase	SSHrefM3_contig_5097	mediator of rna polymerase ii transcription subunit 15a-like	SSHrefM3_contig_6087	glyceraldehyde-3-phosphate dehydrogenase chloroplastic-like
SSHrefM3_contig_4857	probable serine threonine-protein kinase ddb_g0288147	SSHrefM3_contig_1889	probable s-acyltransferase at3g09320-like	SSHrefM3_contig_2633	beta-hexosaminidase 1-like	SSHrefM3_contig_2793	signal recognition particle 54 kda chloroplastic-like
SSHrefM3_contig_378	translocase of chloroplast chloroplastic-like	SSHrefM3_contig_7181	probable histone-arginine methyltransferase -like isoform x2	SSHrefA3_contig_1561	---NA---	SSHrefM3_contig_2064	methylmalonate-semialdehyde dehydrogenase
SSHrefM3_contig_8769	solute carrier family 35 member f5	SSHrefM3_contig_423	probable peptide transporter at1g52190-like	SSHrefM3_contig_151	protein elc-like	SSHrefM3_contig_5677	nadph-dependent 1-acyldihydroxyacetone phosphate reductase-like
SSHrefW3_contig_1949	14-3-3-like protein	SSHrefM3_contig_563	probable -trehalose-phosphate synthase	SSHrefM3_contig_863	hydroquinone glucosyltransferase-like	SSHrefM3_contig_471	ascorbate peroxidase
SSHrefM3_contig_336	probable receptor-like protein kinase at1g67000-like isoform x1	SSHrefM3_contig_2333	translation initiation factor if-2-like	SSHrefM3_contig_4971	TNP1	SSHrefM3_contig_5813	vacuolar protein sorting-associated protein 20 homolog 2-like
SSHrefM3_contig_2343	hypothetical protein MTR_5g035670	SSHrefM3_contig_9319	ring u-box isoform 2	SSHrefM3_contig_668	cinnamoyl- reductase 1-like	SSHrefM3_contig_110	peroxisome biogenesis protein 5-like
SSHrefM3_contig_9378	PREDICTED: uncharacterized protein LOC101512623 isoform X1	SSHrefM3_contig_1522	amino acid binding	SSHrefM3_contig_247	scarecrow-like protein 6-like	SSHrefM3_contig_649	probable xyloglucan endotransglucosylase hydrolase protein 30-like
SSHrefM3_contig_9878	protein notum homolog isoform x1	SSHrefM3_contig_9739	phytochrome a-associated f-box	SSHrefM3_contig_9198	-alpha-glucan-branching enzyme 2- chloroplastic amyloplastic-like	SSHrefM3_contig_759	phosphatidylinositol n-acetylglucosaminyltransferase subunit gpi1
SSHrefM3_contig_8500	aldehyde dehydrogenase family 2 member c4-like	SSHrefM3_contig_6949	transmembrane protein 64-like	SSHrefM3_contig_2328	protein spt2 homolog isoform x4	SSHrefM3_contig_2229	histone acetyltransferase mcc1
SSHrefM3_contig_1175	phosphoglucomutase family protein	SSHrefM3_contig_7847	glutamyl-trna amidotransferase subunit chloroplastic mitochondrial-like	SSHrefW3_contig_2175	PREDICTED: uncharacterized protein LOC101497301 isoform X1	SSHrefM3_contig_4153	probable cinnamyl alcohol dehydrogenase-like
SSHrefM3_contig_1900	ring finger protein	SSHrefM3_contig_7011	nucleobase-ascorbate transporter 6-like isoform x2	SSHrefM3_contig_5513	transcription factor tga3-like isoform x3	SSHrefM3_contig_511	enoyl- hydratase peroxisomal-like
SSHrefA3_contig_135	short-chain alcohol dehydrogenase	SSHrefM3_contig_761	protein yls7-like	SSHrefM3_contig_1354	eukaryotic initiation factor 4a-3-like	SSHrefM3_contig_866	alpha- glucan phosphorylase l chloroplastic amyloplastic-like
SSHrefW3_contig_43	elongation factor 1-alpha-like	SSHrefM3_contig_4928	outer envelope protein chloroplastic-like	SSHrefM3_contig_1160	protein gigantea	SSHrefW3_contig_2645	---NA---
SSHrefM3_contig_798	ctc-interacting domain isoform 1	SSHrefM3_contig_3005	basic chitinase	SSHrefM3_contig_8019	indole-3-glycerol phosphate chloroplastic-like	SSHrefM3_contig_690	nad h-dependent 6 -deoxychalcone synthase-like
SSHrefM3_contig_1233	abc transporter b family member 20-like	SSHrefM3_contig_2088	casein kinase ii subunit beta-like isoform x2	SSHrefA3_contig_158	oxysterol-binding protein 5	SSHrefA3_contig_146	lariat debranching enzyme-like
SSHrefM3_contig_1294	plastid transcriptionally active 12 isoform 1	SSHrefM3_contig_3214	udp-n-acetylglucosamine udp-glucose gdp-mannose transporter	SSHrefM3_contig_684	differentially expressed in fdcp 6 homolog	SSHrefM3_contig_8297	uncharacterized loc101220680
SSHrefM3_contig_3617	axoneme-associated protein mst101 -like	SSHrefM3_contig_6168	uncharacterized hydrolase ynr064c-like	SSHrefM3_contig_1557	actin-related protein 7-like	SSHrefA3_contig_438	ribulose bisphosphate carboxylase small chain 3a
SSHrefM3_contig_1453	formimidoyltransferase-cyclodeaminase-like	SSHrefM3_contig_1464	dof zinc finger	SSHrefM3_contig_236	calmodulin-binding transcription activator 4-like isoform x1	SSHrefA3_contig_38	---NA---
SSHrefM3_contig_4350	cytochrome p450 89a2-like	SSHrefM3_contig_447	protein dj-1 homolog d-like	SSHrefM3_contig_6878	probable wrky transcription factor 7	SSHrefW3_contig_318	---NA---
SSHrefM3_contig_9101	fatty-acid-binding protein 1-like	SSHrefM3_contig_739	cbl-interacting protein kinase 2-like	SSHrefM3_contig_2562	abc transporter g family member 11-like	SSHrefA3_contig_1557	---NA---
SSHrefM3_contig_7892	serine mitochondrial-like	SSHrefM3_contig_3334	proteasome subunit alpha type-1-b-like	SSHrefM3_contig_2706	uncharacterized loc101208020	SSHrefM3_contig_7342	tropinone reductase-like 3
SSHrefM3_contig_9432	acid phosphatase 1-like	SSHrefM3_contig_1920	dnaj protein homolog	SSHrefW3_contig_2566	transcription factor une12-like	SSHrefM3_contig_1172	low-temperature-induced 65 kda
SSHrefM3_contig_2765	f-box kelch-repeat protein skip30	SSHrefM3_contig_9369	gdp-mannose -epimerase 1-like	SSHrefM3_contig_1379	uncharacterized membrane protein ymr155w-like	SSHrefM3_contig_6711	phytanoyl- dioxygenase domain-containing protein 1-like
SSHrefM3_contig_8940	hypothetical protein MTR_7g083240	SSHrefM3_contig_86	dehydroascorbate reductase family protein	SSHrefW3_contig_214	nucleolar protein 56-like	SSHrefM3_contig_1655	protein-l-isoaspartate o-methyltransferase-like
SSHrefM3_contig_1030	protein gpr107-like	SSHrefM3_contig_8721	transcription factor une10-like	SSHrefW3_contig_1513	---NA---	SSHrefW3_contig_13	histone h1-like
SSHrefM3_contig_1243	protein cmss1-like	SSHrefW3_contig_8	---NA---	SSHrefM3_contig_6894	formamidase-like isoform x1	SSHrefM3_contig_1920	dnaj protein homolog
SSHrefM3_contig_27	60s ribosomal protein l13a-4-like	SSHrefM3_contig_6190	glyoxylate hydroxypyruvate reductase a hpr2-like	SSHrefM3_contig_7324	calcineurin-like metallo-phosphoesterase superfamily protein isoform 2	SSHrefM3_contig_6395	late embryogenesis abundant hydroxyproline-rich glycoprotein family
SSHrefM3_contig_488	argininosuccinate lyase-like	SSHrefA3_contig_187	calcineurin b-like protein 3	SSHrefM3_contig_54	probable serine threonine-protein kinase at1g18390-like	SSHrefW3_contig_1952	zinc finger protein constans-like 5-like
SSHrefM3_contig_1418	bah and coiled-coil domain-containing protein 1-like	SSHrefM3_contig_230	probable leucine-rich repeat receptor-like protein kinase at1g35710-like	SSHrefM3_contig_10272	vacuolar fusion protein ccz1 homolog b-like isoform x2	SSHrefM3_contig_6542	protein rer1b
SSHrefM3_contig_9547	nad -binding rossmann-fold superfamily protein	SSHrefA3_contig_1142	---NA---	SSHrefA3_contig_85	nudix hydrolase mitochondrial-like	SSHrefW3_contig_81	PREDICTED: uncharacterized protein LOC100799111
SSHrefM3_contig_3473	soyasapogenol b glucuronide galactosyltransferase-like	SSHrefM3_contig_2249	clp protease-related protein chloroplastic-like	SSHrefM3_contig_6255	aldo-keto reductase family 4 member c9-like	SSHrefM3_contig_9300	cathepsin b
SSHrefW3_contig_617	40s ribosomal protein s14-like	SSHrefM3_contig_773	tryptophan synthase alpha chloroplastic isoform x1	SSHrefM3_contig_3238	e3 ubiquitin-protein ligase aip2-like	SSHrefM3_contig_7361	phd finger protein alfin1-like
SSHrefM3_contig_5501	oxysterol-binding protein 1c-like isoform x1	SSHrefM3_contig_9993	glucan endo- -beta-glucosidase 4-like	SSHrefM3_contig_1859	metal tolerance protein c4-like	SSHrefM3_contig_10368	cell number regulator 6-like
SSHrefM3_contig_627	6-phosphofructokinase 2-like	SSHrefW3_contig_260	neurofilament medium polypeptide isoform x1	SSHrefM3_contig_661	lysm domain receptor-like kinase 4-like	SSHrefM3_contig_5017	chaperone protein
SSHrefM3_contig_202	carnitine isoform 1	SSHrefM3_contig_9316	nicotianamine synthase-like	SSHrefM3_contig_1325	golgi apparatus membrane protein tvp38	SSHrefM3_contig_8304	membrane steroid-binding protein 2-like
SSHrefA3_contig_101	26s proteasome non-atpase regulatory subunit 13-like	SSHrefM3_contig_166	programmed cell death protein 4-like	SSHrefM3_contig_9118	deoxyhypusine hydroxylase-like	SSHrefA3_contig_410	---NA---
SSHrefM3_contig_722	hypothetical chloroplast rf19	SSHrefA3_contig_77	dna-directed rna polymerase ii subunit rpb4-like	SSHrefM3_contig_8698	rna-directed dna methylation 4-like isoform x2	SSHrefW3_contig_2454	---NA---
SSHrefM3_contig_5572	mannose-1-phosphate guanyltransferase alpha-like	SSHrefM3_contig_504	e3 ubiquitin-protein ligase herc2-like	SSHrefA3_contig_187	calcineurin b-like protein 3	SSHrefM3_contig_108	d-glycerate 3- chloroplastic-like
SSHrefM3_contig_1187	cysteine-rich receptor-like protein kinase	SSHrefM3_contig_2514	probable trna (guanine -n )-dimethyltransferase 1-like isoform x1	SSHrefM3_contig_2373	hypothetical protein MTR_5g056480	SSHrefM3_contig_3717	probable inorganic phosphate transporter 1-7-like
SSHrefM3_contig_2035	polyadenylate-binding protein rbp47-like	SSHrefM3_contig_3579	protein yls9	SSHrefW3_contig_2370	PREDICTED: uncharacterized protein LOC101505806	SSHrefM3_contig_9536	ubiquitin 11
SSHrefM3_contig_10157	e3 ubiquitin-protein ligase at3g02290-like	SSHrefM3_contig_7752	spermidine synthase	SSHrefW3_contig_1776	nucleolar protein 56-like	SSHrefM3_contig_6669	trafficking protein particle complex subunit 3-like
SSHrefM3_contig_1599	peptide transporter ptr1-like	SSHrefM3_contig_3159	alpha beta-hydrolases superfamily protein	SSHrefM3_contig_8026	triacylglycerol lipase 2-like	SSHrefM3_contig_793	probably inactive leucine-rich repeat receptor-like protein kinase at5g48380-like isoform x1
SSHrefM3_contig_2829	nhl repeat-containing protein 2-like	SSHrefM3_contig_2748	guanylate kinase	SSHrefM3_contig_1303	hypothetical protein MTR_2g020820	SSHrefM3_contig_6063	prostaglandin e synthase 2-like
SSHrefM3_contig_5087	phospholipase d alpha 1	SSHrefW3_contig_976	---NA---	SSHrefM3_contig_359	protein lst8 homolog isoform x1	SSHrefA3_contig_478	dna topoisomerase 2-like
SSHrefM3_contig_8279	ras-related protein rabb1b-like	SSHrefM3_contig_3132	kda heat shock mitochondrial-like	SSHrefM3_contig_7987	protein phosphatase 2c 37-like	SSHrefM3_contig_164	nicotinate phosphoribosyltransferase-like
SSHrefM3_contig_4130	methionine aminopeptidase 2b-like isoform x1	SSHrefA3_contig_430	PREDICTED: uncharacterized protein LOC101499518 isoform X1	SSHrefM3_contig_8011	serine-threonine protein plant-	SSHrefM3_contig_6777	vesicle-fusing atpase-like
SSHrefA3_contig_478	dna topoisomerase 2-like	SSHrefM3_contig_5096	sterile alpha motif domain-containing protein	SSHrefA3_contig_1006	pentatricopeptide repeat-containing protein	SSHrefM3_contig_7256	mitogen-activated protein kinase kinase 2-like isoform x1
SSHrefM3_contig_1255	pinin sdk mema protein	SSHrefA3_contig_25	mitochondrial chaperone bcs1	SSHrefM3_contig_4446	u-box domain-containing protein 17-like	SSHrefM3_contig_69	gdsl esterase lipase
SSHrefM3_contig_10318	probable protein phosphatase 2c 68	SSHrefM3_contig_5581	zeaxanthin chloroplastic-like	SSHrefM3_contig_1023	probable receptor-like protein kinase at5g47070-like isoform x1	SSHrefM3_contig_3820	hypothetical protein MTR_1g082900
SSHrefM3_contig_1527	deoxycytidine kinase	SSHrefM3_contig_7840	auxin efflux carrier family protein	SSHrefM3_contig_2463	red chlorophyll catabolite chloroplastic-like	SSHrefM3_contig_647	thiosulfate sulfurtransferase chloroplastic-like
SSHrefM3_contig_206	probable glutathione s-transferase-like	SSHrefM3_contig_742	dead-box atp-dependent rna helicase 8-like	SSHrefM3_contig_714	protein aspartic protease in guard cell 1-like	SSHrefM3_contig_7390	dna-directed rna polymerases and iii subunit rpabc1-like
SSHrefM3_contig_7442	udp-glucose 4-epimerase gepi48-like	SSHrefW3_contig_223	la-related protein 1c-like	SSHrefM3_contig_2783	phosphatidate phosphatase pah1-like	SSHrefM3_contig_2689	50s ribosomal protein chloroplastic-like
SSHrefM3_contig_7312	f-box protein skip1-like	SSHrefM3_contig_9071	1-acyl-sn-glycerol-3-phosphate acyltransferase 2-like	SSHrefM3_contig_1067	dentin sialophosphoprotein isoform x1	SSHrefM3_contig_8719	lysine histidine transporter 1-like
SSHrefM3_contig_6237	heme-binding-like protein chloroplastic-like	SSHrefM3_contig_5953	atp synthase subunit b chloroplastic-like	SSHrefM3_contig_944	amino acid permease 3-like isoform x1	SSHrefA3_contig_52	60s ribosomal protein l44-like
SSHrefM3_contig_5677	nadph-dependent 1-acyldihydroxyacetone phosphate reductase-like	SSHrefM3_contig_2754	rhodanese-like domain-containing protein chloroplastic-like	SSHrefM3_contig_2258	beta-amylase chloroplastic-like	SSHrefM3_contig_48	exocyst complex component exo70b1-like
SSHrefM3_contig_1067	dentin sialophosphoprotein isoform x1	SSHrefM3_contig_239	sumo-activating enzyme subunit 1a-like	SSHrefM3_contig_8706	quinone oxidoreductase-like protein chloroplastic-like	SSHrefA3_contig_92	phospho-2-dehydro-3-deoxyheptonate aldolase chloroplastic-like
SSHrefM3_contig_1437	aryl-alcohol dehydrogenase -like isoform x1	SSHrefM3_contig_2075	chlorophyll a-b binding protein chloroplastic-like	SSHrefM3_contig_8781	tetratricopeptide repeat -like superfamily isoform 1	SSHrefM3_contig_580	ll-diaminopimelate chloroplastic-like
SSHrefM3_contig_9470	ribose-phosphate pyrophosphokinase chloroplastic-like	SSHrefA3_contig_530	---NA---	SSHrefW3_contig_2804	probable ccr4-associated factor 1 homolog 7-like	SSHrefM3_contig_3083	serine racemase
SSHrefM3_contig_4544	protein kinase g11a-like	SSHrefM3_contig_1899	cbl-interacting protein kinase 2-like	SSHrefM3_contig_4013	sucrose transport	SSHrefM3_contig_1401	1-aminocyclopropane-1-carboxylate oxidase-like protein
SSHrefM3_contig_8823	bag family molecular chaperone regulator 4-like	SSHrefM3_contig_1363	ypt rab-gap domain of gyp1p superfamily protein isoform 1	SSHrefM3_contig_441	glutamic acid-rich isoform x1	SSHrefM3_contig_1410	alpha-amylase subtilisin inhibitor-like
SSHrefM3_contig_10167	late embryogenesis abundant hydroxyproline-rich glycoprotein isoform 1	SSHrefM3_contig_6908	ubiquitin family protein	SSHrefM3_contig_816	probable nucleoredoxin 1-like	SSHrefM3_contig_926	synaptotagmin-2-like isoform x2
SSHrefM3_contig_1417	sodium calcium exchanger family protein calcium-binding ef hand family protein isoform 1	SSHrefW3_contig_2742	bidirectional sugar transporter sweet10-like	SSHrefM3_contig_424	golgin candidate 5	SSHrefM3_contig_1154	mitochondrial transcription termination factor family protein isoform 2
SSHrefM3_contig_5781	superoxide dismutase	SSHrefM3_contig_605	glycosyltransferase 2	SSHrefM3_contig_841	pentatricopeptide repeat-containing protein mitochondrial-like	SSHrefW3_contig_2792	---NA---
SSHrefM3_contig_9031	nascent polypeptide-associated complex subunit alpha-like	SSHrefM3_contig_5917	nadh dehydrogenase	SSHrefM3_contig_6661	chaperone protein dnaj	SSHrefM3_contig_9744	f-box fbd lrr-repeat protein
SSHrefM3_contig_489	transmembrane protein 147	SSHrefM3_contig_295	pyruvate cytosolic isozyme-like	SSHrefW3_contig_3	cbl-interacting serine threonine-protein kinase 1-like	SSHrefW3_contig_1869	phagocytic receptor 1b-like
SSHrefM3_contig_7856	peptidase m20 m25 m40 family protein	SSHrefM3_contig_4705	translocation protein sec63 homolog	SSHrefM3_contig_5055	nucleosome assembly protein 1-like 1-like	SSHrefA3_contig_67	e3 ubiquitin-protein ligase rnf181-like
SSHrefM3_contig_2021	protein argonaute 2-like	SSHrefA3_contig_914	PREDICTED: uncharacterized protein LOC101490978	SSHrefW3_contig_2249	tmv resistance protein n-like	SSHrefM3_contig_954	protein vip1-like
SSHrefM3_contig_2062	k(+) efflux antiporter chloroplastic-like	SSHrefM3_contig_9147	eukaryotic translation initiation factor 3 subunit a-like	SSHrefM3_contig_2850	dna-binding protein escarola-like	SSHrefM3_contig_329	abscisic acid stress ripening protein
SSHrefW3_contig_890	dna-directed rna polymerase iii subunit rpc10-like	SSHrefM3_contig_5781	superoxide dismutase	SSHrefW3_contig_278	probable ubiquitin-conjugating enzyme e2 25	SSHrefM3_contig_109	pleiotropic drug resistance protein 1-like
SSHrefM3_contig_2378	phospho-2-dehydro-3-deoxyheptonate aldolase chloroplastic-like	SSHrefM3_contig_2814	probable pectinesterase pectinesterase inhibitor 40-like	SSHrefW3_contig_68	---NA---	SSHrefM3_contig_2417	ribulose bisphosphate carboxylase oxygenase activase chloroplastic-like
SSHrefA3_contig_182	atp binding	SSHrefM3_contig_1580	proline synthase co-transcribed bacterial homolog	SSHrefM3_contig_9904	calmodulin-lysine n-methyltransferase-like	SSHrefM3_contig_4540	sister chromatid cohesion protein pds5-like protein
SSHrefA3_contig_420	atp synthase subunit mitochondrial-like	SSHrefM3_contig_8010	protein yls7-like	SSHrefM3_contig_1417	sodium calcium exchanger family protein calcium-binding ef hand family protein isoform 1	SSHrefM3_contig_1649	probable aspartyl aminopeptidase-like
SSHrefM3_contig_8656	abc transporter b family member 20-like	SSHrefM3_contig_3887	blue-light photoreceptor phr2-like	SSHrefM3_contig_1937	pheophorbide a chloroplastic-like	SSHrefM3_contig_2272	tetratricopeptide repeat protein 13-like
SSHrefM3_contig_6846	polygalacturonase inhibitor 2-like	SSHrefM3_contig_92	reticuline oxidase-like	SSHrefM3_contig_2852	tubulin gamma-2 chain	SSHrefM3_contig_996	tyrosine--trna ligase-like
SSHrefM3_contig_1804	dna repair atpase-related family protein	SSHrefM3_contig_44	tubulin alpha chain	SSHrefM3_contig_2728	bzip transcription factor family protein	SSHrefM3_contig_8534	chaperone activators
SSHrefM3_contig_8927	ras-related protein rabd2c	SSHrefM3_contig_8552	peptidyl-prolyl cis-trans isomerase chloroplastic-like	SSHrefM3_contig_8850	ring finger and transmembrane domain-containing protein 2-like	SSHrefM3_contig_3475	auxin-induced protein
SSHrefM3_contig_2369	lag1 longevity assurance homolog 3-like	SSHrefM3_contig_1488	dna-damage-repair toleration protein drt100-like	SSHrefM3_contig_5795	actin-7-like	SSHrefM3_contig_3187	abc1 family protein
SSHrefM3_contig_1190	kelch domain-containing protein 4-like isoform x2	SSHrefM3_contig_2082	solanesyl diphosphate synthase chloroplastic mitochondrial-like	SSHrefA3_contig_111	histidine kinase 5-like	SSHrefM3_contig_52	40s ribosomal protein s10-like
SSHrefM3_contig_1201	atp synthase subunit mitochondrial-like	SSHrefM3_contig_4997	probable not transcription complex subunit vip2-like isoform x2	SSHrefM3_contig_8198	carbonic anhydrase	SSHrefM3_contig_2219	uncharacterized loc101209189
SSHrefM3_contig_966	at-rich interactive domain-containing protein 2	SSHrefM3_contig_2251	thylakoid lumenal protein chloroplastic-like	SSHrefM3_contig_1396	mitochondrial transcription termination factor family protein	SSHrefM3_contig_1531	thioredoxin family protein
SSHrefM3_contig_2924	bag family molecular chaperone regulator 6-like	SSHrefM3_contig_7576	probable e3 ubiquitin-protein ligase herc2-like	SSHrefM3_contig_2310	lrr receptor-like serine threonine-protein kinase fei 1-like	SSHrefA3_contig_533	cellular nucleic acid-binding protein
SSHrefM3_contig_291	syntaxin-121-like	SSHrefW3_contig_635	40s ribosomal protein s24-1	SSHrefM3_contig_3829	pre-mrna-splicing factor 38a-like	SSHrefA3_contig_375	stress-induced receptor-like kinase precursor
SSHrefM3_contig_2693	rna-binding protein luc7-like 2-like	SSHrefM3_contig_9362	probable ribose-5-phosphate isomerase-like	SSHrefM3_contig_9405	tho complex subunit 2-like	SSHrefW3_contig_319	bel1-like homeodomain protein 3-like isoform x1
SSHrefW3_contig_68	---NA---	SSHrefA3_contig_92	phospho-2-dehydro-3-deoxyheptonate aldolase chloroplastic-like	SSHrefM3_contig_3784	rna-binding asch domain protein isoform 2	SSHrefM3_contig_1187	cysteine-rich receptor-like protein kinase
SSHrefM3_contig_10281	hypothetical protein MTR_8g106520	SSHrefW3_contig_2311	conserved peptide upstream open reading frame 16	SSHrefM3_contig_1876	ataxin-3 homolog	SSHrefA3_contig_162	l-idonate 5-dehydrogenase-like
SSHrefM3_contig_9293	bifunctional glutamate proline--trna ligase-like	SSHrefW3_contig_199	hydrolase	SSHrefM3_contig_3017	protein da1-related 1-like isoform x1	SSHrefA3_contig_325	hypothetical protein MTR_3g070700
SSHrefM3_contig_6533	atp-dependent clp protease proteolytic subunit chloroplastic-like	SSHrefM3_contig_3624	adenosine kinase 2-like	SSHrefW3_contig_2137	plant transposase (ptta en spm family)	SSHrefW3_contig_1590	ubiquitin-activating enzyme e1 1
SSHrefM3_contig_302	ribokinase-like isoform x2	SSHrefM3_contig_1826	tubulin beta chain	SSHrefM3_contig_7419	serine-rich adhesin for platelets-like isoform x4	SSHrefM3_contig_662	magnesium transporter mrs2-5-like
SSHrefW3_contig_2804	probable ccr4-associated factor 1 homolog 7-like	SSHrefW3_contig_805	nadh dehydrogenase	SSHrefA3_contig_813	vacuolar atpase assembly integral membrane protein vma21-like domain isoform 1	SSHrefW3_contig_68	---NA---
SSHrefM3_contig_9301	cathepsin b-like	SSHrefM3_contig_6160	dcn1-like protein 4	SSHrefM3_contig_5443	u-box domain-containing protein 4-like	SSHrefM3_contig_1782	3-ketoacyl- synthase 10-like
SSHrefM3_contig_9316	nicotianamine synthase-like	SSHrefM3_contig_265	30s ribosomal protein chloroplastic-like	SSHrefM3_contig_8942	probable protein s-acyltransferase 7	SSHrefM3_contig_7514	adp-ribosylation factor-like protein 8a-like
SSHrefM3_contig_956	snf2 domain-containing protein helicase domain-containing protein isoform 1	SSHrefW3_contig_2056	---NA---	SSHrefM3_contig_1414	uroporphyrinogen decarboxylase chloroplastic-like	SSHrefM3_contig_7274	probable calcium-binding protein cml45-like
SSHrefM3_contig_1532	ctd small phosphatase-like protein 2-like isoform x1	SSHrefM3_contig_3558	40s ribosomal protein s5-like	SSHrefM3_contig_5397	probable protein phosphatase 2c 26-like	SSHrefM3_contig_1194	kynurenine formamidase-like
SSHrefM3_contig_9258	gdp-l-fucose synthase 2-like	SSHrefM3_contig_681	homeotic protein proboscipedia-like	SSHrefM3_contig_2122	activating signal cointegrator 1	SSHrefM3_contig_4743	26s proteasome non-atpase regulatory subunit 9-like
SSHrefW3_contig_1005	enhancer of yellow 2 transcription factor homolog	SSHrefM3_contig_9960	serine threonine-protein phosphatase 6 regulatory ankyrin repeat subunit a-like	SSHrefM3_contig_2040	licodione synthase-like	SSHrefM3_contig_6237	heme-binding-like protein chloroplastic-like
SSHrefM3_contig_5327	actin cytoskeleton-regulatory complex protein isoform 1	SSHrefW3_contig_43	elongation factor 1-alpha-like	SSHrefM3_contig_1322	uncharacterized wd repeat-containing isoform x1	SSHrefM3_contig_2389	atp-dependent zinc metalloprotease ftsh chloroplastic-like
SSHrefM3_contig_3256	cytosolic fe-s cluster assembly factor nbp35	SSHrefM3_contig_657	carbonic anhydrase	SSHrefA3_contig_609	ethylene-responsive transcription factor 3-like	SSHrefM3_contig_367	prolyl 4-hydroxylase alpha subunit-like protein
SSHrefM3_contig_2513	receptor-like protein kinase feronia-like	SSHrefM3_contig_803	4-hydroxy-tetrahydrodipicolinate reductase chloroplastic-like	SSHrefM3_contig_669	probable serine threonine-protein kinase wnk4	SSHrefM3_contig_194	protease do-like chloroplastic-like
SSHrefM3_contig_7914	anthocyanidin 3-o-glucosyltransferase 2-like	SSHrefW3_contig_1884	agglutinin-like protein isoform 1	SSHrefM3_contig_2141	topless-related protein 4-like isoform x1	SSHrefM3_contig_2439	late embryogenesis abundant group 2 isoform 1
SSHrefM3_contig_6806	probable s-acyltransferase at2g14255-like	SSHrefM3_contig_9934	u1 small nuclear ribonucleoprotein 70 kda	SSHrefM3_contig_6620	nad kinase 1-like	SSHrefM3_contig_274	cysteine-rich receptor-like protein kinase 10-like
SSHrefM3_contig_665	chitinase-like isoform x1	SSHrefM3_contig_5304	citrate glyoxysomal-like	SSHrefM3_contig_7013	calmodulin binding protein	SSHrefW3_contig_1832	zinc finger ccch domain-containing protein 44-like isoform x1
SSHrefM3_contig_1880	gdsl esterase lipase cprd49-like	SSHrefM3_contig_5726	spermine synthase-like	SSHrefM3_contig_7976	senescence-associated family protein	SSHrefM3_contig_10316	protein o-glucosyltransferase 1-like
SSHrefM3_contig_1750	chaperone protein chloroplastic-like isoform x1	SSHrefM3_contig_1396	mitochondrial transcription termination factor family protein	SSHrefA3_contig_348	probable serine threonine-protein kinase kinx-like isoform x2	SSHrefA3_contig_160	---NA---
SSHrefM3_contig_3190	PREDICTED: uncharacterized protein LOC101505025	SSHrefM3_contig_3617	axoneme-associated protein mst101 -like	SSHrefA3_contig_1269	u2 snrnp-associated surp motif-containing	SSHrefM3_contig_8292	hypothetical protein MTR_6g023580
SSHrefM3_contig_75	dead-box atp-dependent rna helicase 38-like	SSHrefM3_contig_7390	dna-directed rna polymerases and iii subunit rpabc1-like	SSHrefW3_contig_60	iaa-alanine resistance protein 1	SSHrefM3_contig_472	protein translocase subunit chloroplastic-like isoform x1
SSHrefM3_contig_215	aspartic proteinase	SSHrefM3_contig_2505	vesicle transport v-snare 13-like	SSHrefM3_contig_4735	heme-binding-like protein	SSHrefM3_contig_1846	integral membrane protein hemolysin- isoform 1
SSHrefM3_contig_1244	serine threonine-protein kinase pbs1	SSHrefM3_contig_7522	btb poz domain-containing protein npy4	SSHrefM3_contig_10273	mitochondrial import receptor subunit tom40-1-like	SSHrefM3_contig_2334	inactive poly
SSHrefM3_contig_2736	methyltransferase ddb_g0268948-like	SSHrefM3_contig_10341	PREDICTED: uncharacterized protein LOC101512480	SSHrefM3_contig_284	serine carboxypeptidase-like 49-like	SSHrefA3_contig_947	coatomer subunit gamma
SSHrefM3_contig_5640	uncharacterized loc101214536	SSHrefM3_contig_3852	peptidyl-prolyl cis-trans chloroplastic-like	SSHrefM3_contig_1607	u-box domain-containing protein 4-like	SSHrefM3_contig_6661	chaperone protein dnaj
SSHrefM3_contig_713	aspartic proteinase asp1-like	SSHrefA3_contig_82	---NA---	SSHrefM3_contig_2983	probable polygalacturonase at1g80170-like	SSHrefA3_contig_236	PREDICTED: uncharacterized protein LOC101506844
SSHrefM3_contig_1616	ras-related protein rhn1-like	SSHrefM3_contig_3323	glucan endo- -beta-glucosidase 7-like isoform x1	SSHrefM3_contig_1934	phosphoglycerate bisphosphoglycerate mutase family protein isoform 1	SSHrefW3_contig_2137	plant transposase (ptta en spm family)
SSHrefM3_contig_3852	peptidyl-prolyl cis-trans chloroplastic-like	SSHrefM3_contig_573	probable carboxylesterase 12-like	SSHrefM3_contig_573	probable carboxylesterase 12-like	SSHrefM3_contig_4139	zinc finger 1 homolog
SSHrefM3_contig_2266	protein phloem protein 2-like a10-like	SSHrefM3_contig_6926	nudix hydrolase 8-like	SSHrefM3_contig_760	zinc- peroxisomal-like	SSHrefW3_contig_1617	cation transport regulator-like protein 2
SSHrefM3_contig_4756	proteasome subunit alpha type-6-like	SSHrefM3_contig_4845	ring finger isoform 1	SSHrefM3_contig_2855	uv-stimulated scaffold protein a homolog	SSHrefM3_contig_2961	PREDICTED: uncharacterized protein LOC101502808
SSHrefM3_contig_2353	bzip transcription factor	SSHrefM3_contig_7804	protein notum homolog isoform x1	SSHrefM3_contig_465	adenosylhomocysteinase-like	SSHrefM3_contig_1576	ribonuclease uk114-like
SSHrefM3_contig_6678	nac transcription factor 29-like	SSHrefW3_contig_373	protein phloem protein 2-like a9-like	SSHrefM3_contig_1872	probable sulfate transporter -like	SSHrefM3_contig_3746	adp-ribosylation factor-like protein 5
SSHrefM3_contig_142	signal recognition particle 54 kda protein 2-like	SSHrefA3_contig_444	heavy metal-associated isoprenylated plant protein 26	SSHrefM3_contig_6868	copper-transporting atpase ran1-like	SSHrefM3_contig_1704	lanc-like protein 2-like
SSHrefM3_contig_1254	rna demethylase alkbh5-like	SSHrefM3_contig_7725	cinnamyl alcohol dehydrogenase	SSHrefM3_contig_824	uncharacterized loc101221615	SSHrefA3_contig_841	protein frigida-like
SSHrefM3_contig_2310	lrr receptor-like serine threonine-protein kinase fei 1-like	SSHrefM3_contig_3384	act domain repeat 3 isoform 1	SSHrefM3_contig_6185	f-box kelch-repeat protein at1g80440-like	SSHrefM3_contig_2001	d-xylose-proton symporter-like 2
SSHrefM3_contig_1396	mitochondrial transcription termination factor family protein	SSHrefM3_contig_27	60s ribosomal protein l13a-4-like	SSHrefM3_contig_5574	senescence-associated carboxylesterase 101-like	SSHrefM3_contig_2237	gdsl esterase lipase at4g10955-like isoform x2
SSHrefM3_contig_6521	cold-regulated 413 plasma membrane protein 2-like	SSHrefM3_contig_461	udp-glycosyltransferase 85a5-like	SSHrefM3_contig_3115	transcription initiation factor tfiid subunit 11	SSHrefM3_contig_1475	myb-like transcription factor
SSHrefA3_contig_27	dag chloroplast	SSHrefM3_contig_7650	probable carotenoid cleavage dioxygenase chloroplastic-like	SSHrefM3_contig_2761	PREDICTED: uncharacterized protein LOC101496404 isoform X2	SSHrefA3_contig_140	---NA---
SSHrefM3_contig_1709	protein disulfide-isomerase-like	SSHrefM3_contig_5084	n-alpha-acetyltransferase auxiliary subunit-like	SSHrefM3_contig_7039	protein iq-domain 31-like isoform x1	SSHrefM3_contig_4024	hypothetical protein MTR_1g098250
SSHrefM3_contig_10245	3-hydroxyisobutyryl- hydrolase-like protein mitochondrial-like isoform 1	SSHrefM3_contig_8124	two-pore potassium channel 1-like	SSHrefM3_contig_44	tubulin alpha chain	SSHrefM3_contig_3060	ubiquitin carboxyl-terminal hydrolase 3-like
SSHrefM3_contig_2136	sodium pyruvate cotransporter chloroplastic-like	SSHrefA3_contig_236	PREDICTED: uncharacterized protein LOC101506844	SSHrefM3_contig_11	calmodulin-binding protein	SSHrefM3_contig_2356	methyltransferase-like protein 7a-like
SSHrefA3_contig_630	hypothetical chloroplast rf68	SSHrefA3_contig_510	kinesin-4-like	SSHrefM3_contig_7578	isoflavone reductase-like	SSHrefM3_contig_6638	probable serine threonine-protein kinase at1g09600-like
SSHrefA3_contig_438	ribulose bisphosphate carboxylase small chain 3a	SSHrefW3_contig_617	40s ribosomal protein s14-like	SSHrefM3_contig_1566	protein mei2-like 2-like	SSHrefM3_contig_977	uncharacterized loc101211925
SSHrefM3_contig_6437	probable glutathione s-transferase-like	SSHrefM3_contig_4645	choline-phosphate cytidylyltransferase b-like	SSHrefM3_contig_8922	probable protein phosphatase 2c 60	SSHrefW3_contig_803	ubiquitin-fold modifier 1
SSHrefM3_contig_1170	short-chain dehydrogenase tic chloroplastic-like	SSHrefM3_contig_2538	long chain base biosynthesis protein 2a-like	SSHrefM3_contig_6547	sar dna-binding protein-1	SSHrefM3_contig_868	rna polymerase sigma factor sigc-like
SSHrefM3_contig_8248	chaperone protein chloroplastic-like	SSHrefM3_contig_255	aspartate--trna cytoplasmic-like	SSHrefM3_contig_5753	cytospin-a-like isoformx1	SSHrefM3_contig_9907	hypothetical protein MTR_8g075960
SSHrefM3_contig_7796	nac transcription factor 29-like	SSHrefM3_contig_5345	cell division protein homolog chloroplastic-like	SSHrefM3_contig_9325	atp-dependent clp protease proteolytic subunit-related protein chloroplastic-like	SSHrefW3_contig_236	---NA---
SSHrefM3_contig_572	cell number regulator 1-like	SSHrefM3_contig_1034	short-chain type dehydrogenase reductase-like	SSHrefW3_contig_1821	---NA---	SSHrefM3_contig_5415	50s ribosomal protein chloroplastic-like
SSHrefA3_contig_612	---NA---	SSHrefA3_contig_750	progesterone 5-beta-reductase	SSHrefM3_contig_7272	protein chloroplast import apparatus 2-like	SSHrefM3_contig_5339	protein sec13 homolog
SSHrefM3_contig_5510	beta- -galactosyltransferase 7-like isoform x2	SSHrefM3_contig_9031	nascent polypeptide-associated complex subunit alpha-like	SSHrefM3_contig_7746	phosphatidylinositol 3- root isoform	SSHrefM3_contig_2871	nadh dehydrogenase
SSHrefM3_contig_705	cell division cycle atpase-like	SSHrefM3_contig_10049	homeobox-leucine zipper protein athb-6-like	SSHrefM3_contig_582	hva22-like protein a	SSHrefM3_contig_3361	4-coumarate-- ligase-like 5-like
SSHrefM3_contig_2285	PREDICTED: uncharacterized protein LOC101514755 isoform X2	SSHrefM3_contig_7430	far upstream element-binding protein	SSHrefM3_contig_716	6-phosphofructokinase 3-like	SSHrefM3_contig_4099	frigida-like protein 4a-like
SSHrefM3_contig_325	uncharacterized aarf domain-containing protein kinase chloroplastic-like	SSHrefM3_contig_10284	eukaryotic peptide chain release factor gtp-binding subunit erf3a-like isoform x1	SSHrefM3_contig_5461	hypothetical protein MTR_3g070090	SSHrefM3_contig_1121	gibberellin receptor gid1b-like
SSHrefM3_contig_1667	gpn-loop gtpase 3 homolog isoform x1	SSHrefM3_contig_889	aspartate aminotransferase	SSHrefM3_contig_5187	uridine 5 -monophosphate synthase-like	SSHrefM3_contig_2569	phagocytic receptor 1b-like
SSHrefM3_contig_2088	casein kinase ii subunit beta-like isoform x2	SSHrefW3_contig_2401	enhancer of mrna-decapping protein 4-like	SSHrefM3_contig_4325	dentin sialophospho isoform x1	SSHrefM3_contig_6979	zinc finger family protein
SSHrefM3_contig_7733	upf0483 protein cg5412-like	SSHrefM3_contig_1235	splicing factor 3b subunit 3-like	SSHrefM3_contig_94	mitogen-activated protein kinase kinase 2-like isoform x1	SSHrefM3_contig_1884	delta-1-pyrroline-5-carboxylate synthase-like isoform x2
SSHrefM3_contig_3006	abc transporter f family member 4-like	SSHrefM3_contig_3010	gtpase era-like	SSHrefM3_contig_986	lipoyl chloroplastic-like	SSHrefM3_contig_10074	retrotransposon-like protein 1-like
SSHrefM3_contig_5476	60s ribosomal protein l10a-1-like	SSHrefM3_contig_7462	protein fam63b-like	SSHrefM3_contig_8505	rna-binding protein ews-like	SSHrefM3_contig_10029	magnesium transporter mrs2-4-like
SSHrefM3_contig_7017	two-component response regulator arr5-like	SSHrefM3_contig_1027	syntaxin-71-like	SSHrefM3_contig_8635	#NAME?	SSHrefW3_contig_1062	transcription factor asg4-like
SSHrefM3_contig_609	beta-glucosidase-like chloroplastic-like	SSHrefM3_contig_121	glucose-1-phosphate adenylyltransferase small subunit chloroplastic-like	SSHrefM3_contig_10089	dnaj homolog subfamily c member 2-like	SSHrefW3_contig_2856	hypothetical protein MTR_5g008210
SSHrefW3_contig_60	iaa-alanine resistance protein 1	SSHrefM3_contig_4038	protein fam188a-like	SSHrefM3_contig_8002	26s proteasome non-atpase regulatory subunit 7 homolog a-like	SSHrefM3_contig_2527	monoglyceride lipase
SSHrefM3_contig_2252	flavin-containing monooxygenase fmo gs-ox-like 3-like	SSHrefM3_contig_2237	gdsl esterase lipase at4g10955-like isoform x2	SSHrefM3_contig_3061	acyl-coenzyme a oxidase peroxisomal-like	SSHrefM3_contig_8644	chitinase-like protein 1
SSHrefA3_contig_34	probable atp synthase 24 kda mitochondrial-like	SSHrefM3_contig_10183	30s ribosomal protein s6 chloroplastic-like	SSHrefM3_contig_5031	transcription factor bhlh122-like isoform x1	SSHrefA3_contig_247	gdsl esterase lipase at4g10955-like
SSHrefM3_contig_3070	probable mannitol dehydrogenase-like	SSHrefW3_contig_415	splicing factor 3b subunit 5 rds3 complex subunit 10	SSHrefM3_contig_248	uncharacterized loc101206989	SSHrefM3_contig_1747	cleft lip and palate transmembrane protein 1 homolog
SSHrefM3_contig_633	sar dna-binding protein-1	SSHrefA3_contig_841	protein frigida-like	SSHrefM3_contig_1886	ribulose bisphosphate carboxylase oxygenase activase chloroplastic-like	SSHrefM3_contig_4116	2-hydroxyisoflavanone dehydratase-like
SSHrefM3_contig_7039	protein iq-domain 31-like isoform x1	SSHrefM3_contig_10052	ras-related protein rab11a-like	SSHrefW3_contig_1649	homeobox-leucine zipper protein athb-12-like	SSHrefM3_contig_2893	u2 small nuclear ribonucleoprotein b -like
SSHrefM3_contig_39	d-3-phosphoglycerate dehydrogenase-like isoform x2	SSHrefA3_contig_1077	---NA---	SSHrefA3_contig_844	nuclease harbi1-like	SSHrefM3_contig_1891	protein ltv1 homolog
SSHrefM3_contig_3787	rna-binding protein 42-like	SSHrefM3_contig_3964	phosphoenolpyruvate carboxylase 4-like	SSHrefM3_contig_1721	uncharacterized loc101217293	SSHrefM3_contig_1273	glucose-induced degradation protein 8 homolog isoform x1
SSHrefM3_contig_3060	ubiquitin carboxyl-terminal hydrolase 3-like	SSHrefW3_contig_745	---NA---	SSHrefA3_contig_814	ripening regulated protein ddtfr8	SSHrefW3_contig_373	protein phloem protein 2-like a9-like
SSHrefW3_contig_1035	low-temperature-induced 65 kda protein	SSHrefM3_contig_5728	splicing factor 3a subunit 3-like	SSHrefM3_contig_2587	membrane-bound transcription factor site-1 protease-like	SSHrefM3_contig_8043	krr1 small subunit processome component homolog
SSHrefM3_contig_1306	basic 7s globulin-like	SSHrefM3_contig_2873	protein scai-like	SSHrefA3_contig_134	---NA---	SSHrefM3_contig_385	hypothetical protein MTR_2g037940
SSHrefW3_contig_27	dynein light chain flagellar outer arm-like	SSHrefM3_contig_1903	ran-binding protein 10-like	SSHrefM3_contig_731	l-type lectin-domain containing receptor kinase -like	SSHrefW3_contig_756	hypothetical protein MTR_080s0045
SSHrefW3_contig_1743	probable adp-ribosylation factor gtpase-activating protein agd5-like isoform x1	SSHrefM3_contig_207	cytochrome p450	SSHrefM3_contig_1673	upf0586 protein c9orf41 homolog isoform x1	SSHrefM3_contig_8906	PREDICTED: uncharacterized protein LOC101511104 isoform X1
SSHrefM3_contig_3798	gdp-mannose -epimerase 1-like	SSHrefM3_contig_1070	subtilisin-like protease	SSHrefM3_contig_1820	duf21 domain-containing protein at1g47330-like	SSHrefM3_contig_245	vacuolar protein
SSHrefA3_contig_558	cyclic dof factor 3-like	SSHrefW3_contig_5	transcriptional corepressor seuss-like	SSHrefM3_contig_3482	chlorophyllase- chloroplastic-like	SSHrefM3_contig_2126	snap25 homologous protein snap33-like
SSHrefM3_contig_335	cyclin-d1-binding protein 1 homolog	SSHrefM3_contig_266	probable 1-acyl-sn-glycerol-3-phosphate acyltransferase 4-like	SSHrefM3_contig_9810	PREDICTED: uncharacterized protein LOC101493581	SSHrefM3_contig_654	duf246 domain-containing protein
SSHrefM3_contig_6000	dna repair atpase-related family protein	SSHrefM3_contig_8927	ras-related protein rabd2c	SSHrefM3_contig_8790	probable proteasome inhibitor-like	SSHrefM3_contig_152	gamma aminobutyrate transaminase chloroplastic
SSHrefA3_contig_547	---NA---	SSHrefM3_contig_9241	carbon catabolite repressor protein 4 homolog 1-like	SSHrefM3_contig_2564	d-tagatose- -bisphosphate aldolase subunit gaty	SSHrefM3_contig_9026	alpha-l-arabinofuranosidase 1-like
SSHrefM3_contig_2224	gpcr-type g protein 1	SSHrefM3_contig_2524	elongation factor 1-alpha-like	SSHrefM3_contig_3041	tubulin alpha-3 chain-like	SSHrefW3_contig_934	PREDICTED: uncharacterized protein LOC101493459
SSHrefM3_contig_708	hypersensitive-induced response protein 4-like	SSHrefA3_contig_241	zinc finger family protein	SSHrefM3_contig_235	general transcription factor iie subunit 1-like	SSHrefM3_contig_3260	hypothetical protein MTR_1g016360
SSHrefM3_contig_1531	thioredoxin family protein	SSHrefM3_contig_2378	phospho-2-dehydro-3-deoxyheptonate aldolase chloroplastic-like	SSHrefM3_contig_1083	cysteine synthase	SSHrefW3_contig_56	---NA---
SSHrefM3_contig_8392	e3 ubiquitin-protein ligase atl6-like	SSHrefM3_contig_2275	zeaxanthin chloroplastic-like	SSHrefM3_contig_1283	dnaj homolog subfamily b member 13-like	SSHrefW3_contig_291	mediator-associated protein 1-like
SSHrefM3_contig_711	protein argonaute 1-like	SSHrefM3_contig_7133	nad -binding rossmann-fold superfamily protein	SSHrefM3_contig_106	zinc transporter 2-like	SSHrefM3_contig_375	zinc finger family protein
SSHrefM3_contig_10330	pectinesterase 3-like	SSHrefM3_contig_610	eukaryotic translation initiation factor 3 subunit k-like	SSHrefM3_contig_6843	sec1 family transport protein sly1-like	SSHrefM3_contig_4513	atp synthase gamma chloroplastic-like
SSHrefW3_contig_736	bidirectional sugar transporter sweet14-like	SSHrefM3_contig_5327	actin cytoskeleton-regulatory complex protein isoform 1	SSHrefM3_contig_5832	u5 small nuclear ribonucleoprotein 40 kda	SSHrefM3_contig_2748	guanylate kinase
SSHrefM3_contig_250	protein starmaker-like isoform x1	SSHrefM3_contig_692	ribosomal protein mitochondrial	SSHrefM3_contig_4004	tetratricopeptide repeat	SSHrefW3_contig_2301	eukaryotic peptide chain release factor subunit 1-3-like
SSHrefM3_contig_9651	signal peptide peptidase-like 4-like	SSHrefM3_contig_1305	transmembrane protein 45b-like	SSHrefM3_contig_1153	leucine-rich repeat receptor-like tyrosine-protein kinase at2g41820-like	SSHrefM3_contig_734	acetyl-coenzyme a carboxylase carboxyl transferase subunit chloroplastic
SSHrefM3_contig_9330	pre-mrna-splicing factor sf2	SSHrefW3_contig_2101	leucine-rich repeat family	SSHrefA3_contig_42	phototropin-2-like isoform x1	SSHrefM3_contig_8059	elongation factor 1-beta 2-like
SSHrefW3_contig_145	---NA---	SSHrefM3_contig_7451	gdt1-like protein chloroplastic isoform x1	SSHrefM3_contig_2557	uncharacterized loc101216982	SSHrefA3_contig_127	sulfite exporter family protein isoform 2
SSHrefM3_contig_43	nonsense-mediated mrna decay protein 2	SSHrefW3_contig_2375	peptidyl-prolyl cis-trans chloroplastic-like	SSHrefM3_contig_76	probable methyltransferase pmt3	SSHrefM3_contig_10399	dirigent protein 19-like
SSHrefM3_contig_9837	auxin-responsive protein iaa9	SSHrefM3_contig_8129	protein tic 20- chloroplastic-like	SSHrefM3_contig_2197	fggy carbohydrate kinase domain-containing isoform x2	SSHrefW3_contig_114	---NA---
SSHrefM3_contig_546	legumin type b-like	SSHrefW3_contig_1629	cbl-interacting serine threonine-protein kinase 7-like	SSHrefM3_contig_8283	protein isoform 1	SSHrefM3_contig_2007	dnaj homolog subfamily b member 4-like
SSHrefM3_contig_2445	4-hydroxyphenylpyruvate dioxygenase-like	SSHrefM3_contig_10286	pre-mrna-splicing factor spf27 homolog	SSHrefM3_contig_1197	xylosyltransferase 1-like	SSHrefM3_contig_5281	udp-n-acetylglucosamine--dolichyl-phosphate n-acetylglucosaminephosphotransferase-like
SSHrefM3_contig_7362	2-c-methyl-d-erythritol 4-phosphate chloroplastic-like	SSHrefM3_contig_10162	monodehydroascorbate chloroplastic-like	SSHrefM3_contig_8221	prolyl 4-hydroxylase subunit alpha-1-like	SSHrefM3_contig_4320	rae1-like protein at1g80670-like
SSHrefW3_contig_121	abc transporter-like protein	SSHrefM3_contig_368	e3 ubiquitin-protein ligase rf298-like	SSHrefM3_contig_2112	embryo defective isoform 1	SSHrefM3_contig_1361	nifu-like protein chloroplastic-like
SSHrefM3_contig_2781	eukaryotic translation initiation factor 3 subunit a	SSHrefM3_contig_3122	peptidyl-prolyl cis-trans isomerase fkbp17- chloroplastic-like	SSHrefM3_contig_1449	beta-amylase-like	SSHrefM3_contig_1581	zinc finger ccch domain-containing protein 18-like
SSHrefW3_contig_2370	PREDICTED: uncharacterized protein LOC101505806	SSHrefM3_contig_6533	atp-dependent clp protease proteolytic subunit chloroplastic-like	SSHrefW3_contig_2614	la-related protein 1c-like	SSHrefM3_contig_953	#NAME?
SSHrefA3_contig_195	chloroplast envelope membrane protein	SSHrefM3_contig_2581	serine threonine-protein phosphatase 2a 65 kda regulatory subunit a beta isoform-like	SSHrefW3_contig_2334	snw ski-interacting	SSHrefM3_contig_9629	hypothetical protein MTR_078s1017
SSHrefM3_contig_2600	methyl- -binding domain-containing protein 2-like	SSHrefM3_contig_1226	myosin-1-like isoform x1	SSHrefM3_contig_9999	importin-5-like	SSHrefA3_contig_485	---NA---
SSHrefW3_contig_803	ubiquitin-fold modifier 1	SSHrefM3_contig_6257	aldose reductase	SSHrefM3_contig_2047	monoglyceride lipase-like	SSHrefM3_contig_1674	PREDICTED: uncharacterized protein LOC101514695
SSHrefM3_contig_3481	stem-specific protein tsjt1-like	SSHrefM3_contig_9874	isoflavone reductase homolog	SSHrefM3_contig_1541	zinc ion binding	SSHrefM3_contig_2568	nucleoporin seh1-like
SSHrefM3_contig_564	ubiquitin 11	SSHrefM3_contig_4116	2-hydroxyisoflavanone dehydratase-like	SSHrefM3_contig_8681	b2 protein	SSHrefM3_contig_1532	ctd small phosphatase-like protein 2-like isoform x1
SSHrefW3_contig_2141	transcription factor bzip63	SSHrefW3_contig_110	at-hook motif nuclear-localized protein 1	SSHrefM3_contig_2271	hypothetical protein MTR_2g089840	SSHrefM3_contig_9547	nad -binding rossmann-fold superfamily protein
SSHrefM3_contig_5281	udp-n-acetylglucosamine--dolichyl-phosphate n-acetylglucosaminephosphotransferase-like	SSHrefA3_contig_822	glucose-6-phosphate isomerase chloroplastic-like	SSHrefM3_contig_18	mitochondrial uncoupling protein 5-like	SSHrefM3_contig_1037	nadh dehydrogenase
SSHrefM3_contig_7810	26s proteasome non-atpase regulatory subunit 10-like	SSHrefM3_contig_8590	trna (guanosine -2 -o)-methyltransferase-like	SSHrefM3_contig_2062	k(+) efflux antiporter chloroplastic-like	SSHrefM3_contig_4574	f-box kelch-repeat protein at3g23880-like
SSHrefM3_contig_4566	regulatory protein npr3-like	SSHrefM3_contig_6985	otu domain-containing protein 6b	SSHrefM3_contig_1106	protein translocase subunit chloroplastic-like	SSHrefM3_contig_9790	ribonucleoside-diphosphate reductase small chain
SSHrefW3_contig_697	mip18 family protein at1g68310-like	SSHrefM3_contig_2198	auxin-induced protein 5ng4-like	SSHrefM3_contig_4725	isoform 2	SSHrefM3_contig_4830	dna polymerase delta subunit
SSHrefM3_contig_6070	probable nucleoredoxin 2	SSHrefM3_contig_1732	transcription elongation factor s-ii-like	SSHrefM3_contig_712	probable serine threonine-protein kinase at1g18390-like isoform x2	SSHrefM3_contig_338	PREDICTED: uncharacterized protein LOC101503512
SSHrefM3_contig_3388	tetratricopeptide repeat protein 33-like	SSHrefM3_contig_5442	proline-rich receptor-like protein kinase perk13-like	SSHrefM3_contig_897	delta -fatty-acid desaturase-like	SSHrefW3_contig_1048	uncharacterized loc101206005
SSHrefW3_contig_458	nuclear export mediator factor nemf-like	SSHrefM3_contig_1968	coatomer subunit gamma-like	SSHrefM3_contig_3943	pyruvate cytosolic isozyme-like	SSHrefM3_contig_1129	nuclear transport factor 2 family protein
SSHrefM3_contig_3054	phosphatidylinositol 4-phosphate 5-kinase 7-like	SSHrefM3_contig_8022	ribonuclease chloroplastic-like	SSHrefM3_contig_766	long-chain-alcohol oxidase fao2-like	SSHrefM3_contig_1703	pre-mrna splicing factor atp-dependent rna helicase-like protein
SSHrefM3_contig_2995	hypothetical protein MTR_8g070480	SSHrefM3_contig_1967	polyol transporter 5-like	SSHrefM3_contig_2386	transducin wd40 repeat-like superfamily protein isoform 2	SSHrefM3_contig_7345	ribosomal rna processing protein 1 homolog
SSHrefM3_contig_7977	hmg-y-related protein a-like	SSHrefM3_contig_1170	short-chain dehydrogenase tic chloroplastic-like	SSHrefM3_contig_783	hypothetical protein PHAVU_001G226100g	SSHrefM3_contig_6704	upf0047 protein
SSHrefM3_contig_1622	protease do-like 7-like	SSHrefW3_contig_736	bidirectional sugar transporter sweet14-like	SSHrefW3_contig_42	regulator of nonsense transcripts upf2-like	SSHrefW3_contig_2846	hypothetical protein PHAVU_009G045600g
SSHrefM3_contig_649	probable xyloglucan endotransglucosylase hydrolase protein 30-like	SSHrefM3_contig_1925	photosystem ii cp47 chlorophyll apoprotein	SSHrefM3_contig_10016	hbs1-like isoform x3	SSHrefM3_contig_6344	aminoacyl trna synthase complex-interacting multifunctional protein 1-like
SSHrefM3_contig_7390	dna-directed rna polymerases and iii subunit rpabc1-like	SSHrefM3_contig_3484	casein kinase i isoform delta-like	SSHrefM3_contig_1564	vacuolar protein sorting-associated protein 16 homolog	SSHrefW3_contig_260	neurofilament medium polypeptide isoform x1
SSHrefA3_contig_378	ribosomal protein s4	SSHrefM3_contig_5321	transmembrane protein 189-like	SSHrefM3_contig_2430	protein lyk5-like	SSHrefM3_contig_232	zinc-binding family protein
SSHrefM3_contig_3822	psbp domain-containing protein chloroplastic	SSHrefM3_contig_8582	aquaporin nip2-1-like	SSHrefM3_contig_10264	ubiquitin fusion degradation protein 1 homolog	SSHrefM3_contig_1616	ras-related protein rhn1-like
SSHrefA3_contig_499	tyrosine dopa decarboxylase	SSHrefM3_contig_920	protein iq-domain 32-like	SSHrefM3_contig_8702	uncharacterized loc101220065	SSHrefM3_contig_1880	gdsl esterase lipase cprd49-like
SSHrefA3_contig_696	---NA---	SSHrefM3_contig_1561	cellulose synthase a catalytic subunit 1	SSHrefA3_contig_10	lob domain-containing protein 1-like	SSHrefM3_contig_428	probable carboxylesterase 15
SSHrefM3_contig_1769	chlorophyll a-b binding protein chloroplastic-like	SSHrefM3_contig_1859	metal tolerance protein c4-like	SSHrefM3_contig_178	hypothetical protein MTR_5g009750	SSHrefA3_contig_710	PREDICTED: uncharacterized protein LOC101498191
SSHrefM3_contig_815	serine threonine-protein phosphatase pp2a catalytic subunit-like	SSHrefM3_contig_9681	surp and g-patch domain-containing protein 1-like isoform x1	SSHrefM3_contig_8322	probable galactose-1-phosphate uridyltransferase-like	SSHrefA3_contig_15	glutaredoxin homolog1
SSHrefM3_contig_7164	ph-response transcription factor pacc rim101 isoform 2	SSHrefW3_contig_2480	cell number regulator 5-like	SSHrefM3_contig_310	2-hydroxymuconate semialdehyde hydrolase-like	SSHrefM3_contig_6846	polygalacturonase inhibitor 2-like
SSHrefM3_contig_1918	carboxymethylenebutenolidase homolog	SSHrefM3_contig_972	aldo-keto reductase-like	SSHrefM3_contig_3058	eukaryotic translation initiation factor 4b1	SSHrefM3_contig_117	nematode resistance hspro2-like
SSHrefM3_contig_4713	gamma-soluble nsf attachment protein	SSHrefM3_contig_219	cyclic nucleotide-gated ion channel 1-like	SSHrefM3_contig_1600	sodium-dependent phosphate transport protein chloroplastic-like	SSHrefM3_contig_8812	gdsl esterase lipase cprd49-like
SSHrefM3_contig_9510	abc transporter g family member 36-like	SSHrefM3_contig_141	wd repeat-containing	SSHrefM3_contig_6141	nadh-plastoquinone oxidoreductase subunit 7	SSHrefM3_contig_9569	kda vesicle transport protein
SSHrefM3_contig_5085	lys-63-specific deubiquitinase brcc36-like	SSHrefM3_contig_6953	peptidyl-trna hydrolase mitochondrial-like	SSHrefM3_contig_9012	translocase of chloroplast 34-like	SSHrefM3_contig_1414	uroporphyrinogen decarboxylase chloroplastic-like
SSHrefM3_contig_6137	4-coumarate-- ligase 1-like	SSHrefM3_contig_9247	40s ribosomal protein s5-like	SSHrefA3_contig_4	probable prefoldin subunit 2-like	SSHrefM3_contig_1088	amidase 1-like
SSHrefM3_contig_2588	peroxisomal fatty acid beta-oxidation multifunctional protein aim1-like	SSHrefM3_contig_9445	blue copper	SSHrefM3_contig_1751	probable serine threonine-protein kinase at1g54610-like	SSHrefM3_contig_5488	haloacid dehalogenase-like hydrolase
SSHrefW3_contig_1894	thaumatin-like protein	SSHrefM3_contig_6248	delta-1-pyrroline-5-carboxylate synthase-like isoform x2	SSHrefM3_contig_2563	prostaglandin e synthase 2-like	SSHrefM3_contig_6505	protein enhanced disease resistance 2-like isoform x1
SSHrefM3_contig_5536	peptide methionine sulfoxide reductase-like	SSHrefA3_contig_550	heat shock 70 kda protein 15-like	SSHrefM3_contig_63	calcium-transporting atpase plasma membrane-type-like	SSHrefM3_contig_827	cold-regulated 413 inner membrane protein chloroplastic-like
SSHrefM3_contig_2771	pre-mrna-splicing factor slu7-like	SSHrefM3_contig_580	ll-diaminopimelate chloroplastic-like	SSHrefA3_contig_230	sentrin-specific protease	SSHrefM3_contig_7696	probable xyloglucan endotransglucosylase hydrolase protein 30-like
SSHrefM3_contig_2196	plasma membrane atpase 4-like	SSHrefM3_contig_1924	nadh-plastoquinone oxidoreductase subunit 5	SSHrefM3_contig_500	probable sugar phosphate phosphate translocator at5g25400	SSHrefM3_contig_600	clathrin assembly protein at5g35200-like
SSHrefM3_contig_3717	probable inorganic phosphate transporter 1-7-like	SSHrefM3_contig_2720	h aca ribonucleoprotein complex subunit 1-like protein 1-like	SSHrefM3_contig_5339	protein sec13 homolog	SSHrefM3_contig_8185	golgin candidate 6-like
SSHrefM3_contig_5452	protein phosphatase 2c 37-like	SSHrefM3_contig_2811	probable exocyst complex component 6-like	SSHrefM3_contig_1534	ankyrin repeat domain-containing protein 2-like	SSHrefM3_contig_692	ribosomal protein mitochondrial
SSHrefM3_contig_2201	eukaryotic translation initiation factor isoform 4g-1-like	SSHrefW3_contig_108	---NA---	SSHrefW3_contig_10	#NAME?	SSHrefM3_contig_5486	peroxidase 4-like
SSHrefM3_contig_750	uncharacterized loc101214727	SSHrefM3_contig_3980	arsenical pump-driving atpase-like	SSHrefM3_contig_1368	uncharacterized membrane	SSHrefM3_contig_3043	probable glutathione s-transferase
SSHrefM3_contig_570	protein phloem protein 2-like a1-like	SSHrefM3_contig_2196	plasma membrane atpase 4-like	SSHrefM3_contig_5989	centromere protein o	SSHrefM3_contig_310	2-hydroxymuconate semialdehyde hydrolase-like
SSHrefM3_contig_48	exocyst complex component exo70b1-like	SSHrefW3_contig_1885	---NA---	SSHrefM3_contig_7315	leucine aminopeptidase chloroplastic-like	SSHrefM3_contig_9936	scarecrow-like protein 15-like
SSHrefM3_contig_2181	oligouridylate-binding protein 1-like	SSHrefM3_contig_3165	amino acid permease	SSHrefM3_contig_2467	probable galactinol--sucrose galactosyltransferase 1-like	SSHrefM3_contig_45	rna polymerase beta subunit
SSHrefM3_contig_1738	ribosomal rna small subunit methyltransferase nep1-like	SSHrefM3_contig_730	oleoyl-acyl carrier protein thioesterase chloroplastic-like	SSHrefM3_contig_2811	probable exocyst complex component 6-like	SSHrefW3_contig_835	photosystem ii reaction center w chloroplastic-like
SSHrefA3_contig_411	rna-dependent rna polymerase	SSHrefM3_contig_2335	transcription factor bhlh131	SSHrefM3_contig_1169	mitogen-activated protein kinase kinase kinase yoda-like	SSHrefM3_contig_6908	ubiquitin family protein
SSHrefA3_contig_636	maturase k	SSHrefM3_contig_4453	eukaryotic translation initiation factor 4e	SSHrefM3_contig_2590	probable plastidic glucose transporter 2-like isoform x2	SSHrefW3_contig_2020	heterogeneous nuclear ribonucleoprotein 1-like isoform x1
SSHrefM3_contig_4563	coatomer subunit zeta-2-like	SSHrefM3_contig_5640	uncharacterized loc101214536	SSHrefM3_contig_1087	branched-chain-amino-acid aminotransferase-like protein 2	SSHrefM3_contig_5722	rna polymerase sigma factor chloroplastic mitochondrial-like
SSHrefM3_contig_1297	cullin-4-like isoform x1	SSHrefM3_contig_4241	mesophyll-cell rnai library line 7-like protein	SSHrefM3_contig_6168	uncharacterized hydrolase ynr064c-like	SSHrefM3_contig_163	e3 ubiquitin-protein ligase upl1-like isoform x2
SSHrefM3_contig_2399	calcineurin-like phosphoesterase family protein	SSHrefM3_contig_138	pentatricopeptide repeat-containing protein mitochondrial-like	SSHrefM3_contig_3601	calcineurin-like phosphoesterase family protein	SSHrefM3_contig_184	cdk5rap1-like isoform x1
SSHrefM3_contig_4019	PREDICTED: uncharacterized protein LOC101504363 isoform X4	SSHrefA3_contig_1115	probable glutathione s-transferase-like	SSHrefM3_contig_2857	uncharacterized abhydrolase domain-containing protein ddb_g0269086-like	SSHrefM3_contig_183	probable xaa-pro aminopeptidase p-like
SSHrefM3_contig_385	hypothetical protein MTR_2g037940	SSHrefM3_contig_1888	serine carboxypeptidase	SSHrefM3_contig_805	tmv resistance protein n-like	SSHrefM3_contig_64	homeobox protein knotted-1-like 3-like isoform x1
SSHrefM3_contig_10091	hypothetical protein MTR_8g093440	SSHrefM3_contig_1063	endosomal targeting bro1-like domain-containing protein isoform 2	SSHrefM3_contig_3204	wall-associated receptor kinase 2-like	SSHrefM3_contig_9400	n-alpha-acetyltransferase 20-like
SSHrefM3_contig_4686	vacuolar protein sorting-associated protein 2 homolog 1-like	SSHrefM3_contig_5428	expansin-a13-like	SSHrefA3_contig_1563	---NA---	SSHrefM3_contig_7810	26s proteasome non-atpase regulatory subunit 10-like
SSHrefA3_contig_446	---NA---	SSHrefW3_contig_41	31 kda chloroplastic-like	SSHrefM3_contig_4269	glutathione s-transferase chloroplastic-like	SSHrefM3_contig_9653	f-box kelch-repeat protein skip4-like
SSHrefM3_contig_2650	probable serine incorporator-like	SSHrefA3_contig_411	rna-dependent rna polymerase	SSHrefM3_contig_9712	type i inositol -trisphosphate 5-phosphatase cvp2-like	SSHrefM3_contig_2189	PREDICTED: uncharacterized protein LOC101492689
SSHrefM3_contig_538	zinc metalloprotease slr1821-like	SSHrefM3_contig_8920	rhodanese-like domain-containing protein chloroplastic-like	SSHrefM3_contig_10162	monodehydroascorbate chloroplastic-like	SSHrefM3_contig_9255	peptide chain release factor 1-like
SSHrefM3_contig_1182	imidazoleglycerol-phosphate dehydratase-like	SSHrefM3_contig_1680	nudix hydrolase 2-like	SSHrefA3_contig_892	dead-box atp-dependent rna helicase chloroplastic-like	SSHrefA3_contig_27	dag chloroplast
SSHrefM3_contig_2258	beta-amylase chloroplastic-like	SSHrefM3_contig_198	zinc finger ccch domain-containing protein 13-like isoform x1	SSHrefM3_contig_8795	fructose- - chloroplastic-like	SSHrefM3_contig_6360	aquaporin sip1-1-like
SSHrefM3_contig_6528	probable e3 ubiquitin-protein ligase ari1	SSHrefW3_contig_31	dna-binding protein with miz sp-ring zinc finge isoform 1	SSHrefM3_contig_1334	ferredoxin--nadp root chloroplastic-like	SSHrefM3_contig_7772	probable e3 ubiquitin-protein ligase herc1-like
SSHrefM3_contig_151	protein elc-like	SSHrefM3_contig_6966	atp synthase delta chloroplastic-like	SSHrefM3_contig_795	serine threonine-protein kinase oxi1-like	SSHrefM3_contig_1325	golgi apparatus membrane protein tvp38
SSHrefW3_contig_2151	membrane family protein	SSHrefM3_contig_2449	dna polymerase	SSHrefM3_contig_258	squalene monooxygenase-like	SSHrefM3_contig_633	sar dna-binding protein-1
SSHrefW3_contig_649	upstream activation factor subunit uaf30-like	SSHrefM3_contig_510	probable 26s proteasome non-atpase regulatory subunit 3-like	SSHrefM3_contig_4071	arginine serine-rich-splicing factor rsp40-like isoform x3	SSHrefM3_contig_9908	e3 sumo-protein ligase 2
SSHrefW3_contig_2020	heterogeneous nuclear ribonucleoprotein 1-like isoform x1	SSHrefM3_contig_10039	photosystem ii core complex proteins chloroplastic-like	SSHrefM3_contig_1732	transcription elongation factor s-ii-like	SSHrefW3_contig_2357	50s ribosomal protein chloroplastic-like
SSHrefM3_contig_10200	ethanolamine-phosphate cytidylyltransferase-like	SSHrefW3_contig_1725	v-type proton atpase catalytic subunit a-like	SSHrefM3_contig_7577	glucose-6-phosphate 1-epimerase-like	SSHrefM3_contig_7899	autophagy-related protein 13-like
SSHrefM3_contig_1455	PREDICTED: uncharacterized protein LOC101500038 isoform X1	SSHrefA3_contig_52	60s ribosomal protein l44-like	SSHrefM3_contig_9835	protein rmd5 homolog a-like	SSHrefA3_contig_205	probable prefoldin subunit 1-like
SSHrefM3_contig_254	phospholipid hydroperoxide glutathione peroxidase chloroplastic-like	SSHrefW3_contig_1894	thaumatin-like protein	SSHrefM3_contig_22	hypothetical protein MTR_7g104350	SSHrefW3_contig_2374	---NA---
SSHrefM3_contig_2138	racemase and acting on amino acids and	SSHrefW3_contig_2898	rieske domain-containing protein isoform 1	SSHrefM3_contig_327	nac domain-containing protein 89-like	SSHrefM3_contig_7032	delta-1-pyrroline-5-carboxylate dehydrogenase mitochondrial-like
SSHrefM3_contig_8681	b2 protein	SSHrefM3_contig_4505	peroxiredoxin- mitochondrial-like	SSHrefM3_contig_1767	mitogen-activated protein kinase kinase kinase yoda-like	SSHrefM3_contig_9245	release factor glutamine methyltransferase-like
SSHrefM3_contig_4056	protein notum homolog isoform x2	SSHrefM3_contig_8746	probable mitochondrial-processing peptidase subunit beta-like	SSHrefM3_contig_4302	dead-box atp-dependent rna helicase 42	SSHrefM3_contig_3263	26s proteasome non-atpase regulatory subunit rpn12a-like
SSHrefM3_contig_2606	heparan-alpha-glucosaminide n-acetyltransferase-like	SSHrefW3_contig_1634	uncharacterized loc101209749	SSHrefW3_contig_1387	protein oberon 3-like	SSHrefM3_contig_4568	photosystem i reaction center subunit chloroplastic-like
SSHrefM3_contig_749	phenylalanine--trna chloroplastic mitochondrial-like	SSHrefM3_contig_2181	oligouridylate-binding protein 1-like	SSHrefM3_contig_2098	atp-dependent clp protease proteolytic subunit-related protein chloroplastic-like	SSHrefM3_contig_473	2-oxoisovalerate dehydrogenase subunit alpha mitochondrial-like
SSHrefM3_contig_6296	cytochrome p450 83b1-like	SSHrefW3_contig_87	---NA---	SSHrefM3_contig_2786	phenylalanine ammonia-lyase-like	SSHrefM3_contig_2364	dentin sialophospho isoform x1
SSHrefM3_contig_1970	enhanced disease susceptibility	SSHrefM3_contig_310	2-hydroxymuconate semialdehyde hydrolase-like	SSHrefM3_contig_1720	atp-dependent clp protease atp-binding subunit clpx- mitochondrial-like	SSHrefM3_contig_3312	signal peptidase
SSHrefM3_contig_1833	monosaccharide-sensing protein 2-like	SSHrefW3_contig_915	---NA---	SSHrefM3_contig_6111	glutamate-1-semialdehyde - chloroplastic-like	SSHrefM3_contig_9277	e3 ubiquitin-protein ligase march3
SSHrefM3_contig_170	g-type lectin s-receptor-like serine threonine-protein kinase rlk1-like	SSHrefM3_contig_5280	cyclin-dependent kinase c-2-like	SSHrefM3_contig_231	peroxisomal -dienoyl- reductase-like	SSHrefM3_contig_4802	probable glutathione s-transferase
SSHrefM3_contig_2360	probable wrky transcription factor 3	SSHrefM3_contig_1804	dna repair atpase-related family protein	SSHrefM3_contig_8580	60s ribosomal protein	SSHrefM3_contig_3911	hypothetical protein MTR_1g089890
SSHrefW3_contig_631	---NA---	SSHrefA3_contig_1191	PREDICTED: uncharacterized protein LOC101490910 isoform X1	SSHrefM3_contig_2967	oligopeptide transporter 7-like	SSHrefM3_contig_636	gata transcription factor 26-like
SSHrefM3_contig_1722	thylakoid lumenal kda chloroplastic-like	SSHrefM3_contig_6183	molybdate transporter 2-like	SSHrefM3_contig_2001	d-xylose-proton symporter-like 2	SSHrefM3_contig_754	metacaspase 9
SSHrefM3_contig_8632	nuclear transport factor 2 family protein	SSHrefW3_contig_317	stress enhanced protein chloroplastic-like	SSHrefM3_contig_1084	probable serine threonine-protein kinase at1g54610-like	SSHrefA3_contig_2450	g-type lectin s-receptor-like serine threonine-protein kinase at4g27290-like
SSHrefM3_contig_889	aspartate aminotransferase	SSHrefW3_contig_1055	translation initiation factor if- chloroplastic-like	SSHrefM3_contig_6983	31 kda chloroplastic-like	SSHrefM3_contig_2768	probable galacturonosyltransferase 6-like isoform x1
SSHrefM3_contig_3851	polyketide cyclase dehydrase and lipid transport protein	SSHrefM3_contig_7485	zeaxanthin epoxidase	SSHrefM3_contig_8842	probable wrky transcription factor 70-like	SSHrefM3_contig_4164	abc transporter g family member 7-like
SSHrefM3_contig_5106	ent-kaurene chloroplastic-like	SSHrefM3_contig_3988	chorismate chloroplastic-like	SSHrefW3_contig_12	ethylene-responsive transcription factor rap2-1-like	SSHrefW3_contig_1136	PREDICTED: uncharacterized protein LOC101514343
SSHrefM3_contig_2680	60s ribosomal protein l8-3	SSHrefM3_contig_1887	pentatricopeptide repeat-containing protein at5g47360-like	SSHrefM3_contig_629	prolycopene chloroplastic-like	SSHrefW3_contig_2064	small ubiquitin-related modifier 1-like
SSHrefM3_contig_2442	dihydropyrimidinase family protein	SSHrefM3_contig_9920	thioredoxin domain-containing protein 9-like	SSHrefM3_contig_1006	sorting nexin 1-like isoform x2	SSHrefM3_contig_7276	la-related protein 6 isoform 1
SSHrefW3_contig_11	heme oxygenase chloroplastic-like	SSHrefM3_contig_154	exocyst complex component exo84c-like	SSHrefM3_contig_3089	probable wrky transcription factor 53-like	SSHrefM3_contig_5117	uncharacterized loc101222789
SSHrefA3_contig_402	---NA---	SSHrefM3_contig_8236	expansin alpha isoform 1	SSHrefM3_contig_1386	alpha- -glucan-protein synthase	SSHrefW3_contig_2523	---NA---
SSHrefW3_contig_2559	motile sperm domain-containing protein 2-like	SSHrefM3_contig_1685	rhodanese cell cycle control phosphatase superfamily isoform 1	SSHrefM3_contig_1344	chitinase-like protein 2-like	SSHrefA3_contig_1611	hypothetical protein MTR_3g087690
SSHrefM3_contig_6868	copper-transporting atpase ran1-like	SSHrefW3_contig_2002	gibberellin receptor gid1b-like	SSHrefA3_contig_999	hypothetical protein MTR_3g105700	SSHrefM3_contig_10266	40s ribosomal protein s2-4-like
SSHrefM3_contig_1361	nifu-like protein chloroplastic-like	SSHrefW3_contig_102	auxin-responsive family protein	SSHrefM3_contig_9624	probable wrky transcription factor 46	SSHrefM3_contig_1667	gpn-loop gtpase 3 homolog isoform x1
SSHrefM3_contig_2249	clp protease-related protein chloroplastic-like	SSHrefM3_contig_254	phospholipid hydroperoxide glutathione peroxidase chloroplastic-like	SSHrefM3_contig_1727	polyadenylate-binding protein-interacting protein 12-like	SSHrefM3_contig_4435	2-aminoethanethiol dioxygenase
SSHrefM3_contig_2243	broad-range acid phosphatase det1-like	SSHrefM3_contig_4756	proteasome subunit alpha type-6-like	SSHrefM3_contig_7133	nad -binding rossmann-fold superfamily protein	SSHrefW3_contig_2090	---NA---
SSHrefM3_contig_1445	allene oxide chloroplastic-like	SSHrefM3_contig_1738	ribosomal rna small subunit methyltransferase nep1-like	SSHrefM3_contig_1748	protein frigida-like	SSHrefM3_contig_5894	arginine n-methyltransferase 2-like
SSHrefM3_contig_758	pyrroline-5-carboxylate reductase-like	SSHrefM3_contig_1118	4-hydroxy-tetrahydrodipicolinate chloroplastic-like	SSHrefM3_contig_3128	equilibrative nucleotide transporter 1-like	SSHrefM3_contig_479	e3 ubiquitin-protein ligase rkp-like
SSHrefM3_contig_9147	eukaryotic translation initiation factor 3 subunit a-like	SSHrefM3_contig_1868	katanin p60 atpase-containing subunit a1-like	SSHrefM3_contig_416	probable alpha-galactosidase b-like	SSHrefM3_contig_3473	soyasapogenol b glucuronide galactosyltransferase-like
SSHrefA3_contig_102	hypothetical protein MTR_5g061550	SSHrefM3_contig_2585	hypothetical protein MTR_6g088460	SSHrefM3_contig_1249	cleavage and polyadenylation specificity factor subunit 3-i-like	SSHrefM3_contig_786	probable indole-3-acetic acid-amido synthetase
SSHrefM3_contig_6020	er membrane protein complex subunit 1-like	SSHrefM3_contig_4256	3-ketoacyl- synthase 21-like	SSHrefM3_contig_5072	activating signal cointegrator 1 complex subunit	SSHrefW3_contig_2740	skp1-like protein 1a-like
SSHrefM3_contig_6091	swi snf complex subunit swi3b-like	SSHrefW3_contig_250	f-box protein interaction domain containing protein	SSHrefA3_contig_319	photosystem ii protein k	SSHrefM3_contig_8174	probable serine threonine-protein kinase chloroplastic-like
SSHrefM3_contig_4643	allantoate chloroplastic-like	SSHrefM3_contig_2843	dna-damage-repair toleration protein drt102-like	SSHrefM3_contig_4271	probable plastid-lipid-associated protein chloroplastic-like isoform x1	SSHrefW3_contig_2577	tetratricopeptide repeat protein 4 homolog
SSHrefM3_contig_4134	arginine--trna cytoplasmic-like	SSHrefW3_contig_631	---NA---	SSHrefM3_contig_495	probable protein phosphatase 2c 60-like	SSHrefM3_contig_9444	ras-related protein rabd2a-like
SSHrefM3_contig_527	sterol 3-beta-glucosyltransferase-like	SSHrefM3_contig_1722	thylakoid lumenal kda chloroplastic-like	SSHrefM3_contig_397	trypsin family protein	SSHrefM3_contig_4787	elongation factor 2-like
SSHrefM3_contig_1808	tocopherol chloroplastic-like	SSHrefM3_contig_6437	probable glutathione s-transferase-like	SSHrefM3_contig_756	4-alpha-glucanotransferase dpe2-like	SSHrefM3_contig_5543	manganese-dependent adp-ribose cdp-alcohol diphosphatase-like
SSHrefM3_contig_6503	probable fructokinase-4-like	SSHrefM3_contig_7952	nc domain-containing family protein	SSHrefM3_contig_1352	protein trigalactosyldiacylglycerol chloroplastic-like	SSHrefM3_contig_2141	topless-related protein 4-like isoform x1
SSHrefA3_contig_452	chaperone protein dnaj	SSHrefM3_contig_740	cbl-interacting serine threonine-protein kinase 14-like	SSHrefM3_contig_1912	beta-amylase-like	SSHrefM3_contig_8797	protein ssuh2 homolog
SSHrefM3_contig_6141	nadh-plastoquinone oxidoreductase subunit 7	SSHrefW3_contig_2020	heterogeneous nuclear ribonucleoprotein 1-like isoform x1	SSHrefM3_contig_6120	endochitinase a2-like precursor	SSHrefW3_contig_2923	importin subunit beta-1-like
SSHrefM3_contig_2990	ubx domain-containing protein	SSHrefM3_contig_4496	mitogen-activated protein kinase 16-like	SSHrefM3_contig_276	tobamovirus multiplication protein 3-like	SSHrefM3_contig_409	uncharacterized loc101204451
SSHrefM3_contig_6116	dead-box atp-dependent rna helicase 50-like	SSHrefM3_contig_6574	l-ascorbate peroxidase peroxisomal-like	SSHrefM3_contig_1967	polyol transporter 5-like	SSHrefM3_contig_10308	peroxisomal membrane protein 11b-like
SSHrefM3_contig_5880	protein tic chloroplastic-like	SSHrefM3_contig_478	2-hydroxy-6-oxo-6-phenylhexa- -dienoate hydrolase-like isoform x2	SSHrefM3_contig_9662	(+)-neomenthol dehydrogenase-like	SSHrefM3_contig_3603	ribosome production factor 2 homolog
SSHrefM3_contig_91	transcription initiation factor iif subunit alpha-like	SSHrefM3_contig_1214	act domain-containing protein	SSHrefA3_contig_148	---NA---	SSHrefM3_contig_2746	probable galactinol--sucrose galactosyltransferase 2
SSHrefM3_contig_5678	transcription factor tga1-like isoform x1	SSHrefM3_contig_5536	peptide methionine sulfoxide reductase-like	SSHrefM3_contig_1165	acidic endochitinase-like	SSHrefW3_contig_2292	serine threonine-protein kinase 16-like
SSHrefM3_contig_3755	#NAME?	SSHrefM3_contig_1105	protoporphyrinogen oxidase chloroplastic	SSHrefM3_contig_8486	cysteine-rich receptor-like protein kinase	SSHrefM3_contig_121	glucose-1-phosphate adenylyltransferase small subunit chloroplastic-like
SSHrefM3_contig_1221	uncharacterized loc101212325	SSHrefW3_contig_2514	hypothetical protein MTR_3g080680	SSHrefM3_contig_9666	cell division protein chloroplastic-like	SSHrefM3_contig_6053	lon protease 2-like
SSHrefM3_contig_964	benzyl alcohol o-benzoyltransferase-like	SSHrefA3_contig_12	ankyrin repeat-containing protein at2g01680-like	SSHrefM3_contig_7944	trans-cinnamate 4-monooxygenase	SSHrefM3_contig_789	phosphoglycerate mutase family protein
SSHrefM3_contig_6127	tetratricopeptide repeat -like superfamily protein isoform partial	SSHrefM3_contig_2123	uncharacterized loc101223607	SSHrefM3_contig_3053	probable 3-hydroxyisobutyrate dehydrogenase-like mitochondrial-like	SSHrefM3_contig_8159	transmembrane emp24 domain-containing protein p24beta2-like
SSHrefM3_contig_2131	isoaspartyl peptidase l-asparaginase 1-like	SSHrefM3_contig_9293	bifunctional glutamate proline--trna ligase-like	SSHrefM3_contig_6948	copper chaperone for superoxide dismutase-like	SSHrefA3_contig_248	tbc1 domain family member 13-like
SSHrefM3_contig_9331	pre-mrna-splicing factor sf2	SSHrefM3_contig_8965	acetate-- ligase chloroplastic glyoxysomal-like	SSHrefM3_contig_4710	cbl-interacting serine threonine-protein kinase 1-like	SSHrefM3_contig_1814	receptor-like protein kinase haiku2-like
SSHrefA3_contig_574	---NA---	SSHrefA3_contig_18	octicosapeptide phox bem1p family isoform 2	SSHrefM3_contig_324	probable u3 small nucleolar rna-associated protein 7-like	SSHrefM3_contig_3971	protein mor1-like
SSHrefM3_contig_5814	nad-dependent protein deacetylase srt2-like	SSHrefM3_contig_308	PREDICTED: uncharacterized protein LOC101495107 isoform X2	SSHrefM3_contig_693	isocitrate dehydrogenase	SSHrefM3_contig_2382	universal stress protein a-like protein
SSHrefM3_contig_3020	probable disease resistance protein at5g66900-like	SSHrefM3_contig_9817	probable nucleoredoxin 1-like	SSHrefM3_contig_8086	forkhead-associated domain-containing protein 1-like	SSHrefM3_contig_6101	phosphatidylinositol phosphatidylcholine transfer protein sfh8-like
SSHrefM3_contig_144	nuclear transport factor 2 family protein isoform 1	SSHrefM3_contig_6121	nad -binding rossmann-fold superfamily protein	SSHrefM3_contig_5363	uridine kinase-like protein 3	SSHrefM3_contig_7815	peptidyl-prolyl cis-trans isomerase e-like
SSHrefM3_contig_2526	cytochrome c1- heme mitochondrial-like	SSHrefM3_contig_8797	protein ssuh2 homolog	SSHrefA3_contig_1025	coat protein	SSHrefM3_contig_1808	tocopherol chloroplastic-like
SSHrefM3_contig_6258	2-oxoisovalerate dehydrogenase subunit mitochondrial-like	SSHrefM3_contig_6127	tetratricopeptide repeat -like superfamily protein isoform partial	SSHrefM3_contig_2765	f-box kelch-repeat protein skip30	SSHrefM3_contig_4042	hypothetical protein MTR_1g099520
SSHrefM3_contig_10220	derlin-1-like	SSHrefM3_contig_2810	pre-mrna-splicing factor sf2	SSHrefM3_contig_1617	butyrate-- ligase peroxisomal-like	SSHrefM3_contig_2880	g-type lectin s-receptor-like serine threonine-protein kinase rlk1-like
SSHrefM3_contig_7599	ankyrin repeat domain-containing chloroplastic-like	SSHrefM3_contig_2504	g-type lectin s-receptor-like serine threonine-protein kinase at4g27290-like	SSHrefM3_contig_1400	elongation factor 2-like	SSHrefM3_contig_193	tetraketide alpha-pyrone reductase 1-like
SSHrefA3_contig_52	60s ribosomal protein l44-like	SSHrefM3_contig_1444	axial regulator yabby 2-like isoform x2	SSHrefM3_contig_263	26s proteasome non-atpase regulatory subunit 14 homolog	SSHrefM3_contig_2012	electron transfer flavoprotein subunit mitochondrial-like
SSHrefM3_contig_7407	uncharacterized n-acetyltransferase p20-like	SSHrefM3_contig_1430	uncharacterized loc101210881	SSHrefA3_contig_2079	phragmoplast orienting kinesin 2-like	SSHrefW3_contig_2354	transcription factor une12-like
SSHrefM3_contig_9631	60s ribosomal protein l5-like	SSHrefM3_contig_6029	chitotriosidase-1-like	SSHrefM3_contig_8009	ctd small phosphatase-like protein 2-like	SSHrefM3_contig_98	1-aminocyclopropane-1-carboxylate oxidase-like protein
SSHrefM3_contig_4933	cellulose synthase-like protein h1	SSHrefM3_contig_2699	mitochondrial transcription termination factor family protein	SSHrefW3_contig_1754	probable rna-dependent rna polymerase 5-like	SSHrefA3_contig_114	---NA---
SSHrefM3_contig_5243	zinc finger ccch domain-containing protein 30-like	SSHrefM3_contig_2795	2-cys peroxiredoxin bas1- chloroplastic-like	SSHrefA3_contig_28	random slug protein 5-like	SSHrefM3_contig_2144	prostatic spermine-binding
SSHrefM3_contig_5753	cytospin-a-like isoformx1	SSHrefA3_contig_845	cytochrome p450 71a6-like	SSHrefM3_contig_3044	adipose-regulatory protein	SSHrefM3_contig_6121	nad -binding rossmann-fold superfamily protein
SSHrefM3_contig_4029	60s ribosomal protein l3-like	SSHrefM3_contig_233	hypothetical protein MTR_8g075110	SSHrefM3_contig_6391	mitochondrial fission protein elm1-like	SSHrefM3_contig_8116	mitochondrial import inner membrane translocase subunit tim22-2-like
SSHrefM3_contig_1513	pti1-like tyrosine-protein kinase at3g15890-like	SSHrefA3_contig_452	chaperone protein dnaj	SSHrefA3_contig_1148	---NA---	SSHrefM3_contig_9612	pyridoxine pyridoxamine 5 -phosphate oxidase 2-like
SSHrefM3_contig_1742	ultraviolet-b receptor uvr8	SSHrefM3_contig_2062	k(+) efflux antiporter chloroplastic-like	SSHrefM3_contig_294	disease resistance-like protein	SSHrefM3_contig_6569	basic-leucine zipper transcription factor family protein isoform 1
SSHrefM3_contig_493	serine threonine-protein kinase cbk1-like	SSHrefM3_contig_9371	poly -binding protein 3-like	SSHrefM3_contig_3919	mitochondrial uncoupling protein 3-like	SSHrefM3_contig_7349	mo25-like protein at5g47540-like
SSHrefM3_contig_3697	non-lysosomal glucosylceramidase-like	SSHrefM3_contig_1382	serine-threonine kinase receptor-associated	SSHrefM3_contig_1881	monothiol glutaredoxin- chloroplastic-like	SSHrefM3_contig_5596	b2 protein
SSHrefM3_contig_10039	photosystem ii core complex proteins chloroplastic-like	SSHrefM3_contig_2255	polycomb group protein embryonic flower 2-like	SSHrefM3_contig_1055	peptide transporter ptr3-a-like	SSHrefM3_contig_9124	PREDICTED: uncharacterized protein LOC101498541
SSHrefM3_contig_4092	40s ribosomal protein s3a-like	SSHrefM3_contig_4092	40s ribosomal protein s3a-like	SSHrefM3_contig_2038	apoptosis inhibitor 5-like	SSHrefA3_contig_110	early nodulin-36a-like
SSHrefM3_contig_263	26s proteasome non-atpase regulatory subunit 14 homolog	SSHrefM3_contig_1443	dnaj protein homolog	SSHrefM3_contig_37	adipocyte plasma membrane-associated	SSHrefM3_contig_8699	abc transporter b family member chloroplastic-like
SSHrefM3_contig_8704	protein n-terminal glutamine amidohydrolase-like	SSHrefM3_contig_8192	dead-box atp-dependent rna helicase 46	SSHrefM3_contig_613	proline-rich protein prcc-like	SSHrefM3_contig_3209	6-hydroxynicotinate 3-monooxygenase-like
SSHrefA3_contig_277	PREDICTED: uncharacterized protein YacP-like isoform X2	SSHrefM3_contig_8812	gdsl esterase lipase cprd49-like	SSHrefM3_contig_453	grpe protein mitochondrial-like	SSHrefM3_contig_5560	PREDICTED: uncharacterized protein LOC101489640 isoform X1
SSHrefM3_contig_3472	benzyl alcohol o-benzoyltransferase-like	SSHrefM3_contig_2921	glyoxylate succinic semialdehyde reductase 1-like	SSHrefM3_contig_6369	transmembrane protein 184c	SSHrefM3_contig_787	caffeic acid 3-o-methyltransferase-like
SSHrefA3_contig_773	probable receptor-like protein kinase at1g67000-like	SSHrefM3_contig_4495	mitogen-activated protein kinase 16-like	SSHrefM3_contig_7917	ubiquinol mitochondrial-like	SSHrefM3_contig_3852	peptidyl-prolyl cis-trans chloroplastic-like
SSHrefM3_contig_2051	external alternative nad h-ubiquinone oxidoreductase mitochondrial-like	SSHrefM3_contig_5112	major facilitator superfamily protein	SSHrefM3_contig_8610	receptor-like protein kinase feronia-like	SSHrefM3_contig_2155	peroxisomal fatty acid beta-oxidation multifunctional protein mfp2-like
SSHrefW3_contig_89	rna exonuclease 4-like	SSHrefM3_contig_6722	caffeoyl- o-methyltransferase	SSHrefM3_contig_2942	uridine 5 -monophosphate synthase-like	SSHrefW3_contig_49	nuclease harbi1-like
SSHrefM3_contig_4476	inactive beta-amylase 9	SSHrefM3_contig_3728	n-carbamoyl-l-amino acid hydrolase-like	SSHrefM3_contig_979	g3bp-like isoform x1	SSHrefA3_contig_281	hypothetical protein MTR_5g013240
SSHrefM3_contig_7460	e3 ubiquitin-protein ligase at1g12760-like	SSHrefM3_contig_5262	transcription factor hy5-like	SSHrefM3_contig_2676	f-box protein at4g00755-like	SSHrefW3_contig_183	elks rab6-interacting cast family member 1-like isoform x1
SSHrefM3_contig_179	heat shock protein sti-like	SSHrefA3_contig_1206	---NA---	SSHrefM3_contig_6554	squalene synthase-like	SSHrefM3_contig_5523	PREDICTED: uncharacterized protein LOC101488321
SSHrefM3_contig_3557	probable plastid-lipid-associated protein chloroplastic-like	SSHrefM3_contig_5736	starch synthase chloroplastic amyloplastic-like	SSHrefM3_contig_1782	3-ketoacyl- synthase 10-like	SSHrefM3_contig_3557	probable plastid-lipid-associated protein chloroplastic-like
SSHrefM3_contig_4260	immunophilin family protein	SSHrefM3_contig_4110	arm repeat protein interacting with abf2-like isoform x1	SSHrefM3_contig_1573	protein yls7-like	SSHrefM3_contig_7560	seven transmembrane protein 1-like
SSHrefW3_contig_309	PREDICTED: uncharacterized protein LOC101490185	SSHrefM3_contig_2568	nucleoporin seh1-like	SSHrefM3_contig_2791	probable purple acid phosphatase 20-like	SSHrefM3_contig_10192	serine threonine-protein kinase ht1-like
SSHrefM3_contig_1083	cysteine synthase	SSHrefM3_contig_1701	dna ligase 1-like isoform x2	SSHrefW3_contig_1874	4-coumarate-- ligase 2-like	SSHrefW3_contig_1143	hypothetical protein MTR_5g033220
SSHrefM3_contig_510	probable 26s proteasome non-atpase regulatory subunit 3-like	SSHrefM3_contig_2261	protein chloroplastic-like	SSHrefM3_contig_4957	probable protein phosphatase 2c 52-like	SSHrefM3_contig_1848	#NAME?
SSHrefM3_contig_1001	universal stress protein a-like	SSHrefM3_contig_53	hypothetical protein MTR_5g045130	SSHrefM3_contig_2955	sac3 family protein 1-like	SSHrefA3_contig_49	vesicle-associated protein 4-2-like
SSHrefA3_contig_325	hypothetical protein MTR_3g070700	SSHrefM3_contig_449	nadh dehydrogenase	SSHrefM3_contig_205	nad -binding rossmann-fold-containing protein	SSHrefM3_contig_5936	probable protein phosphatase 2c 59
SSHrefM3_contig_2220	f-box ankyrin repeat protein skip35-like	SSHrefM3_contig_1612	probable lrr receptor-like serine threonine-protein kinase at1g06840-like isoform x1	SSHrefM3_contig_1119	protease do-like chloroplastic-like	SSHrefM3_contig_1513	pti1-like tyrosine-protein kinase at3g15890-like
SSHrefM3_contig_2746	probable galactinol--sucrose galactosyltransferase 2	SSHrefM3_contig_5879	rossmann-fold nad -binding domain-containing protein	SSHrefM3_contig_2509	homoserine o-acetyltransferase isoform 4	SSHrefM3_contig_2614	exocyst complex component exo70b1-like
SSHrefM3_contig_2522	pentatricopeptide repeat-containing protein mitochondrial-like	SSHrefW3_contig_1642	serine threonine-protein kinase wnk8-like	SSHrefM3_contig_654	duf246 domain-containing protein	SSHrefM3_contig_6041	ubiquitin-fold modifier-conjugating enzyme 1-like
SSHrefM3_contig_662	magnesium transporter mrs2-5-like	SSHrefM3_contig_4346	heat shock 70 kda mitochondrial-like	SSHrefM3_contig_9581	alanine aminotransferase mitochondrial-like	SSHrefM3_contig_3761	coiled-coil domain-containing protein 12-like
SSHrefW3_contig_48	pentatricopeptide repeat-containing protein mitochondrial-like	SSHrefW3_contig_2523	---NA---	SSHrefM3_contig_8595	udp-glucose 6-dehydrogenase 1	SSHrefM3_contig_860	glycerol-3-phosphate transporter 1-like
SSHrefM3_contig_3562	f-box protein at3g58530-like	SSHrefM3_contig_2069	60s ribosomal protein l3	SSHrefW3_contig_2571	ribonuclease h2 subunit c-like	SSHrefM3_contig_9692	4-coumarate-- ligase-like 5-like
SSHrefM3_contig_2179	hepatocyte growth factor-regulated tyrosine kinase substrate-like	SSHrefA3_contig_17	thioredoxin superfamily protein	SSHrefM3_contig_4326	cd2 antigen cytoplasmic tail-binding protein	SSHrefM3_contig_1327	cinnamoyl- reductase 1-like
SSHrefM3_contig_5124	splicing factor u2af large subunit b	SSHrefM3_contig_2035	polyadenylate-binding protein rbp47-like	SSHrefM3_contig_3347	filament-like plant protein 4-like isoform x1	SSHrefM3_contig_10153	short-chain dehydrogenase tic chloroplastic-like
SSHrefM3_contig_3683	2-methyl-6-phytyl- -hydroquinone chloroplastic-like	SSHrefW3_contig_2821	peptidyl-prolyl cis-trans isomerase cyp19-4	SSHrefM3_contig_6763	triose phosphate phosphate chloroplastic-like isoform x1	SSHrefM3_contig_190	l-type lectin-domain containing receptor kinase -like
SSHrefM3_contig_748	superkiller viralicidic activity 2-like 2-like	SSHrefM3_contig_3603	ribosome production factor 2 homolog	SSHrefM3_contig_6419	zinc finger protein zat5-like	SSHrefA3_contig_86	hypothetical protein MTR_8g105190
SSHrefM3_contig_1541	zinc ion binding	SSHrefM3_contig_4311	mrna turnover protein 4 homolog	SSHrefM3_contig_3107	lipase member k-like	SSHrefM3_contig_9283	adp-ribosylation factor 2-like
SSHrefW3_contig_2645	---NA---	SSHrefW3_contig_688	PREDICTED: uncharacterized protein LOC101511294	SSHrefM3_contig_727	e3 ubiquitin-protein ligase bre1-like 1-like	SSHrefM3_contig_8427	probable adp-ribosylation factor gtpase-activating protein agd11-like
SSHrefM3_contig_7342	tropinone reductase-like 3	SSHrefM3_contig_704	leucine-rich repeat-containing protein ddb_g0290503-like isoform x1	SSHrefM3_contig_3149	beta-glucosidase 44-like	SSHrefM3_contig_7049	ribulose-phosphate 3- chloroplastic-like
SSHrefM3_contig_2040	licodione synthase-like	SSHrefA3_contig_101	26s proteasome non-atpase regulatory subunit 13-like	SSHrefM3_contig_4753	bromodomain protein	SSHrefM3_contig_42	cellulose synthase a catalytic subunit 1
SSHrefM3_contig_592	transcription factor myb1r1-like	SSHrefW3_contig_318	---NA---	SSHrefM3_contig_1507	probable amino-acid racemase-like	SSHrefM3_contig_82	membrane steroid-binding protein 2-like
SSHrefM3_contig_1158	cofactor complex c	SSHrefM3_contig_634	60s ribosomal protein l10a-1-like	SSHrefM3_contig_6461	udp-glucuronic acid decarboxylase	SSHrefM3_contig_7539	hypothetical protein MTR_5g017450
SSHrefM3_contig_1128	exocyst complex component exo70a1-like	SSHrefW3_contig_2315	small ubiquitin-related modifier 1-like	SSHrefM3_contig_3070	probable mannitol dehydrogenase-like	SSHrefM3_contig_6003	group 2 truncated hemoglobin -like
SSHrefA3_contig_38	---NA---	SSHrefM3_contig_6536	probable phenylalanine--trna ligase alpha subunit	SSHrefM3_contig_2804	zerumbone synthase-like	SSHrefM3_contig_9452	tryptophan--trna cytoplasmic-like
SSHrefW3_contig_318	---NA---	SSHrefM3_contig_2812	60s ribosomal protein l18-3-like	SSHrefM3_contig_2639	uridine kinase-like protein chloroplastic-like	SSHrefM3_contig_2078	probable iron ascorbate oxidoreductase ddb_g0283291-like
SSHrefW3_contig_2601	wd-40 repeat-containing protein msi4-like	SSHrefM3_contig_5851	thylakoid lumenal kda chloroplastic-like	SSHrefM3_contig_8656	abc transporter b family member 20-like	SSHrefM3_contig_1035	tetraspanin-18-like isoform x1
SSHrefM3_contig_1655	protein-l-isoaspartate o-methyltransferase-like	SSHrefM3_contig_1538	uncharacterized wd repeat-containing protein	SSHrefM3_contig_9329	uncharacterized serine-rich	SSHrefM3_contig_1657	short-chain dehydrogenase tic chloroplastic-like
SSHrefM3_contig_6711	phytanoyl- dioxygenase domain-containing protein 1-like	SSHrefM3_contig_1158	cofactor complex c	SSHrefM3_contig_4929	eukaryotic translation initiation factor 3 subunit i-like	SSHrefM3_contig_4585	wall-associated receptor kinase-like 8-like
SSHrefM3_contig_2704	eukaryotic translation initiation factor 5-like	SSHrefW3_contig_2175	PREDICTED: uncharacterized protein LOC101497301 isoform X1	SSHrefM3_contig_3557	probable plastid-lipid-associated protein chloroplastic-like	SSHrefM3_contig_3755	#NAME?
SSHrefM3_contig_2229	histone acetyltransferase mcc1	SSHrefM3_contig_6542	protein rer1b	SSHrefM3_contig_8903	isopentenyl-diphosphate delta-isomerase i-like	SSHrefW3_contig_2489	protein chloroplastic-like
SSHrefM3_contig_829	hypothetical protein MTR_8g088510	SSHrefM3_contig_111	wiskott-aldrich syndrome protein family member 2	SSHrefM3_contig_815	serine threonine-protein phosphatase pp2a catalytic subunit-like	SSHrefM3_contig_9891	heterogeneous nuclear ribonucleoprotein f-like
SSHrefM3_contig_6542	protein rer1b	SSHrefM3_contig_1308	stem-specific protein tsjt1-like	SSHrefM3_contig_746	er membrane protein complex subunit 10-like	SSHrefM3_contig_1403	ring u-box superfamily protein isoform 1
SSHrefW3_contig_983	uncharacterized loc101205325 isoform 1	SSHrefM3_contig_6959	fam10 family protein at4g22670-like	SSHrefM3_contig_8860	coiled-coil domain-containing protein 73-like isoform x1	SSHrefM3_contig_5235	signal peptidase complex subunit 3b-like
SSHrefM3_contig_9300	cathepsin b	SSHrefM3_contig_2718	general negative regulator of transcription subunit 3-like isoform x1	SSHrefM3_contig_2635	act domain-containing family protein	SSHrefM3_contig_1087	branched-chain-amino-acid aminotransferase-like protein 2
SSHrefM3_contig_5353	scarecrow-like transcription factor pat1	SSHrefM3_contig_4726	probable flavin-containing monooxygenase 1-like	SSHrefM3_contig_4717	ankyrin repeat domain-containing protein chloroplastic-like	SSHrefA3_contig_402	---NA---
SSHrefM3_contig_3344	cytochrome p450	SSHrefM3_contig_5689	f-box protein 7-like	SSHrefM3_contig_4956	peroxisomal membrane (mpv17 pmp22) family protein	SSHrefM3_contig_4455	pith domain-containing protein 1-like
SSHrefM3_contig_8304	membrane steroid-binding protein 2-like	SSHrefM3_contig_823	vascular protein	SSHrefM3_contig_1481	e3 ubiquitin-protein ligase ring1-like	SSHrefM3_contig_5045	peroxisomal membrane protein 13-like
SSHrefM3_contig_647	thiosulfate sulfurtransferase chloroplastic-like	SSHrefW3_contig_2064	small ubiquitin-related modifier 1-like	SSHrefM3_contig_5066	clavaminate synthase-like protein at3g21360-like	SSHrefM3_contig_7177	sucrose nonfermenting 4-like
SSHrefW3_contig_2064	small ubiquitin-related modifier 1-like	SSHrefM3_contig_5236	pentatricopeptide repeat-containing protein mitochondrial-like	SSHrefM3_contig_4832	nhl domain-containing protein isoform 3	SSHrefM3_contig_4232	e3 ubiquitin ligase big brother-related-like
SSHrefM3_contig_2032	zinc-binding alcohol dehydrogenase domain-containing protein 2-like	SSHrefM3_contig_1769	chlorophyll a-b binding protein chloroplastic-like	SSHrefM3_contig_611	thiol protease aleurain-like	SSHrefM3_contig_1048	upf0690 protein c1orf52 homolog
SSHrefW3_contig_1890	serine--trna ligase-like	SSHrefM3_contig_8386	pentatricopeptide repeat superfamily isoform 2	SSHrefA3_contig_512	---NA---	SSHrefW3_contig_943	probable non-specific lipid-transfer protein akcs9-like
SSHrefW3_contig_1617	cation transport regulator-like protein 2	SSHrefM3_contig_8059	elongation factor 1-beta 2-like	SSHrefM3_contig_2440	plectin-related isoform 1	SSHrefM3_contig_4049	PREDICTED: uncharacterized protein LOC101490485
SSHrefM3_contig_6669	trafficking protein particle complex subunit 3-like	SSHrefM3_contig_9536	ubiquitin 11	SSHrefM3_contig_2771	pre-mrna-splicing factor slu7-like	SSHrefM3_contig_8616	e3 ubiquitin-protein ligase at3g02290-like
SSHrefM3_contig_9536	ubiquitin 11	SSHrefW3_contig_183	elks rab6-interacting cast family member 1-like isoform x1	SSHrefM3_contig_9088	e3 ubiquitin-protein ligase sinat2 isoform x1	SSHrefM3_contig_583	fructose- - chloroplastic-like
SSHrefM3_contig_1267	ubiquitin thioesterase otubain-like	SSHrefM3_contig_3012	tubby-like f-box protein 5	SSHrefM3_contig_4222	v-type proton atpase subunit b2	SSHrefM3_contig_3135	tripeptidyl-peptidase 2-like
SSHrefM3_contig_6569	basic-leucine zipper transcription factor family protein isoform 1	SSHrefM3_contig_6678	nac transcription factor 29-like	SSHrefW3_contig_203	endochitinase pr4-like	SSHrefM3_contig_2485	nuclear pore complex protein nup214
SSHrefM3_contig_7422	plasma membrane isoform 1	SSHrefM3_contig_2299	aconitate hydratase 1	SSHrefM3_contig_2763	pre-mrna-splicing factor 18-like	SSHrefM3_contig_8318	---NA---
SSHrefM3_contig_7880	uncharacterized loc101216451	SSHrefM3_contig_655	btb poz domain-containing protein at1g67900-like	SSHrefM3_contig_366	homolog subfamily b member	SSHrefM3_contig_123	dpp6 n-terminal domain-like protein
SSHrefM3_contig_113	ribosomal protein s7	SSHrefM3_contig_2705	acyltransferase-like protein chloroplastic-like	SSHrefM3_contig_9344	glucose and ribitol dehydrogenase homolog 1-like	SSHrefM3_contig_5995	aig2-like protein
SSHrefM3_contig_5728	splicing factor 3a subunit 3-like	SSHrefW3_contig_293	28 kda chloroplastic	SSHrefM3_contig_3526	urease accessory protein	SSHrefM3_contig_7421	50s ribosomal protein l14-like
SSHrefM3_contig_111	wiskott-aldrich syndrome protein family member 2	SSHrefM3_contig_216	topless-related protein 3-like	SSHrefM3_contig_679	rhodanese-like domain-containing protein 12-like	SSHrefM3_contig_969	slit protein c-
SSHrefM3_contig_2527	monoglyceride lipase	SSHrefM3_contig_716	6-phosphofructokinase 3-like	SSHrefM3_contig_5671	hematological and neurological expressed 1-like protein	SSHrefM3_contig_5574	senescence-associated carboxylesterase 101-like
SSHrefM3_contig_8059	elongation factor 1-beta 2-like	SSHrefM3_contig_7880	uncharacterized loc101216451	SSHrefM3_contig_1932	histone deacetylase 9-like	SSHrefM3_contig_729	histidine triad
SSHrefM3_contig_9705	cysteine-rich receptor-like protein kinase	SSHrefW3_contig_2068	---NA---	SSHrefM3_contig_2116	phosphoglycerate mutase family protein isoform 1	SSHrefM3_contig_322	heparan-alpha-glucosaminide n-acetyltransferase-like
SSHrefA3_contig_155	---NA---	SSHrefM3_contig_1517	wd repeat-containing	SSHrefM3_contig_8710	PREDICTED: uncharacterized protein LOC101502822 isoform X1	SSHrefW3_contig_2526	ring finger and chy zinc finger domain-containing protein 1-like
SSHrefM3_contig_3820	hypothetical protein MTR_1g082900	SSHrefM3_contig_8682	ribosomal protein s21 family protein isoform 1	SSHrefM3_contig_4655	lysine--trna ligase-like isoform x1	SSHrefM3_contig_8409	l-idonate 5-dehydrogenase
SSHrefM3_contig_10045	probable alpha-galactosidase b-like	SSHrefW3_contig_1617	cation transport regulator-like protein 2	SSHrefM3_contig_2666	uncharacterized transporter ybr287w-like	SSHrefM3_contig_6869	vq motif-containing
SSHrefW3_contig_266	Uncharacterized protein isoform 3	SSHrefA3_contig_740	spermidine hydroxycinnamoyl transferase-like	SSHrefM3_contig_1020	s-adenosylmethionine synthase 3	SSHrefM3_contig_5464	probable 26s proteasome non-atpase regulatory subunit 7-like
SSHrefM3_contig_1480	pgr5-like protein chloroplastic-like	SSHrefM3_contig_914	glucan endo- -beta-glucosidase 7-like isoform x2	SSHrefM3_contig_5679	long chain acyl- synthetase chloroplastic-like	SSHrefM3_contig_564	ubiquitin 11
SSHrefA3_contig_559	PREDICTED: uncharacterized protein LOC102667042	SSHrefM3_contig_10168	transcription factor duo1	SSHrefM3_contig_7259	wd repeat-containing protein dwa1-like	SSHrefM3_contig_8336	glutathione cytosolic
SSHrefA3_contig_608	uncharacterized mitochondrial protein g00810-like	SSHrefW3_contig_1869	phagocytic receptor 1b-like	SSHrefM3_contig_3501	7-hydroxymethyl chlorophyll a chloroplastic-like	SSHrefM3_contig_4017	probable f-actin-capping protein subunit beta-like
SSHrefW3_contig_2525	upf0301 protein plut_0637-like	SSHrefM3_contig_2064	methylmalonate-semialdehyde dehydrogenase	SSHrefM3_contig_3468	PREDICTED: uncharacterized protein LOC101513695	SSHrefW3_contig_647	o-acyltransferase wsd1-like
SSHrefW3_contig_2523	---NA---	SSHrefM3_contig_6707	dna-directed rna polymerase ii subunit rpb3-a-like	SSHrefM3_contig_9172	probable receptor-like protein kinase at5g47070-like isoform x1	SSHrefM3_contig_7310	calcineurin subunit b-like
SSHrefW3_contig_2286	PREDICTED: uncharacterized protein YacP-like isoform X1	SSHrefM3_contig_1410	alpha-amylase subtilisin inhibitor-like	SSHrefA3_contig_452	chaperone protein dnaj	SSHrefM3_contig_638	branched-chain-amino-acid aminotransferase chloroplastic-like
SSHrefM3_contig_1401	1-aminocyclopropane-1-carboxylate oxidase-like protein	SSHrefM3_contig_10285	eukaryotic peptide chain release factor gtp-binding subunit erf3a-like	SSHrefM3_contig_362	uncharacterized membrane	SSHrefM3_contig_1886	ribulose bisphosphate carboxylase oxygenase activase chloroplastic-like
SSHrefM3_contig_1410	alpha-amylase subtilisin inhibitor-like	SSHrefM3_contig_2294	salt tolerance	SSHrefM3_contig_2776	g3bp-like protein	SSHrefM3_contig_3038	constitutive photomorphogenesis protein 10-like
SSHrefM3_contig_2822	glycogen synthase kinase-3 homolog -3-like	SSHrefW3_contig_1890	serine--trna ligase-like	SSHrefW3_contig_327	alpha-ketoglutarate-dependent dioxygenase abh1-like	SSHrefM3_contig_2638	amino acid binding
SSHrefM3_contig_2294	salt tolerance	SSHrefW3_contig_273	alpha beta hydrolase domain-containing protein 11-like	SSHrefM3_contig_541	rna polymerase beta subunit	SSHrefM3_contig_1148	dehydrodolichyl diphosphate synthase 6-like
SSHrefW3_contig_1832	zinc finger ccch domain-containing protein 44-like isoform x1	SSHrefM3_contig_9101	fatty-acid-binding protein 1-like	SSHrefM3_contig_2546	trihelix transcription factor gt-2-like	SSHrefM3_contig_2212	tonoplast dicarboxylate transporter-like
SSHrefM3_contig_8805	t-complex protein 1 subunit beta-like	SSHrefM3_contig_7573	succinate dehydrogenase	SSHrefM3_contig_1634	flavonol synthase flavanone 3-hydroxylase-like	SSHrefM3_contig_311	zinc finger ccch domain-containing protein 13-like isoform x1
SSHrefM3_contig_2089	gata transcription factor 26-like	SSHrefA3_contig_26	lysm domain-containing gpi-anchored protein 2-like	SSHrefM3_contig_762	btb poz and math domain-containing protein 2-like	SSHrefM3_contig_1856	uncharacterized membrane protein at1g16860-like
SSHrefW3_contig_1869	phagocytic receptor 1b-like	SSHrefM3_contig_3260	hypothetical protein MTR_1g016360	SSHrefW3_contig_1570	---NA---	SSHrefM3_contig_2717	aquaporin sip1-2-like
SSHrefM3_contig_6706	protein nap1-like	SSHrefM3_contig_575	cysteine synthase	SSHrefW3_contig_1781	subtilisin-like serine protease	SSHrefM3_contig_10396	nucleoid-associated protein synpcc7942_0464-like isoform x1
SSHrefM3_contig_1154	mitochondrial transcription termination factor family protein isoform 2	SSHrefM3_contig_2026	scopoletin glucosyltransferase-like	SSHrefM3_contig_4887	autophagy-related protein	SSHrefA3_contig_444	heavy metal-associated isoprenylated plant protein 26
SSHrefM3_contig_3828	hedgehog-interacting protein	SSHrefM3_contig_142	signal recognition particle 54 kda protein 2-like	SSHrefM3_contig_7063	dnaj homolog subfamily c member 21-like	SSHrefM3_contig_9330	pre-mrna-splicing factor sf2
SSHrefM3_contig_2431	nitrate transporter -like	SSHrefM3_contig_2759	hypothetical protein MTR_7g093640	SSHrefW3_contig_202	---NA---	SSHrefA3_contig_538	---NA---
SSHrefM3_contig_2862	protein yls9-like	SSHrefM3_contig_986	lipoyl chloroplastic-like	SSHrefM3_contig_7468	act domain-containing family protein	SSHrefM3_contig_1816	probable beta- -xylosyltransferase irx9h-like
[truncated: 13,989 more rows]

## Sheet: SnE
SnE_DF	Description	SnE_DR	Description	SnE_RF	Description	SnE_RR	Description
[truncated: 6,528 more rows]

## Sheet: SE
SE_DF	Description	SE_DR	Description	SE_RF	Description	SE_RR	Description
[truncated: 6,938 more rows]
