# Supplementary material for: Deep Sequencing of Suppression Subtractive Hybridisation Drought and Recovery Libraries of the Non-model Crop Trifolium repens L
Source: Front Plant Sci. 2017 Feb 23;8:213. doi: 10.3389/fpls.2017.00213 (PMC5322231; doi:10.3389/fpls.2017.00213)
Supplement: Table S4 — Blast2Go GO term assignment to libraries DF, DR, RF, and RR for each data set (nS, SnE, and SE). [file Table4.XLSX]

## Sheet: nS_DF
LevelGO	Term(Acc)	Term(Name)	#Seq	Score	Parents(Acc)	Parents(Name)
2	GO:0008152	metabolic process	4352	1429.96	GO:0008150	biological_process
2	GO:0009987	cellular process	4275	1330.17	GO:0008150	biological_process
3	GO:0044763	single-organism cellular process	2996	1310.78	GO:0044699, GO:0009987	single-organism process, cellular process
2	GO:0044699	single-organism process	3670	1287.5	GO:0008150	biological_process
3	GO:0044237	cellular metabolic process	3649	1145.05	GO:0008152, GO:0009987	metabolic process, cellular process
3	GO:0044238	primary metabolic process	3532	976.36	GO:0008152	metabolic process
3	GO:0071704	organic substance metabolic process	3787	953.66	GO:0008152	metabolic process
3	GO:0044710	single-organism metabolic process	2651	948.13	GO:0044699, GO:0008152	single-organism process, metabolic process
2	GO:0050896	response to stimulus	1811	774.18	GO:0008150	biological_process
3	GO:0006950	response to stress	1126	756.72	GO:0050896	response to stimulus
5	GO:0044260	cellular macromolecule metabolic process	2468	710.6	GO:0044237, GO:0043170	cellular metabolic process, macromolecule metabolic process
4	GO:0044249	cellular biosynthetic process	2018	622.08	GO:0044237, GO:0009058	cellular metabolic process, biosynthetic process
4	GO:0043170	macromolecule metabolic process	2684	578.32	GO:0071704	organic substance metabolic process
6	GO:0044267	cellular protein metabolic process	1533	547.46	GO:0044260, GO:0019538	cellular macromolecule metabolic process, protein metabolic process
5	GO:0019538	protein metabolic process	1776	543.95	GO:0044238, GO:0043170	primary metabolic process, macromolecule metabolic process
4	GO:1901576	organic substance biosynthetic process	2104	523.21	GO:0071704, GO:0009058	organic substance metabolic process, biosynthetic process
3	GO:0009058	biosynthetic process	2191	504.66	GO:0008152	metabolic process
6	GO:0034645	cellular macromolecule biosynthetic process	1234	494.44	GO:0044249, GO:0044260, GO:0009059	cellular biosynthetic process, cellular macromolecule metabolic process, macromolecule biosynthetic process
5	GO:0010467	gene expression	1135	471.58	GO:0043170	macromolecule metabolic process
4	GO:1901564	organonitrogen compound metabolic process	1655	467.29	GO:0071704, GO:0006807	organic substance metabolic process, nitrogen compound metabolic process
7	GO:0019752	carboxylic acid metabolic process	1234	453.45	GO:0043436	oxoacid metabolic process
4	GO:0006810	transport	1188	440.38	GO:0051234	establishment of localization
4	GO:0050794	regulation of cellular process	1242	439.39	GO:0009987, GO:0050789	cellular process, regulation of biological process
7	GO:0006464	cellular protein modification process	962	428.6	GO:0036211, GO:0044267	protein modification process, cellular protein metabolic process
3	GO:0050789	regulation of biological process	1478	425.77	GO:0008150, GO:0065007	biological_process, biological regulation
4	GO:1901360	organic cyclic compound metabolic process	1842	411.94	GO:0071704	organic substance metabolic process
5	GO:0006796	phosphate-containing compound metabolic process	1252	388.13	GO:0006793	phosphorus metabolic process
5	GO:0044765	single-organism transport	977	372.45	GO:0006810, GO:1902578	transport, single-organism localization
3	GO:0042221	response to chemical	973	360.01	GO:0050896	response to stimulus
3	GO:0006807	nitrogen compound metabolic process	2426	344.96	GO:0008152	metabolic process
4	GO:0044711	single-organism biosynthetic process	1217	332.08	GO:0044710, GO:0009058	single-organism metabolic process, biosynthetic process
4	GO:0006725	cellular aromatic compound metabolic process	1744	319.88	GO:0044237	cellular metabolic process
5	GO:0009059	macromolecule biosynthetic process	1251	317.43	GO:1901576, GO:0043170	organic substance biosynthetic process, macromolecule metabolic process
3	GO:0016043	cellular component organization	1014	296.22	GO:0071840, GO:0009987	cellular component organization or biogenesis, cellular process
6	GO:0043436	oxoacid metabolic process	1262	292.27	GO:0006082	organic acid metabolic process
4	GO:0046483	heterocycle metabolic process	1718	289.4	GO:0044237	cellular metabolic process
4	GO:0034641	cellular nitrogen compound metabolic process	1933	288.48	GO:0044237, GO:0006807	cellular metabolic process, nitrogen compound metabolic process
2	GO:0065007	biological regulation	1623	282.46	GO:0008150	biological_process
4	GO:0044281	small molecule metabolic process	1719	281.82	GO:0044710	single-organism metabolic process
3	GO:0051234	establishment of localization	1227	280.39	GO:0051179	localization
6	GO:0036211	protein modification process	962	257.16	GO:0043412, GO:0019538	macromolecule modification, protein metabolic process
5	GO:1901362	organic cyclic compound biosynthetic process	1008	256.91	GO:1901576, GO:1901360	organic substance biosynthetic process, organic cyclic compound metabolic process
4	GO:0006793	phosphorus metabolic process	1272	246.61	GO:0044237	cellular metabolic process
2	GO:0071840	cellular component organization or biogenesis	1249	244.27	GO:0008150	biological_process
5	GO:0006139	nucleobase-containing compound metabolic process	1481	239.86	GO:0034641, GO:0006725, GO:0046483, GO:1901360, GO:0044238	cellular nitrogen compound metabolic process, cellular aromatic compound metabolic process, heterocycle metabolic process, organic cyclic compound metabolic process, primary metabolic process
3	GO:1902578	single-organism localization	983	226.65	GO:0044699, GO:0051179	single-organism process, localization
6	GO:0090304	nucleic acid metabolic process	1063	215.36	GO:0006139, GO:0043170	nucleobase-containing compound metabolic process, macromolecule metabolic process
5	GO:0044271	cellular nitrogen compound biosynthetic process	1163	200.53	GO:0034641, GO:0044249	cellular nitrogen compound metabolic process, cellular biosynthetic process
5	GO:0043412	macromolecule modification	1048	193.07	GO:0043170	macromolecule metabolic process
2	GO:0051179	localization	1260	186.03	GO:0008150	biological_process
5	GO:0006082	organic acid metabolic process	1264	177.49	GO:0044281, GO:0044763, GO:0071704, GO:0044237	small molecule metabolic process, single-organism cellular process, organic substance metabolic process, cellular metabolic process

## Sheet: nS_DR
LevelGO	Term(Acc)	Term(Name)	#Seq	Score	Parents(Acc)	Parents(Name)
2	GO:0008152	metabolic process	4031	1365.17	GO:0008150	biological_process
2	GO:0009987	cellular process	3970	1268.99	GO:0008150	biological_process
3	GO:0044763	single-organism cellular process	2800	1256.28	GO:0044699, GO:0009987	single-organism process, cellular process
2	GO:0044699	single-organism process	3378	1209.16	GO:0008150	biological_process
3	GO:0044237	cellular metabolic process	3441	1127.85	GO:0008152, GO:0009987	metabolic process, cellular process
3	GO:0044238	primary metabolic process	3315	941.49	GO:0008152	metabolic process
3	GO:0071704	organic substance metabolic process	3550	926.32	GO:0008152	metabolic process
3	GO:0044710	single-organism metabolic process	2493	912.33	GO:0044699, GO:0008152	single-organism process, metabolic process
5	GO:0044260	cellular macromolecule metabolic process	2329	696.7	GO:0044237, GO:0043170	cellular metabolic process, macromolecule metabolic process
2	GO:0050896	response to stimulus	1588	676.61	GO:0008150	biological_process
3	GO:0006950	response to stress	954	653.99	GO:0050896	response to stimulus
4	GO:0044249	cellular biosynthetic process	1984	634.82	GO:0044237, GO:0009058	cellular metabolic process, biosynthetic process
4	GO:0043170	macromolecule metabolic process	2529	570.27	GO:0071704	organic substance metabolic process
4	GO:1901576	organic substance biosynthetic process	2076	533.21	GO:0071704, GO:0009058	organic substance metabolic process, biosynthetic process
6	GO:0044267	cellular protein metabolic process	1407	521.86	GO:0044260, GO:0019538	cellular macromolecule metabolic process, protein metabolic process
3	GO:0009058	biosynthetic process	2155	520.16	GO:0008152	metabolic process
5	GO:0019538	protein metabolic process	1635	515.06	GO:0044238, GO:0043170	primary metabolic process, macromolecule metabolic process
6	GO:0034645	cellular macromolecule biosynthetic process	1201	494.32	GO:0044249, GO:0044260, GO:0009059	cellular biosynthetic process, cellular macromolecule metabolic process, macromolecule biosynthetic process
5	GO:0010467	gene expression	1154	494.04	GO:0043170	macromolecule metabolic process
4	GO:1901564	organonitrogen compound metabolic process	1622	457.28	GO:0071704, GO:0006807	organic substance metabolic process, nitrogen compound metabolic process
7	GO:0019752	carboxylic acid metabolic process	1167	440.73	GO:0043436	oxoacid metabolic process
4	GO:1901360	organic cyclic compound metabolic process	1823	404.87	GO:0071704	organic substance metabolic process
3	GO:0050789	regulation of biological process	1346	387.14	GO:0008150, GO:0065007	biological_process, biological regulation
4	GO:0050794	regulation of cellular process	1099	378.86	GO:0009987, GO:0050789	cellular process, regulation of biological process
5	GO:0006796	phosphate-containing compound metabolic process	1161	368.4	GO:0006793	phosphorus metabolic process
7	GO:0006464	cellular protein modification process	816	361.16	GO:0036211, GO:0044267	protein modification process, cellular protein metabolic process
4	GO:0006810	transport	1015	359.83	GO:0051234	establishment of localization
4	GO:0044711	single-organism biosynthetic process	1248	358.51	GO:0044710, GO:0009058	single-organism metabolic process, biosynthetic process
3	GO:0006807	nitrogen compound metabolic process	2364	337.1	GO:0008152	metabolic process
5	GO:0044765	single-organism transport	859	327.62	GO:0006810, GO:1902578	transport, single-organism localization
4	GO:0006725	cellular aromatic compound metabolic process	1735	323.77	GO:0044237	cellular metabolic process
5	GO:0009059	macromolecule biosynthetic process	1220	320.24	GO:1901576, GO:0043170	organic substance biosynthetic process, macromolecule metabolic process
3	GO:0042221	response to chemical	846	305.71	GO:0050896	response to stimulus
3	GO:0016043	cellular component organization	1016	298.73	GO:0071840, GO:0009987	cellular component organization or biogenesis, cellular process
4	GO:0034641	cellular nitrogen compound metabolic process	1945	289.68	GO:0044237, GO:0006807	cellular metabolic process, nitrogen compound metabolic process
5	GO:1901566	organonitrogen compound biosynthetic process	908	289.37	GO:1901576, GO:1901564	organic substance biosynthetic process, organonitrogen compound metabolic process
4	GO:0046483	heterocycle metabolic process	1707	288.5	GO:0044237	cellular metabolic process
6	GO:0043436	oxoacid metabolic process	1195	285.43	GO:0006082	organic acid metabolic process
7	GO:0016070	RNA metabolic process	973	280.81	GO:0044260, GO:0090304	cellular macromolecule metabolic process, nucleic acid metabolic process
4	GO:0044281	small molecule metabolic process	1656	278.49	GO:0044710	single-organism metabolic process
5	GO:1901362	organic cyclic compound biosynthetic process	982	263.93	GO:1901576, GO:1901360	organic substance biosynthetic process, organic cyclic compound metabolic process
2	GO:0065007	biological regulation	1464	256.21	GO:0008150	biological_process
2	GO:0071840	cellular component organization or biogenesis	1270	255.88	GO:0008150	biological_process
5	GO:0006139	nucleobase-containing compound metabolic process	1473	240.49	GO:0034641, GO:0006725, GO:0046483, GO:1901360, GO:0044238	cellular nitrogen compound metabolic process, cellular aromatic compound metabolic process, heterocycle metabolic process, organic cyclic compound metabolic process, primary metabolic process
4	GO:0006793	phosphorus metabolic process	1178	236.01	GO:0044237	cellular metabolic process
3	GO:0051234	establishment of localization	1066	235.98	GO:0051179	localization
6	GO:0090304	nucleic acid metabolic process	1065	224.19	GO:0006139, GO:0043170	nucleobase-containing compound metabolic process, macromolecule metabolic process
6	GO:0036211	protein modification process	816	216.69	GO:0043412, GO:0019538	macromolecule modification, protein metabolic process
5	GO:0044271	cellular nitrogen compound biosynthetic process	1190	213.99	GO:0034641, GO:0044249	cellular nitrogen compound metabolic process, cellular biosynthetic process
5	GO:0019438	aromatic compound biosynthetic process	907	211.22	GO:0044249, GO:0006725	cellular biosynthetic process, cellular aromatic compound metabolic process
3	GO:1902578	single-organism localization	864	199.23	GO:0044699, GO:0051179	single-organism process, localization
4	GO:0019222	regulation of metabolic process	858	194.88	GO:0008152, GO:0050789	metabolic process, regulation of biological process
5	GO:0043412	macromolecule modification	929	179.38	GO:0043170	macromolecule metabolic process
5	GO:0006082	organic acid metabolic process	1196	172.47	GO:0044281, GO:0044763, GO:0071704, GO:0044237	small molecule metabolic process, single-organism cellular process, organic substance metabolic process, cellular metabolic process
5	GO:0018130	heterocycle biosynthetic process	877	164.17	GO:0044249, GO:0046483	cellular biosynthetic process, heterocycle metabolic process
2	GO:0051179	localization	1093	154.54	GO:0008150	biological_process

## Sheet: nS_RF
LevelGO	Term(Acc)	Term(Name)	#Seq	Score	Parents(Acc)	Parents(Name)
2	GO:0008152	metabolic process	6603	2145.62	GO:0008150	biological_process
2	GO:0009987	cellular process	6497	1991.2	GO:0008150	biological_process
3	GO:0044763	single-organism cellular process	4588	1971.95	GO:0044699, GO:0009987	single-organism process, cellular process
2	GO:0044699	single-organism process	5632	1942.89	GO:0008150	biological_process
3	GO:0044237	cellular metabolic process	5517	1670.94	GO:0008152, GO:0009987	metabolic process, cellular process
3	GO:0044238	primary metabolic process	5344	1469.02	GO:0008152	metabolic process
3	GO:0071704	organic substance metabolic process	5720	1434.68	GO:0008152	metabolic process
3	GO:0044710	single-organism metabolic process	4018	1409	GO:0044699, GO:0008152	single-organism process, metabolic process
5	GO:0044260	cellular macromolecule metabolic process	3750	1097.09	GO:0044237, GO:0043170	cellular metabolic process, macromolecule metabolic process
2	GO:0050896	response to stimulus	2631	1080.96	GO:0008150	biological_process
3	GO:0006950	response to stress	1573	1019.26	GO:0050896	response to stimulus
4	GO:0044249	cellular biosynthetic process	2998	906.53	GO:0044237, GO:0009058	cellular metabolic process, biosynthetic process
4	GO:0043170	macromolecule metabolic process	4066	895.05	GO:0071704	organic substance metabolic process
6	GO:0044267	cellular protein metabolic process	2239	788.97	GO:0044260, GO:0019538	cellular macromolecule metabolic process, protein metabolic process
5	GO:0019538	protein metabolic process	2609	785.55	GO:0044238, GO:0043170	primary metabolic process, macromolecule metabolic process
4	GO:1901576	organic substance biosynthetic process	3143	766.2	GO:0071704, GO:0009058	organic substance metabolic process, biosynthetic process
3	GO:0009058	biosynthetic process	3264	750.13	GO:0008152	metabolic process
6	GO:0034645	cellular macromolecule biosynthetic process	1864	740.91	GO:0044249, GO:0044260, GO:0009059	cellular biosynthetic process, cellular macromolecule metabolic process, macromolecule biosynthetic process
5	GO:0010467	gene expression	1705	707.14	GO:0043170	macromolecule metabolic process
4	GO:1901564	organonitrogen compound metabolic process	2412	688.89	GO:0071704, GO:0006807	organic substance metabolic process, nitrogen compound metabolic process
4	GO:0050794	regulation of cellular process	1884	664.1	GO:0009987, GO:0050789	cellular process, regulation of biological process
7	GO:0019752	carboxylic acid metabolic process	1815	650.55	GO:0043436	oxoacid metabolic process
3	GO:0050789	regulation of biological process	2230	641.09	GO:0008150, GO:0065007	biological_process, biological regulation
4	GO:0006810	transport	1691	632.99	GO:0051234	establishment of localization
4	GO:1901360	organic cyclic compound metabolic process	2822	620.87	GO:0071704	organic substance metabolic process
5	GO:0006796	phosphate-containing compound metabolic process	1927	619.82	GO:0006793	phosphorus metabolic process
3	GO:0006807	nitrogen compound metabolic process	3696	517.49	GO:0008152	metabolic process
4	GO:0006725	cellular aromatic compound metabolic process	2663	485.34	GO:0044237	cellular metabolic process
5	GO:0009059	macromolecule biosynthetic process	1892	479.28	GO:1901576, GO:0043170	organic substance biosynthetic process, macromolecule metabolic process
4	GO:0044711	single-organism biosynthetic process	1788	479.25	GO:0044710, GO:0009058	single-organism metabolic process, biosynthetic process
4	GO:0046483	heterocycle metabolic process	2633	443.3	GO:0044237	cellular metabolic process
4	GO:0034641	cellular nitrogen compound metabolic process	2909	436.71	GO:0044237, GO:0006807	cellular metabolic process, nitrogen compound metabolic process
2	GO:0065007	biological regulation	2422	424.66	GO:0008150	biological_process
6	GO:0043436	oxoacid metabolic process	1855	417.21	GO:0006082	organic acid metabolic process
4	GO:0044281	small molecule metabolic process	2554	407.75	GO:0044710	single-organism metabolic process
3	GO:0051234	establishment of localization	1744	401.31	GO:0051179	localization
4	GO:0006793	phosphorus metabolic process	1957	392.93	GO:0044237	cellular metabolic process
5	GO:0006139	nucleobase-containing compound metabolic process	2272	387.92	GO:0034641, GO:0006725, GO:0046483, GO:1901360, GO:0044238	cellular nitrogen compound metabolic process, cellular aromatic compound metabolic process, heterocycle metabolic process, organic cyclic compound metabolic process, primary metabolic process
6	GO:0090304	nucleic acid metabolic process	1672	366.86	GO:0006139, GO:0043170	nucleobase-containing compound metabolic process, macromolecule metabolic process
2	GO:0071840	cellular component organization or biogenesis	1844	356.95	GO:0008150	biological_process
5	GO:0043412	macromolecule modification	1614	305.85	GO:0043170	macromolecule metabolic process
5	GO:0044271	cellular nitrogen compound biosynthetic process	1741	291.34	GO:0034641, GO:0044249	cellular nitrogen compound metabolic process, cellular biosynthetic process
2	GO:0051179	localization	1795	266.45	GO:0008150	biological_process
5	GO:0006082	organic acid metabolic process	1857	252.85	GO:0044281, GO:0044763, GO:0071704, GO:0044237	small molecule metabolic process, single-organism cellular process, organic substance metabolic process, cellular metabolic process

## Sheet: nS_RR
LevelGO	Term(Acc)	Term(Name)	#Seq	Score	Parents(Acc)	Parents(Name)
2	GO:0008152	metabolic process	3436	1136.14	GO:0008150	biological_process
2	GO:0009987	cellular process	3370	1053.16	GO:0008150	biological_process
3	GO:0044763	single-organism cellular process	2339	1023.51	GO:0044699, GO:0009987	single-organism process, cellular process
2	GO:0044699	single-organism process	2887	1016.09	GO:0008150	biological_process
3	GO:0044237	cellular metabolic process	2895	932.36	GO:0008152, GO:0009987	metabolic process, cellular process
3	GO:0044238	primary metabolic process	2789	767.65	GO:0008152	metabolic process
3	GO:0044710	single-organism metabolic process	2114	767.19	GO:0044699, GO:0008152	single-organism process, metabolic process
3	GO:0071704	organic substance metabolic process	2992	763.31	GO:0008152	metabolic process
2	GO:0050896	response to stimulus	1454	625.08	GO:0008150	biological_process
3	GO:0006950	response to stress	902	609.43	GO:0050896	response to stimulus
5	GO:0044260	cellular macromolecule metabolic process	1911	559.19	GO:0044237, GO:0043170	cellular metabolic process, macromolecule metabolic process
4	GO:0044249	cellular biosynthetic process	1610	507.25	GO:0044237, GO:0009058	cellular metabolic process, biosynthetic process
4	GO:0043170	macromolecule metabolic process	2077	453.79	GO:0071704	organic substance metabolic process
6	GO:0044267	cellular protein metabolic process	1196	438.1	GO:0044260, GO:0019538	cellular macromolecule metabolic process, protein metabolic process
5	GO:0019538	protein metabolic process	1387	428.24	GO:0044238, GO:0043170	primary metabolic process, macromolecule metabolic process
4	GO:1901576	organic substance biosynthetic process	1681	425.22	GO:0071704, GO:0009058	organic substance metabolic process, biosynthetic process
3	GO:0009058	biosynthetic process	1756	413.5	GO:0008152	metabolic process
6	GO:0034645	cellular macromolecule biosynthetic process	977	397.92	GO:0044249, GO:0044260, GO:0009059	cellular biosynthetic process, cellular macromolecule metabolic process, macromolecule biosynthetic process
5	GO:0010467	gene expression	887	378.37	GO:0043170	macromolecule metabolic process
4	GO:1901564	organonitrogen compound metabolic process	1316	366.71	GO:0071704, GO:0006807	organic substance metabolic process, nitrogen compound metabolic process
7	GO:0019752	carboxylic acid metabolic process	985	364.51	GO:0043436	oxoacid metabolic process
4	GO:0006810	transport	937	349.3	GO:0051234	establishment of localization
4	GO:0050794	regulation of cellular process	950	342.69	GO:0009987, GO:0050789	cellular process, regulation of biological process
3	GO:0050789	regulation of biological process	1140	335.1	GO:0008150, GO:0065007	biological_process, biological regulation
4	GO:1901360	organic cyclic compound metabolic process	1460	332.8	GO:0071704	organic substance metabolic process
5	GO:0006796	phosphate-containing compound metabolic process	1003	313.66	GO:0006793	phosphorus metabolic process
3	GO:0042221	response to chemical	789	289.62	GO:0050896	response to stimulus
5	GO:0044765	single-organism transport	760	288.12	GO:0006810, GO:1902578	transport, single-organism localization
4	GO:0044711	single-organism biosynthetic process	981	272.18	GO:0044710, GO:0009058	single-organism metabolic process, biosynthetic process
3	GO:0006807	nitrogen compound metabolic process	1912	270.72	GO:0008152	metabolic process
5	GO:0009059	macromolecule biosynthetic process	991	254.71	GO:1901576, GO:0043170	organic substance biosynthetic process, macromolecule metabolic process
4	GO:0006725	cellular aromatic compound metabolic process	1376	253.82	GO:0044237	cellular metabolic process
3	GO:0016043	cellular component organization	805	239.1	GO:0071840, GO:0009987	cellular component organization or biogenesis, cellular process
6	GO:0043436	oxoacid metabolic process	1009	236.31	GO:0006082	organic acid metabolic process
4	GO:0046483	heterocycle metabolic process	1358	229.54	GO:0044237	cellular metabolic process
4	GO:0034641	cellular nitrogen compound metabolic process	1546	229.31	GO:0044237, GO:0006807	cellular metabolic process, nitrogen compound metabolic process
3	GO:0051234	establishment of localization	966	223.24	GO:0051179	localization
4	GO:0044281	small molecule metabolic process	1363	222.81	GO:0044710	single-organism metabolic process
2	GO:0065007	biological regulation	1251	221.42	GO:0008150	biological_process
5	GO:1901362	organic cyclic compound biosynthetic process	775	206.55	GO:1901576, GO:1901360	organic substance biosynthetic process, organic cyclic compound metabolic process
4	GO:0006793	phosphorus metabolic process	1023	202.33	GO:0044237	cellular metabolic process
2	GO:0071840	cellular component organization or biogenesis	1000	200.24	GO:0008150	biological_process
5	GO:0006139	nucleobase-containing compound metabolic process	1170	181.71	GO:0034641, GO:0006725, GO:0046483, GO:1901360, GO:0044238	cellular nitrogen compound metabolic process, cellular aromatic compound metabolic process, heterocycle metabolic process, organic cyclic compound metabolic process, primary metabolic process
3	GO:1902578	single-organism localization	766	174.98	GO:0044699, GO:0051179	single-organism process, localization
6	GO:0090304	nucleic acid metabolic process	814	165.52	GO:0006139, GO:0043170	nucleobase-containing compound metabolic process, macromolecule metabolic process
5	GO:0044271	cellular nitrogen compound biosynthetic process	902	158.94	GO:0034641, GO:0044249	cellular nitrogen compound metabolic process, cellular biosynthetic process
2	GO:0051179	localization	996	150.13	GO:0008150	biological_process
5	GO:0043412	macromolecule modification	796	146.17	GO:0043170	macromolecule metabolic process
5	GO:0006082	organic acid metabolic process	1010	143.45	GO:0044281, GO:0044763, GO:0071704, GO:0044237	small molecule metabolic process, single-organism cellular process, organic substance metabolic process, cellular metabolic process

## Sheet: SnE_DF
LevelGO	Term(Acc)	Term(Name)	#Seq	Score	Parents(Acc)	Parents(Name)
2	GO:0008152	metabolic process	1468	449.31	GO:0008150	biological_process
2	GO:0009987	cellular process	1435	414.07	GO:0008150	biological_process
2	GO:0044699	single-organism process	1271	413	GO:0008150	biological_process
3	GO:0044763	single-organism cellular process	1004	403.65	GO:0044699, GO:0009987	single-organism process, cellular process
3	GO:0044237	cellular metabolic process	1177	311.69	GO:0008152, GO:0009987	metabolic process, cellular process
3	GO:0044238	primary metabolic process	1156	296.7	GO:0008152	metabolic process
3	GO:0071704	organic substance metabolic process	1244	290.19	GO:0008152	metabolic process
3	GO:0044710	single-organism metabolic process	861	282.73	GO:0044699, GO:0008152	single-organism process, metabolic process
2	GO:0050896	response to stimulus	602	240.65	GO:0008150	biological_process
5	GO:0044260	cellular macromolecule metabolic process	802	212.89	GO:0044237, GO:0043170	cellular metabolic process, macromolecule metabolic process
4	GO:0043170	macromolecule metabolic process	878	175.57	GO:0071704	organic substance metabolic process
4	GO:0006810	transport	415	172.65	GO:0051234	establishment of localization
4	GO:0050794	regulation of cellular process	452	163.55	GO:0009987, GO:0050789	cellular process, regulation of biological process
5	GO:0019538	protein metabolic process	562	157.73	GO:0044238, GO:0043170	primary metabolic process, macromolecule metabolic process
4	GO:0044249	cellular biosynthetic process	582	156.19	GO:0044237, GO:0009058	cellular metabolic process, biosynthetic process
6	GO:0044267	cellular protein metabolic process	480	151.45	GO:0044260, GO:0019538	cellular macromolecule metabolic process, protein metabolic process
3	GO:0050789	regulation of biological process	512	144.12	GO:0008150, GO:0065007	biological_process, biological regulation
4	GO:1901564	organonitrogen compound metabolic process	457	139.13	GO:0071704, GO:0006807	organic substance metabolic process, nitrogen compound metabolic process
4	GO:1901576	organic substance biosynthetic process	614	138.24	GO:0071704, GO:0009058	organic substance metabolic process, biosynthetic process
3	GO:0009058	biosynthetic process	636	129.56	GO:0008152	metabolic process
4	GO:1901360	organic cyclic compound metabolic process	568	124.98	GO:0071704	organic substance metabolic process
3	GO:0051234	establishment of localization	417	104.37	GO:0051179	localization
3	GO:0006807	nitrogen compound metabolic process	747	102.73	GO:0008152	metabolic process
2	GO:0065007	biological regulation	566	95.53	GO:0008150	biological_process
4	GO:0006725	cellular aromatic compound metabolic process	524	90.18	GO:0044237	cellular metabolic process
4	GO:0046483	heterocycle metabolic process	522	86.59	GO:0044237	cellular metabolic process
4	GO:0034641	cellular nitrogen compound metabolic process	550	82.13	GO:0044237, GO:0006807	cellular metabolic process, nitrogen compound metabolic process
4	GO:0006793	phosphorus metabolic process	413	81.78	GO:0044237	cellular metabolic process
4	GO:0044281	small molecule metabolic process	515	80.39	GO:0044710	single-organism metabolic process
5	GO:0006139	nucleobase-containing compound metabolic process	439	74.49	GO:0034641, GO:0006725, GO:0046483, GO:1901360, GO:0044238	cellular nitrogen compound metabolic process, cellular aromatic compound metabolic process, heterocycle metabolic process, organic cyclic compound metabolic process, primary metabolic process
2	GO:0051179	localization	428	69.72	GO:0008150	biological_process

## Sheet: SnE_DR
LevelGO	Term(Acc)	Term(Name)	#Seq	Score	Parents(Acc)	Parents(Name)
2	GO:0008152	metabolic process	1147	383.64	GO:0008150	biological_process
2	GO:0009987	cellular process	1130	352.63	GO:0008150	biological_process
3	GO:0044763	single-organism cellular process	808	349.15	GO:0044699, GO:0009987	single-organism process, cellular process
2	GO:0044699	single-organism process	979	334.08	GO:0008150	biological_process
3	GO:0044237	cellular metabolic process	969	294.06	GO:0008152, GO:0009987	metabolic process, cellular process
3	GO:0071704	organic substance metabolic process	1007	262.18	GO:0008152	metabolic process
3	GO:0044238	primary metabolic process	939	261.16	GO:0008152	metabolic process
3	GO:0044710	single-organism metabolic process	703	245.89	GO:0044699, GO:0008152	single-organism process, metabolic process
5	GO:0044260	cellular macromolecule metabolic process	663	198.27	GO:0044237, GO:0043170	cellular metabolic process, macromolecule metabolic process
4	GO:0044249	cellular biosynthetic process	548	168.21	GO:0044237, GO:0009058	cellular metabolic process, biosynthetic process
4	GO:0043170	macromolecule metabolic process	723	167.08	GO:0071704	organic substance metabolic process
4	GO:1901576	organic substance biosynthetic process	586	147.8	GO:0071704, GO:0009058	organic substance metabolic process, biosynthetic process
3	GO:0009058	biosynthetic process	600	144.63	GO:0008152	metabolic process
5	GO:0010467	gene expression	339	143.75	GO:0043170	macromolecule metabolic process
2	GO:0050896	response to stimulus	379	143.09	GO:0008150	biological_process
6	GO:0034645	cellular macromolecule biosynthetic process	334	133.61	GO:0044249, GO:0044260, GO:0009059	cellular biosynthetic process, cellular macromolecule metabolic process, macromolecule biosynthetic process
4	GO:1901564	organonitrogen compound metabolic process	424	128.87	GO:0071704, GO:0006807	organic substance metabolic process, nitrogen compound metabolic process
5	GO:0019538	protein metabolic process	421	128.41	GO:0044238, GO:0043170	primary metabolic process, macromolecule metabolic process
6	GO:0044267	cellular protein metabolic process	354	125.13	GO:0044260, GO:0019538	cellular macromolecule metabolic process, protein metabolic process
4	GO:1901360	organic cyclic compound metabolic process	549	117.91	GO:0071704	organic substance metabolic process
7	GO:0019752	carboxylic acid metabolic process	308	112.61	GO:0043436	oxoacid metabolic process
5	GO:0006796	phosphate-containing compound metabolic process	312	109.06	GO:0006793	phosphorus metabolic process
3	GO:0050789	regulation of biological process	380	105.49	GO:0008150, GO:0065007	biological_process, biological regulation
4	GO:0050794	regulation of cellular process	309	103.03	GO:0009987, GO:0050789	cellular process, regulation of biological process
4	GO:0044711	single-organism biosynthetic process	355	97.92	GO:0044710, GO:0009058	single-organism metabolic process, biosynthetic process
3	GO:0006807	nitrogen compound metabolic process	685	94.71	GO:0008152	metabolic process
4	GO:0006725	cellular aromatic compound metabolic process	515	94.07	GO:0044237	cellular metabolic process
5	GO:0009059	macromolecule biosynthetic process	344	91.13	GO:1901576, GO:0043170	organic substance biosynthetic process, macromolecule metabolic process
7	GO:0016070	RNA metabolic process	306	89.53	GO:0044260, GO:0090304	cellular macromolecule metabolic process, nucleic acid metabolic process
4	GO:0046483	heterocycle metabolic process	511	85.69	GO:0044237	cellular metabolic process
4	GO:0034641	cellular nitrogen compound metabolic process	562	83.18	GO:0044237, GO:0006807	cellular metabolic process, nitrogen compound metabolic process
3	GO:0016043	cellular component organization	286	81.63	GO:0071840, GO:0009987	cellular component organization or biogenesis, cellular process
5	GO:1901362	organic cyclic compound biosynthetic process	303	80.43	GO:1901576, GO:1901360	organic substance biosynthetic process, organic cyclic compound metabolic process
4	GO:0044281	small molecule metabolic process	452	76.93	GO:0044710	single-organism metabolic process
6	GO:0090304	nucleic acid metabolic process	340	75.59	GO:0006139, GO:0043170	nucleobase-containing compound metabolic process, macromolecule metabolic process
5	GO:0006139	nucleobase-containing compound metabolic process	431	75.12	GO:0034641, GO:0006725, GO:0046483, GO:1901360, GO:0044238	cellular nitrogen compound metabolic process, cellular aromatic compound metabolic process, heterocycle metabolic process, organic cyclic compound metabolic process, primary metabolic process
4	GO:0006793	phosphorus metabolic process	319	71.18	GO:0044237	cellular metabolic process
6	GO:0043436	oxoacid metabolic process	314	71.15	GO:0006082	organic acid metabolic process
2	GO:0065007	biological regulation	407	69.27	GO:0008150	biological_process
2	GO:0071840	cellular component organization or biogenesis	341	67.37	GO:0008150	biological_process
5	GO:0019438	aromatic compound biosynthetic process	276	61.2	GO:0044249, GO:0006725	cellular biosynthetic process, cellular aromatic compound metabolic process
5	GO:0044271	cellular nitrogen compound biosynthetic process	342	58.73	GO:0034641, GO:0044249	cellular nitrogen compound metabolic process, cellular biosynthetic process
5	GO:0018130	heterocycle biosynthetic process	274	54.34	GO:0044249, GO:0046483	cellular biosynthetic process, heterocycle metabolic process
5	GO:0043412	macromolecule modification	264	53.29	GO:0043170	macromolecule metabolic process
5	GO:0006082	organic acid metabolic process	314	42.86	GO:0044281, GO:0044763, GO:0071704, GO:0044237	small molecule metabolic process, single-organism cellular process, organic substance metabolic process, cellular metabolic process

## Sheet: SnE_RF
LevelGO	Term(Acc)	Term(Name)	#Seq	Score	Parents(Acc)	Parents(Name)
2	GO:0008152	metabolic process	2576	825.47	GO:0008150	biological_process
3	GO:0044763	single-organism cellular process	1833	770.02	GO:0044699, GO:0009987	single-organism process, cellular process
2	GO:0009987	cellular process	2527	760.07	GO:0008150	biological_process
2	GO:0044699	single-organism process	2229	748.83	GO:0008150	biological_process
3	GO:0044237	cellular metabolic process	2142	611.67	GO:0008152, GO:0009987	metabolic process, cellular process
3	GO:0044238	primary metabolic process	2078	581.9	GO:0008152	metabolic process
3	GO:0071704	organic substance metabolic process	2222	556.52	GO:0008152	metabolic process
3	GO:0044710	single-organism metabolic process	1581	531.65	GO:0044699, GO:0008152	single-organism process, metabolic process
5	GO:0044260	cellular macromolecule metabolic process	1482	444.36	GO:0044237, GO:0043170	cellular metabolic process, macromolecule metabolic process
2	GO:0050896	response to stimulus	944	366.13	GO:0008150	biological_process
4	GO:0043170	macromolecule metabolic process	1601	365.44	GO:0071704	organic substance metabolic process
4	GO:0044249	cellular biosynthetic process	1142	335.16	GO:0044237, GO:0009058	cellular metabolic process, biosynthetic process
5	GO:0019538	protein metabolic process	980	292.08	GO:0044238, GO:0043170	primary metabolic process, macromolecule metabolic process
4	GO:1901576	organic substance biosynthetic process	1212	287.77	GO:0071704, GO:0009058	organic substance metabolic process, biosynthetic process
6	GO:0044267	cellular protein metabolic process	834	287.51	GO:0044260, GO:0019538	cellular macromolecule metabolic process, protein metabolic process
3	GO:0009058	biosynthetic process	1248	284.32	GO:0008152	metabolic process
6	GO:0034645	cellular macromolecule biosynthetic process	716	284.07	GO:0044249, GO:0044260, GO:0009059	cellular biosynthetic process, cellular macromolecule metabolic process, macromolecule biosynthetic process
5	GO:0010467	gene expression	669	272.62	GO:0043170	macromolecule metabolic process
4	GO:1901564	organonitrogen compound metabolic process	906	264.19	GO:0071704, GO:0006807	organic substance metabolic process, nitrogen compound metabolic process
5	GO:0006796	phosphate-containing compound metabolic process	759	252.04	GO:0006793	phosphorus metabolic process
4	GO:0050794	regulation of cellular process	728	243.98	GO:0009987, GO:0050789	cellular process, regulation of biological process
7	GO:0019752	carboxylic acid metabolic process	687	241.17	GO:0043436	oxoacid metabolic process
3	GO:0050789	regulation of biological process	856	240.36	GO:0008150, GO:0065007	biological_process, biological regulation
4	GO:1901360	organic cyclic compound metabolic process	1125	237.64	GO:0071704	organic substance metabolic process
3	GO:0006807	nitrogen compound metabolic process	1463	203.1	GO:0008152	metabolic process
4	GO:0006725	cellular aromatic compound metabolic process	1063	191.62	GO:0044237	cellular metabolic process
5	GO:0009059	macromolecule biosynthetic process	728	186.67	GO:1901576, GO:0043170	organic substance biosynthetic process, macromolecule metabolic process
4	GO:0046483	heterocycle metabolic process	1056	178.51	GO:0044237	cellular metabolic process
4	GO:0044711	single-organism biosynthetic process	691	178.31	GO:0044710, GO:0009058	single-organism metabolic process, biosynthetic process
5	GO:0006139	nucleobase-containing compound metabolic process	914	172.27	GO:0034641, GO:0006725, GO:0046483, GO:1901360, GO:0044238	cellular nitrogen compound metabolic process, cellular aromatic compound metabolic process, heterocycle metabolic process, organic cyclic compound metabolic process, primary metabolic process
4	GO:0034641	cellular nitrogen compound metabolic process	1128	172.24	GO:0044237, GO:0006807	cellular metabolic process, nitrogen compound metabolic process
6	GO:0090304	nucleic acid metabolic process	703	169.42	GO:0006139, GO:0043170	nucleobase-containing compound metabolic process, macromolecule metabolic process
2	GO:0065007	biological regulation	920	159.99	GO:0008150	biological_process
4	GO:0006793	phosphorus metabolic process	766	156.22	GO:0044237	cellular metabolic process
4	GO:0044281	small molecule metabolic process	990	155.13	GO:0044710	single-organism metabolic process
6	GO:0043436	oxoacid metabolic process	700	152.84	GO:0006082	organic acid metabolic process
2	GO:0071840	cellular component organization or biogenesis	690	129.77	GO:0008150	biological_process
5	GO:0044271	cellular nitrogen compound biosynthetic process	692	111.08	GO:0034641, GO:0044249	cellular nitrogen compound metabolic process, cellular biosynthetic process
5	GO:0006082	organic acid metabolic process	700	92.11	GO:0044281, GO:0044763, GO:0071704, GO:0044237	small molecule metabolic process, single-organism cellular process, organic substance metabolic process, cellular metabolic process

## Sheet: SnE_RR
LevelGO	Term(Acc)	Term(Name)	#Seq	Score	Parents(Acc)	Parents(Name)
2	GO:0008152	metabolic process	847	255.2	GO:0008150	biological_process
2	GO:0009987	cellular process	805	224.47	GO:0008150	biological_process
2	GO:0044699	single-organism process	728	223	GO:0008150	biological_process
3	GO:0044763	single-organism cellular process	565	213.02	GO:0044699, GO:0009987	single-organism process, cellular process
3	GO:0044237	cellular metabolic process	671	177.08	GO:0008152, GO:0009987	metabolic process, cellular process
3	GO:0071704	organic substance metabolic process	712	169.1	GO:0008152	metabolic process
3	GO:0044238	primary metabolic process	653	169.06	GO:0008152	metabolic process
3	GO:0044710	single-organism metabolic process	519	167.91	GO:0044699, GO:0008152	single-organism process, metabolic process
2	GO:0050896	response to stimulus	355	143.74	GO:0008150	biological_process
5	GO:0044260	cellular macromolecule metabolic process	428	113.1	GO:0044237, GO:0043170	cellular metabolic process, macromolecule metabolic process
4	GO:0006810	transport	235	99.8	GO:0051234	establishment of localization
4	GO:0043170	macromolecule metabolic process	471	94.92	GO:0071704	organic substance metabolic process
4	GO:0044249	cellular biosynthetic process	323	87.94	GO:0044237, GO:0009058	cellular metabolic process, biosynthetic process
5	GO:0019538	protein metabolic process	310	87.55	GO:0044238, GO:0043170	primary metabolic process, macromolecule metabolic process
6	GO:0044267	cellular protein metabolic process	263	82.92	GO:0044260, GO:0019538	cellular macromolecule metabolic process, protein metabolic process
4	GO:0050794	regulation of cellular process	241	82.14	GO:0009987, GO:0050789	cellular process, regulation of biological process
4	GO:1901576	organic substance biosynthetic process	350	81.77	GO:0071704, GO:0009058	organic substance metabolic process, biosynthetic process
4	GO:1901564	organonitrogen compound metabolic process	259	77.34	GO:0071704, GO:0006807	organic substance metabolic process, nitrogen compound metabolic process
3	GO:0050789	regulation of biological process	272	75.33	GO:0008150, GO:0065007	biological_process, biological regulation
3	GO:0009058	biosynthetic process	362	74.37	GO:0008152	metabolic process
4	GO:1901360	organic cyclic compound metabolic process	321	71.63	GO:0071704	organic substance metabolic process
3	GO:0051234	establishment of localization	235	60.1	GO:0051179	localization
3	GO:0006807	nitrogen compound metabolic process	413	56.69	GO:0008152	metabolic process
2	GO:0065007	biological regulation	306	49.76	GO:0008150	biological_process
4	GO:0044281	small molecule metabolic process	303	48.65	GO:0044710	single-organism metabolic process
4	GO:0046483	heterocycle metabolic process	293	48.43	GO:0044237	cellular metabolic process
4	GO:0006725	cellular aromatic compound metabolic process	292	48.32	GO:0044237	cellular metabolic process
4	GO:0006793	phosphorus metabolic process	239	46.41	GO:0044237	cellular metabolic process
4	GO:0034641	cellular nitrogen compound metabolic process	307	44.86	GO:0044237, GO:0006807	cellular metabolic process, nitrogen compound metabolic process
2	GO:0051179	localization	242	39.77	GO:0008150	biological_process
5	GO:0006139	nucleobase-containing compound metabolic process	244	37.9	GO:0034641, GO:0006725, GO:0046483, GO:1901360, GO:0044238	cellular nitrogen compound metabolic process, cellular aromatic compound metabolic process, heterocycle metabolic process, organic cyclic compound metabolic process, primary metabolic process

## Sheet: SE_DF
LevelGO	Term(Acc)	Term(Name)	#Seq	Score	Parents(Acc)	Parents(Name)
2	GO:0008152	metabolic process	2850	886.24	GO:0008150	biological_process
2	GO:0009987	cellular process	2772	814.1	GO:0008150	biological_process
2	GO:0044699	single-organism process	2424	806.87	GO:0008150	biological_process
3	GO:0044763	single-organism cellular process	1930	799.08	GO:0044699, GO:0009987	single-organism process, cellular process
3	GO:0044237	cellular metabolic process	2316	646.03	GO:0008152, GO:0009987	metabolic process, cellular process
3	GO:0044238	primary metabolic process	2259	595.62	GO:0008152	metabolic process
3	GO:0044710	single-organism metabolic process	1709	582.91	GO:0044699, GO:0008152	single-organism process, metabolic process
3	GO:0071704	organic substance metabolic process	2429	568.02	GO:0008152	metabolic process
2	GO:0050896	response to stimulus	1167	472.43	GO:0008150	biological_process
3	GO:0006950	response to stress	724	463.7	GO:0050896	response to stimulus
5	GO:0044260	cellular macromolecule metabolic process	1557	425.8	GO:0044237, GO:0043170	cellular metabolic process, macromolecule metabolic process
4	GO:0043170	macromolecule metabolic process	1702	351.15	GO:0071704	organic substance metabolic process
4	GO:0044249	cellular biosynthetic process	1187	325.29	GO:0044237, GO:0009058	cellular metabolic process, biosynthetic process
5	GO:0019538	protein metabolic process	1099	319.31	GO:0044238, GO:0043170	primary metabolic process, macromolecule metabolic process
4	GO:0006810	transport	787	317.93	GO:0051234	establishment of localization
6	GO:0044267	cellular protein metabolic process	931	301.03	GO:0044260, GO:0019538	cellular macromolecule metabolic process, protein metabolic process
4	GO:0050794	regulation of cellular process	833	296.02	GO:0009987, GO:0050789	cellular process, regulation of biological process
4	GO:1901576	organic substance biosynthetic process	1234	278.78	GO:0071704, GO:0009058	organic substance metabolic process, biosynthetic process
3	GO:0050789	regulation of biological process	975	276.64	GO:0008150, GO:0065007	biological_process, biological regulation
3	GO:0009058	biosynthetic process	1293	273.72	GO:0008152	metabolic process
4	GO:1901564	organonitrogen compound metabolic process	926	271.89	GO:0071704, GO:0006807	organic substance metabolic process, nitrogen compound metabolic process
6	GO:0034645	cellular macromolecule biosynthetic process	729	271.39	GO:0044249, GO:0044260, GO:0009059	cellular biosynthetic process, cellular macromolecule metabolic process, macromolecule biosynthetic process
7	GO:0019752	carboxylic acid metabolic process	756	263.67	GO:0043436	oxoacid metabolic process
4	GO:1901360	organic cyclic compound metabolic process	1150	247.69	GO:0071704	organic substance metabolic process
5	GO:0006796	phosphate-containing compound metabolic process	780	243.77	GO:0006793	phosphorus metabolic process
3	GO:0006807	nitrogen compound metabolic process	1479	205.59	GO:0008152	metabolic process
3	GO:0051234	establishment of localization	800	196.49	GO:0051179	localization
4	GO:0006725	cellular aromatic compound metabolic process	1073	185.29	GO:0044237	cellular metabolic process
2	GO:0065007	biological regulation	1066	183.41	GO:0008150	biological_process
5	GO:0009059	macromolecule biosynthetic process	742	176.67	GO:1901576, GO:0043170	organic substance biosynthetic process, macromolecule metabolic process
4	GO:0046483	heterocycle metabolic process	1060	173.13	GO:0044237	cellular metabolic process
6	GO:0043436	oxoacid metabolic process	771	167.32	GO:0006082	organic acid metabolic process
4	GO:0034641	cellular nitrogen compound metabolic process	1126	165.2	GO:0044237, GO:0006807	cellular metabolic process, nitrogen compound metabolic process
4	GO:0044281	small molecule metabolic process	1045	158.36	GO:0044710	single-organism metabolic process
4	GO:0006793	phosphorus metabolic process	797	155.08	GO:0044237	cellular metabolic process
5	GO:0006139	nucleobase-containing compound metabolic process	899	145.64	GO:0034641, GO:0006725, GO:0046483, GO:1901360, GO:0044238	cellular nitrogen compound metabolic process, cellular aromatic compound metabolic process, heterocycle metabolic process, organic cyclic compound metabolic process, primary metabolic process
2	GO:0051179	localization	825	132.55	GO:0008150	biological_process
2	GO:0071840	cellular component organization or biogenesis	696	125.27	GO:0008150	biological_process
5	GO:0043412	macromolecule modification	709	125.08	GO:0043170	macromolecule metabolic process
5	GO:0006082	organic acid metabolic process	773	102.09	GO:0044281, GO:0044763, GO:0071704, GO:0044237	small molecule metabolic process, single-organism cellular process, organic substance metabolic process, cellular metabolic process

## Sheet: SE_DR
LevelGO	Term(Acc)	Term(Name)	#Seq	Score	Parents(Acc)	Parents(Name)
2	GO:0008152	metabolic process	1538	532.9	GO:0008150	biological_process
2	GO:0009987	cellular process	1520	492.59	GO:0008150	biological_process
3	GO:0044763	single-organism cellular process	1052	475.61	GO:0044699, GO:0009987	single-organism process, cellular process
2	GO:0044699	single-organism process	1261	453.84	GO:0008150	biological_process
3	GO:0044237	cellular metabolic process	1333	449.21	GO:0008152, GO:0009987	metabolic process, cellular process
3	GO:0071704	organic substance metabolic process	1371	366.1	GO:0008152	metabolic process
3	GO:0044238	primary metabolic process	1282	361.22	GO:0008152	metabolic process
3	GO:0044710	single-organism metabolic process	933	340.64	GO:0044699, GO:0008152	single-organism process, metabolic process
5	GO:0044260	cellular macromolecule metabolic process	918	288.95	GO:0044237, GO:0043170	cellular metabolic process, macromolecule metabolic process
4	GO:0044249	cellular biosynthetic process	815	267.47	GO:0044237, GO:0009058	cellular metabolic process, biosynthetic process
5	GO:0010467	gene expression	517	234.36	GO:0043170	macromolecule metabolic process
4	GO:0043170	macromolecule metabolic process	983	229.69	GO:0071704	organic substance metabolic process
4	GO:1901576	organic substance biosynthetic process	864	224.41	GO:0071704, GO:0009058	organic substance metabolic process, biosynthetic process
6	GO:0034645	cellular macromolecule biosynthetic process	501	221.12	GO:0044249, GO:0044260, GO:0009059	cellular biosynthetic process, cellular macromolecule metabolic process, macromolecule biosynthetic process
2	GO:0050896	response to stimulus	530	219.17	GO:0008150	biological_process
6	GO:0044267	cellular protein metabolic process	549	218.25	GO:0044260, GO:0019538	cellular macromolecule metabolic process, protein metabolic process
3	GO:0009058	biosynthetic process	890	218.06	GO:0008152	metabolic process
5	GO:0019538	protein metabolic process	621	195.27	GO:0044238, GO:0043170	primary metabolic process, macromolecule metabolic process
4	GO:1901564	organonitrogen compound metabolic process	680	192.14	GO:0071704, GO:0006807	organic substance metabolic process, nitrogen compound metabolic process
7	GO:0019752	carboxylic acid metabolic process	436	163.78	GO:0043436	oxoacid metabolic process
4	GO:1901360	organic cyclic compound metabolic process	726	158.12	GO:0071704	organic substance metabolic process
5	GO:0009059	macromolecule biosynthetic process	512	145.1	GO:1901576, GO:0043170	organic substance biosynthetic process, macromolecule metabolic process
3	GO:0050789	regulation of biological process	496	144.64	GO:0008150, GO:0065007	biological_process, biological regulation
5	GO:0006796	phosphate-containing compound metabolic process	431	144.38	GO:0006793	phosphorus metabolic process
4	GO:0044711	single-organism biosynthetic process	508	144.29	GO:0044710, GO:0009058	single-organism metabolic process, biosynthetic process
3	GO:0006807	nitrogen compound metabolic process	973	137.26	GO:0008152	metabolic process
5	GO:1901566	organonitrogen compound biosynthetic process	436	137.11	GO:1901576, GO:1901564	organic substance biosynthetic process, organonitrogen compound metabolic process
4	GO:0050794	regulation of cellular process	400	133.44	GO:0009987, GO:0050789	cellular process, regulation of biological process
4	GO:0006725	cellular aromatic compound metabolic process	688	128.51	GO:0044237	cellular metabolic process
4	GO:0034641	cellular nitrogen compound metabolic process	824	122.37	GO:0044237, GO:0006807	cellular metabolic process, nitrogen compound metabolic process
7	GO:0016070	RNA metabolic process	394	118.57	GO:0044260, GO:0090304	cellular macromolecule metabolic process, nucleic acid metabolic process
4	GO:0006810	transport	341	116.5	GO:0051234	establishment of localization
4	GO:0046483	heterocycle metabolic process	682	114.45	GO:0044237	cellular metabolic process
4	GO:0044281	small molecule metabolic process	634	112.93	GO:0044710	single-organism metabolic process
3	GO:0016043	cellular component organization	377	111.68	GO:0071840, GO:0009987	cellular component organization or biogenesis, cellular process
2	GO:0071840	cellular component organization or biogenesis	533	111.51	GO:0008150	biological_process
5	GO:1901362	organic cyclic compound biosynthetic process	393	109.97	GO:1901576, GO:1901360	organic substance biosynthetic process, organic cyclic compound metabolic process
6	GO:0043436	oxoacid metabolic process	446	105.31	GO:0006082	organic acid metabolic process
5	GO:0006139	nucleobase-containing compound metabolic process	587	100.89	GO:0034641, GO:0006725, GO:0046483, GO:1901360, GO:0044238	cellular nitrogen compound metabolic process, cellular aromatic compound metabolic process, heterocycle metabolic process, organic cyclic compound metabolic process, primary metabolic process
5	GO:0044271	cellular nitrogen compound biosynthetic process	532	97.47	GO:0034641, GO:0044249	cellular nitrogen compound metabolic process, cellular biosynthetic process
2	GO:0065007	biological regulation	533	94.66	GO:0008150	biological_process
6	GO:0090304	nucleic acid metabolic process	431	93.95	GO:0006139, GO:0043170	nucleobase-containing compound metabolic process, macromolecule metabolic process
4	GO:0006793	phosphorus metabolic process	438	93.9	GO:0044237	cellular metabolic process
2	GO:0032502	developmental process	326	93.65	GO:0008150	biological_process
3	GO:0044767	single-organism developmental process	320	91.39	GO:0044699, GO:0032502	single-organism process, developmental process
5	GO:0019438	aromatic compound biosynthetic process	362	88.13	GO:0044249, GO:0006725	cellular biosynthetic process, cellular aromatic compound metabolic process
3	GO:0044085	cellular component biogenesis	325	86.93	GO:0071840	cellular component organization or biogenesis
3	GO:0051234	establishment of localization	362	77.62	GO:0051179	localization
4	GO:0019222	regulation of metabolic process	339	74.91	GO:0008152, GO:0050789	metabolic process, regulation of biological process
5	GO:0043412	macromolecule modification	342	70.87	GO:0043170	macromolecule metabolic process
5	GO:0018130	heterocycle biosynthetic process	350	70.69	GO:0044249, GO:0046483	cellular biosynthetic process, heterocycle metabolic process
5	GO:0006082	organic acid metabolic process	446	63.67	GO:0044281, GO:0044763, GO:0071704, GO:0044237	small molecule metabolic process, single-organism cellular process, organic substance metabolic process, cellular metabolic process
2	GO:0051179	localization	369	49.44	GO:0008150	biological_process

[truncated: 2 more sheets: SE_RF, SE_RR]
