# Supplementary material for: Deep Sequencing of Suppression Subtractive Hybridisation Drought and Recovery Libraries of the Non-model Crop Trifolium repens L
Source: Front Plant Sci. 2017 Feb 23;8:213. doi: 10.3389/fpls.2017.00213 (PMC5322231; doi:10.3389/fpls.2017.00213)
Supplement: Table S5 — EC2KEGG table of KEGG pathways associated with enzyme codes in libraries DF, DR, RF, and RR for each data set (nS, SnE, and SE). Total(EC_All) = number of ECs associated with the KEGG pathway; Total(EC_Ref(mtr)) = number of ECs in reference genome mtr (M. truncatula) associated with the KEGG pathway; Total(EC_Given) = number of tested ECs found to be associated with the KEGG pathway; Total(EC_Shared) = number of tested ECs that are shared with reference genome; Total(EC_Unique_Ref) = number of ECs that are unique to the reference genome; Total(EC_Unique_Given) = number of ECs that are unique to the tested genome. [file Table5.XLSX]

## Sheet: nS_DF
PathwayID	PathwayName||Category	Total(EC_All)	Total(EC_Ref(mtr))	Total(EC_Given)	Total(EC_Shared)	Total(EC_Unique_Ref)	Total(EC_Unique_Given)	EC_All	EC_Ref(mtr)	EC_Given	EC_Shared	EC_Unique_Ref	EC_Unique_Given	P-value	FDR	URL
10	Glycolysis / Gluconeogenesis||Carbohydrate metabolism	49	25	22	19	6	3	1.1.1.1,1.1.1.2,1.1.1.27,1.1.2.7,1.1.2.8,1.2.1.-,1.2.1.12,1.2.1.3,1.2.1.5,1.2.1.59,1.2.1.9,1.2.1.90,1.2.4.1,1.2.7.1,1.2.7.11,1.2.7.6,1.8.1.4,2.3.1.12,2.7.1.1,2.7.1.11,2.7.1.146,2.7.1.147,2.7.1.2,2.7.1.40,2.7.1.41,2.7.1.63,2.7.1.69,2.7.2.3,3.1.3.10,3.1.3.11,3.1.3.13,3.1.3.80,3.1.3.9,3.2.1.86,4.1.1.1,4.1.1.32,4.1.1.49,4.1.2.13,4.2.1.11,5.1.3.15,5.1.3.3,5.3.1.1,5.3.1.9,5.4.2.11,5.4.2.12,5.4.2.2,5.4.…	1.1.1.1,1.1.1.27,1.2.1.12,1.2.1.3,1.2.1.9,1.2.4.1,1.8.1.4,2.3.1.12,2.7.1.1,2.7.1.11,2.7.1.40,2.7.2.3,3.1.3.11,3.1.3.80,4.1.1.1,4.1.1.49,4.1.2.13,4.2.1.11,5.1.3.15,5.1.3.3,5.3.1.9,5.4.2.11,5.4.2.12,5.4.2.2,6.2.1.1	1.1.1.1,1.2.1.12,1.2.1.3,1.2.1.5,1.2.1.9,1.2.4.1,1.8.1.4,2.3.1.12,2.7.1.11,2.7.1.2,2.7.1.40,2.7.2.3,3.1.3.11,4.1.1.1,4.1.1.49,4.1.2.13,4.2.1.11,5.1.3.3,5.3.1.1,5.3.1.9,5.4.2.2,6.2.1.1	1.1.1.1,1.2.1.12,1.2.1.3,1.2.1.9,1.2.4.1,1.8.1.4,2.3.1.12,2.7.1.11,2.7.1.40,2.7.2.3,3.1.3.11,4.1.1.1,4.1.1.49,4.1.2.13,4.2.1.11,5.1.3.3,5.3.1.9,5.4.2.2,6.2.1.1	1.1.1.27,2.7.1.1,3.1.3.80,5.1.3.15,5.4.2.11,5.4.2.12	1.2.1.5,2.7.1.2,5.3.1.1	0	0	http://www.kegg.jp/kegg-bin/show_pathway?map00010/default%3dgreen/1.1.1.27/2.7.1.1/3.1.3.80/5.1.3.15/5.4.2.11/5.4.2.12/1.1.1.1%09yellow/1.2.1.12%09yellow/1.2.1.3%09yellow/1.2.1.9%09yellow/1.2.4.1%09yellow/1.8.1.4%09yellow/2.3.1.12%09yellow/2.7.1.11%09yellow/2.7.1.40%09yellow/2.7.2.3%09yellow/3.1.3.11%09yellow/4.1.1.1%09yellow/4.1.1.49%09yellow/4.1.2.13%09yellow/4.2.1.11%09yellow/5.1.3.3%09yellow/…
20	Citrate cycle (TCA cycle)||Carbohydrate metabolism	25	16	14	14	2	0	1.1.1.286,1.1.1.37,1.1.1.41,1.1.1.42,1.1.5.4,1.2.4.1,1.2.4.2,1.2.7.1,1.2.7.11,1.2.7.3,1.3.5.1,1.3.5.4,1.8.1.4,2.3.1.12,2.3.1.61,2.3.3.1,2.3.3.8,2.8.3.18,4.1.1.32,4.1.1.49,4.2.1.2,4.2.1.3,6.2.1.4,6.2.1.5,6.4.1.1	1.1.1.37,1.1.1.41,1.1.1.42,1.2.4.1,1.2.4.2,1.3.5.1,1.8.1.4,2.3.1.12,2.3.1.61,2.3.3.1,2.3.3.8,4.1.1.49,4.2.1.2,4.2.1.3,6.2.1.4,6.2.1.5	1.1.1.37,1.1.1.41,1.1.1.42,1.2.4.1,1.2.4.2,1.3.5.1,1.8.1.4,2.3.1.12,2.3.3.1,2.3.3.8,4.1.1.49,4.2.1.3,6.2.1.4,6.2.1.5	1.1.1.37,1.1.1.41,1.1.1.42,1.2.4.1,1.2.4.2,1.3.5.1,1.8.1.4,2.3.1.12,2.3.3.1,2.3.3.8,4.1.1.49,4.2.1.3,6.2.1.4,6.2.1.5	2.3.1.61,4.2.1.2		0	0	http://www.kegg.jp/kegg-bin/show_pathway?map00020/default%3dgreen/2.3.1.61/4.2.1.2/1.1.1.37%09yellow/1.1.1.41%09yellow/1.1.1.42%09yellow/1.2.4.1%09yellow/1.2.4.2%09yellow/1.3.5.1%09yellow/1.8.1.4%09yellow/2.3.1.12%09yellow/2.3.3.1%09yellow/2.3.3.8%09yellow/4.1.1.49%09yellow/4.2.1.3%09yellow/6.2.1.4%09yellow/6.2.1.5%09yellow
30	Pentose phosphate pathway||Carbohydrate metabolism	54	14	16	12	2	4	1.1.1.215,1.1.1.343,1.1.1.359,1.1.1.360,1.1.1.363,1.1.1.388,1.1.1.43,1.1.1.44,1.1.1.47,1.1.1.49,1.1.3.4,1.1.3.5,1.1.5.2,1.1.5.9,1.1.99.3,1.2.1.89,1.2.1.9,1.2.1.90,1.2.7.5,1.2.99.8,2.2.1.1,2.2.1.2,2.7.1.11,2.7.1.12,2.7.1.13,2.7.1.146,2.7.1.15,2.7.1.165,2.7.1.178,2.7.1.45,2.7.1.69,2.7.4.23,2.7.6.1,3.1.1.17,3.1.1.31,3.1.3.11,4.1.2.13,4.1.2.14,4.1.2.4,4.1.2.43,4.1.2.51,4.1.2.55,4.1.2.9,4.2.1.12,4.2.1…	1.1.1.363,1.1.1.49,1.2.1.9,2.2.1.1,2.2.1.2,2.7.1.11,2.7.1.12,2.7.6.1,3.1.1.31,3.1.3.11,4.1.2.13,5.3.1.6,5.3.1.9,5.4.2.2	1.1.1.44,1.1.1.47,1.1.1.49,1.2.1.9,2.2.1.1,2.2.1.2,2.7.1.11,2.7.1.15,2.7.6.1,3.1.1.31,3.1.3.11,4.1.2.13,5.1.3.1,5.3.1.6,5.3.1.9,5.4.2.2	1.1.1.49,1.2.1.9,2.2.1.1,2.2.1.2,2.7.1.11,2.7.6.1,3.1.1.31,3.1.3.11,4.1.2.13,5.3.1.6,5.3.1.9,5.4.2.2	1.1.1.363,2.7.1.12	1.1.1.44,1.1.1.47,2.7.1.15,5.1.3.1	0	0	http://www.kegg.jp/kegg-bin/show_pathway?map00030/default%3dgreen/1.1.1.363/2.7.1.12/1.1.1.49%09yellow/1.2.1.9%09yellow/2.2.1.1%09yellow/2.2.1.2%09yellow/2.7.1.11%09yellow/2.7.6.1%09yellow/3.1.1.31%09yellow/3.1.3.11%09yellow/4.1.2.13%09yellow/5.3.1.6%09yellow/5.3.1.9%09yellow/5.4.2.2%09yellow/1.1.1.44%09red/1.1.1.47%09red/2.7.1.15%09red/5.1.3.1%09red
40	Pentose and glucuronate interconversions||Carbohydrate metabolism	68	11	12	8	3	4	1.1.1.-,1.1.1.10,1.1.1.11,1.1.1.12,1.1.1.125,1.1.1.127,1.1.1.13,1.1.1.130,1.1.1.137,1.1.1.14,1.1.1.15,1.1.1.175,1.1.1.179,1.1.1.19,1.1.1.2,1.1.1.21,1.1.1.22,1.1.1.250,1.1.1.287,1.1.1.307,1.1.1.365,1.1.1.372,1.1.1.380,1.1.1.45,1.1.1.56,1.1.1.57,1.1.1.58,1.1.1.9,1.1.2.2,1.2.1.3,2.4.1.17,2.7.1.16,2.7.1.17,2.7.1.43,2.7.1.47,2.7.1.5,2.7.1.53,2.7.7.40,2.7.7.44,2.7.7.64,2.7.7.9,3.1.1.11,3.1.1.68,3.2.1.1…	1.1.1.-,1.1.1.21,1.1.1.22,1.2.1.3,2.7.1.17,2.7.7.9,3.1.1.11,3.2.1.15,3.2.1.67,4.2.2.2,5.3.1.5	1.1.1.14,1.1.1.21,1.1.1.22,1.2.1.3,2.7.1.43,2.7.7.44,2.7.7.9,3.1.1.11,3.2.1.15,4.2.2.2,5.1.3.1,5.3.1.5	1.1.1.21,1.1.1.22,1.2.1.3,2.7.7.9,3.1.1.11,3.2.1.15,4.2.2.2,5.3.1.5	1.1.1.-,2.7.1.17,3.2.1.67	1.1.1.14,2.7.1.43,2.7.7.44,5.1.3.1	0	0	http://www.kegg.jp/kegg-bin/show_pathway?map00040/default%3dgreen/1.1.1.-/2.7.1.17/3.2.1.67/1.1.1.21%09yellow/1.1.1.22%09yellow/1.2.1.3%09yellow/2.7.7.9%09yellow/3.1.1.11%09yellow/3.2.1.15%09yellow/4.2.2.2%09yellow/5.3.1.5%09yellow/1.1.1.14%09red/2.7.1.43%09red/2.7.7.44%09red/5.1.3.1%09red
51	Fructose and mannose metabolism||Carbohydrate metabolism	74	23	16	12	11	4	1.1.1.-,1.1.1.11,1.1.1.122,1.1.1.132,1.1.1.135,1.1.1.138,1.1.1.14,1.1.1.140,1.1.1.15,1.1.1.17,1.1.1.173,1.1.1.187,1.1.1.21,1.1.1.271,1.1.1.281,1.1.1.289,1.1.1.377,1.1.1.378,1.1.1.67,1.1.2.2,1.1.99.21,2.4.1.-,2.4.1.217,2.4.1.269,2.4.1.33,2.7.1.1,2.7.1.105,2.7.1.11,2.7.1.28,2.7.1.3,2.7.1.4,2.7.1.5,2.7.1.51,2.7.1.52,2.7.1.55,2.7.1.56,2.7.1.69,2.7.1.7,2.7.1.90,2.7.7.13,2.7.7.22,2.7.7.30,3.1.1.-,3.1.1…	1.1.1.-,1.1.1.21,1.1.1.271,2.4.1.-,2.7.1.1,2.7.1.105,2.7.1.11,2.7.1.4,2.7.1.52,2.7.1.90,2.7.7.13,3.1.1.-,3.1.3.-,3.1.3.11,3.1.3.46,3.2.1.78,3.6.1.21,4.1.2.13,4.2.1.47,5.1.3.-,5.3.1.5,5.3.1.6,5.4.2.8	1.1.1.14,1.1.1.21,1.1.1.271,2.7.1.11,2.7.1.4,2.7.1.90,2.7.7.13,3.1.3.11,3.1.3.46,3.2.1.80,4.1.2.13,5.3.1.1,5.3.1.5,5.3.1.6,5.3.1.8,5.4.2.8	1.1.1.21,1.1.1.271,2.7.1.11,2.7.1.4,2.7.1.90,2.7.7.13,3.1.3.11,3.1.3.46,4.1.2.13,5.3.1.5,5.3.1.6,5.4.2.8	1.1.1.-,2.4.1.-,2.7.1.1,2.7.1.105,2.7.1.52,3.1.1.-,3.1.3.-,3.2.1.78,3.6.1.21,4.2.1.47,5.1.3.-	1.1.1.14,3.2.1.80,5.3.1.1,5.3.1.8	0	0	http://www.kegg.jp/kegg-bin/show_pathway?map00051/default%3dgreen/1.1.1.-/2.4.1.-/2.7.1.1/2.7.1.105/2.7.1.52/3.1.1.-/3.1.3.-/3.2.1.78/3.6.1.21/4.2.1.47/5.1.3.-/1.1.1.21%09yellow/1.1.1.271%09yellow/2.7.1.11%09yellow/2.7.1.4%09yellow/2.7.1.90%09yellow/2.7.7.13%09yellow/3.1.3.11%09yellow/3.1.3.46%09yellow/4.1.2.13%09yellow/5.3.1.5%09yellow/5.3.1.6%09yellow/5.4.2.8%09yellow/1.1.1.14%09red/3.2.1.80%09…
52	Galactose metabolism||Carbohydrate metabolism	47	15	15	12	3	3	1.1.1.120,1.1.1.16,1.1.1.21,1.1.1.251,1.1.1.359,1.1.1.360,1.1.1.48,1.1.3.9,2.4.1.123,2.4.1.22,2.4.1.67,2.4.1.82,2.7.1.1,2.7.1.101,2.7.1.11,2.7.1.144,2.7.1.178,2.7.1.2,2.7.1.58,2.7.1.6,2.7.1.69,2.7.7.10,2.7.7.12,2.7.7.64,2.7.7.9,3.1.1.25,3.1.3.9,3.2.1.10,3.2.1.108,3.2.1.20,3.2.1.22,3.2.1.23,3.2.1.26,3.2.1.85,3.5.1.25,4.1.2.21,4.1.2.40,4.1.2.51,4.1.2.55,4.2.1.140,4.2.1.6,5.1.3.2,5.1.3.3,5.3.1.-,5.3…	1.1.1.21,2.4.1.123,2.4.1.67,2.4.1.82,2.7.1.1,2.7.1.11,2.7.7.12,2.7.7.9,3.2.1.20,3.2.1.22,3.2.1.23,3.2.1.26,5.1.3.2,5.1.3.3,5.4.2.2	1.1.1.21,2.4.1.67,2.7.1.11,2.7.1.2,2.7.1.6,2.7.7.10,2.7.7.12,2.7.7.9,3.2.1.20,3.2.1.22,3.2.1.23,3.2.1.26,5.1.3.2,5.1.3.3,5.4.2.2	1.1.1.21,2.4.1.67,2.7.1.11,2.7.7.12,2.7.7.9,3.2.1.20,3.2.1.22,3.2.1.23,3.2.1.26,5.1.3.2,5.1.3.3,5.4.2.2	2.4.1.123,2.4.1.82,2.7.1.1	2.7.1.2,2.7.1.6,2.7.7.10	0	0	http://www.kegg.jp/kegg-bin/show_pathway?map00052/default%3dgreen/2.4.1.123/2.4.1.82/2.7.1.1/1.1.1.21%09yellow/2.4.1.67%09yellow/2.7.1.11%09yellow/2.7.7.12%09yellow/2.7.7.9%09yellow/3.2.1.20%09yellow/3.2.1.22%09yellow/3.2.1.23%09yellow/3.2.1.26%09yellow/5.1.3.2%09yellow/5.1.3.3%09yellow/5.4.2.2%09yellow/2.7.1.2%09red/2.7.1.6%09red/2.7.7.10%09red
53	Ascorbate and aldarate metabolism||Carbohydrate metabolism	48	12	11	6	6	5	1.1.1.122,1.1.1.129,1.1.1.130,1.1.1.19,1.1.1.20,1.1.1.203,1.1.1.22,1.1.1.316,1.1.1.365,1.1.1.376,1.1.1.46,1.1.3.8,1.10.3.3,1.11.1.11,1.13.99.1,1.14.-.-,1.2.1.26,1.2.1.3,1.3.2.3,1.3.3.12,1.6.5.4,1.8.5.1,2.4.1.17,2.7.1.43,2.7.1.53,2.7.1.69,2.7.7.44,2.7.7.64,2.7.7.69,3.1.1.-,3.1.1.15,3.1.1.17,3.1.1.19,3.1.1.25,3.1.3.93,4.1.1.-,4.1.1.85,4.1.2.18,4.1.2.20,4.2.1.25,4.2.1.40,4.2.1.41,4.2.1.42,4.2.1.43,5…	1.1.1.22,1.1.1.316,1.10.3.3,1.11.1.11,1.13.99.1,1.14.-.-,1.2.1.3,1.3.2.3,2.7.7.69,3.1.1.-,3.1.3.93,5.1.3.18	1.1.1.22,1.1.3.8,1.11.1.11,1.13.99.1,1.2.1.3,1.3.2.3,1.6.5.4,1.8.5.1,2.7.1.43,2.7.7.44,5.1.3.18	1.1.1.22,1.11.1.11,1.13.99.1,1.2.1.3,1.3.2.3,5.1.3.18	1.1.1.316,1.10.3.3,1.14.-.-,2.7.7.69,3.1.1.-,3.1.3.93	1.1.3.8,1.6.5.4,1.8.5.1,2.7.1.43,2.7.7.44	0	0	http://www.kegg.jp/kegg-bin/show_pathway?map00053/default%3dgreen/1.1.1.316/1.10.3.3/1.14.-.-/2.7.7.69/3.1.1.-/3.1.3.93/1.1.1.22%09yellow/1.11.1.11%09yellow/1.13.99.1%09yellow/1.2.1.3%09yellow/1.3.2.3%09yellow/5.1.3.18%09yellow/1.1.3.8%09red/1.6.5.4%09red/1.8.5.1%09red/2.7.1.43%09red/2.7.7.44%09red
61	Fatty acid biosynthesis||Lipid metabolism	18	13	7	5	8	2	1.1.1.100,1.14.19.2,1.3.1.10,1.3.1.104,1.3.1.9,2.3.1.-,2.3.1.179,2.3.1.180,2.3.1.39,2.3.1.41,2.3.1.85,2.3.1.86,3.1.2.14,3.1.2.21,4.2.1.59,5.3.3.14,6.2.1.3,6.4.1.2	1.1.1.100,1.14.19.2,1.3.1.10,1.3.1.9,2.3.1.-,2.3.1.179,2.3.1.180,2.3.1.39,3.1.2.14,3.1.2.21,4.2.1.59,6.2.1.3,6.4.1.2	1.1.1.100,1.14.19.2,2.3.1.41,2.3.1.86,3.1.2.14,6.2.1.3,6.4.1.2	1.1.1.100,1.14.19.2,3.1.2.14,6.2.1.3,6.4.1.2	1.3.1.10,1.3.1.9,2.3.1.-,2.3.1.179,2.3.1.180,2.3.1.39,3.1.2.21,4.2.1.59	2.3.1.41,2.3.1.86	0	0	http://www.kegg.jp/kegg-bin/show_pathway?map00061/default%3dgreen/1.3.1.10/1.3.1.9/2.3.1.-/2.3.1.179/2.3.1.180/2.3.1.39/3.1.2.21/4.2.1.59/1.1.1.100%09yellow/1.14.19.2%09yellow/3.1.2.14%09yellow/6.2.1.3%09yellow/6.4.1.2%09yellow/2.3.1.41%09red/2.3.1.86%09red
62	Fatty acid elongation||Lipid metabolism	13	10	6	5	5	1	1.1.1.211,1.1.1.330,1.1.1.35,1.3.1.38,1.3.1.8,1.3.1.93,2.3.1.16,2.3.1.199,3.1.2.2,3.1.2.22,4.2.1.134,4.2.1.17,4.2.1.74	1.1.1.211,1.1.1.330,1.1.1.35,1.3.1.38,1.3.1.93,2.3.1.16,2.3.1.199,3.1.2.22,4.2.1.134,4.2.1.17	1.1.1.35,1.3.1.38,2.3.1.16,3.1.2.22,4.2.1.17,4.2.1.74	1.1.1.35,1.3.1.38,2.3.1.16,3.1.2.22,4.2.1.17	1.1.1.211,1.1.1.330,1.3.1.93,2.3.1.199,4.2.1.134	4.2.1.74	0	0	http://www.kegg.jp/kegg-bin/show_pathway?map00062/default%3dgreen/1.1.1.211/1.1.1.330/1.3.1.93/2.3.1.199/4.2.1.134/1.1.1.35%09yellow/1.3.1.38%09yellow/2.3.1.16%09yellow/3.1.2.22%09yellow/4.2.1.17%09yellow/4.2.1.74%09red
71	Fatty acid degradation||Lipid metabolism	30	9	12	8	1	4	1.1.1.1,1.1.1.192,1.1.1.211,1.1.1.35,1.1.99.20,1.14.14.1,1.14.15.3,1.18.1.1,1.18.1.3,1.18.1.4,1.2.1.3,1.2.1.48,1.2.5.2,1.3.3.6,1.3.8.1,1.3.8.6,1.3.8.7,1.3.8.8,1.3.8.9,1.3.99.-,2.3.1.16,2.3.1.21,2.3.1.9,4.2.1.17,4.2.1.74,5.1.2.3,5.3.3.8,6.2.1.20,6.2.1.3,6.2.1.6	1.1.1.1,1.1.1.211,1.1.1.35,1.2.1.3,1.3.3.6,2.3.1.16,2.3.1.9,4.2.1.17,6.2.1.3	1.1.1.1,1.1.1.35,1.14.14.1,1.2.1.3,1.3.3.6,2.3.1.16,2.3.1.9,4.2.1.17,4.2.1.74,5.1.2.3,5.3.3.8,6.2.1.3	1.1.1.1,1.1.1.35,1.2.1.3,1.3.3.6,2.3.1.16,2.3.1.9,4.2.1.17,6.2.1.3	1.1.1.211	1.14.14.1,4.2.1.74,5.1.2.3,5.3.3.8	0	0	http://www.kegg.jp/kegg-bin/show_pathway?map00071/default%3dgreen/1.1.1.211/1.1.1.1%09yellow/1.1.1.35%09yellow/1.2.1.3%09yellow/1.3.3.6%09yellow/2.3.1.16%09yellow/2.3.1.9%09yellow/4.2.1.17%09yellow/6.2.1.3%09yellow/1.14.14.1%09red/4.2.1.74%09red/5.1.2.3%09red/5.3.3.8%09red
72	Synthesis and degradation of ketone bodies||Lipid metabolism	6	3	2	1	2	1	1.1.1.30,2.3.1.9,2.3.3.10,2.8.3.5,4.1.1.4,4.1.3.4	2.3.1.9,2.3.3.10,4.1.3.4	1.1.1.30,2.3.1.9	2.3.1.9	2.3.3.10,4.1.3.4	1.1.1.30	0.00116	0.00148	http://www.kegg.jp/kegg-bin/show_pathway?map00072/default%3dgreen/2.3.3.10/4.1.3.4/2.3.1.9%09yellow/1.1.1.30%09red
73	Cutin, suberine and wax biosynthesis||Lipid metabolism	12	7	1	1	6	0	1.1.-.-,1.11.2.3,1.14.-.-,1.2.-.-,1.2.1.50,1.2.1.84,2.3.1.188,2.3.1.20,2.3.1.75,3.1.1.50,3.3.2.-,4.1.99.5	1.1.-.-,1.14.-.-,1.2.1.84,2.3.1.188,2.3.1.20,2.3.1.75,4.1.99.5	2.3.1.20	2.3.1.20	1.1.-.-,1.14.-.-,1.2.1.84,2.3.1.188,2.3.1.75,4.1.99.5		0.08394	0.08513	http://www.kegg.jp/kegg-bin/show_pathway?map00073/default%3dgreen/1.1.-.-/1.14.-.-/1.2.1.84/2.3.1.188/2.3.1.75/4.1.99.5/2.3.1.20%09yellow
100	Steroid biosynthesis||Lipid metabolism	25	11	8	7	4	1	1.1.1.170,1.1.1.270,1.14.-.-,1.14.13.126,1.14.13.13,1.14.13.159,1.14.13.70,1.14.13.72,1.14.14.17,1.14.19.20,1.3.1.21,1.3.1.70,1.3.1.71,1.3.1.72,2.1.1.143,2.1.1.41,2.3.1.26,2.3.1.73,2.5.1.21,3.1.1.13,5.-.-.-,5.3.3.5,5.4.99.7,5.4.99.8,5.5.1.9	1.1.1.170,1.14.-.-,1.14.13.70,1.14.13.72,1.14.14.17,2.1.1.143,2.1.1.41,2.5.1.21,3.1.1.13,5.4.99.8,5.5.1.9	1.1.1.170,1.14.13.70,1.14.13.72,1.3.1.21,2.1.1.143,2.5.1.21,5.4.99.8,5.5.1.9	1.1.1.170,1.14.13.70,1.14.13.72,2.1.1.143,2.5.1.21,5.4.99.8,5.5.1.9	1.14.-.-,1.14.14.17,2.1.1.41,3.1.1.13	1.3.1.21	0	0	http://www.kegg.jp/kegg-bin/show_pathway?map00100/default%3dgreen/1.14.-.-/1.14.14.17/2.1.1.41/3.1.1.13/1.1.1.170%09yellow/1.14.13.70%09yellow/1.14.13.72%09yellow/2.1.1.143%09yellow/2.5.1.21%09yellow/5.4.99.8%09yellow/5.5.1.9%09yellow/1.3.1.21%09red
120	Primary bile acid biosynthesis||Lipid metabolism	19	0	2	0	0	2	1.1.1.181,1.1.1.35,1.1.1.50,1.14.13.100,1.14.13.15,1.14.13.17,1.14.13.98,1.14.13.99,1.14.18.8,1.14.99.38,1.17.99.3,1.3.1.3,2.3.1.176,2.3.1.65,3.1.2.27,3.5.1.24,4.2.1.107,5.1.99.4,6.2.1.7		1.1.1.35,4.2.1.107			1.1.1.35,4.2.1.107	0.00012	0.00016	http://www.kegg.jp/kegg-bin/show_pathway?map00120/default%3dgreen/1.1.1.35%09red/4.2.1.107%09red
130	Ubiquinone and other terpenoid-quinone biosynthesis||Metabolism of cofactors and vitamins	44	19	5	5	14	0	1.1.1.237,1.13.11.27,1.14.-.-,1.14.13.-,1.14.13.11,1.14.13.116,1.17.4.4,1.21.98.1,1.6.5.2,2.1.1.114,2.1.1.163,2.1.1.201,2.1.1.222,2.1.1.295,2.1.1.64,2.1.1.95,2.2.1.9,2.4.1.194,2.5.1.-,2.5.1.115,2.5.1.116,2.5.1.117,2.5.1.120,2.5.1.39,2.5.1.74,2.5.1.93,2.6.1.5,3.1.2.23,3.1.2.28,3.2.1.-,3.2.2.26,3.2.2.30,3.5.4.40,4.1.1.90,4.1.1.98,4.1.3.36,4.1.3.40,4.2.1.113,4.2.1.151,4.2.99.20,5.4.4.2,5.5.1.24,6.2.…	1.13.11.27,1.14.-.-,1.14.13.-,1.14.13.11,1.6.5.2,2.1.1.114,2.1.1.163,2.1.1.201,2.1.1.295,2.1.1.64,2.5.1.-,2.5.1.115,2.5.1.116,2.5.1.39,2.5.1.74,2.6.1.5,5.4.4.2,6.2.1.12,6.2.1.26	1.13.11.27,1.14.13.11,2.6.1.5,6.2.1.12,6.2.1.26	1.13.11.27,1.14.13.11,2.6.1.5,6.2.1.12,6.2.1.26	1.14.-.-,1.14.13.-,1.6.5.2,2.1.1.114,2.1.1.163,2.1.1.201,2.1.1.295,2.1.1.64,2.5.1.-,2.5.1.115,2.5.1.116,2.5.1.39,2.5.1.74,5.4.4.2		1e-05	2e-05	http://www.kegg.jp/kegg-bin/show_pathway?map00130/default%3dgreen/1.14.-.-/1.14.13.-/1.6.5.2/2.1.1.114/2.1.1.163/2.1.1.201/2.1.1.295/2.1.1.64/2.5.1.-/2.5.1.115/2.5.1.116/2.5.1.39/2.5.1.74/5.4.4.2/1.13.11.27%09yellow/1.14.13.11%09yellow/2.6.1.5%09yellow/6.2.1.12%09yellow/6.2.1.26%09yellow
140	Steroid hormone biosynthesis||Lipid metabolism	38	0	4	0	0	4	1.1.1.-,1.1.1.145,1.1.1.146,1.1.1.148,1.1.1.149,1.1.1.152,1.1.1.213,1.1.1.239,1.1.1.50,1.1.1.51,1.1.1.53,1.1.1.62,1.1.1.64,1.14.13.-,1.14.13.100,1.14.13.17,1.14.14.1,1.14.14.14,1.14.14.16,1.14.14.19,1.14.15.4,1.14.15.5,1.14.15.6,1.14.99.11,1.14.99.12,1.14.99.14,1.3.1.22,1.3.1.3,1.3.99.6,2.1.1.6,2.4.1.17,2.8.2.15,2.8.2.2,2.8.2.4,3.1.6.1,3.1.6.2,4.1.2.30,5.3.3.1		1.1.1.145,1.1.1.53,1.1.1.62,1.14.14.1			1.1.1.145,1.1.1.53,1.1.1.62,1.14.14.1	0	0	http://www.kegg.jp/kegg-bin/show_pathway?map00140/default%3dgreen/1.1.1.145%09red/1.1.1.53%09red/1.1.1.62%09red/1.14.14.1%09red
190	Oxidative phosphorylation||Energy metabolism	11	7	7	6	1	1	1.10.2.2,1.3.5.1,1.6.5.11,1.6.5.3,1.6.99.3,1.9.3.1,2.7.4.1,3.6.1.1,3.6.3.10,3.6.3.14,3.6.3.6	1.10.2.2,1.3.5.1,1.6.5.3,1.6.99.3,3.6.1.1,3.6.3.14,3.6.3.6	1.10.2.2,1.3.5.1,1.6.5.3,1.6.99.3,1.9.3.1,3.6.1.1,3.6.3.6	1.10.2.2,1.3.5.1,1.6.5.3,1.6.99.3,3.6.1.1,3.6.3.6	3.6.3.14	1.9.3.1	0	0	http://www.kegg.jp/kegg-bin/show_pathway?map00190/default%3dgreen/3.6.3.14/1.10.2.2%09yellow/1.3.5.1%09yellow/1.6.5.3%09yellow/1.6.99.3%09yellow/3.6.1.1%09yellow/3.6.3.6%09yellow/1.9.3.1%09red
195	Photosynthesis||Energy metabolism	3	3	2	2	1	0	1.10.9.1,1.18.1.2,3.6.3.14	1.10.9.1,1.18.1.2,3.6.3.14	1.10.9.1,1.18.1.2	1.10.9.1,1.18.1.2	3.6.3.14		0.00116	0.00148	http://www.kegg.jp/kegg-bin/show_pathway?map00195/default%3dgreen/3.6.3.14/1.10.9.1%09yellow/1.18.1.2%09yellow
220	Arginine biosynthesis||Amino acid metabolism	32	14	13	10	4	3	1.14.13.165,1.14.13.39,1.2.1.-,1.2.1.38,1.4.1.2,1.4.1.3,1.4.1.4,2.1.3.3,2.1.3.9,2.3.1.1,2.3.1.35,2.6.1.-,2.6.1.1,2.6.1.11,2.6.1.2,2.7.2.-,2.7.2.2,2.7.2.8,3.5.1.14,3.5.1.16,3.5.1.2,3.5.1.38,3.5.1.5,3.5.1.54,3.5.3.1,3.5.3.6,4.3.2.1,6.3.1.2,6.3.2.-,6.3.4.16,6.3.4.5,6.3.4.6	1.14.13.39,1.2.1.38,1.4.1.3,2.3.1.1,2.6.1.1,2.6.1.2,2.7.2.8,3.5.1.14,3.5.1.16,3.5.1.5,3.5.3.1,4.3.2.1,6.3.1.2,6.3.4.5	1.4.1.3,2.1.3.3,2.3.1.1,2.3.1.35,2.6.1.1,2.6.1.11,2.6.1.2,3.5.1.14,3.5.1.16,3.5.3.1,4.3.2.1,6.3.1.2,6.3.4.5	1.4.1.3,2.3.1.1,2.6.1.1,2.6.1.2,3.5.1.14,3.5.1.16,3.5.3.1,4.3.2.1,6.3.1.2,6.3.4.5	1.14.13.39,1.2.1.38,2.7.2.8,3.5.1.5	2.1.3.3,2.3.1.35,2.6.1.11	0	0	http://www.kegg.jp/kegg-bin/show_pathway?map00220/default%3dgreen/1.14.13.39/1.2.1.38/2.7.2.8/3.5.1.5/1.4.1.3%09yellow/2.3.1.1%09yellow/2.6.1.1%09yellow/2.6.1.2%09yellow/3.5.1.14%09yellow/3.5.1.16%09yellow/3.5.3.1%09yellow/4.3.2.1%09yellow/6.3.1.2%09yellow/6.3.4.5%09yellow/2.1.3.3%09red/2.3.1.35%09red/2.6.1.11%09red
230	Purine metabolism||Nucleotide metabolism	112	39	35	21	18	14	1.1.1.154,1.1.1.205,1.1.1.350,1.14.13.113,1.17.1.4,1.17.3.2,1.17.4.1,1.17.4.2,1.7.1.7,1.7.3.3,2.1.2.2,2.1.2.3,2.1.2.4,2.1.3.5,2.4.2.-,2.4.2.1,2.4.2.14,2.4.2.15,2.4.2.16,2.4.2.22,2.4.2.7,2.4.2.8,2.6.1.-,2.7.1.113,2.7.1.20,2.7.1.25,2.7.1.40,2.7.1.73,2.7.1.74,2.7.1.76,2.7.2.2,2.7.4.10,2.7.4.11,2.7.4.3,2.7.4.6,2.7.4.8,2.7.6.1,2.7.6.5,2.7.7.4,2.7.7.53,2.7.7.6,2.7.7.7,2.7.7.8,3.1.3.5,3.1.3.6,3.1.4.16,3…	1.1.1.205,1.17.1.4,1.17.3.2,1.17.4.1,2.1.2.2,2.1.2.3,2.4.2.-,2.4.2.14,2.4.2.7,2.7.1.20,2.7.1.25,2.7.1.40,2.7.4.3,2.7.4.6,2.7.4.8,2.7.6.1,2.7.7.6,2.7.7.7,2.7.7.8,3.1.3.5,3.5.1.116,3.5.1.5,3.5.2.5,3.5.4.10,3.5.4.4,3.5.4.6,3.6.1.-,3.6.1.13,3.6.1.15,3.6.1.21,3.6.1.5,4.1.1.21,4.3.2.2,5.4.2.2,6.3.2.6,6.3.3.1,6.3.4.13,6.3.4.4,6.3.5.3	1.1.1.205,1.17.3.2,1.17.4.1,1.7.3.3,2.4.2.7,2.7.1.20,2.7.1.25,2.7.1.40,2.7.4.10,2.7.4.3,2.7.4.6,2.7.4.8,2.7.6.1,2.7.7.4,2.7.7.6,3.1.3.5,3.2.2.2,3.2.2.7,3.5.2.17,3.5.3.9,3.5.4.3,3.5.4.4,3.5.4.6,3.6.1.15,3.6.1.29,3.6.1.3,3.6.1.6,3.6.1.9,4.1.1.21,4.3.2.2,5.4.2.2,5.4.99.18,6.3.3.1,6.3.4.4,6.3.5.2	1.1.1.205,1.17.3.2,1.17.4.1,2.4.2.7,2.7.1.20,2.7.1.25,2.7.1.40,2.7.4.3,2.7.4.6,2.7.4.8,2.7.6.1,2.7.7.6,3.1.3.5,3.5.4.4,3.5.4.6,3.6.1.15,4.1.1.21,4.3.2.2,5.4.2.2,6.3.3.1,6.3.4.4	1.17.1.4,2.1.2.2,2.1.2.3,2.4.2.-,2.4.2.14,2.7.7.7,2.7.7.8,3.5.1.116,3.5.1.5,3.5.2.5,3.5.4.10,3.6.1.-,3.6.1.13,3.6.1.21,3.6.1.5,6.3.2.6,6.3.4.13,6.3.5.3	1.7.3.3,2.7.4.10,2.7.7.4,3.2.2.2,3.2.2.7,3.5.2.17,3.5.3.9,3.5.4.3,3.6.1.29,3.6.1.3,3.6.1.6,3.6.1.9,5.4.99.18,6.3.5.2	0	0	http://www.kegg.jp/kegg-bin/show_pathway?map00230/default%3dgreen/1.17.1.4/2.1.2.2/2.1.2.3/2.4.2.-/2.4.2.14/2.7.7.7/2.7.7.8/3.5.1.116/3.5.1.5/3.5.2.5/3.5.4.10/3.6.1.-/3.6.1.13/3.6.1.21/3.6.1.5/6.3.2.6/6.3.4.13/6.3.5.3/1.1.1.205%09yellow/1.17.3.2%09yellow/1.17.4.1%09yellow/2.4.2.7%09yellow/2.7.1.20%09yellow/2.7.1.25%09yellow/2.7.1.40%09yellow/2.7.4.3%09yellow/2.7.4.6%09yellow/2.7.4.8%09yellow/2.7.…
232	Caffeine metabolism||Biosynthesis of other secondary metabolites	14	2	3	1	1	2	1.13.12.-,1.14.13.-,1.14.13.128,1.14.13.178,1.14.13.179,1.14.14.1,1.17.3.2,1.17.5.-,1.7.3.3,2.1.1.158,2.1.1.159,2.1.1.160,2.3.1.5,3.2.2.25	1.14.13.-,1.17.3.2	1.14.14.1,1.17.3.2,1.7.3.3	1.17.3.2	1.14.13.-	1.14.14.1,1.7.3.3	1e-05	2e-05	http://www.kegg.jp/kegg-bin/show_pathway?map00232/default%3dgreen/1.14.13.-/1.17.3.2%09yellow/1.14.14.1%09red/1.7.3.3%09red
240	Pyrimidine metabolism||Nucleotide metabolism	66	31	18	16	15	2	1.1.1.-,1.14.99.46,1.17.4.1,1.17.4.2,1.17.99.4,1.3.1.1,1.3.1.14,1.3.1.2,1.3.5.2,1.3.98.1,1.8.1.9,2.1.1.148,2.1.1.45,2.1.2.8,2.1.3.2,2.4.2.1,2.4.2.10,2.4.2.2,2.4.2.3,2.4.2.4,2.4.2.6,2.4.2.9,2.7.1.21,2.7.1.48,2.7.1.74,2.7.1.83,2.7.4.12,2.7.4.14,2.7.4.22,2.7.4.6,2.7.4.9,2.7.7.6,2.7.7.7,2.7.7.8,3.1.3.5,3.1.3.6,3.1.3.89,3.1.4.16,3.2.-.-,3.2.2.10,3.2.2.3,3.2.2.8,3.5.1.-,3.5.1.110,3.5.1.6,3.5.1.95,3.5.2…	1.1.1.-,1.17.4.1,1.3.1.2,1.3.5.2,1.8.1.9,2.1.1.45,2.1.3.2,2.4.2.10,2.7.1.21,2.7.1.48,2.7.4.14,2.7.4.22,2.7.4.6,2.7.4.9,2.7.7.6,2.7.7.7,2.7.7.8,3.1.3.5,3.2.-.-,3.2.2.3,3.5.1.-,3.5.1.6,3.5.2.2,3.5.2.3,3.5.4.12,3.5.4.5,3.6.1.12,3.6.1.5,4.1.1.23,6.3.4.2,6.3.5.5	1.17.4.1,1.3.1.2,1.8.1.9,2.4.2.10,2.4.2.9,2.7.1.21,2.7.1.48,2.7.4.14,2.7.4.22,2.7.4.6,2.7.7.6,3.1.3.5,3.2.2.3,3.5.1.6,3.5.2.2,3.6.1.6,4.1.1.23,6.3.4.2	1.17.4.1,1.3.1.2,1.8.1.9,2.4.2.10,2.7.1.21,2.7.1.48,2.7.4.14,2.7.4.22,2.7.4.6,2.7.7.6,3.1.3.5,3.2.2.3,3.5.1.6,3.5.2.2,4.1.1.23,6.3.4.2	1.1.1.-,1.3.5.2,2.1.1.45,2.1.3.2,2.7.4.9,2.7.7.7,2.7.7.8,3.2.-.-,3.5.1.-,3.5.2.3,3.5.4.12,3.5.4.5,3.6.1.12,3.6.1.5,6.3.5.5	2.4.2.9,3.6.1.6	0	0	http://www.kegg.jp/kegg-bin/show_pathway?map00240/default%3dgreen/1.1.1.-/1.3.5.2/2.1.1.45/2.1.3.2/2.7.4.9/2.7.7.7/2.7.7.8/3.2.-.-/3.5.1.-/3.5.2.3/3.5.4.12/3.5.4.5/3.6.1.12/3.6.1.5/6.3.5.5/1.17.4.1%09yellow/1.3.1.2%09yellow/1.8.1.9%09yellow/2.4.2.10%09yellow/2.7.1.21%09yellow/2.7.1.48%09yellow/2.7.4.14%09yellow/2.7.4.22%09yellow/2.7.4.6%09yellow/2.7.7.6%09yellow/3.1.3.5%09yellow/3.2.2.3%09yellow/…
250	Alanine, aspartate and glutamate metabolism||Amino acid metabolism	50	19	17	13	6	4	1.2.1.16,1.2.1.24,1.2.1.79,1.2.1.88,1.4.1.1,1.4.1.13,1.4.1.14,1.4.1.2,1.4.1.3,1.4.1.4,1.4.3.1,1.4.3.15,1.4.3.16,1.4.3.2,2.1.3.2,2.3.1.17,2.4.2.14,2.6.1.1,2.6.1.12,2.6.1.14,2.6.1.15,2.6.1.16,2.6.1.19,2.6.1.2,2.6.1.44,2.6.1.96,3.4.17.21,3.5.1.1,3.5.1.111,3.5.1.15,3.5.1.2,3.5.1.3,3.5.1.38,3.5.1.7,4.1.1.12,4.1.1.15,4.3.1.1,4.3.2.1,4.3.2.2,5.1.1.13,6.3.1.1,6.3.1.17,6.3.1.2,6.3.2.41,6.3.2.42,6.3.4.16,6…	1.2.1.88,1.4.1.3,1.4.3.16,2.1.3.2,2.4.2.14,2.6.1.1,2.6.1.16,2.6.1.2,2.6.1.44,2.6.1.96,3.5.1.3,4.1.1.15,4.3.2.1,4.3.2.2,6.3.1.2,6.3.4.4,6.3.4.5,6.3.5.4,6.3.5.5	1.2.1.16,1.2.1.24,1.4.1.14,1.4.1.3,1.4.3.16,2.6.1.1,2.6.1.16,2.6.1.2,2.6.1.44,3.5.1.1,4.1.1.15,4.3.2.1,4.3.2.2,6.3.1.2,6.3.4.4,6.3.4.5,6.3.5.4	1.4.1.3,1.4.3.16,2.6.1.1,2.6.1.16,2.6.1.2,2.6.1.44,4.1.1.15,4.3.2.1,4.3.2.2,6.3.1.2,6.3.4.4,6.3.4.5,6.3.5.4	1.2.1.88,2.1.3.2,2.4.2.14,2.6.1.96,3.5.1.3,6.3.5.5	1.2.1.16,1.2.1.24,1.4.1.14,3.5.1.1	0	0	http://www.kegg.jp/kegg-bin/show_pathway?map00250/default%3dgreen/1.2.1.88/2.1.3.2/2.4.2.14/2.6.1.96/3.5.1.3/6.3.5.5/1.4.1.3%09yellow/1.4.3.16%09yellow/2.6.1.1%09yellow/2.6.1.16%09yellow/2.6.1.2%09yellow/2.6.1.44%09yellow/4.1.1.15%09yellow/4.3.2.1%09yellow/4.3.2.2%09yellow/6.3.1.2%09yellow/6.3.4.4%09yellow/6.3.4.5%09yellow/6.3.5.4%09yellow/1.2.1.16%09red/1.2.1.24%09red/1.4.1.14%09red/3.5.1.1%09red
253	Tetracycline biosynthesis||Metabolism of terpenoids and polyketides	9	0	1	0	0	1	1.1.1.-,1.14.-.-,1.14.13.38,1.14.14.-,2.1.1.-,2.3.1.-,4.2.1.-,6.3.5.-,6.4.1.2		6.4.1.2			6.4.1.2	0.0109	0.01138	http://www.kegg.jp/kegg-bin/show_pathway?map00253/default%3dgreen/6.4.1.2%09red
254	Aflatoxin biosynthesis||Biosynthesis of other secondary metabolites	13	0	1	0	0	1	1.1.1.349,1.1.1.352,1.1.1.353,1.13.12.20,1.14.13.174,1.14.13.175,2.1.1.109,2.1.1.110,2.3.1.221,3.1.1.94,4.2.1.142,4.2.1.143,6.4.1.2		6.4.1.2			6.4.1.2	0.0109	0.01138	http://www.kegg.jp/kegg-bin/show_pathway?map00254/default%3dgreen/6.4.1.2%09red
260	Glycine, serine and threonine metabolism||Amino acid metabolism	67	31	21	16	15	5	1.1.1.1,1.1.1.103,1.1.1.29,1.1.1.3,1.1.1.381,1.1.1.75,1.1.1.81,1.1.1.95,1.1.3.17,1.1.99.1,1.14.11.-,1.14.15.7,1.2.1.-,1.2.1.11,1.2.1.8,1.4.2.1,1.4.3.21,1.4.3.3,1.4.3.4,1.4.4.2,1.5.3.1,1.5.8.3,1.5.8.4,1.8.1.4,2.1.1.156,2.1.1.157,2.1.1.161,2.1.1.2,2.1.1.20,2.1.1.5,2.1.2.1,2.1.2.10,2.1.4.1,2.3.1.178,2.3.1.29,2.3.1.37,2.6.1.-,2.6.1.4,2.6.1.44,2.6.1.45,2.6.1.51,2.6.1.52,2.6.1.76,2.7.1.165,2.7.1.31,2.7…	1.1.1.1,1.1.1.3,1.1.1.95,1.1.99.1,1.14.11.-,1.14.15.7,1.2.1.11,1.2.1.8,1.4.3.21,1.4.4.2,1.5.3.1,1.8.1.4,2.1.2.1,2.1.2.10,2.6.1.4,2.6.1.44,2.6.1.45,2.6.1.51,2.6.1.52,2.7.1.31,2.7.1.39,2.7.2.4,3.1.3.3,3.5.1.-,4.1.2.5,4.2.1.20,4.2.3.1,4.3.1.19,5.1.1.18,5.4.2.11,5.4.2.12	1.1.1.1,1.1.1.29,1.1.1.81,1.2.1.8,1.4.3.21,1.4.4.2,1.8.1.4,2.1.1.2,2.1.2.1,2.1.2.10,2.6.1.4,2.6.1.44,2.6.1.45,2.7.1.31,2.7.2.4,4.1.2.5,4.2.1.20,4.2.3.1,4.3.1.17,4.3.1.18,4.3.1.19	1.1.1.1,1.2.1.8,1.4.3.21,1.4.4.2,1.8.1.4,2.1.2.1,2.1.2.10,2.6.1.4,2.6.1.44,2.6.1.45,2.7.1.31,2.7.2.4,4.1.2.5,4.2.1.20,4.2.3.1,4.3.1.19	1.1.1.3,1.1.1.95,1.1.99.1,1.14.11.-,1.14.15.7,1.2.1.11,1.5.3.1,2.6.1.51,2.6.1.52,2.7.1.39,3.1.3.3,3.5.1.-,5.1.1.18,5.4.2.11,5.4.2.12	1.1.1.29,1.1.1.81,2.1.1.2,4.3.1.17,4.3.1.18	0	0	http://www.kegg.jp/kegg-bin/show_pathway?map00260/default%3dgreen/1.1.1.3/1.1.1.95/1.1.99.1/1.14.11.-/1.14.15.7/1.2.1.11/1.5.3.1/2.6.1.51/2.6.1.52/2.7.1.39/3.1.3.3/3.5.1.-/5.1.1.18/5.4.2.11/5.4.2.12/1.1.1.1%09yellow/1.2.1.8%09yellow/1.4.3.21%09yellow/1.4.4.2%09yellow/1.8.1.4%09yellow/2.1.2.1%09yellow/2.1.2.10%09yellow/2.6.1.4%09yellow/2.6.1.44%09yellow/2.6.1.45%09yellow/2.7.1.31%09yellow/2.7.2.4%…
261	Monobactam biosynthesis||Biosynthesis of other secondary metabolites	15	6	4	2	4	2	1.1.3.46,1.13.11.46,1.14.13.-,1.17.1.8,1.2.1.11,2.3.1.-,2.5.1.38,2.6.1.103,2.7.2.4,2.7.7.4,3.4.-.-,4.1.1.-,4.3.3.7,5.1.1.14,6.3.2.-	1.14.13.-,1.2.1.11,2.3.1.-,2.7.2.4,3.4.-.-,4.3.3.7	1.17.1.8,2.7.2.4,2.7.7.4,4.3.3.7	2.7.2.4,4.3.3.7	1.14.13.-,1.2.1.11,2.3.1.-,3.4.-.-	1.17.1.8,2.7.7.4	0	0	http://www.kegg.jp/kegg-bin/show_pathway?map00261/default%3dgreen/1.14.13.-/1.2.1.11/2.3.1.-/3.4.-.-/2.7.2.4%09yellow/4.3.3.7%09yellow/1.17.1.8%09red/2.7.7.4%09red
270	Cysteine and methionine metabolism||Amino acid metabolism	77	28	29	19	9	10	1.1.1.27,1.1.1.3,1.1.1.310,1.1.1.338,1.1.1.37,1.13.11.20,1.13.11.53,1.13.11.54,1.14.17.4,1.2.1.11,1.4.1.-,1.4.3.2,1.8.1.10,1.8.1.6,1.8.4.1,1.8.4.13,1.8.4.14,1.8.4.3,1.8.4.4,2.1.1.-,2.1.1.10,2.1.1.13,2.1.1.14,2.1.1.37,2.1.1.5,2.3.1.184,2.3.1.30,2.3.1.31,2.3.1.46,2.4.2.28,2.4.2.44,2.5.1.-,2.5.1.16,2.5.1.22,2.5.1.47,2.5.1.48,2.5.1.49,2.5.1.6,2.5.1.65,2.6.1.-,2.6.1.1,2.6.1.3,2.6.1.42,2.6.1.44,2.6.1.5…	1.1.1.27,1.1.1.3,1.1.1.37,1.14.17.4,1.2.1.11,2.1.1.-,2.1.1.10,2.1.1.14,2.1.1.37,2.3.1.30,2.5.1.-,2.5.1.16,2.5.1.47,2.5.1.48,2.5.1.6,2.6.1.1,2.6.1.42,2.6.1.44,2.6.1.5,2.7.2.4,3.2.2.16,3.3.1.1,4.1.1.50,4.4.1.11,4.4.1.14,5.3.1.23,6.3.2.2,6.3.2.3	1.1.1.37,1.13.11.54,1.14.17.4,2.1.1.13,2.1.1.14,2.3.1.30,2.5.1.16,2.5.1.22,2.5.1.47,2.5.1.48,2.5.1.6,2.6.1.1,2.6.1.42,2.6.1.44,2.6.1.5,2.6.1.57,2.7.1.100,2.7.2.4,3.1.3.77,3.2.2.16,3.3.1.1,3.5.99.7,4.1.1.50,4.2.1.109,4.3.1.17,4.4.1.11,4.4.1.15,5.3.1.23,6.3.2.2	1.1.1.37,1.14.17.4,2.1.1.14,2.3.1.30,2.5.1.16,2.5.1.47,2.5.1.48,2.5.1.6,2.6.1.1,2.6.1.42,2.6.1.44,2.6.1.5,2.7.2.4,3.2.2.16,3.3.1.1,4.1.1.50,4.4.1.11,5.3.1.23,6.3.2.2	1.1.1.27,1.1.1.3,1.2.1.11,2.1.1.-,2.1.1.10,2.1.1.37,2.5.1.-,4.4.1.14,6.3.2.3	1.13.11.54,2.1.1.13,2.5.1.22,2.6.1.57,2.7.1.100,3.1.3.77,3.5.99.7,4.2.1.109,4.3.1.17,4.4.1.15	0	0	http://www.kegg.jp/kegg-bin/show_pathway?map00270/default%3dgreen/1.1.1.27/1.1.1.3/1.2.1.11/2.1.1.-/2.1.1.10/2.1.1.37/2.5.1.-/4.4.1.14/6.3.2.3/1.1.1.37%09yellow/1.14.17.4%09yellow/2.1.1.14%09yellow/2.3.1.30%09yellow/2.5.1.16%09yellow/2.5.1.47%09yellow/2.5.1.48%09yellow/2.5.1.6%09yellow/2.6.1.1%09yellow/2.6.1.42%09yellow/2.6.1.44%09yellow/2.6.1.5%09yellow/2.7.2.4%09yellow/3.2.2.16%09yellow/3.3.1.1…
280	Valine, leucine and isoleucine degradation||Amino acid metabolism	38	18	14	12	6	2	1.1.1.178,1.1.1.31,1.1.1.35,1.2.1.27,1.2.1.3,1.2.3.1,1.2.4.4,1.2.7.7,1.3.8.1,1.3.8.4,1.3.8.7,1.3.99.-,1.3.99.12,1.4.1.23,1.4.1.9,1.4.3.2,1.8.1.4,2.3.1.16,2.3.1.168,2.3.1.9,2.3.3.10,2.6.1.18,2.6.1.22,2.6.1.40,2.6.1.42,2.6.1.6,2.8.3.5,3.1.2.17,3.1.2.4,4.1.3.4,4.2.1.17,4.2.1.18,5.1.99.1,5.4.99.2,6.2.1.-,6.2.1.16,6.4.1.3,6.4.1.4	1.1.1.31,1.1.1.35,1.2.1.27,1.2.1.3,1.2.4.4,1.3.8.4,1.8.1.4,2.3.1.16,2.3.1.9,2.3.3.10,2.6.1.40,2.6.1.42,3.1.2.4,4.1.3.4,4.2.1.17,4.2.1.18,6.2.1.-,6.4.1.4	1.1.1.31,1.1.1.35,1.2.1.27,1.2.1.3,1.2.4.4,1.8.1.4,2.3.1.16,2.3.1.168,2.3.1.9,2.6.1.42,3.1.2.4,4.2.1.17,6.4.1.3,6.4.1.4	1.1.1.31,1.1.1.35,1.2.1.27,1.2.1.3,1.2.4.4,1.8.1.4,2.3.1.16,2.3.1.9,2.6.1.42,3.1.2.4,4.2.1.17,6.4.1.4	1.3.8.4,2.3.3.10,2.6.1.40,4.1.3.4,4.2.1.18,6.2.1.-	2.3.1.168,6.4.1.3	0	0	http://www.kegg.jp/kegg-bin/show_pathway?map00280/default%3dgreen/1.3.8.4/2.3.3.10/2.6.1.40/4.1.3.4/4.2.1.18/6.2.1.-/1.1.1.31%09yellow/1.1.1.35%09yellow/1.2.1.27%09yellow/1.2.1.3%09yellow/1.2.4.4%09yellow/1.8.1.4%09yellow/2.3.1.16%09yellow/2.3.1.9%09yellow/2.6.1.42%09yellow/3.1.2.4%09yellow/4.2.1.17%09yellow/6.4.1.4%09yellow/2.3.1.168%09red/6.4.1.3%09red
281	Geraniol degradation||Metabolism of terpenoids and polyketides	15	0	3	0	0	3	1.1.1.183,1.1.1.347,1.1.1.35,1.2.1.-,1.2.1.86,1.3.99.-,2.3.1.16,2.8.3.-,4.1.3.26,4.1.3.4,4.2.1.17,4.2.1.57,5.2.1.-,6.2.1.-,6.4.1.5		1.1.1.35,2.3.1.16,4.2.1.17			1.1.1.35,2.3.1.16,4.2.1.17	0	0	http://www.kegg.jp/kegg-bin/show_pathway?map00281/default%3dgreen/1.1.1.35%09red/2.3.1.16%09red/4.2.1.17%09red
290	Valine, leucine and isoleucine biosynthesis||Amino acid metabolism	14	9	7	7	2	0	1.1.1.85,1.1.1.86,1.4.1.9,2.2.1.6,2.3.1.182,2.3.3.13,2.6.1.42,2.6.1.6,2.6.1.66,4.2.1.33,4.2.1.35,4.2.1.9,4.3.1.19,5.4.99.3	1.1.1.85,1.1.1.86,2.2.1.6,2.3.3.13,2.6.1.42,4.2.1.33,4.2.1.35,4.2.1.9,4.3.1.19	1.1.1.85,1.1.1.86,2.2.1.6,2.6.1.42,4.2.1.33,4.2.1.9,4.3.1.19	1.1.1.85,1.1.1.86,2.2.1.6,2.6.1.42,4.2.1.33,4.2.1.9,4.3.1.19	2.3.3.13,4.2.1.35		0	0	http://www.kegg.jp/kegg-bin/show_pathway?map00290/default%3dgreen/2.3.3.13/4.2.1.35/1.1.1.85%09yellow/1.1.1.86%09yellow/2.2.1.6%09yellow/2.6.1.42%09yellow/4.2.1.33%09yellow/4.2.1.9%09yellow/4.3.1.19%09yellow
300	Lysine biosynthesis||Amino acid metabolism	32	8	8	5	3	3	1.1.1.286,1.1.1.3,1.1.1.87,1.17.1.8,1.2.1.-,1.2.1.11,1.2.1.31,1.4.1.16,1.5.1.10,1.5.1.7,2.3.1.117,2.3.1.89,2.3.3.14,2.6.1.-,2.6.1.17,2.6.1.39,2.6.1.57,2.6.1.83,2.7.2.-,2.7.2.4,3.5.1.18,3.5.1.47,4.1.1.20,4.2.1.-,4.2.1.114,4.2.1.36,4.3.3.7,5.1.1.7,5.4.99.58,6.3.2.10,6.3.2.13,6.3.2.43	1.1.1.3,1.2.1.11,1.2.1.31,2.6.1.83,2.7.2.4,4.1.1.20,4.3.3.7,5.1.1.7	1.17.1.8,1.5.1.10,2.6.1.57,2.6.1.83,2.7.2.4,4.1.1.20,4.3.3.7,5.1.1.7	2.6.1.83,2.7.2.4,4.1.1.20,4.3.3.7,5.1.1.7	1.1.1.3,1.2.1.11,1.2.1.31	1.17.1.8,1.5.1.10,2.6.1.57	0	0	http://www.kegg.jp/kegg-bin/show_pathway?map00300/default%3dgreen/1.1.1.3/1.2.1.11/1.2.1.31/2.6.1.83%09yellow/2.7.2.4%09yellow/4.1.1.20%09yellow/4.3.3.7%09yellow/5.1.1.7%09yellow/1.17.1.8%09red/1.5.1.10%09red/2.6.1.57%09red
310	Lysine degradation||Amino acid metabolism	57	15	9	7	8	2	1.1.1.35,1.13.12.2,1.14.11.1,1.14.11.4,1.14.11.8,1.14.13.59,1.2.1.20,1.2.1.3,1.2.1.31,1.2.1.47,1.2.4.-,1.2.4.2,1.3.8.6,1.4.1.11,1.4.1.12,1.4.3.14,1.5.1.1,1.5.1.10,1.5.1.16,1.5.1.21,1.5.1.7,1.5.1.8,1.5.1.9,1.5.3.7,1.5.99.3,2.1.1.43,2.1.1.59,2.1.1.60,2.3.1.-,2.3.1.102,2.3.1.32,2.3.1.61,2.3.1.9,2.4.1.50,2.6.1.21,2.6.1.39,2.6.1.48,2.6.1.65,2.7.1.81,2.8.3.9,3.4.-.-,3.5.1.17,3.5.1.30,3.5.1.63,4.1.1.18,…	1.1.1.35,1.2.1.3,1.2.1.31,1.2.4.2,1.5.1.8,1.5.1.9,1.5.3.7,2.1.1.43,2.1.1.60,2.3.1.-,2.3.1.61,2.3.1.9,3.4.-.-,4.1.2.-,4.2.1.17	1.1.1.35,1.2.1.3,1.2.4.2,1.5.1.10,1.5.1.8,2.1.1.43,2.3.1.9,2.6.1.21,4.2.1.17	1.1.1.35,1.2.1.3,1.2.4.2,1.5.1.8,2.1.1.43,2.3.1.9,4.2.1.17	1.2.1.31,1.5.1.9,1.5.3.7,2.1.1.60,2.3.1.-,2.3.1.61,3.4.-.-,4.1.2.-	1.5.1.10,2.6.1.21	0	0	http://www.kegg.jp/kegg-bin/show_pathway?map00310/default%3dgreen/1.2.1.31/1.5.1.9/1.5.3.7/2.1.1.60/2.3.1.-/2.3.1.61/3.4.-.-/4.1.2.-/1.1.1.35%09yellow/1.2.1.3%09yellow/1.2.4.2%09yellow/1.5.1.8%09yellow/2.1.1.43%09yellow/2.3.1.9%09yellow/4.2.1.17%09yellow/1.5.1.10%09red/2.6.1.21%09red
311	Penicillin and cephalosporin biosynthesis||Biosynthesis of other secondary metabolites	14	0	2	0	0	2	1.14.11.26,1.14.20.1,1.21.3.1,1.4.3.3,2.1.3.7,2.3.1.164,2.3.1.175,2.6.1.74,3.1.1.41,3.5.1.11,3.5.1.93,3.5.2.6,5.1.1.17,6.3.2.26		3.5.2.6,5.1.1.17			3.5.2.6,5.1.1.17	0.00012	0.00016	http://www.kegg.jp/kegg-bin/show_pathway?map00311/default%3dgreen/3.5.2.6%09red/5.1.1.17%09red
330	Arginine and proline metabolism||Amino acid metabolism	86	22	17	12	10	5	1.1.1.104,1.13.12.1,1.14.11.2,1.14.13.165,1.14.13.39,1.2.1.-,1.2.1.19,1.2.1.3,1.2.1.41,1.2.1.54,1.2.1.71,1.2.1.88,1.21.4.1,1.4.1.12,1.4.3.-,1.4.3.10,1.4.3.22,1.4.3.3,1.4.3.4,1.5.-.-,1.5.1.1,1.5.1.11,1.5.1.19,1.5.1.2,1.5.1.43,1.5.1.49,1.5.3.14,1.5.3.16,1.5.3.17,1.5.5.2,1.5.99.13,1.5.99.6,2.1.1.2,2.1.4.1,2.3.1.-,2.3.1.109,2.3.1.57,2.3.1.64,2.5.1.16,2.5.1.22,2.6.1.-,2.6.1.1,2.6.1.13,2.6.1.21,2.6.1.2…	1.14.11.2,1.14.13.39,1.2.1.3,1.2.1.41,1.2.1.88,1.5.-.-,1.5.1.2,1.5.3.14,1.5.3.16,1.5.3.17,2.3.1.-,2.5.1.16,2.6.1.1,2.7.2.11,3.4.11.5,3.5.1.4,3.5.1.53,3.5.3.1,3.5.3.12,4.1.1.17,4.1.1.19,4.1.1.50	1.14.11.2,1.2.1.3,1.2.1.41,1.5.1.2,2.1.1.2,2.5.1.16,2.5.1.22,2.6.1.1,2.6.1.13,2.6.1.21,2.7.2.11,3.5.1.4,3.5.1.53,3.5.3.1,4.1.1.19,4.1.1.50,4.3.1.12	1.14.11.2,1.2.1.3,1.2.1.41,1.5.1.2,2.5.1.16,2.6.1.1,2.7.2.11,3.5.1.4,3.5.1.53,3.5.3.1,4.1.1.19,4.1.1.50	1.14.13.39,1.2.1.88,1.5.-.-,1.5.3.14,1.5.3.16,1.5.3.17,2.3.1.-,3.4.11.5,3.5.3.12,4.1.1.17	2.1.1.2,2.5.1.22,2.6.1.13,2.6.1.21,4.3.1.12	0	0	http://www.kegg.jp/kegg-bin/show_pathway?map00330/default%3dgreen/1.14.13.39/1.2.1.88/1.5.-.-/1.5.3.14/1.5.3.16/1.5.3.17/2.3.1.-/3.4.11.5/3.5.3.12/4.1.1.17/1.14.11.2%09yellow/1.2.1.3%09yellow/1.2.1.41%09yellow/1.5.1.2%09yellow/2.5.1.16%09yellow/2.6.1.1%09yellow/2.7.2.11%09yellow/3.5.1.4%09yellow/3.5.1.53%09yellow/3.5.3.1%09yellow/4.1.1.19%09yellow/4.1.1.50%09yellow/2.1.1.2%09red/2.5.1.22%09red/2.…
332	Carbapenem biosynthesis||Biosynthesis of other secondary metabolites	13	0	2	0	0	2	1.14.20.-,1.14.20.3,1.2.1.41,1.5.-.-,2.1.1.-,2.3.1.-,2.3.1.226,2.7.2.11,2.8.2.-,3.1.3.-,3.5.1.-,3.6.1.-,6.3.3.6		1.2.1.41,2.7.2.11			1.2.1.41,2.7.2.11	0.00012	0.00016	http://www.kegg.jp/kegg-bin/show_pathway?map00332/default%3dgreen/1.2.1.41%09red/2.7.2.11%09red
340	Histidine metabolism||Amino acid metabolism	42	9	6	3	6	3	1.1.1.23,1.14.13.-,1.14.13.5,1.14.99.50,1.14.99.51,1.2.1.3,1.2.1.5,1.3.99.33,1.4.3.22,1.4.3.4,2.1.1.-,2.1.1.22,2.1.1.44,2.1.1.8,2.1.2.5,2.3.1.-,2.4.2.17,2.6.1.38,2.6.1.9,3.1.3.15,3.4.13.18,3.4.13.20,3.4.13.5,3.5.1.118,3.5.1.15,3.5.1.68,3.5.1.8,3.5.2.-,3.5.2.7,3.5.3.13,3.5.3.5,3.5.3.8,3.5.4.19,3.6.1.31,4.1.1.22,4.1.1.28,4.2.1.19,4.2.1.49,4.3.1.3,5.3.1.16,6.3.2.11,6.3.4.8	1.1.1.23,1.14.13.-,1.2.1.3,2.1.1.-,2.3.1.-,2.4.2.17,3.1.3.15,4.1.1.22,5.3.1.16	1.1.1.23,1.2.1.3,1.2.1.5,2.6.1.9,4.2.1.19,5.3.1.16	1.1.1.23,1.2.1.3,5.3.1.16	1.14.13.-,2.1.1.-,2.3.1.-,2.4.2.17,3.1.3.15,4.1.1.22	1.2.1.5,2.6.1.9,4.2.1.19	0	0	http://www.kegg.jp/kegg-bin/show_pathway?map00340/default%3dgreen/1.14.13.-/2.1.1.-/2.3.1.-/2.4.2.17/3.1.3.15/4.1.1.22/1.1.1.23%09yellow/1.2.1.3%09yellow/5.3.1.16%09yellow/1.2.1.5%09red/2.6.1.9%09red/4.2.1.19%09red
350	Tyrosine metabolism||Amino acid metabolism	68	13	13	8	5	5	1.1.1.1,1.1.1.222,1.1.1.237,1.1.1.312,1.1.1.90,1.10.3.1,1.11.1.8,1.13.11.15,1.13.11.27,1.13.11.29,1.13.11.30,1.13.11.4,1.13.11.5,1.13.12.-,1.14.12.9,1.14.13.18,1.14.14.9,1.14.16.2,1.14.17.1,1.14.18.-,1.14.18.1,1.2.1.16,1.2.1.29,1.2.1.5,1.2.1.53,1.2.1.60,1.2.3.1,1.2.3.13,1.4.1.20,1.4.3.2,1.4.3.21,1.4.3.4,1.4.9.2,2.1.1.-,2.1.1.27,2.1.1.28,2.1.1.6,2.3.1.-,2.3.1.14,2.3.1.140,2.6.1.1,2.6.1.49,2.6.1.5,…	1.1.1.1,1.10.3.1,1.13.11.27,1.4.3.21,2.1.1.-,2.3.1.-,2.6.1.1,2.6.1.5,3.7.1.2,4.1.1.25,5.3.2.1,5.3.3.-,6.2.1.-	1.1.1.1,1.10.3.1,1.13.11.27,1.13.11.5,1.2.1.16,1.2.1.5,1.4.3.21,2.6.1.1,2.6.1.5,2.6.1.57,2.6.1.9,3.7.1.2,5.3.2.1	1.1.1.1,1.10.3.1,1.13.11.27,1.4.3.21,2.6.1.1,2.6.1.5,3.7.1.2,5.3.2.1	2.1.1.-,2.3.1.-,4.1.1.25,5.3.3.-,6.2.1.-	1.13.11.5,1.2.1.16,1.2.1.5,2.6.1.57,2.6.1.9	0	0	http://www.kegg.jp/kegg-bin/show_pathway?map00350/default%3dgreen/2.1.1.-/2.3.1.-/4.1.1.25/5.3.3.-/6.2.1.-/1.1.1.1%09yellow/1.10.3.1%09yellow/1.13.11.27%09yellow/1.4.3.21%09yellow/2.6.1.1%09yellow/2.6.1.5%09yellow/3.7.1.2%09yellow/5.3.2.1%09yellow/1.13.11.5%09red/1.2.1.16%09red/1.2.1.5%09red/2.6.1.57%09red/2.6.1.9%09red
360	Phenylalanine metabolism||Amino acid metabolism	71	15	18	12	3	6	1.1.1.157,1.1.1.222,1.1.1.237,1.1.1.90,1.11.1.21,1.13.11.16,1.13.11.27,1.13.12.9,1.14.12.19,1.14.13.-,1.14.13.11,1.14.13.127,1.14.13.14,1.14.13.149,1.14.13.4,1.14.16.1,1.17.5.1,1.2.1.10,1.2.1.39,1.2.1.5,1.2.1.58,1.2.1.91,1.3.1.11,1.3.1.31,1.3.1.87,1.4.1.20,1.4.3.2,1.4.3.21,1.4.3.4,1.4.5.1,1.4.9.2,1.5.1.18,2.1.1.-,2.1.1.104,2.3.1.13,2.3.1.14,2.3.1.174,2.3.1.192,2.3.1.223,2.3.1.36,2.3.1.53,2.3.1.71…	1.1.1.157,1.13.11.27,1.14.13.-,1.14.13.11,1.4.3.21,2.1.1.-,2.1.1.104,2.6.1.1,2.6.1.5,3.1.2.-,3.5.1.4,4.2.1.17,4.3.1.24,5.3.2.1,6.2.1.12	1.1.1.157,1.13.11.27,1.14.13.11,1.2.1.5,1.4.3.21,2.1.1.104,2.6.1.1,2.6.1.21,2.6.1.5,2.6.1.57,2.6.1.9,3.5.1.32,3.5.1.4,4.2.1.17,4.3.1.24,4.3.1.25,5.3.2.1,6.2.1.12	1.1.1.157,1.13.11.27,1.14.13.11,1.4.3.21,2.1.1.104,2.6.1.1,2.6.1.5,3.5.1.4,4.2.1.17,4.3.1.24,5.3.2.1,6.2.1.12	1.14.13.-,2.1.1.-,3.1.2.-	1.2.1.5,2.6.1.21,2.6.1.57,2.6.1.9,3.5.1.32,4.3.1.25	0	0	http://www.kegg.jp/kegg-bin/show_pathway?map00360/default%3dgreen/1.14.13.-/2.1.1.-/3.1.2.-/1.1.1.157%09yellow/1.13.11.27%09yellow/1.14.13.11%09yellow/1.4.3.21%09yellow/2.1.1.104%09yellow/2.6.1.1%09yellow/2.6.1.5%09yellow/3.5.1.4%09yellow/4.2.1.17%09yellow/4.3.1.24%09yellow/5.3.2.1%09yellow/6.2.1.12%09yellow/1.2.1.5%09red/2.6.1.21%09red/2.6.1.57%09red/2.6.1.9%09red/3.5.1.32%09red/4.3.1.25%09red
361	Chlorocyclohexane and chlorobenzene degradation||Xenobiotics biodegradation and metabolism	30	0	2	0	0	2	1.13.11.-,1.13.11.1,1.13.11.2,1.13.11.37,1.13.11.39,1.13.11.66,1.14.-.-,1.14.11.-,1.14.12.-,1.14.12.3,1.14.13.-,1.14.13.20,1.14.13.50,1.14.13.7,1.2.1.61,1.3.1.-,1.3.1.19,1.3.1.32,1.6.5.7,1.97.1.-,2.5.1.-,3.1.1.45,3.8.1.2,3.8.1.3,3.8.1.5,4.5.1.-,5.2.1.10,5.5.1.1,5.5.1.11,5.5.1.7		3.1.1.45,3.8.1.5			3.1.1.45,3.8.1.5	0.00012	0.00016	http://www.kegg.jp/kegg-bin/show_pathway?map00361/default%3dgreen/3.1.1.45%09red/3.8.1.5%09red
362	Benzoate degradation||Xenobiotics biodegradation and metabolism	72	0	6	0	0	6	1.1.1.-,1.1.1.157,1.1.1.259,1.1.1.312,1.1.1.35,1.1.1.368,1.13.11.-,1.13.11.1,1.13.11.14,1.13.11.2,1.13.11.3,1.13.11.37,1.13.11.8,1.14.12.10,1.14.12.14,1.14.12.3,1.14.13.-,1.14.13.12,1.14.13.2,1.14.13.23,1.14.13.24,1.14.13.33,1.14.13.64,1.14.99.15,1.14.99.23,1.2.1.10,1.2.1.85,1.3.-.-,1.3.1.19,1.3.1.25,1.3.1.32,1.3.1.62,1.3.7.8,1.3.7.9,1.3.8.10,1.3.8.11,1.3.8.6,1.3.99.-,1.3.99.32,2.3.1.16,2.3.1.174…		1.1.1.157,1.1.1.35,2.3.1.16,2.3.1.9,4.2.1.17,6.2.1.25			1.1.1.157,1.1.1.35,2.3.1.16,2.3.1.9,4.2.1.17,6.2.1.25	0	0	http://www.kegg.jp/kegg-bin/show_pathway?map00362/default%3dgreen/1.1.1.157%09red/1.1.1.35%09red/2.3.1.16%09red/2.3.1.9%09red/4.2.1.17%09red/6.2.1.25%09red
364	Fluorobenzoate degradation||Xenobiotics biodegradation and metabolism	18	0	1	0	0	1	1.13.11.1,1.14.12.-,1.14.12.10,1.14.12.13,1.14.13.50,1.21.1.2,1.3.1.-,1.3.1.25,1.3.1.32,3.1.1.45,3.5.1.-,3.5.5.6,3.8.1.7,4.2.1.84,5.5.1.1,5.5.1.7,6.2.1.-,6.2.1.33		3.1.1.45			3.1.1.45	0.0109	0.01138	http://www.kegg.jp/kegg-bin/show_pathway?map00364/default%3dgreen/3.1.1.45%09red
380	Tryptophan metabolism||Amino acid metabolism	72	15	8	6	9	2	1.1.1.110,1.1.1.190,1.1.1.191,1.1.1.35,1.10.3.4,1.11.1.21,1.11.1.6,1.13.11.-,1.13.11.10,1.13.11.11,1.13.11.17,1.13.11.23,1.13.11.52,1.13.11.6,1.13.12.3,1.13.99.3,1.14.-.-,1.14.13.-,1.14.13.125,1.14.13.168,1.14.13.9,1.14.14.1,1.14.14.8,1.14.16.-,1.14.16.3,1.14.16.4,1.14.99.2,1.2.1.-,1.2.1.3,1.2.1.32,1.2.3.1,1.2.3.7,1.2.4.2,1.3.1.-,1.3.1.18,1.3.8.6,1.4.3.2,1.4.3.22,1.4.3.4,1.5.1.-,1.7.3.-,1.7.3.2,2…	1.1.1.35,1.13.11.-,1.14.-.-,1.14.13.-,1.14.13.168,1.2.1.3,1.2.4.2,2.1.1.-,2.3.1.9,2.4.1.195,2.5.1.-,2.6.1.99,2.8.2.-,3.5.1.4,4.2.1.17	1.1.1.35,1.11.1.6,1.14.14.1,1.2.1.3,1.2.4.2,2.3.1.9,3.5.1.4,4.2.1.17	1.1.1.35,1.2.1.3,1.2.4.2,2.3.1.9,3.5.1.4,4.2.1.17	1.13.11.-,1.14.-.-,1.14.13.-,1.14.13.168,2.1.1.-,2.4.1.195,2.5.1.-,2.6.1.99,2.8.2.-	1.11.1.6,1.14.14.1	0	0	http://www.kegg.jp/kegg-bin/show_pathway?map00380/default%3dgreen/1.13.11.-/1.14.-.-/1.14.13.-/1.14.13.168/2.1.1.-/2.4.1.195/2.5.1.-/2.6.1.99/2.8.2.-/1.1.1.35%09yellow/1.2.1.3%09yellow/1.2.4.2%09yellow/2.3.1.9%09yellow/3.5.1.4%09yellow/4.2.1.17%09yellow/1.11.1.6%09red/1.14.14.1%09red
400	Phenylalanine, tyrosine and tryptophan biosynthesis||Amino acid metabolism	43	20	16	12	8	4	1.1.1.-,1.1.1.24,1.1.1.25,1.1.1.282,1.1.5.8,1.14.16.1,1.3.1.12,1.3.1.13,1.3.1.43,1.3.1.78,1.3.1.79,1.4.1.20,1.4.1.24,1.4.3.2,2.2.1.10,2.2.1.11,2.3.3.-,2.4.2.18,2.5.1.19,2.5.1.54,2.6.1.-,2.6.1.1,2.6.1.5,2.6.1.57,2.6.1.58,2.6.1.78,2.6.1.79,2.6.1.9,2.7.1.71,3.3.2.13,4.1.1.48,4.1.3.27,4.1.3.45,4.2.1.-,4.2.1.10,4.2.1.118,4.2.1.20,4.2.1.51,4.2.1.91,4.2.3.4,4.2.3.5,5.3.1.24,5.4.99.5	1.1.1.-,1.1.1.25,1.3.1.78,2.4.2.18,2.5.1.19,2.5.1.54,2.6.1.1,2.6.1.5,2.6.1.78,2.6.1.79,4.1.1.48,4.1.3.27,4.2.1.10,4.2.1.20,4.2.1.51,4.2.1.91,4.2.3.4,4.2.3.5,5.3.1.24,5.4.99.5	1.3.1.12,1.3.1.13,2.4.2.18,2.5.1.19,2.5.1.54,2.6.1.1,2.6.1.5,2.6.1.57,2.6.1.78,2.6.1.79,2.6.1.9,4.1.1.48,4.1.3.27,4.2.1.20,4.2.1.51,4.2.1.91	2.4.2.18,2.5.1.19,2.5.1.54,2.6.1.1,2.6.1.5,2.6.1.78,2.6.1.79,4.1.1.48,4.1.3.27,4.2.1.20,4.2.1.51,4.2.1.91	1.1.1.-,1.1.1.25,1.3.1.78,4.2.1.10,4.2.3.4,4.2.3.5,5.3.1.24,5.4.99.5	1.3.1.12,1.3.1.13,2.6.1.57,2.6.1.9	0	0	http://www.kegg.jp/kegg-bin/show_pathway?map00400/default%3dgreen/1.1.1.-/1.1.1.25/1.3.1.78/4.2.1.10/4.2.3.4/4.2.3.5/5.3.1.24/5.4.99.5/2.4.2.18%09yellow/2.5.1.19%09yellow/2.5.1.54%09yellow/2.6.1.1%09yellow/2.6.1.5%09yellow/2.6.1.78%09yellow/2.6.1.79%09yellow/4.1.1.48%09yellow/4.1.3.27%09yellow/4.2.1.20%09yellow/4.2.1.51%09yellow/4.2.1.91%09yellow/1.3.1.12%09red/1.3.1.13%09red/2.6.1.57%09red/2.6.1…
401	Novobiocin biosynthesis||Biosynthesis of other secondary metabolites	12	0	5	0	0	5	1.3.1.12,1.3.1.43,2.1.1.284,2.1.1.285,2.1.3.12,2.4.1.302,2.5.1.111,2.6.1.1,2.6.1.5,2.6.1.57,2.6.1.9,6.3.1.15		1.3.1.12,2.6.1.1,2.6.1.5,2.6.1.57,2.6.1.9			1.3.1.12,2.6.1.1,2.6.1.5,2.6.1.57,2.6.1.9	0	0	http://www.kegg.jp/kegg-bin/show_pathway?map00401/default%3dgreen/1.3.1.12%09red/2.6.1.1%09red/2.6.1.5%09red/2.6.1.57%09red/2.6.1.9%09red
402	Benzoxazinoid biosynthesis||Biosynthesis of other secondary metabolites	8	0	1	0	0	1	1.14.13.137,1.14.13.138,1.14.13.139,1.14.13.140,1.14.20.2,2.1.1.241,2.4.1.202,4.1.2.8		4.1.2.8			4.1.2.8	0.0109	0.01138	http://www.kegg.jp/kegg-bin/show_pathway?map00402/default%3dgreen/4.1.2.8%09red
410	beta-Alanine metabolism||Metabolism of other amino acids	37	14	12	9	5	3	1.1.1.59,1.2.1.15,1.2.1.18,1.2.1.19,1.2.1.3,1.2.1.5,1.3.1.1,1.3.1.2,1.3.8.7,1.4.3.21,1.5.3.14,1.5.3.16,1.5.3.17,1.5.99.6,2.5.1.16,2.5.1.22,2.6.1.18,2.6.1.19,2.6.1.55,2.8.3.3,3.1.2.4,3.4.13.18,3.4.13.20,3.4.13.4,3.4.13.5,3.5.1.21,3.5.1.6,3.5.2.2,4.1.1.11,4.1.1.15,4.1.1.9,4.2.1.17,4.2.1.27,4.3.1.6,6.3.2.1,6.3.2.11,6.3.2.36	1.2.1.18,1.2.1.3,1.3.1.2,1.4.3.21,1.5.3.14,1.5.3.16,1.5.3.17,2.5.1.16,3.1.2.4,3.5.1.6,3.5.2.2,4.1.1.15,4.2.1.17,6.3.2.1	1.2.1.3,1.2.1.5,1.3.1.2,1.4.3.21,2.5.1.16,2.5.1.22,3.1.2.4,3.5.1.6,3.5.2.2,4.1.1.15,4.1.1.9,4.2.1.17	1.2.1.3,1.3.1.2,1.4.3.21,2.5.1.16,3.1.2.4,3.5.1.6,3.5.2.2,4.1.1.15,4.2.1.17	1.2.1.18,1.5.3.14,1.5.3.16,1.5.3.17,6.3.2.1	1.2.1.5,2.5.1.22,4.1.1.9	0	0	http://www.kegg.jp/kegg-bin/show_pathway?map00410/default%3dgreen/1.2.1.18/1.5.3.14/1.5.3.16/1.5.3.17/6.3.2.1/1.2.1.3%09yellow/1.3.1.2%09yellow/1.4.3.21%09yellow/2.5.1.16%09yellow/3.1.2.4%09yellow/3.5.1.6%09yellow/3.5.2.2%09yellow/4.1.1.15%09yellow/4.2.1.17%09yellow/1.2.1.5%09red/2.5.1.22%09red/4.1.1.9%09red
430	Taurine and hypotaurine metabolism||Metabolism of other amino acids	20	3	2	2	1	0	1.1.1.313,1.13.11.19,1.13.11.20,1.14.11.17,1.2.1.73,1.4.1.1,1.4.1.2,1.4.2.-,1.8.1.3,2.3.1.65,2.3.1.8,2.3.2.2,2.3.3.15,2.6.1.55,2.6.1.77,2.7.2.1,2.7.3.4,4.1.1.15,4.1.1.29,4.4.1.10	1.13.11.19,2.3.2.2,4.1.1.15	1.13.11.19,4.1.1.15	1.13.11.19,4.1.1.15	2.3.2.2		0.00116	0.00148	http://www.kegg.jp/kegg-bin/show_pathway?map00430/default%3dgreen/2.3.2.2/1.13.11.19%09yellow/4.1.1.15%09yellow
440	Phosphonate and phosphinate metabolism||Metabolism of other amino acids	22	0	1	0	0	1	1.1.1.309,1.1.99.-,1.11.1.23,1.13.11.72,1.13.11.73,2.6.1.-,2.6.1.37,2.7.7.14,2.7.7.15,2.7.8.-,2.7.8.1,2.7.8.2,2.7.8.37,3.1.4.55,3.11.1.1,3.11.1.2,3.11.1.3,3.6.1.63,4.1.1.82,4.7.1.1,4.99.1.-,5.4.2.9		2.7.7.15			2.7.7.15	0.0109	0.01138	http://www.kegg.jp/kegg-bin/show_pathway?map00440/default%3dgreen/2.7.7.15%09red
450	Selenocompound metabolism||Metabolism of other amino acids	20	8	8	6	2	2	1.8.1.9,1.97.1.9,2.1.1.-,2.1.1.12,2.1.1.13,2.1.1.14,2.1.1.96,2.5.1.48,2.6.1.-,2.7.1.164,2.7.7.4,2.7.9.3,2.9.1.1,2.9.1.2,4.4.1.1,4.4.1.11,4.4.1.13,4.4.1.16,4.4.1.8,6.1.1.10	1.8.1.9,2.1.1.-,2.1.1.12,2.1.1.14,2.5.1.48,4.4.1.11,4.4.1.16,6.1.1.10	1.8.1.9,2.1.1.13,2.1.1.14,2.5.1.48,2.7.7.4,4.4.1.11,4.4.1.16,6.1.1.10	1.8.1.9,2.1.1.14,2.5.1.48,4.4.1.11,4.4.1.16,6.1.1.10	2.1.1.-,2.1.1.12	2.1.1.13,2.7.7.4	0	0	http://www.kegg.jp/kegg-bin/show_pathway?map00450/default%3dgreen/2.1.1.-/2.1.1.12/1.8.1.9%09yellow/2.1.1.14%09yellow/2.5.1.48%09yellow/4.4.1.11%09yellow/4.4.1.16%09yellow/6.1.1.10%09yellow/2.1.1.13%09red/2.7.7.4%09red
460	Cyanoamino acid metabolism||Metabolism of other amino acids	27	6	7	3	3	4	1.14.13.117,1.14.13.118,1.14.13.124,1.14.13.41,1.14.13.68,1.4.99.5,2.1.2.1,2.3.2.2,2.4.1.63,2.4.1.85,3.2.1.117,3.2.1.118,3.2.1.21,3.5.1.1,3.5.1.49,3.5.5.-,3.5.5.1,3.5.5.4,4.1.2.10,4.1.2.11,4.1.2.46,4.1.2.47,4.2.1.65,4.2.1.66,4.4.1.9,4.99.1.7,6.3.1.1	1.14.13.124,2.1.2.1,2.3.2.2,3.2.1.21,4.1.2.10,4.4.1.9	1.14.13.68,2.1.2.1,3.2.1.117,3.2.1.21,3.5.1.1,3.5.1.49,4.4.1.9	2.1.2.1,3.2.1.21,4.4.1.9	1.14.13.124,2.3.2.2,4.1.2.10	1.14.13.68,3.2.1.117,3.5.1.1,3.5.1.49	0	0	http://www.kegg.jp/kegg-bin/show_pathway?map00460/default%3dgreen/1.14.13.124/2.3.2.2/4.1.2.10/2.1.2.1%09yellow/3.2.1.21%09yellow/4.4.1.9%09yellow/1.14.13.68%09red/3.2.1.117%09red/3.5.1.1%09red/3.5.1.49%09red
471	D-Glutamine and D-glutamate metabolism||Metabolism of other amino acids	12	0	1	0	0	1	1.4.1.3,1.4.3.15,1.4.3.7,2.3.2.1,3.5.1.2,3.5.1.35,3.5.1.38,4.2.1.48,5.1.1.10,5.1.1.3,6.3.2.8,6.3.2.9		1.4.1.3			1.4.1.3	0.0109	0.01138	http://www.kegg.jp/kegg-bin/show_pathway?map00471/default%3dgreen/1.4.1.3%09red
472	D-Arginine and D-ornithine metabolism||Metabolism of other amino acids	10	0	1	0	0	1	1.4.1.-,1.4.1.12,1.4.3.3,1.4.99.6,2.6.1.21,3.5.3.10,5.1.1.10,5.1.1.12,5.1.1.9,5.4.3.5		2.6.1.21			2.6.1.21	0.0109	0.01138	http://www.kegg.jp/kegg-bin/show_pathway?map00472/default%3dgreen/2.6.1.21%09red
473	D-Alanine metabolism||Metabolism of other amino acids	6	0	1	0	0	1	2.6.1.21,2.6.1.41,5.1.1.1,6.1.1.13,6.3.2.16,6.3.2.4		2.6.1.21			2.6.1.21	0.0109	0.01138	http://www.kegg.jp/kegg-bin/show_pathway?map00473/default%3dgreen/2.6.1.21%09red
480	Glutathione metabolism||Metabolism of other amino acids	41	17	14	10	7	4	1.1.1.42,1.1.1.43,1.1.1.44,1.1.1.49,1.11.1.-,1.11.1.11,1.11.1.12,1.11.1.15,1.11.1.9,1.17.4.1,1.5.4.1,1.8.1.12,1.8.1.13,1.8.1.7,1.8.3.3,1.8.4.1,1.8.4.2,1.8.4.3,1.8.4.4,1.8.4.7,1.8.5.1,2.3.1.80,2.3.2.2,2.3.2.4,2.5.1.16,2.5.1.18,2.5.1.22,2.8.1.3,3.4.11.1,3.4.11.2,3.4.11.23,3.4.13.-,3.4.19.13,3.5.1.-,3.5.1.78,3.5.2.9,4.1.1.17,6.3.1.8,6.3.1.9,6.3.2.2,6.3.2.3	1.1.1.42,1.1.1.49,1.11.1.-,1.11.1.11,1.11.1.15,1.11.1.9,1.17.4.1,2.3.2.2,2.5.1.16,2.5.1.18,3.4.11.1,3.4.19.13,3.5.1.-,3.5.2.9,4.1.1.17,6.3.2.2,6.3.2.3	1.1.1.42,1.1.1.44,1.1.1.49,1.11.1.11,1.11.1.15,1.11.1.9,1.17.4.1,1.8.1.7,1.8.5.1,2.5.1.16,2.5.1.18,2.5.1.22,3.5.2.9,6.3.2.2	1.1.1.42,1.1.1.49,1.11.1.11,1.11.1.15,1.11.1.9,1.17.4.1,2.5.1.16,2.5.1.18,3.5.2.9,6.3.2.2	1.11.1.-,2.3.2.2,3.4.11.1,3.4.19.13,3.5.1.-,4.1.1.17,6.3.2.3	1.1.1.44,1.8.1.7,1.8.5.1,2.5.1.22	0	0	http://www.kegg.jp/kegg-bin/show_pathway?map00480/default%3dgreen/1.11.1.-/2.3.2.2/3.4.11.1/3.4.19.13/3.5.1.-/4.1.1.17/6.3.2.3/1.1.1.42%09yellow/1.1.1.49%09yellow/1.11.1.11%09yellow/1.11.1.15%09yellow/1.11.1.9%09yellow/1.17.4.1%09yellow/2.5.1.16%09yellow/2.5.1.18%09yellow/3.5.2.9%09yellow/6.3.2.2%09yellow/1.1.1.44%09red/1.8.1.7%09red/1.8.5.1%09red/2.5.1.22%09red
500	Starch and sucrose metabolism||Carbohydrate metabolism	76	33	32	26	7	6	1.1.1.22,1.1.99.13,2.4.1.1,2.4.1.10,2.4.1.11,2.4.1.12,2.4.1.13,2.4.1.14,2.4.1.15,2.4.1.17,2.4.1.18,2.4.1.20,2.4.1.21,2.4.1.245,2.4.1.25,2.4.1.29,2.4.1.34,2.4.1.35,2.4.1.4,2.4.1.43,2.4.1.5,2.4.1.64,2.4.1.7,2.4.1.8,2.4.2.24,2.4.99.16,2.7.1.1,2.7.1.10,2.7.1.106,2.7.1.175,2.7.1.2,2.7.1.4,2.7.1.41,2.7.1.69,2.7.7.27,2.7.7.33,2.7.7.34,2.7.7.9,3.1.1.11,3.1.2.21,3.1.3.12,3.1.3.24,3.1.3.9,3.1.3.90,3.2.1.1,…	1.1.1.22,2.4.1.1,2.4.1.12,2.4.1.13,2.4.1.14,2.4.1.15,2.4.1.18,2.4.1.21,2.4.1.25,2.4.1.43,2.4.2.24,2.7.1.1,2.7.1.4,2.7.7.27,2.7.7.9,3.1.1.11,3.1.2.21,3.1.3.12,3.2.1.1,3.2.1.15,3.2.1.2,3.2.1.20,3.2.1.21,3.2.1.26,3.2.1.37,3.2.1.39,3.2.1.4,3.2.1.67,3.6.1.21,4.1.1.35,5.1.3.6,5.3.1.9,5.4.2.2	1.1.1.22,2.4.1.12,2.4.1.13,2.4.1.14,2.4.1.15,2.4.1.18,2.4.1.21,2.4.1.34,2.4.1.43,2.7.1.2,2.7.1.4,2.7.7.27,2.7.7.9,3.1.1.11,3.1.3.12,3.1.3.24,3.2.1.1,3.2.1.15,3.2.1.2,3.2.1.20,3.2.1.21,3.2.1.26,3.2.1.37,3.2.1.39,3.2.1.4,3.2.1.48,3.6.1.9,4.1.1.35,5.1.3.6,5.3.1.9,5.4.2.2,5.4.2.6	1.1.1.22,2.4.1.12,2.4.1.13,2.4.1.14,2.4.1.15,2.4.1.18,2.4.1.21,2.4.1.43,2.7.1.4,2.7.7.27,2.7.7.9,3.1.1.11,3.1.3.12,3.2.1.1,3.2.1.15,3.2.1.2,3.2.1.20,3.2.1.21,3.2.1.26,3.2.1.37,3.2.1.39,3.2.1.4,4.1.1.35,5.1.3.6,5.3.1.9,5.4.2.2	2.4.1.1,2.4.1.25,2.4.2.24,2.7.1.1,3.1.2.21,3.2.1.67,3.6.1.21	2.4.1.34,2.7.1.2,3.1.3.24,3.2.1.48,3.6.1.9,5.4.2.6	0	0	http://www.kegg.jp/kegg-bin/show_pathway?map00500/default%3dgreen/2.4.1.1/2.4.1.25/2.4.2.24/2.7.1.1/3.1.2.21/3.2.1.67/3.6.1.21/1.1.1.22%09yellow/2.4.1.12%09yellow/2.4.1.13%09yellow/2.4.1.14%09yellow/2.4.1.15%09yellow/2.4.1.18%09yellow/2.4.1.21%09yellow/2.4.1.43%09yellow/2.7.1.4%09yellow/2.7.7.27%09yellow/2.7.7.9%09yellow/3.1.1.11%09yellow/3.1.3.12%09yellow/3.2.1.1%09yellow/3.2.1.15%09yellow/3.2.1…
510	N-Glycan biosynthesis||Glycan biosynthesis and metabolism	34	17	5	3	14	2	2.4.1.101,2.4.1.117,2.4.1.131,2.4.1.132,2.4.1.141,2.4.1.142,2.4.1.143,2.4.1.144,2.4.1.145,2.4.1.155,2.4.1.160,2.4.1.201,2.4.1.256,2.4.1.257,2.4.1.258,2.4.1.259,2.4.1.260,2.4.1.261,2.4.1.265,2.4.1.267,2.4.1.38,2.4.1.68,2.4.1.83,2.4.99.1,2.4.99.18,2.7.1.108,2.7.8.15,3.1.3.51,3.1.4.48,3.2.1.106,3.2.1.113,3.2.1.114,3.2.1.84,3.6.1.43	2.4.1.101,2.4.1.117,2.4.1.132,2.4.1.141,2.4.1.142,2.4.1.144,2.4.1.256,2.4.1.257,2.4.1.258,2.4.1.259,2.4.1.261,2.4.1.265,2.4.1.83,2.4.99.18,3.2.1.113,3.2.1.114,3.2.1.84	2.4.1.143,2.4.1.144,2.7.8.15,3.2.1.113,3.2.1.114	2.4.1.144,3.2.1.113,3.2.1.114	2.4.1.101,2.4.1.117,2.4.1.132,2.4.1.141,2.4.1.142,2.4.1.256,2.4.1.257,2.4.1.258,2.4.1.259,2.4.1.261,2.4.1.265,2.4.1.83,2.4.99.18,3.2.1.84	2.4.1.143,2.7.8.15	0	0	http://www.kegg.jp/kegg-bin/show_pathway?map00510/default%3dgreen/2.4.1.101/2.4.1.117/2.4.1.132/2.4.1.141/2.4.1.142/2.4.1.256/2.4.1.257/2.4.1.258/2.4.1.259/2.4.1.261/2.4.1.265/2.4.1.83/2.4.99.18/3.2.1.84/2.4.1.144%09yellow/3.2.1.113%09yellow/3.2.1.114%09yellow/2.4.1.143%09red/2.7.8.15%09red
511	Other glycan degradation||Glycan biosynthesis and metabolism	9	7	5	4	3	1	3.2.1.18,3.2.1.23,3.2.1.24,3.2.1.25,3.2.1.45,3.2.1.51,3.2.1.52,3.2.1.96,3.5.1.26	3.2.1.23,3.2.1.24,3.2.1.45,3.2.1.51,3.2.1.52,3.2.1.96,3.5.1.26	3.2.1.23,3.2.1.24,3.2.1.25,3.2.1.45,3.2.1.52	3.2.1.23,3.2.1.24,3.2.1.45,3.2.1.52	3.2.1.51,3.2.1.96,3.5.1.26	3.2.1.25	0	0	http://www.kegg.jp/kegg-bin/show_pathway?map00511/default%3dgreen/3.2.1.51/3.2.1.96/3.5.1.26/3.2.1.23%09yellow/3.2.1.24%09yellow/3.2.1.45%09yellow/3.2.1.52%09yellow/3.2.1.25%09red
513	Various types of N-glycan biosynthesis||Glycan biosynthesis and metabolism	25	0	6	0	0	6	2.4.1.-,2.4.1.101,2.4.1.131,2.4.1.132,2.4.1.141,2.4.1.142,2.4.1.143,2.4.1.145,2.4.1.214,2.4.1.232,2.4.1.244,2.4.1.257,2.4.1.258,2.4.1.260,2.4.1.261,2.4.1.38,2.4.1.68,2.4.2.38,2.4.99.18,2.4.99.6,2.7.8.-,2.8.2.-,3.2.1.113,3.2.1.114,3.2.1.52		2.4.1.143,2.4.1.214,2.4.2.38,3.2.1.113,3.2.1.114,3.2.1.52			2.4.1.143,2.4.1.214,2.4.2.38,3.2.1.113,3.2.1.114,3.2.1.52	0	0	http://www.kegg.jp/kegg-bin/show_pathway?map00513/default%3dgreen/2.4.1.143%09red/2.4.1.214%09red/2.4.2.38%09red/3.2.1.113%09red/3.2.1.114%09red/3.2.1.52%09red
514	Other types of O-glycan biosynthesis||Glycan biosynthesis and metabolism	14	5	2	0	5	2	2.4.1.-,2.4.1.109,2.4.1.135,2.4.1.152,2.4.1.221,2.4.1.222,2.4.1.255,2.4.1.50,2.4.1.62,2.4.1.66,2.4.2.-,2.4.99.1,2.4.99.6,2.8.2.-	2.4.1.-,2.4.1.221,2.4.1.255,2.4.2.-,2.8.2.-	2.4.1.109,2.4.1.135		2.4.1.-,2.4.1.221,2.4.1.255,2.4.2.-,2.8.2.-	2.4.1.109,2.4.1.135	0.0024	0.00293	http://www.kegg.jp/kegg-bin/show_pathway?map00514/default%3dgreen/2.4.1.-/2.4.1.221/2.4.1.255/2.4.2.-/2.8.2.-/2.4.1.109%09red/2.4.1.135%09red
520	Amino sugar and nucleotide sugar metabolism||Carbohydrate metabolism	119	37	33	26	11	7	1.1.1.-,1.1.1.132,1.1.1.135,1.1.1.136,1.1.1.187,1.1.1.22,1.1.1.271,1.1.1.281,1.1.1.305,1.1.1.335,1.1.1.336,1.1.1.341,1.1.1.342,1.14.18.2,1.17.1.1,1.3.1.98,1.6.2.2,2.1.2.13,2.3.1.157,2.3.1.201,2.3.1.202,2.3.1.203,2.3.1.227,2.3.1.3,2.3.1.4,2.4.1.16,2.4.1.280,2.4.1.43,2.4.2.24,2.4.2.53,2.5.1.101,2.5.1.56,2.5.1.57,2.5.1.7,2.5.1.97,2.6.1.102,2.6.1.16,2.6.1.34,2.6.1.87,2.6.1.92,2.6.1.98,2.7.1.-,2.7.1.1…	1.1.1.-,1.1.1.22,1.1.1.271,1.6.2.2,2.3.1.4,2.4.1.43,2.4.2.24,2.6.1.16,2.7.1.1,2.7.1.4,2.7.1.44,2.7.1.46,2.7.1.52,2.7.7.-,2.7.7.12,2.7.7.13,2.7.7.27,2.7.7.9,3.13.1.1,3.2.1.14,3.2.1.37,3.2.1.52,3.2.1.55,3.5.1.-,4.1.1.35,4.2.1.47,4.2.1.76,5.1.3.-,5.1.3.18,5.1.3.2,5.1.3.5,5.1.3.6,5.3.1.9,5.4.2.2,5.4.2.3,5.4.2.8,5.4.99.30	1.1.1.22,1.1.1.271,1.6.2.2,2.4.1.43,2.6.1.16,2.7.1.2,2.7.1.4,2.7.1.43,2.7.1.46,2.7.1.6,2.7.7.10,2.7.7.12,2.7.7.13,2.7.7.27,2.7.7.44,2.7.7.9,3.13.1.1,3.2.1.14,3.2.1.37,3.2.1.52,3.2.1.55,4.1.1.35,4.2.1.76,5.1.3.12,5.1.3.18,5.1.3.2,5.1.3.5,5.1.3.6,5.3.1.8,5.3.1.9,5.4.2.2,5.4.2.8,5.4.99.30	1.1.1.22,1.1.1.271,1.6.2.2,2.4.1.43,2.6.1.16,2.7.1.4,2.7.1.46,2.7.7.12,2.7.7.13,2.7.7.27,2.7.7.9,3.13.1.1,3.2.1.14,3.2.1.37,3.2.1.52,3.2.1.55,4.1.1.35,4.2.1.76,5.1.3.18,5.1.3.2,5.1.3.5,5.1.3.6,5.3.1.9,5.4.2.2,5.4.2.8,5.4.99.30	1.1.1.-,2.3.1.4,2.4.2.24,2.7.1.1,2.7.1.44,2.7.1.52,2.7.7.-,3.5.1.-,4.2.1.47,5.1.3.-,5.4.2.3	2.7.1.2,2.7.1.43,2.7.1.6,2.7.7.10,2.7.7.44,5.1.3.12,5.3.1.8	0	0	http://www.kegg.jp/kegg-bin/show_pathway?map00520/default%3dgreen/1.1.1.-/2.3.1.4/2.4.2.24/2.7.1.1/2.7.1.44/2.7.1.52/2.7.7.-/3.5.1.-/4.2.1.47/5.1.3.-/5.4.2.3/1.1.1.22%09yellow/1.1.1.271%09yellow/1.6.2.2%09yellow/2.4.1.43%09yellow/2.6.1.16%09yellow/2.7.1.4%09yellow/2.7.1.46%09yellow/2.7.7.12%09yellow/2.7.7.13%09yellow/2.7.7.27%09yellow/2.7.7.9%09yellow/3.13.1.1%09yellow/3.2.1.14%09yellow/3.2.1.37%…
521	Streptomycin biosynthesis||Biosynthesis of other secondary metabolites	18	0	8	0	0	8	1.1.1.133,1.1.1.18,2.1.4.2,2.4.2.27,2.6.1.50,2.6.1.56,2.7.1.1,2.7.1.2,2.7.1.65,2.7.1.72,2.7.7.24,3.1.3.25,3.1.3.39,3.1.3.40,4.2.1.46,5.1.3.13,5.4.2.2,5.5.1.4		1.1.1.133,1.1.1.18,2.7.1.2,3.1.3.25,4.2.1.46,5.1.3.13,5.4.2.2,5.5.1.4			1.1.1.133,1.1.1.18,2.7.1.2,3.1.3.25,4.2.1.46,5.1.3.13,5.4.2.2,5.5.1.4	0	0	http://www.kegg.jp/kegg-bin/show_pathway?map00521/default%3dgreen/1.1.1.133%09red/1.1.1.18%09red/2.7.1.2%09red/3.1.3.25%09red/4.2.1.46%09red/5.1.3.13%09red/5.4.2.2%09red/5.5.1.4%09red
523	Polyketide sugar unit biosynthesis||Metabolism of terpenoids and polyketides	23	0	3	0	0	3	1.1.1.-,1.1.1.133,1.1.1.266,1.1.1.339,1.1.1.344,1.1.1.364,1.1.1.384,2.1.1.-,2.1.1.234,2.1.1.235,2.6.1.-,2.6.1.106,2.6.1.33,2.6.1.89,2.7.7.24,4.2.1.159,4.2.1.46,4.3.1.30,5.1.3.-,5.1.3.13,5.1.3.25,5.1.3.27,5.3.2.4		1.1.1.133,4.2.1.46,5.1.3.13			1.1.1.133,4.2.1.46,5.1.3.13	0	0	http://www.kegg.jp/kegg-bin/show_pathway?map00523/default%3dgreen/1.1.1.133%09red/4.2.1.46%09red/5.1.3.13%09red
524	Butirosin and neomycin biosynthesis||Biosynthesis of other secondary metabolites	26	0	1	0	0	1	1.1.1.329,1.1.3.-,1.1.3.43,1.1.3.44,1.1.99.38,1.14.14.13,1.5.1.-,2.3.2.19,2.4.1.283,2.4.1.284,2.4.1.285,2.4.2.49,2.6.1.100,2.6.1.101,2.6.1.93,2.6.1.94,2.6.1.95,2.7.1.1,2.7.1.2,3.1.3.88,3.5.1.112,3.5.1.113,4.1.1.95,4.2.3.124,4.3.2.6,6.2.1.39		2.7.1.2			2.7.1.2	0.0109	0.01138	http://www.kegg.jp/kegg-bin/show_pathway?map00524/default%3dgreen/2.7.1.2%09red
531	Glycosaminoglycan degradation||Glycan biosynthesis and metabolism	17	6	2	2	4	0	2.3.1.78,3.1.6.12,3.1.6.13,3.1.6.14,3.1.6.18,3.1.6.4,3.10.1.1,3.2.-.-,3.2.1.-,3.2.1.103,3.2.1.166,3.2.1.23,3.2.1.31,3.2.1.35,3.2.1.50,3.2.1.52,3.2.1.76	2.3.1.78,3.2.-.-,3.2.1.166,3.2.1.23,3.2.1.50,3.2.1.52	3.2.1.23,3.2.1.52	3.2.1.23,3.2.1.52	2.3.1.78,3.2.-.-,3.2.1.166,3.2.1.50		0.00318	0.00385	http://www.kegg.jp/kegg-bin/show_pathway?map00531/default%3dgreen/2.3.1.78/3.2.-.-/3.2.1.166/3.2.1.50/3.2.1.23%09yellow/3.2.1.52%09yellow
532	Glycosaminoglycan biosynthesis - chondroitin sulfate / dermatan sulfate||Glycan biosynthesis and metabolism	13	0	2	0	0	2	2.4.1.133,2.4.1.134,2.4.1.135,2.4.1.174,2.4.1.175,2.4.1.226,2.4.2.26,2.8.2.-,2.8.2.17,2.8.2.33,2.8.2.35,2.8.2.5,5.1.3.19		2.4.1.134,2.4.1.135			2.4.1.134,2.4.1.135	0.00012	0.00016	http://www.kegg.jp/kegg-bin/show_pathway?map00532/default%3dgreen/2.4.1.134%09red/2.4.1.135%09red
534	Glycosaminoglycan biosynthesis - heparan sulfate / heparin||Glycan biosynthesis and metabolism	13	0	4	0	0	4	2.4.1.133,2.4.1.134,2.4.1.135,2.4.1.223,2.4.1.224,2.4.1.225,2.4.2.26,2.8.2.-,2.8.2.23,2.8.2.29,2.8.2.30,3.1.1.-,5.1.3.17		2.4.1.134,2.4.1.135,2.4.1.223,2.4.1.224			2.4.1.134,2.4.1.135,2.4.1.223,2.4.1.224	0	0	http://www.kegg.jp/kegg-bin/show_pathway?map00534/default%3dgreen/2.4.1.134%09red/2.4.1.135%09red/2.4.1.223%09red/2.4.1.224%09red
550	Peptidoglycan biosynthesis||Glycan biosynthesis and metabolism	21	0	1	0	0	1	1.3.1.98,2.3.2.-,2.3.2.10,2.3.2.16,2.3.2.17,2.3.2.18,2.4.1.-,2.4.1.129,2.4.1.227,2.5.1.7,2.7.1.66,2.7.8.13,3.4.-.-,3.4.16.4,3.6.1.27,6.3.2.10,6.3.2.13,6.3.2.4,6.3.2.7,6.3.2.8,6.3.2.9		2.7.8.13			2.7.8.13	0.0109	0.01138	http://www.kegg.jp/kegg-bin/show_pathway?map00550/default%3dgreen/2.7.8.13%09red
561	Glycerolipid metabolism||Lipid metabolism	38	18	19	16	2	3	1.1.1.156,1.1.1.2,1.1.1.202,1.1.1.21,1.1.1.6,1.1.1.72,1.2.1.3,2.3.1.134,2.3.1.141,2.3.1.15,2.3.1.158,2.3.1.20,2.3.1.22,2.3.1.51,2.4.1.-,2.4.1.184,2.4.1.241,2.4.1.315,2.4.1.336,2.4.1.337,2.4.1.46,2.4.99.5,2.7.1.107,2.7.1.29,2.7.1.30,2.7.1.31,2.7.1.94,2.7.8.20,3.1.1.23,3.1.1.26,3.1.1.3,3.1.1.34,3.1.3.21,3.1.3.4,3.1.3.81,3.13.1.1,3.2.1.22,4.2.1.30	1.1.1.21,1.2.1.3,2.3.1.15,2.3.1.158,2.3.1.20,2.3.1.22,2.3.1.51,2.4.1.-,2.4.1.241,2.4.1.46,2.7.1.107,2.7.1.30,2.7.1.31,3.1.1.23,3.1.1.3,3.1.3.4,3.13.1.1,3.2.1.22	1.1.1.21,1.2.1.3,2.3.1.15,2.3.1.158,2.3.1.20,2.3.1.22,2.3.1.51,2.4.1.184,2.4.1.241,2.7.1.107,2.7.1.29,2.7.1.30,2.7.1.31,3.1.1.23,3.1.1.26,3.1.1.3,3.1.3.4,3.13.1.1,3.2.1.22	1.1.1.21,1.2.1.3,2.3.1.15,2.3.1.158,2.3.1.20,2.3.1.22,2.3.1.51,2.4.1.241,2.7.1.107,2.7.1.30,2.7.1.31,3.1.1.23,3.1.1.3,3.1.3.4,3.13.1.1,3.2.1.22	2.4.1.-,2.4.1.46	2.4.1.184,2.7.1.29,3.1.1.26	0	0	http://www.kegg.jp/kegg-bin/show_pathway?map00561/default%3dgreen/2.4.1.-/2.4.1.46/1.1.1.21%09yellow/1.2.1.3%09yellow/2.3.1.15%09yellow/2.3.1.158%09yellow/2.3.1.20%09yellow/2.3.1.22%09yellow/2.3.1.51%09yellow/2.4.1.241%09yellow/2.7.1.107%09yellow/2.7.1.30%09yellow/2.7.1.31%09yellow/3.1.1.23%09yellow/3.1.1.3%09yellow/3.1.3.4%09yellow/3.13.1.1%09yellow/3.2.1.22%09yellow/2.4.1.184%09red/2.7.1.29%09r…
562	Inositol phosphate metabolism||Carbohydrate metabolism	48	21	15	12	9	3	1.1.1.18,1.1.1.369,1.1.1.370,1.1.1.371,1.13.99.1,1.2.1.18,2.1.1.39,2.1.1.40,2.7.1.127,2.7.1.134,2.7.1.137,2.7.1.140,2.7.1.149,2.7.1.150,2.7.1.151,2.7.1.153,2.7.1.154,2.7.1.158,2.7.1.159,2.7.1.64,2.7.1.67,2.7.1.68,2.7.1.92,2.7.7.74,2.7.8.11,2.7.8.34,3.1.3.25,3.1.3.26,3.1.3.36,3.1.3.56,3.1.3.57,3.1.3.62,3.1.3.64,3.1.3.66,3.1.3.67,3.1.3.8,3.1.3.86,3.1.3.95,3.1.4.11,3.1.4.3,3.7.1.22,4.1.2.29,4.2.1.44…	1.13.99.1,1.2.1.18,2.7.1.134,2.7.1.137,2.7.1.140,2.7.1.150,2.7.1.151,2.7.1.159,2.7.1.64,2.7.1.67,2.7.1.68,2.7.8.11,3.1.3.25,3.1.3.36,3.1.3.62,3.1.3.64,3.1.3.67,3.1.3.95,3.1.4.11,3.1.4.3,5.5.1.4	1.1.1.18,1.13.99.1,2.7.1.134,2.7.1.137,2.7.1.150,2.7.1.159,2.7.1.67,2.7.1.68,2.7.8.11,3.1.3.25,3.1.3.36,3.1.3.57,3.1.4.11,5.3.1.1,5.5.1.4	1.13.99.1,2.7.1.134,2.7.1.137,2.7.1.150,2.7.1.159,2.7.1.67,2.7.1.68,2.7.8.11,3.1.3.25,3.1.3.36,3.1.4.11,5.5.1.4	1.2.1.18,2.7.1.140,2.7.1.151,2.7.1.64,3.1.3.62,3.1.3.64,3.1.3.67,3.1.3.95,3.1.4.3	1.1.1.18,3.1.3.57,5.3.1.1	0	0	http://www.kegg.jp/kegg-bin/show_pathway?map00562/default%3dgreen/1.2.1.18/2.7.1.140/2.7.1.151/2.7.1.64/3.1.3.62/3.1.3.64/3.1.3.67/3.1.3.95/3.1.4.3/1.13.99.1%09yellow/2.7.1.134%09yellow/2.7.1.137%09yellow/2.7.1.150%09yellow/2.7.1.159%09yellow/2.7.1.67%09yellow/2.7.1.68%09yellow/2.7.8.11%09yellow/3.1.3.25%09yellow/3.1.3.36%09yellow/3.1.4.11%09yellow/5.5.1.4%09yellow/1.1.1.18%09red/3.1.3.57%09red/5…
563	Glycosylphosphatidylinositol(GPI)-anchor biosynthesis||Glycan biosynthesis and metabolism	8	5	1	0	5	1	2.3.-.-,2.4.1.-,2.4.1.198,2.6.-.-,2.7.-.-,3.-.-.-,3.1.4.50,3.5.1.89	2.3.-.-,2.4.1.-,2.6.-.-,2.7.-.-,3.-.-.-	2.4.1.198		2.3.-.-,2.4.1.-,2.6.-.-,2.7.-.-,3.-.-.-	2.4.1.198	0.06364	0.06547	http://www.kegg.jp/kegg-bin/show_pathway?map00563/default%3dgreen/2.3.-.-/2.4.1.-/2.6.-.-/2.7.-.-/3.-.-.-/2.4.1.198%09red
564	Glycerophospholipid metabolism||Lipid metabolism	66	29	19	15	14	4	1.1.1.101,1.1.1.261,1.1.1.8,1.1.1.94,1.1.3.21,1.1.5.3,1.3.1.101,1.3.7.11,2.1.1.103,2.1.1.16,2.1.1.17,2.1.1.71,2.3.1.-,2.3.1.15,2.3.1.23,2.3.1.40,2.3.1.42,2.3.1.43,2.3.1.51,2.3.1.52,2.3.1.6,2.3.1.62,2.5.1.41,2.5.1.42,2.7.1.107,2.7.1.174,2.7.1.32,2.7.1.82,2.7.7.14,2.7.7.15,2.7.7.39,2.7.7.41,2.7.7.67,2.7.8.-,2.7.8.1,2.7.8.11,2.7.8.2,2.7.8.24,2.7.8.29,2.7.8.38,2.7.8.4,2.7.8.41,2.7.8.5,2.7.8.8,3.1.1.-…	1.1.1.8,1.1.5.3,2.1.1.103,2.1.1.16,2.3.1.-,2.3.1.15,2.3.1.23,2.3.1.51,2.7.1.107,2.7.1.32,2.7.1.82,2.7.7.14,2.7.7.15,2.7.7.41,2.7.8.-,2.7.8.1,2.7.8.11,2.7.8.5,3.1.1.-,3.1.1.32,3.1.1.4,3.1.1.5,3.1.3.27,3.1.3.4,3.1.4.-,3.1.4.3,3.1.4.4,3.6.1.16,4.1.1.65	1.1.1.8,1.1.1.94,2.1.1.103,2.3.1.15,2.3.1.43,2.3.1.51,2.7.1.107,2.7.1.32,2.7.7.15,2.7.7.41,2.7.8.11,2.7.8.5,3.1.1.32,3.1.1.4,3.1.1.5,3.1.3.4,3.1.3.75,3.1.4.4,3.1.4.46	1.1.1.8,2.1.1.103,2.3.1.15,2.3.1.51,2.7.1.107,2.7.1.32,2.7.7.15,2.7.7.41,2.7.8.11,2.7.8.5,3.1.1.32,3.1.1.4,3.1.1.5,3.1.3.4,3.1.4.4	1.1.5.3,2.1.1.16,2.3.1.-,2.3.1.23,2.7.1.82,2.7.7.14,2.7.8.-,2.7.8.1,3.1.1.-,3.1.3.27,3.1.4.-,3.1.4.3,3.6.1.16,4.1.1.65	1.1.1.94,2.3.1.43,3.1.3.75,3.1.4.46	0	0	http://www.kegg.jp/kegg-bin/show_pathway?map00564/default%3dgreen/1.1.5.3/2.1.1.16/2.3.1.-/2.3.1.23/2.7.1.82/2.7.7.14/2.7.8.-/2.7.8.1/3.1.1.-/3.1.3.27/3.1.4.-/3.1.4.3/3.6.1.16/4.1.1.65/1.1.1.8%09yellow/2.1.1.103%09yellow/2.3.1.15%09yellow/2.3.1.51%09yellow/2.7.1.107%09yellow/2.7.1.32%09yellow/2.7.7.15%09yellow/2.7.7.41%09yellow/2.7.8.11%09yellow/2.7.8.5%09yellow/3.1.1.32%09yellow/3.1.1.4%09yellow…
565	Ether lipid metabolism||Lipid metabolism	28	10	3	3	7	0	1.1.1.101,1.14.99.19,2.3.1.-,2.3.1.105,2.3.1.121,2.3.1.125,2.3.1.25,2.3.1.63,2.3.1.67,2.4.1.45,2.5.1.26,2.6.-.-,2.7.1.93,2.7.8.1,2.7.8.2,2.7.8.22,2.8.2.11,3.1.1.4,3.1.1.47,3.1.3.-,3.1.3.4,3.1.3.59,3.1.4.-,3.1.4.3,3.1.4.39,3.1.4.4,3.3.2.2,3.3.2.5	2.3.1.-,2.3.1.67,2.6.-.-,2.7.8.1,3.1.1.4,3.1.3.-,3.1.3.4,3.1.4.-,3.1.4.3,3.1.4.4	3.1.1.4,3.1.3.4,3.1.4.4	3.1.1.4,3.1.3.4,3.1.4.4	2.3.1.-,2.3.1.67,2.6.-.-,2.7.8.1,3.1.3.-,3.1.4.-,3.1.4.3		0.00034	0.00046	http://www.kegg.jp/kegg-bin/show_pathway?map00565/default%3dgreen/2.3.1.-/2.3.1.67/2.6.-.-/2.7.8.1/3.1.3.-/3.1.4.-/3.1.4.3/3.1.1.4%09yellow/3.1.3.4%09yellow/3.1.4.4%09yellow
590	Arachidonic acid metabolism||Lipid metabolism	31	8	6	3	5	3	1.1.1.184,1.1.1.188,1.1.1.189,1.1.1.196,1.1.1.232,1.11.1.20,1.11.1.9,1.13.11.-,1.13.11.31,1.13.11.33,1.13.11.34,1.13.11.40,1.14.13.-,1.14.13.30,1.14.13.34,1.14.14.1,1.14.15.3,1.14.99.1,2.3.2.-,3.1.1.4,3.3.2.-,3.3.2.10,3.3.2.6,3.3.2.7,3.4.19.14,4.4.1.20,5.3.99.2,5.3.99.3,5.3.99.4,5.3.99.5,5.4.4.-	1.11.1.9,1.13.11.-,1.14.13.-,2.3.2.-,3.1.1.4,3.3.2.6,3.4.19.14,5.3.99.3	1.1.1.184,1.11.1.9,1.14.14.1,3.1.1.4,3.3.2.10,3.3.2.6	1.11.1.9,3.1.1.4,3.3.2.6	1.13.11.-,1.14.13.-,2.3.2.-,3.4.19.14,5.3.99.3	1.1.1.184,1.14.14.1,3.3.2.10	0	0	http://www.kegg.jp/kegg-bin/show_pathway?map00590/default%3dgreen/1.13.11.-/1.14.13.-/2.3.2.-/3.4.19.14/5.3.99.3/1.11.1.9%09yellow/3.1.1.4%09yellow/3.3.2.6%09yellow/1.1.1.184%09red/1.14.14.1%09red/3.3.2.10%09red
591	Linoleic acid metabolism||Lipid metabolism	16	5	3	2	3	1	1.1.1.-,1.13.11.12,1.13.11.33,1.13.11.45,1.13.11.58,1.13.11.60,1.13.11.62,1.14.13.-,1.14.14.1,1.14.19.3,1.14.19.39,3.1.1.4,3.3.2.-,5.2.1.5,5.4.4.5,5.4.4.6	1.1.1.-,1.13.11.12,1.13.11.58,1.14.13.-,3.1.1.4	1.13.11.12,1.14.14.1,3.1.1.4	1.13.11.12,3.1.1.4	1.1.1.-,1.13.11.58,1.14.13.-	1.14.14.1	7e-05	0.00011	http://www.kegg.jp/kegg-bin/show_pathway?map00591/default%3dgreen/1.1.1.-/1.13.11.58/1.14.13.-/1.13.11.12%09yellow/3.1.1.4%09yellow/1.14.14.1%09red
592	alpha-Linolenic acid metabolism||Lipid metabolism	18	16	7	7	9	0	1.-.-.-,1.1.1.1,1.13.11.12,1.14.19.-,1.3.1.42,1.3.3.6,2.1.1.141,2.3.1.16,2.3.1.195,3.1.1.32,3.1.1.4,3.1.2.-,4.1.2.-,4.2.1.17,4.2.1.92,5.3.3.-,5.3.99.6,6.2.1.-	1.-.-.-,1.1.1.1,1.13.11.12,1.3.1.42,1.3.3.6,2.1.1.141,2.3.1.16,3.1.1.32,3.1.1.4,3.1.2.-,4.1.2.-,4.2.1.17,4.2.1.92,5.3.3.-,5.3.99.6,6.2.1.-	1.1.1.1,1.13.11.12,1.3.3.6,2.3.1.16,3.1.1.32,3.1.1.4,4.2.1.17	1.1.1.1,1.13.11.12,1.3.3.6,2.3.1.16,3.1.1.32,3.1.1.4,4.2.1.17	1.-.-.-,1.3.1.42,2.1.1.141,3.1.2.-,4.1.2.-,4.2.1.92,5.3.3.-,5.3.99.6,6.2.1.-		0	0	http://www.kegg.jp/kegg-bin/show_pathway?map00592/default%3dgreen/1.-.-.-/1.3.1.42/2.1.1.141/3.1.2.-/4.1.2.-/4.2.1.92/5.3.3.-/5.3.99.6/6.2.1.-/1.1.1.1%09yellow/1.13.11.12%09yellow/1.3.3.6%09yellow/2.3.1.16%09yellow/3.1.1.32%09yellow/3.1.1.4%09yellow/4.2.1.17%09yellow
600	Sphingolipid metabolism||Lipid metabolism	32	16	10	9	7	1	1.1.1.102,1.14.-.-,1.14.18.5,2.3.1.24,2.3.1.50,2.4.1.-,2.4.1.23,2.4.1.274,2.4.1.45,2.4.1.47,2.4.1.80,2.7.1.138,2.7.1.91,2.7.8.-,2.7.8.10,2.7.8.27,2.7.8.3,2.8.2.11,3.1.3.-,3.1.3.4,3.1.4.12,3.1.4.41,3.1.6.1,3.1.6.8,3.2.1.18,3.2.1.22,3.2.1.23,3.2.1.45,3.2.1.46,3.5.1.-,3.5.1.23,4.1.2.27	1.1.1.102,1.14.-.-,1.14.18.5,2.3.1.24,2.3.1.50,2.4.1.-,2.7.1.138,2.7.8.-,3.1.3.-,3.1.3.4,3.2.1.22,3.2.1.23,3.2.1.45,3.5.1.-,3.5.1.23,4.1.2.27	1.1.1.102,2.3.1.24,2.3.1.50,2.7.1.138,3.1.3.4,3.1.4.12,3.2.1.22,3.2.1.23,3.2.1.45,4.1.2.27	1.1.1.102,2.3.1.24,2.3.1.50,2.7.1.138,3.1.3.4,3.2.1.22,3.2.1.23,3.2.1.45,4.1.2.27	1.14.-.-,1.14.18.5,2.4.1.-,2.7.8.-,3.1.3.-,3.5.1.-,3.5.1.23	3.1.4.12	0	0	http://www.kegg.jp/kegg-bin/show_pathway?map00600/default%3dgreen/1.14.-.-/1.14.18.5/2.4.1.-/2.7.8.-/3.1.3.-/3.5.1.-/3.5.1.23/1.1.1.102%09yellow/2.3.1.24%09yellow/2.3.1.50%09yellow/2.7.1.138%09yellow/3.1.3.4%09yellow/3.2.1.22%09yellow/3.2.1.23%09yellow/3.2.1.45%09yellow/4.1.2.27%09yellow/3.1.4.12%09red
603	Glycosphingolipid biosynthesis - globo series||Glycan biosynthesis and metabolism	14	4	2	2	2	0	2.4.1.-,2.4.1.152,2.4.1.179,2.4.1.228,2.4.1.69,2.4.1.79,2.4.1.88,2.4.99.-,2.4.99.4,2.4.99.8,3.2.1.22,3.2.1.47,3.2.1.49,3.2.1.52	2.4.1.-,2.4.1.228,3.2.1.22,3.2.1.52	3.2.1.22,3.2.1.52	3.2.1.22,3.2.1.52	2.4.1.-,2.4.1.228		0.00173	0.00217	http://www.kegg.jp/kegg-bin/show_pathway?map00603/default%3dgreen/2.4.1.-/2.4.1.228/3.2.1.22%09yellow/3.2.1.52%09yellow
604	Glycosphingolipid biosynthesis - ganglio series||Glycan biosynthesis and metabolism	11	4	2	2	2	0	2.3.1.-,2.4.1.-,2.4.1.62,2.4.1.92,2.4.99.-,2.4.99.4,2.4.99.7,2.4.99.8,2.4.99.9,3.2.1.23,3.2.1.52	2.3.1.-,2.4.1.-,3.2.1.23,3.2.1.52	3.2.1.23,3.2.1.52	3.2.1.23,3.2.1.52	2.3.1.-,2.4.1.-		0.00173	0.00217	http://www.kegg.jp/kegg-bin/show_pathway?map00604/default%3dgreen/2.3.1.-/2.4.1.-/3.2.1.23%09yellow/3.2.1.52%09yellow
620	Pyruvate metabolism||Carbohydrate metabolism	68	21	19	17	4	2	1.1.1.27,1.1.1.28,1.1.1.283,1.1.1.37,1.1.1.38,1.1.1.39,1.1.1.40,1.1.1.78,1.1.1.79,1.1.1.82,1.1.2.3,1.1.2.4,1.1.2.5,1.1.5.4,1.1.99.7,1.13.12.4,1.2.1.-,1.2.1.10,1.2.1.22,1.2.1.23,1.2.1.3,1.2.1.49,1.2.3.3,1.2.3.6,1.2.4.1,1.2.5.1,1.2.5.2,1.2.7.-,1.2.7.1,1.2.7.11,1.2.99.6,1.3.5.4,1.8.1.4,2.3.1.12,2.3.1.54,2.3.1.8,2.3.1.9,2.3.3.13,2.3.3.14,2.3.3.6,2.3.3.9,2.7.1.40,2.7.2.1,2.7.2.12,2.7.9.1,2.7.9.2,2.8.3…	1.1.1.27,1.1.1.37,1.1.1.39,1.1.1.40,1.1.1.79,1.2.1.3,1.2.4.1,1.8.1.4,2.3.1.12,2.3.1.9,2.3.3.13,2.7.1.40,2.7.9.1,3.1.2.6,4.1.1.31,4.1.1.49,4.2.1.130,4.2.1.2,4.4.1.5,6.2.1.1,6.4.1.2	1.1.1.37,1.1.1.38,1.1.1.39,1.1.1.40,1.1.1.79,1.1.1.82,1.2.1.3,1.2.4.1,1.8.1.4,2.3.1.12,2.3.1.9,2.7.1.40,2.7.9.1,3.1.2.6,4.1.1.31,4.1.1.49,4.4.1.5,6.2.1.1,6.4.1.2	1.1.1.37,1.1.1.39,1.1.1.40,1.1.1.79,1.2.1.3,1.2.4.1,1.8.1.4,2.3.1.12,2.3.1.9,2.7.1.40,2.7.9.1,3.1.2.6,4.1.1.31,4.1.1.49,4.4.1.5,6.2.1.1,6.4.1.2	1.1.1.27,2.3.3.13,4.2.1.130,4.2.1.2	1.1.1.38,1.1.1.82	0	0	http://www.kegg.jp/kegg-bin/show_pathway?map00620/default%3dgreen/1.1.1.27/2.3.3.13/4.2.1.130/4.2.1.2/1.1.1.37%09yellow/1.1.1.39%09yellow/1.1.1.40%09yellow/1.1.1.79%09yellow/1.2.1.3%09yellow/1.2.4.1%09yellow/1.8.1.4%09yellow/2.3.1.12%09yellow/2.3.1.9%09yellow/2.7.1.40%09yellow/2.7.9.1%09yellow/3.1.2.6%09yellow/4.1.1.31%09yellow/4.1.1.49%09yellow/4.4.1.5%09yellow/6.2.1.1%09yellow/6.4.1.2%09yellow/…
623	Toluene degradation||Xenobiotics biodegradation and metabolism	30	0	2	0	0	2	1.1.1.257,1.1.1.35,1.1.1.90,1.1.1.97,1.13.11.-,1.13.11.1,1.14.12.-,1.14.12.11,1.14.12.8,1.14.13.-,1.14.13.7,1.17.99.1,1.2.1.28,1.2.1.62,1.2.1.64,1.2.1.7,1.3.1.-,1.3.1.19,1.3.1.32,1.3.8.3,2.3.1.-,2.8.3.15,3.1.1.-,3.1.1.45,4.1.99.11,4.2.1.-,5.4.99.14,5.5.1.-,5.5.1.1,5.5.1.7		1.1.1.35,3.1.1.45			1.1.1.35,3.1.1.45	0.00012	0.00016	http://www.kegg.jp/kegg-bin/show_pathway?map00623/default%3dgreen/1.1.1.35%09red/3.1.1.45%09red
625	Chloroalkane and chloroalkene degradation||Xenobiotics biodegradation and metabolism	24	0	4	0	0	4	1.1.-.-,1.1.1.-,1.1.1.1,1.1.2.7,1.1.2.8,1.13.12.-,1.14.-.-,1.14.12.11,1.14.13.-,1.14.13.69,1.18.6.1,1.2.1.3,1.2.1.46,1.2.98.1,1.97.1.-,1.97.1.8,3.3.2.10,3.8.1.-,3.8.1.2,3.8.1.3,3.8.1.5,4.1.1.-,4.2.1.112,4.5.1.3		1.1.1.1,1.2.1.3,3.3.2.10,3.8.1.5			1.1.1.1,1.2.1.3,3.3.2.10,3.8.1.5	0	0	http://www.kegg.jp/kegg-bin/show_pathway?map00625/default%3dgreen/1.1.1.1%09red/1.2.1.3%09red/3.3.2.10%09red/3.8.1.5%09red
626	Naphthalene degradation||Xenobiotics biodegradation and metabolism	24	0	1	0	0	1	1.1.-.-,1.1.1.1,1.13.-.-,1.13.11.-,1.13.11.56,1.14.12.-,1.14.12.12,1.14.13.-,1.14.13.1,1.14.13.172,1.14.99.-,1.2.1.-,1.2.1.65,1.2.3.-,1.3.1.29,1.3.99.-,2.3.1.-,2.8.3.-,4.1.1.-,4.1.2.45,4.1.99.-,4.2.1.-,5.3.99.-,5.99.1.4		1.1.1.1			1.1.1.1	0.0109	0.01138	http://www.kegg.jp/kegg-bin/show_pathway?map00626/default%3dgreen/1.1.1.1%09red
627	Aminobenzoate degradation||Xenobiotics biodegradation and metabolism	66	0	7	0	0	7	1.1.-.-,1.1.1.312,1.1.3.19,1.1.3.38,1.1.99.31,1.13.11.-,1.13.11.57,1.13.11.74,1.13.11.8,1.14.-.-,1.14.12.-,1.14.12.1,1.14.12.23,1.14.13.-,1.14.13.12,1.14.13.167,1.14.13.27,1.14.13.29,1.14.13.35,1.14.13.40,1.14.13.7,1.14.13.82,1.14.14.1,1.14.16.6,1.2.1.28,1.2.1.64,1.2.1.67,1.2.1.7,1.3.1.57,1.3.7.9,1.4.-.-,1.6.5.6,1.6.5.7,1.7.1.-,1.97.1.2,2.1.1.-,2.3.1.-,2.7.9.-,2.8.3.8,3.1.1.57,3.1.1.92,3.1.3.1,3.…		1.14.13.82,1.14.14.1,3.1.3.2,3.1.3.41,3.5.1.4,4.2.1.17,6.2.1.25			1.14.13.82,1.14.14.1,3.1.3.2,3.1.3.41,3.5.1.4,4.2.1.17,6.2.1.25	0	0	http://www.kegg.jp/kegg-bin/show_pathway?map00627/default%3dgreen/1.14.13.82%09red/1.14.14.1%09red/3.1.3.2%09red/3.1.3.41%09red/3.5.1.4%09red/4.2.1.17%09red/6.2.1.25%09red
630	Glyoxylate and dicarboxylate metabolism||Carbohydrate metabolism	72	14	22	13	1	9	1.1.1.26,1.1.1.29,1.1.1.36,1.1.1.37,1.1.1.60,1.1.1.77,1.1.1.79,1.1.1.81,1.1.1.92,1.1.1.93,1.1.3.15,1.1.99.14,1.11.1.6,1.2.1.17,1.2.1.2,1.2.1.21,1.2.2.1,1.2.3.4,1.2.3.5,1.3.1.7,1.3.1.85,1.3.8.12,1.4.7.1,2.1.2.1,2.2.1.5,2.3.1.9,2.3.3.1,2.3.3.12,2.3.3.7,2.3.3.9,2.6.1.4,2.6.1.45,2.7.1.31,2.7.2.6,2.8.3.-,2.8.3.2,3.1.2.10,3.1.2.30,3.1.3.18,3.3.2.4,3.5.1.10,3.5.1.31,3.5.1.49,3.5.1.56,3.5.1.68,3.5.1.8,3.…	1.1.1.37,1.1.1.79,1.4.7.1,2.1.2.1,2.3.1.9,2.3.3.1,2.6.1.4,2.6.1.45,2.7.1.31,3.1.3.18,3.5.1.10,4.1.1.39,4.2.1.3,6.3.1.2	1.1.1.26,1.1.1.29,1.1.1.37,1.1.1.79,1.1.1.81,1.11.1.6,1.2.1.2,1.2.3.4,2.1.2.1,2.3.1.9,2.3.3.1,2.6.1.4,2.6.1.45,2.7.1.31,3.1.3.18,3.5.1.10,3.5.1.49,4.1.1.39,4.1.1.8,4.2.1.3,6.3.1.2,6.4.1.3	1.1.1.37,1.1.1.79,2.1.2.1,2.3.1.9,2.3.3.1,2.6.1.4,2.6.1.45,2.7.1.31,3.1.3.18,3.5.1.10,4.1.1.39,4.2.1.3,6.3.1.2	1.4.7.1	1.1.1.26,1.1.1.29,1.1.1.81,1.11.1.6,1.2.1.2,1.2.3.4,3.5.1.49,4.1.1.8,6.4.1.3	0	0	http://www.kegg.jp/kegg-bin/show_pathway?map00630/default%3dgreen/1.4.7.1/1.1.1.37%09yellow/1.1.1.79%09yellow/2.1.2.1%09yellow/2.3.1.9%09yellow/2.3.3.1%09yellow/2.6.1.4%09yellow/2.6.1.45%09yellow/2.7.1.31%09yellow/3.1.3.18%09yellow/3.5.1.10%09yellow/4.1.1.39%09yellow/4.2.1.3%09yellow/6.3.1.2%09yellow/1.1.1.26%09red/1.1.1.29%09red/1.1.1.81%09red/1.11.1.6%09red/1.2.1.2%09red/1.2.3.4%09red/3.5.1.49%…
640	Propanoate metabolism||Carbohydrate metabolism	56	15	14	10	5	4	1.1.1.-,1.1.1.202,1.1.1.27,1.1.1.283,1.1.1.59,1.1.1.6,1.1.1.77,1.1.1.80,1.14.13.-,1.2.1.-,1.2.1.18,1.2.1.27,1.2.1.75,1.2.1.87,1.2.4.4,1.2.7.1,1.3.1.-,1.3.8.7,1.8.1.4,2.1.3.1,2.3.1.168,2.3.1.222,2.3.1.54,2.3.1.8,2.3.1.9,2.3.3.5,2.6.1.18,2.6.1.19,2.7.2.1,2.7.2.15,2.8.3.1,2.8.3.8,3.1.1.-,3.1.2.17,3.1.2.4,4.1.1.4,4.1.1.41,4.1.1.9,4.1.3.30,4.2.1.17,4.2.1.27,4.2.1.28,4.2.1.54,4.2.1.79,4.2.1.99,4.2.3.3,…	1.1.1.-,1.1.1.27,1.14.13.-,1.2.1.18,1.2.1.27,1.2.4.4,1.8.1.4,2.3.1.9,3.1.1.-,3.1.2.4,4.2.1.17,6.2.1.1,6.2.1.4,6.2.1.5,6.4.1.2	1.2.1.27,1.2.4.4,1.8.1.4,2.3.1.168,2.3.1.9,3.1.2.4,4.1.1.9,4.1.3.30,4.2.1.17,6.2.1.1,6.2.1.4,6.2.1.5,6.4.1.2,6.4.1.3	1.2.1.27,1.2.4.4,1.8.1.4,2.3.1.9,3.1.2.4,4.2.1.17,6.2.1.1,6.2.1.4,6.2.1.5,6.4.1.2	1.1.1.-,1.1.1.27,1.14.13.-,1.2.1.18,3.1.1.-	2.3.1.168,4.1.1.9,4.1.3.30,6.4.1.3	0	0	http://www.kegg.jp/kegg-bin/show_pathway?map00640/default%3dgreen/1.1.1.-/1.1.1.27/1.14.13.-/1.2.1.18/3.1.1.-/1.2.1.27%09yellow/1.2.4.4%09yellow/1.8.1.4%09yellow/2.3.1.9%09yellow/3.1.2.4%09yellow/4.2.1.17%09yellow/6.2.1.1%09yellow/6.2.1.4%09yellow/6.2.1.5%09yellow/6.4.1.2%09yellow/2.3.1.168%09red/4.1.1.9%09red/4.1.3.30%09red/6.4.1.3%09red
642	Ethylbenzene degradation||Xenobiotics biodegradation and metabolism	10	0	1	0	0	1	1.1.1.311,1.14.12.-,1.14.12.12,1.17.99.2,1.3.1.66,2.3.1.-,2.3.1.16,3.7.1.-,6.2.1.-,6.4.1.8		2.3.1.16			2.3.1.16	0.0109	0.01138	http://www.kegg.jp/kegg-bin/show_pathway?map00642/default%3dgreen/2.3.1.16%09red
643	Styrene degradation||Xenobiotics biodegradation and metabolism	20	0	3	0	0	3	1.13.11.2,1.13.11.5,1.14.12.-,1.14.13.-,1.14.13.63,1.14.14.11,1.2.1.39,1.3.1.19,2.8.3.1,2.8.3.12,3.5.1.4,3.5.5.1,3.5.5.7,3.7.1.2,3.7.1.9,4.2.1.54,4.2.1.84,4.99.1.7,5.2.1.2,5.3.99.7		1.13.11.5,3.5.1.4,3.7.1.2			1.13.11.5,3.5.1.4,3.7.1.2	0	0	http://www.kegg.jp/kegg-bin/show_pathway?map00643/default%3dgreen/1.13.11.5%09red/3.5.1.4%09red/3.7.1.2%09red
650	Butanoate metabolism||Carbohydrate metabolism	58	12	12	7	5	5	1.1.1.-,1.1.1.157,1.1.1.30,1.1.1.303,1.1.1.304,1.1.1.35,1.1.1.36,1.1.1.4,1.1.1.61,1.1.1.76,1.1.1.83,1.1.99.2,1.2.1.10,1.2.1.16,1.2.1.24,1.2.1.57,1.2.1.76,1.2.1.79,1.2.7.1,1.2.7.11,1.3.1.44,1.3.1.86,1.3.5.1,1.3.5.4,1.3.8.1,2.2.1.6,2.3.1.-,2.3.1.19,2.3.1.54,2.3.1.9,2.3.3.10,2.6.1.19,2.6.1.96,2.7.2.7,2.8.3.-,2.8.3.12,2.8.3.18,2.8.3.5,2.8.3.8,3.1.1.22,3.1.1.75,3.1.2.11,4.1.1.15,4.1.1.5,4.1.1.70,4.1.3…	1.1.1.-,1.1.1.157,1.1.1.35,1.3.5.1,2.2.1.6,2.3.1.-,2.3.1.9,2.3.3.10,2.6.1.96,4.1.1.15,4.1.3.4,4.2.1.17	1.1.1.157,1.1.1.30,1.1.1.35,1.2.1.16,1.2.1.24,1.3.5.1,2.2.1.6,2.3.1.9,4.1.1.15,4.2.1.17,5.1.2.3,6.2.1.2	1.1.1.157,1.1.1.35,1.3.5.1,2.2.1.6,2.3.1.9,4.1.1.15,4.2.1.17	1.1.1.-,2.3.1.-,2.3.3.10,2.6.1.96,4.1.3.4	1.1.1.30,1.2.1.16,1.2.1.24,5.1.2.3,6.2.1.2	0	0	http://www.kegg.jp/kegg-bin/show_pathway?map00650/default%3dgreen/1.1.1.-/2.3.1.-/2.3.3.10/2.6.1.96/4.1.3.4/1.1.1.157%09yellow/1.1.1.35%09yellow/1.3.5.1%09yellow/2.2.1.6%09yellow/2.3.1.9%09yellow/4.1.1.15%09yellow/4.2.1.17%09yellow/1.1.1.30%09red/1.2.1.16%09red/1.2.1.24%09red/5.1.2.3%09red/6.2.1.2%09red
660	C5-Branched dibasic acid metabolism||Carbohydrate metabolism	22	4	3	3	1	0	1.1.1.85,2.2.1.6,2.3.1.182,2.3.3.11,2.8.3.-,2.8.3.11,2.8.3.22,3.5.1.67,4.1.1.5,4.1.1.6,4.1.3.17,4.1.3.22,4.1.3.24,4.1.3.25,4.2.1.148,4.2.1.34,4.2.1.35,4.2.1.56,4.3.1.2,5.4.99.1,6.2.1.5,6.3.1.7	1.1.1.85,2.2.1.6,4.2.1.35,6.2.1.5	1.1.1.85,2.2.1.6,6.2.1.5	1.1.1.85,2.2.1.6,6.2.1.5	4.2.1.35		4e-05	6e-05	http://www.kegg.jp/kegg-bin/show_pathway?map00660/default%3dgreen/4.2.1.35/1.1.1.85%09yellow/2.2.1.6%09yellow/6.2.1.5%09yellow
670	One carbon pool by folate||Metabolism of cofactors and vitamins	24	8	8	4	4	4	1.5.1.15,1.5.1.20,1.5.1.3,1.5.1.5,1.5.1.6,1.5.7.1,2.1.1.13,2.1.1.148,2.1.1.19,2.1.1.45,2.1.2.1,2.1.2.10,2.1.2.2,2.1.2.3,2.1.2.4,2.1.2.5,2.1.2.7,2.1.2.8,2.1.2.9,3.5.1.10,3.5.4.9,4.3.1.4,6.3.3.2,6.3.4.3	1.5.1.3,2.1.1.45,2.1.2.1,2.1.2.10,2.1.2.2,2.1.2.3,3.5.1.10,6.3.4.3	1.5.1.20,1.5.1.5,2.1.1.13,2.1.2.1,2.1.2.10,3.5.1.10,6.3.3.2,6.3.4.3	2.1.2.1,2.1.2.10,3.5.1.10,6.3.4.3	1.5.1.3,2.1.1.45,2.1.2.2,2.1.2.3	1.5.1.20,1.5.1.5,2.1.1.13,6.3.3.2	0	0	http://www.kegg.jp/kegg-bin/show_pathway?map00670/default%3dgreen/1.5.1.3/2.1.1.45/2.1.2.2/2.1.2.3/2.1.2.1%09yellow/2.1.2.10%09yellow/3.5.1.10%09yellow/6.3.4.3%09yellow/1.5.1.20%09red/1.5.1.5%09red/2.1.1.13%09red/6.3.3.2%09red
680	Methane metabolism||Energy metabolism	87	0	14	0	0	14	1.1.1.-,1.1.1.244,1.1.1.284,1.1.1.29,1.1.1.337,1.1.1.37,1.1.1.95,1.1.2.7,1.1.3.13,1.12.98.1,1.12.98.2,1.14.13.148,1.14.13.25,1.14.18.3,1.2.1.2,1.2.1.43,1.2.1.46,1.2.7.1,1.2.7.4,1.2.98.1,1.2.99.2,1.2.99.5,1.4.9.1,1.5.1.-,1.5.8.1,1.5.8.2,1.5.98.1,1.5.98.2,1.5.99.5,1.6.6.9,1.8.98.1,2.1.1.21,2.1.1.246,2.1.1.247,2.1.1.248,2.1.1.249,2.1.1.250,2.1.1.86,2.1.1.90,2.1.2.1,2.2.1.3,2.3.1.-,2.3.1.101,2.3.1.8,…		1.1.1.29,1.1.1.37,1.2.1.2,2.1.2.1,2.6.1.45,2.7.1.11,2.7.1.29,3.1.2.12,3.1.3.11,4.1.1.31,4.1.2.13,4.2.1.11,4.4.1.19,6.2.1.1			1.1.1.29,1.1.1.37,1.2.1.2,2.1.2.1,2.6.1.45,2.7.1.11,2.7.1.29,3.1.2.12,3.1.3.11,4.1.1.31,4.1.2.13,4.2.1.11,4.4.1.19,6.2.1.1	0	0	http://www.kegg.jp/kegg-bin/show_pathway?map00680/default%3dgreen/1.1.1.29%09red/1.1.1.37%09red/1.2.1.2%09red/2.1.2.1%09red/2.6.1.45%09red/2.7.1.11%09red/2.7.1.29%09red/3.1.2.12%09red/3.1.3.11%09red/4.1.1.31%09red/4.1.2.13%09red/4.2.1.11%09red/4.4.1.19%09red/6.2.1.1%09red
710	Carbon fixation in photosynthetic organisms||Energy metabolism	25	18	21	18	0	3	1.1.1.37,1.1.1.39,1.1.1.40,1.1.1.82,1.2.1.12,1.2.1.13,1.2.1.59,2.2.1.1,2.6.1.1,2.6.1.2,2.7.1.14,2.7.1.19,2.7.2.3,2.7.9.1,3.1.3.11,3.1.3.37,4.1.1.31,4.1.1.39,4.1.1.49,4.1.2.13,4.1.2.22,4.1.2.9,5.1.3.1,5.3.1.1,5.3.1.6	1.1.1.37,1.1.1.39,1.1.1.40,1.2.1.12,1.2.1.13,2.2.1.1,2.6.1.1,2.6.1.2,2.7.1.19,2.7.2.3,2.7.9.1,3.1.3.11,3.1.3.37,4.1.1.31,4.1.1.39,4.1.1.49,4.1.2.13,5.3.1.6	1.1.1.37,1.1.1.39,1.1.1.40,1.1.1.82,1.2.1.12,1.2.1.13,2.2.1.1,2.6.1.1,2.6.1.2,2.7.1.19,2.7.2.3,2.7.9.1,3.1.3.11,3.1.3.37,4.1.1.31,4.1.1.39,4.1.1.49,4.1.2.13,5.1.3.1,5.3.1.1,5.3.1.6	1.1.1.37,1.1.1.39,1.1.1.40,1.2.1.12,1.2.1.13,2.2.1.1,2.6.1.1,2.6.1.2,2.7.1.19,2.7.2.3,2.7.9.1,3.1.3.11,3.1.3.37,4.1.1.31,4.1.1.39,4.1.1.49,4.1.2.13,5.3.1.6		1.1.1.82,5.1.3.1,5.3.1.1	0	0	http://www.kegg.jp/kegg-bin/show_pathway?map00710/default%3dgreen/1.1.1.37%09yellow/1.1.1.39%09yellow/1.1.1.40%09yellow/1.2.1.12%09yellow/1.2.1.13%09yellow/2.2.1.1%09yellow/2.6.1.1%09yellow/2.6.1.2%09yellow/2.7.1.19%09yellow/2.7.2.3%09yellow/2.7.9.1%09yellow/3.1.3.11%09yellow/3.1.3.37%09yellow/4.1.1.31%09yellow/4.1.1.39%09yellow/4.1.1.49%09yellow/4.1.2.13%09yellow/5.3.1.6%09yellow/1.1.1.82%09red/…
720	Carbon fixation pathways in prokaryotes||Energy metabolism	54	0	17	0	0	17	1.1.1.-,1.1.1.298,1.1.1.35,1.1.1.37,1.1.1.42,1.2.1.43,1.2.1.75,1.2.1.76,1.2.7.-,1.2.7.1,1.2.7.3,1.2.7.4,1.2.99.2,1.3.1.6,1.3.1.84,1.3.4.1,1.3.5.1,1.3.5.4,1.5.1.20,1.5.1.5,2.1.1.258,2.3.1.169,2.3.1.8,2.3.1.9,2.3.3.8,2.7.2.1,2.7.9.1,2.7.9.2,2.8.3.22,3.5.4.9,4.1.1.31,4.1.3.24,4.1.3.25,4.1.3.34,4.2.1.116,4.2.1.120,4.2.1.148,4.2.1.153,4.2.1.17,4.2.1.2,4.2.1.3,5.1.99.1,5.4.1.3,5.4.99.2,6.2.1.-,6.2.1.1,…		1.1.1.35,1.1.1.37,1.1.1.42,1.3.5.1,1.5.1.20,1.5.1.5,2.3.1.9,2.3.3.8,2.7.9.1,4.1.1.31,4.2.1.17,4.2.1.3,6.2.1.1,6.2.1.5,6.3.4.3,6.4.1.2,6.4.1.3			1.1.1.35,1.1.1.37,1.1.1.42,1.3.5.1,1.5.1.20,1.5.1.5,2.3.1.9,2.3.3.8,2.7.9.1,4.1.1.31,4.2.1.17,4.2.1.3,6.2.1.1,6.2.1.5,6.3.4.3,6.4.1.2,6.4.1.3	0	0	http://www.kegg.jp/kegg-bin/show_pathway?map00720/default%3dgreen/1.1.1.35%09red/1.1.1.37%09red/1.1.1.42%09red/1.3.5.1%09red/1.5.1.20%09red/1.5.1.5%09red/2.3.1.9%09red/2.3.3.8%09red/2.7.9.1%09red/4.1.1.31%09red/4.2.1.17%09red/4.2.1.3%09red/6.2.1.1%09red/6.2.1.5%09red/6.3.4.3%09red/6.4.1.2%09red/6.4.1.3%09red
730	Thiamine metabolism||Metabolism of cofactors and vitamins	21	8	4	4	4	0	1.1.3.23,1.4.3.19,2.2.1.7,2.5.1.2,2.5.1.3,2.7.1.49,2.7.1.50,2.7.1.89,2.7.4.16,2.7.4.7,2.7.6.2,2.7.7.73,2.8.1.10,2.8.1.7,3.1.3.-,3.5.99.2,3.6.1.15,3.6.1.28,4.1.99.17,4.1.99.19,5.3.99.10	2.2.1.7,2.5.1.3,2.7.1.49,2.7.4.7,2.7.6.2,2.8.1.7,3.1.3.-,3.6.1.15	2.2.1.7,2.7.6.2,2.8.1.7,3.6.1.15	2.2.1.7,2.7.6.2,2.8.1.7,3.6.1.15	2.5.1.3,2.7.1.49,2.7.4.7,3.1.3.-		1e-05	2e-05	http://www.kegg.jp/kegg-bin/show_pathway?map00730/default%3dgreen/2.5.1.3/2.7.1.49/2.7.4.7/3.1.3.-/2.2.1.7%09yellow/2.7.6.2%09yellow/2.8.1.7%09yellow/3.6.1.15%09yellow
740	Riboflavin metabolism||Metabolism of cofactors and vitamins	24	8	5	4	4	1	1.1.1.193,1.1.1.302,1.13.11.79,1.14.18.1,1.5.1.30,1.5.1.37,1.5.1.38,1.5.1.39,1.5.1.41,1.5.1.42,2.5.1.78,2.5.1.9,2.7.1.161,2.7.1.26,2.7.1.42,2.7.7.2,3.1.3.-,3.5.1.102,3.5.4.25,3.5.4.26,3.5.4.29,3.5.99.1,3.6.1.18,4.1.99.12	1.1.1.193,2.5.1.9,2.7.1.26,3.1.3.-,3.5.4.25,3.5.4.26,3.6.1.18,4.1.99.12	2.5.1.9,2.7.7.2,3.5.4.25,3.6.1.18,4.1.99.12	2.5.1.9,3.5.4.25,3.6.1.18,4.1.99.12	1.1.1.193,2.7.1.26,3.1.3.-,3.5.4.26	2.7.7.2	0	0	http://www.kegg.jp/kegg-bin/show_pathway?map00740/default%3dgreen/1.1.1.193/2.7.1.26/3.1.3.-/3.5.4.26/2.5.1.9%09yellow/3.5.4.25%09yellow/3.6.1.18%09yellow/4.1.99.12%09yellow/2.7.7.2%09red
750	Vitamin B6 metabolism||Metabolism of cofactors and vitamins	26	8	4	3	5	1	1.1.1.-,1.1.1.107,1.1.1.262,1.1.1.290,1.1.1.65,1.1.3.12,1.1.99.9,1.14.12.4,1.14.12.5,1.2.1.72,1.2.3.1,1.2.3.8,1.4.3.5,2.6.1.30,2.6.1.31,2.6.1.52,2.6.1.54,2.6.99.2,2.7.1.35,3.1.1.27,3.1.3.74,3.5.1.29,3.5.1.66,4.1.1.51,4.2.3.1,4.3.3.6	1.1.1.-,1.1.1.65,1.4.3.5,2.6.1.52,2.7.1.35,3.1.3.74,4.2.3.1,4.3.3.6	1.1.1.107,1.1.1.65,1.4.3.5,4.2.3.1	1.1.1.65,1.4.3.5,4.2.3.1	1.1.1.-,2.6.1.52,2.7.1.35,3.1.3.74,4.3.3.6	1.1.1.107	1e-05	2e-05	http://www.kegg.jp/kegg-bin/show_pathway?map00750/default%3dgreen/1.1.1.-/2.6.1.52/2.7.1.35/3.1.3.74/4.3.3.6/1.1.1.65%09yellow/1.4.3.5%09yellow/4.2.3.1%09yellow/1.1.1.107%09red
760	Nicotinate and nicotinamide metabolism||Metabolism of cofactors and vitamins	56	10	8	5	5	3	1.1.1.291,1.1.1.328,1.13.11.9,1.14.13.10,1.14.13.114,1.14.13.163,1.17.1.5,1.17.2.1,1.17.3.3,1.2.3.1,1.3.7.1,1.4.1.21,1.4.3.16,1.5.3.19,1.5.3.21,1.5.3.5,1.5.3.6,1.5.99.14,1.5.99.4,1.6.1.1,1.6.1.2,2.1.1.1,2.1.1.7,2.4.2.1,2.4.2.12,2.4.2.19,2.4.99.20,2.7.1.173,2.7.1.22,2.7.1.23,2.7.7.1,2.7.7.18,3.1.3.-,3.1.3.5,3.2.2.1,3.2.2.14,3.2.2.3,3.2.2.5,3.2.2.6,3.5.1.-,3.5.1.106,3.5.1.107,3.5.1.19,3.5.1.42,3.5.…	1.4.3.16,2.7.1.23,2.7.7.1,2.7.7.18,3.1.3.-,3.1.3.5,3.2.2.3,3.5.1.-,3.6.1.22,6.3.4.21	1.4.3.16,2.4.2.19,2.7.1.23,3.1.3.5,3.2.2.3,3.5.1.19,3.6.1.22,3.6.1.9	1.4.3.16,2.7.1.23,3.1.3.5,3.2.2.3,3.6.1.22	2.7.7.1,2.7.7.18,3.1.3.-,3.5.1.-,6.3.4.21	2.4.2.19,3.5.1.19,3.6.1.9	0	0	http://www.kegg.jp/kegg-bin/show_pathway?map00760/default%3dgreen/2.7.7.1/2.7.7.18/3.1.3.-/3.5.1.-/6.3.4.21/1.4.3.16%09yellow/2.7.1.23%09yellow/3.1.3.5%09yellow/3.2.2.3%09yellow/3.6.1.22%09yellow/2.4.2.19%09red/3.5.1.19%09red/3.6.1.9%09red
770	Pantothenate and CoA biosynthesis||Metabolism of cofactors and vitamins	31	14	12	10	4	2	1.1.1.106,1.1.1.169,1.1.1.84,1.1.1.86,1.2.1.33,1.3.1.1,1.3.1.2,2.1.2.11,2.2.1.6,2.6.1.42,2.6.1.6,2.7.1.169,2.7.1.24,2.7.1.33,2.7.1.34,2.7.7.3,2.7.8.-,2.7.8.7,3.1.4.14,3.5.1.22,3.5.1.6,3.5.1.92,3.5.2.2,3.6.1.9,4.1.1.11,4.1.1.30,4.1.1.36,4.2.1.9,6.3.2.1,6.3.2.36,6.3.2.5	1.1.1.86,1.3.1.2,2.2.1.6,2.6.1.42,2.7.1.24,2.7.1.33,2.7.7.3,2.7.8.-,3.5.1.6,3.5.2.2,4.1.1.36,4.2.1.9,6.3.2.1,6.3.2.5	1.1.1.86,1.3.1.2,2.2.1.6,2.6.1.42,2.7.1.24,2.7.1.33,2.7.7.3,2.7.8.7,3.5.1.6,3.5.2.2,3.6.1.9,4.2.1.9	1.1.1.86,1.3.1.2,2.2.1.6,2.6.1.42,2.7.1.24,2.7.1.33,2.7.7.3,3.5.1.6,3.5.2.2,4.2.1.9	2.7.8.-,4.1.1.36,6.3.2.1,6.3.2.5	2.7.8.7,3.6.1.9	0	0	http://www.kegg.jp/kegg-bin/show_pathway?map00770/default%3dgreen/2.7.8.-/4.1.1.36/6.3.2.1/6.3.2.5/1.1.1.86%09yellow/1.3.1.2%09yellow/2.2.1.6%09yellow/2.6.1.42%09yellow/2.7.1.24%09yellow/2.7.1.33%09yellow/2.7.7.3%09yellow/3.5.1.6%09yellow/3.5.2.2%09yellow/4.2.1.9%09yellow/2.7.8.7%09red/3.6.1.9%09red
780	Biotin metabolism||Metabolism of cofactors and vitamins	22	14	3	2	12	1	1.-.-.-,1.1.1.100,1.14.15.12,1.3.1.10,2.1.1.197,2.3.1.179,2.3.1.41,2.3.1.47,2.6.1.105,2.6.1.62,2.8.1.6,3.1.1.85,3.4.-.-,3.5.1.12,4.2.1.59,6.2.1.11,6.2.1.14,6.3.3.3,6.3.4.10,6.3.4.11,6.3.4.15,6.3.4.9	1.-.-.-,1.1.1.100,1.3.1.10,2.3.1.179,2.3.1.47,2.6.1.62,2.8.1.6,3.4.-.-,4.2.1.59,6.3.3.3,6.3.4.10,6.3.4.11,6.3.4.15,6.3.4.9	1.1.1.100,2.3.1.41,2.8.1.6	1.1.1.100,2.8.1.6	1.-.-.-,1.3.1.10,2.3.1.179,2.3.1.47,2.6.1.62,3.4.-.-,4.2.1.59,6.3.3.3,6.3.4.10,6.3.4.11,6.3.4.15,6.3.4.9	2.3.1.41	0.00078	0.00102	http://www.kegg.jp/kegg-bin/show_pathway?map00780/default%3dgreen/1.-.-.-/1.3.1.10/2.3.1.179/2.3.1.47/2.6.1.62/3.4.-.-/4.2.1.59/6.3.3.3/6.3.4.10/6.3.4.11/6.3.4.15/6.3.4.9/1.1.1.100%09yellow/2.8.1.6%09yellow/2.3.1.41%09red
785	Lipoic acid metabolism||Metabolism of cofactors and vitamins	3	0	1	0	0	1	2.3.1.181,2.7.7.63,2.8.1.8		2.8.1.8			2.8.1.8	0.0109	0.01138	http://www.kegg.jp/kegg-bin/show_pathway?map00785/default%3dgreen/2.8.1.8%09red
790	Folate biosynthesis||Metabolism of cofactors and vitamins	26	12	1	1	11	0	1.1.1.153,1.1.1.220,1.5.1.3,1.5.1.34,1.5.1.47,1.5.4.1,1.5.99.15,1.7.1.13,2.5.1.15,2.6.1.85,2.7.6.3,2.8.1.12,3.1.3.1,3.4.19.9,3.5.4.16,3.6.1.-,4.1.2.25,4.1.2.50,4.1.3.38,4.1.99.18,4.2.3.12,4.3.99.3,6.3.2.12,6.3.2.17,6.3.2.33,6.3.4.20	1.5.1.3,2.5.1.15,2.6.1.85,2.7.6.3,2.8.1.12,3.1.3.1,3.4.19.9,3.5.4.16,3.6.1.-,4.1.2.25,4.1.99.18,6.3.2.17	6.3.2.17	6.3.2.17	1.5.1.3,2.5.1.15,2.6.1.85,2.7.6.3,2.8.1.12,3.1.3.1,3.4.19.9,3.5.4.16,3.6.1.-,4.1.2.25,4.1.99.18		0.13279	0.13373	http://www.kegg.jp/kegg-bin/show_pathway?map00790/default%3dgreen/1.5.1.3/2.5.1.15/2.6.1.85/2.7.6.3/2.8.1.12/3.1.3.1/3.4.19.9/3.5.4.16/3.6.1.-/4.1.2.25/4.1.99.18/6.3.2.17%09yellow
830	Retinol metabolism||Metabolism of cofactors and vitamins	17	0	3	0	0	3	1.1.-.-,1.1.1.-,1.1.1.1,1.1.1.105,1.13.11.63,1.14.13.-,1.14.14.1,1.14.15.3,1.2.1.36,1.2.3.1,1.3.99.23,2.3.1.135,2.3.1.76,2.4.1.17,3.1.1.-,3.1.1.63,3.1.1.64		1.1.1.1,1.14.14.1,1.2.1.36			1.1.1.1,1.14.14.1,1.2.1.36	0	0	http://www.kegg.jp/kegg-bin/show_pathway?map00830/default%3dgreen/1.1.1.1%09red/1.14.14.1%09red/1.2.1.36%09red
860	Porphyrin and chlorophyll metabolism||Metabolism of cofactors and vitamins	85	25	17	16	9	1	1.-.-.-,1.1.1.294,1.14.12.20,1.14.13.122,1.14.13.81,1.14.13.83,1.14.14.18,1.16.1.2,1.16.1.3,1.16.1.4,1.16.1.5,1.16.1.6,1.16.3.1,1.16.8.1,1.17.7.2,1.2.1.70,1.3.1.106,1.3.1.24,1.3.1.33,1.3.1.54,1.3.1.75,1.3.1.76,1.3.1.80,1.3.3.3,1.3.3.4,1.3.3.5,1.3.5.3,1.3.7.2,1.3.7.3,1.3.7.4,1.3.7.5,1.3.7.7,1.3.99.22,1.3.99.35,2.1.1.-,2.1.1.107,2.1.1.11,2.1.1.130,2.1.1.131,2.1.1.132,2.1.1.133,2.1.1.151,2.1.1.152,2…	1.-.-.-,1.1.1.294,1.14.12.20,1.14.13.122,1.14.13.81,1.16.3.1,1.2.1.70,1.3.1.75,1.3.1.80,1.3.3.3,1.3.3.4,1.3.7.4,2.1.1.-,2.1.1.11,2.5.1.-,2.5.1.61,2.5.1.62,3.1.1.14,4.1.1.37,4.2.1.24,4.2.1.75,4.99.1.1,5.4.3.8,6.1.1.17,6.6.1.1	1.1.1.294,1.14.13.122,1.14.13.81,1.16.3.1,1.2.1.70,1.3.1.33,1.3.1.75,1.3.3.4,2.1.1.11,2.5.1.61,2.5.1.62,3.1.1.14,4.1.1.37,4.99.1.1,5.4.3.8,6.1.1.17,6.6.1.1	1.1.1.294,1.14.13.122,1.14.13.81,1.16.3.1,1.2.1.70,1.3.1.75,1.3.3.4,2.1.1.11,2.5.1.61,2.5.1.62,3.1.1.14,4.1.1.37,4.99.1.1,5.4.3.8,6.1.1.17,6.6.1.1	1.-.-.-,1.14.12.20,1.3.1.80,1.3.3.3,1.3.7.4,2.1.1.-,2.5.1.-,4.2.1.24,4.2.1.75	1.3.1.33	0	0	http://www.kegg.jp/kegg-bin/show_pathway?map00860/default%3dgreen/1.-.-.-/1.14.12.20/1.3.1.80/1.3.3.3/1.3.7.4/2.1.1.-/2.5.1.-/4.2.1.24/4.2.1.75/1.1.1.294%09yellow/1.14.13.122%09yellow/1.14.13.81%09yellow/1.16.3.1%09yellow/1.2.1.70%09yellow/1.3.1.75%09yellow/1.3.3.4%09yellow/2.1.1.11%09yellow/2.5.1.61%09yellow/2.5.1.62%09yellow/3.1.1.14%09yellow/4.1.1.37%09yellow/4.99.1.1%09yellow/5.4.3.8%09yellow…
900	Terpenoid backbone biosynthesis||Metabolism of terpenoids and polyketides	50	23	14	10	13	4	1.1.1.216,1.1.1.267,1.1.1.34,1.1.1.88,1.17.1.2,1.17.7.1,1.17.7.3,1.3.1.83,1.8.3.5,1.8.3.6,2.1.1.100,2.2.1.7,2.3.1.9,2.3.3.10,2.5.1.1,2.5.1.10,2.5.1.20,2.5.1.29,2.5.1.30,2.5.1.31,2.5.1.58,2.5.1.68,2.5.1.82,2.5.1.83,2.5.1.84,2.5.1.85,2.5.1.86,2.5.1.87,2.5.1.88,2.5.1.89,2.5.1.90,2.5.1.91,2.5.1.92,2.7.1.-,2.7.1.148,2.7.1.185,2.7.1.186,2.7.1.36,2.7.4.2,2.7.4.26,2.7.7.60,3.1.1.-,3.1.7.6,3.4.22.-,3.4.24…	1.1.1.216,1.1.1.267,1.1.1.34,1.17.7.1,1.17.7.3,1.3.1.83,1.8.3.5,1.8.3.6,2.2.1.7,2.3.1.9,2.3.3.10,2.5.1.1,2.5.1.10,2.5.1.29,2.5.1.58,2.5.1.87,2.7.1.36,2.7.4.2,3.1.1.-,3.4.22.-,3.4.24.84,4.6.1.12,5.3.3.2	1.1.1.216,1.1.1.267,1.17.1.2,1.17.7.1,1.8.3.5,2.2.1.7,2.3.1.9,2.5.1.1,2.5.1.10,2.5.1.29,2.7.1.148,2.7.7.60,4.1.1.33,5.3.3.2	1.1.1.216,1.1.1.267,1.17.7.1,1.8.3.5,2.2.1.7,2.3.1.9,2.5.1.1,2.5.1.10,2.5.1.29,5.3.3.2	1.1.1.34,1.17.7.3,1.3.1.83,1.8.3.6,2.3.3.10,2.5.1.58,2.5.1.87,2.7.1.36,2.7.4.2,3.1.1.-,3.4.22.-,3.4.24.84,4.6.1.12	1.17.1.2,2.7.1.148,2.7.7.60,4.1.1.33	0	0	http://www.kegg.jp/kegg-bin/show_pathway?map00900/default%3dgreen/1.1.1.34/1.17.7.3/1.3.1.83/1.8.3.6/2.3.3.10/2.5.1.58/2.5.1.87/2.7.1.36/2.7.4.2/3.1.1.-/3.4.22.-/3.4.24.84/4.6.1.12/1.1.1.216%09yellow/1.1.1.267%09yellow/1.17.7.1%09yellow/1.8.3.5%09yellow/2.2.1.7%09yellow/2.3.1.9%09yellow/2.5.1.1%09yellow/2.5.1.10%09yellow/2.5.1.29%09yellow/5.3.3.2%09yellow/1.17.1.2%09red/2.7.1.148%09red/2.7.7.60%0…
901	Indole alkaloid biosynthesis||Biosynthesis of other secondary metabolites	19	0	3	0	0	3	1.1.1.273,1.14.11.20,1.14.13.73,1.14.13.75,1.14.13.91,1.3.1.36,1.3.1.73,1.5.1.32,2.1.1.94,2.1.1.99,2.3.1.107,2.3.1.160,2.4.1.219,3.1.1.78,3.1.1.80,3.2.1.105,3.2.1.125,4.1.1.28,4.3.3.2		1.14.11.20,3.1.1.78,4.3.3.2			1.14.11.20,3.1.1.78,4.3.3.2	0	0	http://www.kegg.jp/kegg-bin/show_pathway?map00901/default%3dgreen/1.14.11.20%09red/3.1.1.78%09red/4.3.3.2%09red
902	Monoterpenoid biosynthesis||Metabolism of terpenoids and polyketides	38	2	2	1	1	1	1.1.1.207,1.1.1.208,1.1.1.223,1.1.1.241,1.1.1.243,1.1.1.275,1.1.1.324,1.14.13.104,1.14.13.105,1.14.13.151,1.14.13.152,1.14.13.156,1.14.13.47,1.14.13.48,1.14.13.49,1.14.13.51,1.14.13.74,1.14.13.80,1.3.1.81,1.3.1.82,1.3.3.9,2.1.1.50,3.1.7.3,4.2.1.127,4.2.3.-,4.2.3.10,4.2.3.108,4.2.3.11,4.2.3.111,4.2.3.119,4.2.3.120,4.2.3.15,4.2.3.16,4.2.3.20,4.2.3.25,4.2.3.26,5.4.4.4,5.5.1.8	1.1.1.208,4.2.3.25	1.1.1.207,1.1.1.208	1.1.1.208	4.2.3.25	1.1.1.207	0.0007	0.00093	http://www.kegg.jp/kegg-bin/show_pathway?map00902/default%3dgreen/4.2.3.25/1.1.1.208%09yellow/1.1.1.207%09red
903	Limonene and pinene degradation||Metabolism of terpenoids and polyketides	26	8	2	2	6	0	1.1.-.-,1.1.1.144,1.1.1.243,1.1.1.275,1.1.1.296,1.1.1.297,1.14.-.-,1.14.13.-,1.14.13.105,1.14.13.107,1.14.13.48,1.14.13.49,1.14.13.80,1.2.-.-,1.2.1.-,1.2.1.3,1.3.99.25,2.3.1.-,3.1.1.83,3.1.2.-,3.3.2.8,3.7.1.-,4.2.1.-,4.2.1.17,5.5.1.10,6.2.1.-	1.1.-.-,1.14.-.-,1.14.13.-,1.2.1.3,2.3.1.-,3.1.2.-,4.2.1.17,6.2.1.-	1.2.1.3,4.2.1.17	1.2.1.3,4.2.1.17	1.1.-.-,1.14.-.-,1.14.13.-,2.3.1.-,3.1.2.-,6.2.1.-		0.00503	0.00604	http://www.kegg.jp/kegg-bin/show_pathway?map00903/default%3dgreen/1.1.-.-/1.14.-.-/1.14.13.-/2.3.1.-/3.1.2.-/6.2.1.-/1.2.1.3%09yellow/4.2.1.17%09yellow
904	Diterpenoid biosynthesis||Metabolism of terpenoids and polyketides	51	12	3	0	12	3	1.1.1.295,1.14.-.-,1.14.11.-,1.14.11.12,1.14.11.13,1.14.11.15,1.14.13.-,1.14.13.108,1.14.13.109,1.14.13.110,1.14.13.143,1.14.13.144,1.14.13.145,1.14.13.146,1.14.13.76,1.14.13.77,1.14.13.78,1.14.13.79,1.14.99.37,1.2.1.74,2.3.1.-,2.3.1.162,2.3.1.166,2.3.1.167,2.3.2.-,3.1.7.10,3.1.7.5,4.2.1.133,4.2.3.103,4.2.3.131,4.2.3.132,4.2.3.141,4.2.3.144,4.2.3.17,4.2.3.18,4.2.3.19,4.2.3.28,4.2.3.29,4.2.3.30,4.…	1.14.-.-,1.14.11.-,1.14.11.12,1.14.11.13,1.14.11.15,1.14.13.-,1.14.13.79,2.3.1.-,2.3.2.-,4.2.3.144,4.2.3.19,5.5.1.13	1.14.13.77,1.14.13.78,2.3.1.167		1.14.-.-,1.14.11.-,1.14.11.12,1.14.11.13,1.14.11.15,1.14.13.-,1.14.13.79,2.3.1.-,2.3.2.-,4.2.3.144,4.2.3.19,5.5.1.13	1.14.13.77,1.14.13.78,2.3.1.167	0.00053	0.00072	http://www.kegg.jp/kegg-bin/show_pathway?map00904/default%3dgreen/1.14.-.-/1.14.11.-/1.14.11.12/1.14.11.13/1.14.11.15/1.14.13.-/1.14.13.79/2.3.1.-/2.3.2.-/4.2.3.144/4.2.3.19/5.5.1.13/1.14.13.77%09red/1.14.13.78%09red/2.3.1.167%09red
905	Brassinosteroid biosynthesis||Metabolism of terpenoids and polyketides	4	4	0	0	4	0	1.14.-.-,1.14.13.-,1.14.13.112,1.3.1.22	1.14.-.-,1.14.13.-,1.14.13.112,1.3.1.22			1.14.-.-,1.14.13.-,1.14.13.112,1.3.1.22		1	1	http://www.kegg.jp/kegg-bin/show_pathway?map00905/default%3dgreen/1.14.-.-/1.14.13.-/1.14.13.112/1.3.1.22
906	Carotenoid biosynthesis||Metabolism of terpenoids and polyketides	40	21	3	3	18	0	1.1.1.288,1.13.11.51,1.13.11.59,1.13.11.68,1.13.11.69,1.14.-.-,1.14.13.-,1.14.13.129,1.14.13.90,1.14.13.93,1.14.15.9,1.14.99.44,1.14.99.45,1.2.1.82,1.2.3.14,1.23.5.1,1.3.5.5,1.3.5.6,1.3.8.2,1.3.99.26,1.3.99.27,1.3.99.28,1.3.99.30,1.3.99.31,2.1.1.210,2.3.1.-,2.4.1.-,2.4.1.263,2.4.1.276,2.5.1.32,2.5.1.96,3.2.1.175,4.2.1.131,5.2.1.12,5.2.1.13,5.2.1.14,5.3.99.8,5.3.99.9,5.5.1.18,5.5.1.19	1.1.1.288,1.13.11.51,1.13.11.68,1.13.11.69,1.14.-.-,1.14.13.-,1.14.13.129,1.14.13.90,1.14.13.93,1.14.99.45,1.2.3.14,1.23.5.1,1.3.5.5,1.3.5.6,2.3.1.-,2.4.1.-,2.5.1.32,5.2.1.12,5.3.99.8,5.5.1.18,5.5.1.19	1.14.13.90,2.5.1.32,5.3.99.8	1.14.13.90,2.5.1.32,5.3.99.8	1.1.1.288,1.13.11.51,1.13.11.68,1.13.11.69,1.14.-.-,1.14.13.-,1.14.13.129,1.14.13.93,1.14.99.45,1.2.3.14,1.23.5.1,1.3.5.5,1.3.5.6,2.3.1.-,2.4.1.-,5.2.1.12,5.5.1.18,5.5.1.19		0.0022	0.00274	http://www.kegg.jp/kegg-bin/show_pathway?map00906/default%3dgreen/1.1.1.288/1.13.11.51/1.13.11.68/1.13.11.69/1.14.-.-/1.14.13.-/1.14.13.129/1.14.13.93/1.14.99.45/1.2.3.14/1.23.5.1/1.3.5.5/1.3.5.6/2.3.1.-/2.4.1.-/5.2.1.12/5.5.1.18/5.5.1.19/1.14.13.90%09yellow/2.5.1.32%09yellow/5.3.99.8%09yellow
908	Zeatin biosynthesis||Metabolism of terpenoids and polyketides	11	3	3	2	1	1	1.3.1.69,1.5.99.12,2.4.1.-,2.4.1.203,2.4.1.215,2.4.2.40,2.5.1.112,2.5.1.24,2.5.1.27,2.5.1.50,2.5.1.75	1.5.99.12,2.4.1.-,2.5.1.75	1.5.99.12,2.5.1.27,2.5.1.75	1.5.99.12,2.5.1.75	2.4.1.-	2.5.1.27	3e-05	5e-05	http://www.kegg.jp/kegg-bin/show_pathway?map00908/default%3dgreen/2.4.1.-/1.5.99.12%09yellow/2.5.1.75%09yellow/2.5.1.27%09red
909	Sesquiterpenoid and triterpenoid biosynthesis||Metabolism of terpenoids and polyketides	80	5	2	2	3	0	1.1.1.216,1.1.1.314,1.14.13.106,1.14.13.119,1.14.13.120,1.14.13.121,1.14.13.123,1.14.13.133,1.14.14.17,1.14.99.43,2.5.1.21,3.1.7.6,4.1.99.16,4.2.1.123,4.2.1.124,4.2.1.125,4.2.1.128,4.2.1.129,4.2.1.138,4.2.3.104,4.2.3.13,4.2.3.137,4.2.3.21,4.2.3.22,4.2.3.23,4.2.3.24,4.2.3.37,4.2.3.38,4.2.3.39,4.2.3.40,4.2.3.46,4.2.3.47,4.2.3.48,4.2.3.49,4.2.3.50,4.2.3.55,4.2.3.56,4.2.3.57,4.2.3.58,4.2.3.59,4.2.3.6…	1.1.1.216,1.14.14.17,2.5.1.21,4.2.3.46,5.4.99.39	1.1.1.216,2.5.1.21	1.1.1.216,2.5.1.21	1.14.14.17,4.2.3.46,5.4.99.39		0.0024	0.00293	http://www.kegg.jp/kegg-bin/show_pathway?map00909/default%3dgreen/1.14.14.17/4.2.3.46/5.4.99.39/1.1.1.216%09yellow/2.5.1.21%09yellow
910	Nitrogen metabolism||Energy metabolism	36	8	6	3	5	3	1.13.12.16,1.14.99.39,1.18.6.1,1.19.6.1,1.4.1.13,1.4.1.14,1.4.1.2,1.4.1.3,1.4.1.4,1.4.7.1,1.7.1.1,1.7.1.10,1.7.1.14,1.7.1.15,1.7.1.2,1.7.1.3,1.7.1.4,1.7.2.1,1.7.2.2,1.7.2.4,1.7.2.5,1.7.2.6,1.7.3.1,1.7.7.1,1.7.7.2,1.7.99.1,1.7.99.4,1.7.99.8,1.9.6.1,2.7.2.2,3.5.1.49,3.5.5.1,4.2.1.1,4.2.1.104,6.3.1.2,6.3.4.16	1.4.1.3,1.4.7.1,1.7.1.1,1.7.1.2,1.7.1.3,1.7.7.1,4.2.1.1,6.3.1.2	1.4.1.14,1.4.1.3,3.5.1.49,4.2.1.1,4.2.1.104,6.3.1.2	1.4.1.3,4.2.1.1,6.3.1.2	1.4.7.1,1.7.1.1,1.7.1.2,1.7.1.3,1.7.7.1	1.4.1.14,3.5.1.49,4.2.1.104	0	0	http://www.kegg.jp/kegg-bin/show_pathway?map00910/default%3dgreen/1.4.7.1/1.7.1.1/1.7.1.2/1.7.1.3/1.7.7.1/1.4.1.3%09yellow/4.2.1.1%09yellow/6.3.1.2%09yellow/1.4.1.14%09red/3.5.1.49%09red/4.2.1.104%09red
920	Sulfur metabolism||Energy metabolism	45	7	13	5	2	8	1.12.98.4,1.13.11.18,1.13.11.55,1.14.11.17,1.14.13.111,1.14.13.131,1.14.14.5,1.8.1.17,1.8.1.2,1.8.2.1,1.8.2.3,1.8.2.4,1.8.3.1,1.8.3.4,1.8.4.8,1.8.4.9,1.8.5.-,1.8.5.2,1.8.5.3,1.8.7.1,1.8.99.2,1.8.99.3,1.8.99.5,2.1.1.251,2.1.1.269,2.3.1.30,2.3.1.46,2.5.1.-,2.5.1.47,2.5.1.48,2.5.1.65,2.7.1.25,2.7.7.4,2.7.7.5,2.8.1.1,2.8.1.5,3.1.3.7,3.12.1.1,3.6.2.1,3.6.2.2,3.6.3.-,3.6.3.25,3.6.3.36,4.4.1.2,4.4.1.3	2.3.1.30,2.5.1.-,2.5.1.47,2.5.1.48,2.7.1.25,3.1.3.7,3.6.3.-	1.13.11.18,1.8.3.1,1.8.4.8,1.8.4.9,1.8.7.1,2.3.1.30,2.5.1.47,2.5.1.48,2.7.1.25,2.7.7.4,2.8.1.1,3.1.3.7,3.6.2.1	2.3.1.30,2.5.1.47,2.5.1.48,2.7.1.25,3.1.3.7	2.5.1.-,3.6.3.-	1.13.11.18,1.8.3.1,1.8.4.8,1.8.4.9,1.8.7.1,2.7.7.4,2.8.1.1,3.6.2.1	0	0	http://www.kegg.jp/kegg-bin/show_pathway?map00920/default%3dgreen/2.5.1.-/3.6.3.-/2.3.1.30%09yellow/2.5.1.47%09yellow/2.5.1.48%09yellow/2.7.1.25%09yellow/3.1.3.7%09yellow/1.13.11.18%09red/1.8.3.1%09red/1.8.4.8%09red/1.8.4.9%09red/1.8.7.1%09red/2.7.7.4%09red/2.8.1.1%09red/3.6.2.1%09red
930	Caprolactam degradation||Xenobiotics biodegradation and metabolism	21	0	3	0	0	3	1.1.1.174,1.1.1.2,1.1.1.245,1.1.1.258,1.1.1.35,1.1.1.90,1.14.13.22,1.14.15.-,1.2.1.4,1.2.1.63,1.3.99.-,1.4.3.12,2.6.1.-,3.1.1.17,3.10.1.2,3.5.1.-,3.5.2.-,3.7.1.11,4.2.1.103,4.2.1.17,6.2.1.-		1.1.1.35,1.2.1.4,4.2.1.17			1.1.1.35,1.2.1.4,4.2.1.17	0	0	http://www.kegg.jp/kegg-bin/show_pathway?map00930/default%3dgreen/1.1.1.35%09red/1.2.1.4%09red/4.2.1.17%09red
940	Phenylpropanoid biosynthesis||Biosynthesis of other secondary metabolites	36	18	12	10	8	2	1.1.1.195,1.1.1.318,1.1.1.319,1.11.1.21,1.11.1.7,1.13.11.22,1.14.-.-,1.14.13.-,1.14.13.11,1.14.13.14,1.14.13.36,1.2.1.44,1.2.1.68,2.1.1.-,2.1.1.104,2.1.1.146,2.1.1.279,2.1.1.68,2.3.1.-,2.3.1.133,2.3.1.91,2.3.1.92,2.3.1.99,2.4.1.111,2.4.1.114,2.4.1.120,2.4.1.128,3.1.1.-,3.1.1.49,3.2.1.126,3.2.1.21,4.1.1.-,4.3.1.24,4.3.1.25,5.2.1.-,6.2.1.12	1.1.1.195,1.11.1.7,1.14.-.-,1.14.13.-,1.14.13.11,1.2.1.44,1.2.1.68,2.1.1.-,2.1.1.104,2.1.1.68,2.3.1.-,2.3.1.133,2.3.1.91,2.4.1.111,3.1.1.-,3.2.1.21,4.3.1.24,6.2.1.12	1.1.1.195,1.11.1.7,1.14.13.11,1.2.1.44,2.1.1.104,2.1.1.68,2.3.1.133,2.3.1.99,3.2.1.21,4.3.1.24,4.3.1.25,6.2.1.12	1.1.1.195,1.11.1.7,1.14.13.11,1.2.1.44,2.1.1.104,2.1.1.68,2.3.1.133,3.2.1.21,4.3.1.24,6.2.1.12	1.14.-.-,1.14.13.-,1.2.1.68,2.1.1.-,2.3.1.-,2.3.1.91,2.4.1.111,3.1.1.-	2.3.1.99,4.3.1.25	0	0	http://www.kegg.jp/kegg-bin/show_pathway?map00940/default%3dgreen/1.14.-.-/1.14.13.-/1.2.1.68/2.1.1.-/2.3.1.-/2.3.1.91/2.4.1.111/3.1.1.-/1.1.1.195%09yellow/1.11.1.7%09yellow/1.14.13.11%09yellow/1.2.1.44%09yellow/2.1.1.104%09yellow/2.1.1.68%09yellow/2.3.1.133%09yellow/3.2.1.21%09yellow/4.3.1.24%09yellow/6.2.1.12%09yellow/2.3.1.99%09red/4.3.1.25%09red
941	Flavonoid biosynthesis||Biosynthesis of other secondary metabolites	23	13	10	8	5	2	1.1.1.219,1.1.1.234,1.14.11.19,1.14.11.22,1.14.11.23,1.14.11.9,1.14.13.-,1.14.13.11,1.14.13.21,1.14.13.36,1.14.13.88,1.17.1.3,1.21.3.6,1.3.1.77,2.1.1.-,2.1.1.104,2.3.1.133,2.3.1.170,2.3.1.74,2.4.1.-,2.4.1.185,2.4.1.236,5.5.1.6	1.14.11.19,1.14.11.23,1.14.11.9,1.14.13.-,1.14.13.11,1.14.13.21,1.17.1.3,2.1.1.-,2.1.1.104,2.3.1.133,2.3.1.74,2.4.1.-,5.5.1.6	1.1.1.219,1.14.11.23,1.14.11.9,1.14.13.11,1.14.13.21,2.1.1.104,2.3.1.133,2.3.1.170,2.3.1.74,5.5.1.6	1.14.11.23,1.14.11.9,1.14.13.11,1.14.13.21,2.1.1.104,2.3.1.133,2.3.1.74,5.5.1.6	1.14.11.19,1.14.13.-,1.17.1.3,2.1.1.-,2.4.1.-	1.1.1.219,2.3.1.170	0	0	http://www.kegg.jp/kegg-bin/show_pathway?map00941/default%3dgreen/1.14.11.19/1.14.13.-/1.17.1.3/2.1.1.-/2.4.1.-/1.14.11.23%09yellow/1.14.11.9%09yellow/1.14.13.11%09yellow/1.14.13.21%09yellow/2.1.1.104%09yellow/2.3.1.133%09yellow/2.3.1.74%09yellow/5.5.1.6%09yellow/1.1.1.219%09red/2.3.1.170%09red
943	Isoflavonoid biosynthesis||Biosynthesis of other secondary metabolites	20	3	1	0	3	1	1.1.1.348,1.14.11.22,1.14.13.-,1.14.13.136,1.14.13.28,1.14.13.52,1.14.13.85,1.14.13.89,1.23.1.-,1.3.1.45,1.3.1.46,1.3.1.51,2.1.1.150,2.1.1.212,2.1.1.270,2.3.1.115,2.4.1.170,2.5.1.36,4.2.1.105,4.2.1.139	1.1.1.348,1.14.13.-,1.14.13.89	1.3.1.45		1.1.1.348,1.14.13.-,1.14.13.89	1.3.1.45	0.04289	0.04444	http://www.kegg.jp/kegg-bin/show_pathway?map00943/default%3dgreen/1.1.1.348/1.14.13.-/1.14.13.89/1.3.1.45%09red
944	Flavone and flavonol biosynthesis||Biosynthesis of other secondary metabolites	33	2	2	1	1	1	1.14.13.21,1.14.13.88,2.1.1.153,2.1.1.155,2.1.1.267,2.1.1.42,2.1.1.75,2.1.1.76,2.1.1.82,2.1.1.83,2.3.1.115,2.3.1.116,2.3.1.173,2.4.1.-,2.4.1.105,2.4.1.106,2.4.1.159,2.4.1.189,2.4.1.190,2.4.1.191,2.4.1.234,2.4.1.236,2.4.1.239,2.4.1.240,2.4.1.81,2.4.1.91,2.4.2.25,2.4.2.35,2.8.2.25,2.8.2.26,2.8.2.27,2.8.2.28,3.2.1.31	1.14.13.21,2.4.1.-	1.14.13.21,2.1.1.76	1.14.13.21	2.4.1.-	2.1.1.76	0.0007	0.00093	http://www.kegg.jp/kegg-bin/show_pathway?map00944/default%3dgreen/2.4.1.-/1.14.13.21%09yellow/2.1.1.76%09red
945	Stilbenoid, diarylheptanoid and gingerol biosynthesis||Biosynthesis of other secondary metabolites	16	7	4	3	4	1	1.14.-.-,1.14.13.-,1.14.13.11,1.14.13.36,2.1.1.-,2.1.1.104,2.1.1.240,2.3.1.133,2.3.1.146,2.3.1.211,2.3.1.217,2.3.1.218,2.3.1.219,2.3.1.95,2.3.1.99,2.4.1.-	1.14.-.-,1.14.13.-,1.14.13.11,2.1.1.-,2.1.1.104,2.3.1.133,2.4.1.-	1.14.13.11,2.1.1.104,2.3.1.133,2.3.1.99	1.14.13.11,2.1.1.104,2.3.1.133	1.14.-.-,1.14.13.-,2.1.1.-,2.4.1.-	2.3.1.99	0	0	http://www.kegg.jp/kegg-bin/show_pathway?map00945/default%3dgreen/1.14.-.-/1.14.13.-/2.1.1.-/2.4.1.-/1.14.13.11%09yellow/2.1.1.104%09yellow/2.3.1.133%09yellow/2.3.1.99%09red
950	Isoquinoline alkaloid biosynthesis||Biosynthesis of other secondary metabolites	58	11	6	4	7	2	1.-.-.-,1.1.1.-,1.1.1.218,1.1.1.247,1.1.1.248,1.10.3.1,1.14.11.31,1.14.11.32,1.14.13.-,1.14.13.37,1.14.13.55,1.14.13.56,1.14.13.57,1.14.13.71,1.14.16.2,1.14.18.1,1.14.21.-,1.14.21.1,1.14.21.2,1.14.21.3,1.14.21.4,1.14.21.5,1.21.3.2,1.21.3.3,1.3.3.8,1.4.3.2,1.4.3.21,1.4.3.4,1.4.9.2,1.5.-.-,1.5.1.27,1.5.1.31,1.5.3.12,2.1.1.-,2.1.1.115,2.1.1.116,2.1.1.117,2.1.1.118,2.1.1.119,2.1.1.120,2.1.1.121,2.1.1…	1.-.-.-,1.1.1.-,1.10.3.1,1.14.13.-,1.4.3.21,1.5.-.-,2.1.1.-,2.3.1.-,2.6.1.1,2.6.1.5,4.1.1.25	1.10.3.1,1.21.3.3,1.4.3.21,2.6.1.1,2.6.1.5,2.6.1.57	1.10.3.1,1.4.3.21,2.6.1.1,2.6.1.5	1.-.-.-,1.1.1.-,1.14.13.-,1.5.-.-,2.1.1.-,2.3.1.-,4.1.1.25	1.21.3.3,2.6.1.57	0	0	http://www.kegg.jp/kegg-bin/show_pathway?map00950/default%3dgreen/1.-.-.-/1.1.1.-/1.14.13.-/1.5.-.-/2.1.1.-/2.3.1.-/4.1.1.25/1.10.3.1%09yellow/1.4.3.21%09yellow/2.6.1.1%09yellow/2.6.1.5%09yellow/1.21.3.3%09red/2.6.1.57%09red
960	Tropane, piperidine and pyridine alkaloid biosynthesis||Biosynthesis of other secondary metabolites	31	6	8	3	3	5	1.1.1.206,1.1.1.222,1.1.1.236,1.1.1.237,1.14.11.11,1.14.11.14,1.14.13.101,1.4.1.18,1.4.3.14,1.4.3.21,1.5.1.1,1.5.1.21,2.1.1.53,2.3.1.-,2.3.1.145,2.3.1.185,2.3.1.186,2.3.1.93,2.5.1.44,2.6.1.1,2.6.1.5,2.6.1.57,2.6.1.58,2.6.1.9,2.8.3.17,3.1.1.-,3.1.1.10,3.1.1.84,4.1.1.18,5.1.-.-,6.2.1.-	1.4.3.21,2.3.1.-,2.6.1.1,2.6.1.5,3.1.1.-,6.2.1.-	1.1.1.206,1.14.11.11,1.4.3.21,2.1.1.53,2.6.1.1,2.6.1.5,2.6.1.57,2.6.1.9	1.4.3.21,2.6.1.1,2.6.1.5	2.3.1.-,3.1.1.-,6.2.1.-	1.1.1.206,1.14.11.11,2.1.1.53,2.6.1.57,2.6.1.9	0	0	http://www.kegg.jp/kegg-bin/show_pathway?map00960/default%3dgreen/2.3.1.-/3.1.1.-/6.2.1.-/1.4.3.21%09yellow/2.6.1.1%09yellow/2.6.1.5%09yellow/1.1.1.206%09red/1.14.11.11%09red/2.1.1.53%09red/2.6.1.57%09red/2.6.1.9%09red
966	Glucosinolate biosynthesis||Biosynthesis of other secondary metabolites	16	7	1	1	6	0	1.1.1.-,1.14.-.-,1.14.13.-,1.14.13.117,1.14.13.118,1.14.13.124,1.14.13.125,1.14.13.41,2.3.3.-,2.4.1.195,2.6.1.-,2.6.1.42,2.8.2.-,2.8.2.24,4.4.1.-,5.4.4.-	1.1.1.-,1.14.-.-,1.14.13.-,1.14.13.124,2.4.1.195,2.6.1.42,2.8.2.-	2.6.1.42	2.6.1.42	1.1.1.-,1.14.-.-,1.14.13.-,1.14.13.124,2.4.1.195,2.8.2.-		0.08394	0.08513	http://www.kegg.jp/kegg-bin/show_pathway?map00966/default%3dgreen/1.1.1.-/1.14.-.-/1.14.13.-/1.14.13.124/2.4.1.195/2.8.2.-/2.6.1.42%09yellow
970	Aminoacyl-tRNA biosynthesis||Translation	31	20	18	18	2	0	2.1.2.9,2.5.1.73,2.7.1.164,2.9.1.1,2.9.1.2,6.1.1.1,6.1.1.10,6.1.1.11,6.1.1.12,6.1.1.14,6.1.1.15,6.1.1.16,6.1.1.17,6.1.1.18,6.1.1.19,6.1.1.2,6.1.1.20,6.1.1.21,6.1.1.22,6.1.1.23,6.1.1.24,6.1.1.26,6.1.1.27,6.1.1.3,6.1.1.4,6.1.1.5,6.1.1.6,6.1.1.7,6.1.1.9,6.3.5.6,6.3.5.7	6.1.1.1,6.1.1.10,6.1.1.11,6.1.1.12,6.1.1.15,6.1.1.16,6.1.1.17,6.1.1.18,6.1.1.19,6.1.1.20,6.1.1.21,6.1.1.22,6.1.1.3,6.1.1.4,6.1.1.5,6.1.1.6,6.1.1.7,6.1.1.9,6.3.5.6,6.3.5.7	6.1.1.1,6.1.1.10,6.1.1.11,6.1.1.12,6.1.1.15,6.1.1.16,6.1.1.17,6.1.1.18,6.1.1.19,6.1.1.20,6.1.1.21,6.1.1.22,6.1.1.3,6.1.1.5,6.1.1.6,6.1.1.7,6.1.1.9,6.3.5.7	6.1.1.1,6.1.1.10,6.1.1.11,6.1.1.12,6.1.1.15,6.1.1.16,6.1.1.17,6.1.1.18,6.1.1.19,6.1.1.20,6.1.1.21,6.1.1.22,6.1.1.3,6.1.1.5,6.1.1.6,6.1.1.7,6.1.1.9,6.3.5.7	6.1.1.4,6.3.5.6		0	0	http://www.kegg.jp/kegg-bin/show_pathway?map00970/default%3dgreen/6.1.1.4/6.3.5.6/6.1.1.1%09yellow/6.1.1.10%09yellow/6.1.1.11%09yellow/6.1.1.12%09yellow/6.1.1.15%09yellow/6.1.1.16%09yellow/6.1.1.17%09yellow/6.1.1.18%09yellow/6.1.1.19%09yellow/6.1.1.20%09yellow/6.1.1.21%09yellow/6.1.1.22%09yellow/6.1.1.3%09yellow/6.1.1.5%09yellow/6.1.1.6%09yellow/6.1.1.7%09yellow/6.1.1.9%09yellow/6.3.5.7%09yellow
980	Metabolism of xenobiotics by cytochrome P450||Xenobiotics biodegradation and metabolism	12	0	5	0	0	5	1.1.1.1,1.1.1.146,1.1.1.184,1.14.13.-,1.14.14.1,1.2.1.5,1.2.1.83,1.3.1.20,2.4.1.17,2.5.1.18,2.8.2.14,3.3.2.9		1.1.1.1,1.1.1.184,1.14.14.1,1.2.1.5,2.5.1.18			1.1.1.1,1.1.1.184,1.14.14.1,1.2.1.5,2.5.1.18	0	0	http://www.kegg.jp/kegg-bin/show_pathway?map00980/default%3dgreen/1.1.1.1%09red/1.1.1.184%09red/1.14.14.1%09red/1.2.1.5%09red/2.5.1.18%09red
981	Insect hormone biosynthesis||Metabolism of terpenoids and polyketides	12	0	2	0	0	2	1.-.-.-,1.1.1.-,1.1.1.216,1.1.3.16,1.14.-.-,1.14.13.202,1.14.13.203,1.14.99.22,1.3.1.21,2.1.1.-,3.1.1.59,3.1.7.1		1.1.1.216,1.3.1.21			1.1.1.216,1.3.1.21	0.00012	0.00016	http://www.kegg.jp/kegg-bin/show_pathway?map00981/default%3dgreen/1.1.1.216%09red/1.3.1.21%09red
982	Drug metabolism - cytochrome P450||Xenobiotics biodegradation and metabolism	10	0	5	0	0	5	1.1.1.1,1.14.13.-,1.14.13.8,1.14.14.1,1.2.1.5,1.2.3.1,1.4.3.4,2.4.1.17,2.5.1.18,3.3.2.-		1.1.1.1,1.14.13.8,1.14.14.1,1.2.1.5,2.5.1.18			1.1.1.1,1.14.13.8,1.14.14.1,1.2.1.5,2.5.1.18	0	0	http://www.kegg.jp/kegg-bin/show_pathway?map00982/default%3dgreen/1.1.1.1%09red/1.14.13.8%09red/1.14.14.1%09red/1.2.1.5%09red/2.5.1.18%09red
983	Drug metabolism - other enzymes||Xenobiotics biodegradation and metabolism	22	0	10	0	0	10	1.1.1.205,1.14.13.-,1.17.3.2,1.3.1.2,2.1.1.67,2.3.1.5,2.4.1.17,2.4.2.10,2.4.2.3,2.4.2.4,2.4.2.8,2.7.1.21,2.7.1.48,2.7.4.-,3.-.-.-,3.1.1.1,3.2.1.31,3.5.1.6,3.5.2.2,3.5.4.5,3.6.1.19,6.3.5.2		1.1.1.205,1.17.3.2,1.3.1.2,2.4.2.10,2.7.1.21,2.7.1.48,3.1.1.1,3.5.1.6,3.5.2.2,6.3.5.2			1.1.1.205,1.17.3.2,1.3.1.2,2.4.2.10,2.7.1.21,2.7.1.48,3.1.1.1,3.5.1.6,3.5.2.2,6.3.5.2	0	0	http://www.kegg.jp/kegg-bin/show_pathway?map00983/default%3dgreen/1.1.1.205%09red/1.17.3.2%09red/1.3.1.2%09red/2.4.2.10%09red/2.7.1.21%09red/2.7.1.48%09red/3.1.1.1%09red/3.5.1.6%09red/3.5.2.2%09red/6.3.5.2%09red
984	Steroid degradation||Xenobiotics biodegradation and metabolism	12	0	2	0	0	2	1.1.1.145,1.1.1.51,1.1.3.6,1.13.11.25,1.14.13.141,1.14.13.142,1.14.14.12,1.3.99.4,1.3.99.5,3.7.1.17,5.3.3.1,6.2.1.41		1.1.1.145,1.3.99.5			1.1.1.145,1.3.99.5	0.00012	0.00016	http://www.kegg.jp/kegg-bin/show_pathway?map00984/default%3dgreen/1.1.1.145%09red/1.3.99.5%09red
1040	Biosynthesis of unsaturated fatty acids||Lipid metabolism	15	13	7	7	6	0	1.1.1.100,1.1.1.211,1.1.1.330,1.14.19.-,1.14.19.1,1.14.19.2,1.3.1.38,1.3.1.93,1.3.3.6,2.3.1.16,2.3.1.199,3.1.2.-,3.1.2.2,4.2.1.134,4.2.1.17	1.1.1.100,1.1.1.211,1.1.1.330,1.14.19.1,1.14.19.2,1.3.1.38,1.3.1.93,1.3.3.6,2.3.1.16,2.3.1.199,3.1.2.-,4.2.1.134,4.2.1.17	1.1.1.100,1.14.19.1,1.14.19.2,1.3.1.38,1.3.3.6,2.3.1.16,4.2.1.17	1.1.1.100,1.14.19.1,1.14.19.2,1.3.1.38,1.3.3.6,2.3.1.16,4.2.1.17	1.1.1.211,1.1.1.330,1.3.1.93,2.3.1.199,3.1.2.-,4.2.1.134		0	0	http://www.kegg.jp/kegg-bin/show_pathway?map01040/default%3dgreen/1.1.1.211/1.1.1.330/1.3.1.93/2.3.1.199/3.1.2.-/4.2.1.134/1.1.1.100%09yellow/1.14.19.1%09yellow/1.14.19.2%09yellow/1.3.1.38%09yellow/1.3.3.6%09yellow/2.3.1.16%09yellow/4.2.1.17%09yellow
1051	Biosynthesis of ansamycins||Metabolism of terpenoids and polyketides	8	0	1	0	0	1	2.1.1.-,2.1.3.-,2.2.1.1,2.4.1.-,2.6.1.-,2.7.1.179,4.2.1.144,5.3.1.-		2.2.1.1			2.2.1.1	0.0109	0.01138	http://www.kegg.jp/kegg-bin/show_pathway?map01051/default%3dgreen/2.2.1.1%09red
1053	Biosynthesis of siderophore group nonribosomal peptides||Metabolism of terpenoids and polyketides	7	0	2	0	0	2	1.3.1.28,2.7.7.-,2.7.7.58,3.3.2.1,4.2.99.21,5.4.4.2,6.3.2.-		1.3.1.28,3.3.2.1			1.3.1.28,3.3.2.1	0.00012	0.00016	http://www.kegg.jp/kegg-bin/show_pathway?map01053/default%3dgreen/1.3.1.28%09red/3.3.2.1%09red
1055	Biosynthesis of vancomycin group antibiotics||Metabolism of terpenoids and polyketides	11	0	1	0	0	1	1.1.3.46,1.13.11.46,1.13.11.80,2.4.1.310,2.4.1.311,2.4.1.322,2.6.1.-,2.6.1.103,4.2.1.159,4.2.1.46,5.1.3.-		4.2.1.46			4.2.1.46	0.0109	0.01138	http://www.kegg.jp/kegg-bin/show_pathway?map01055/default%3dgreen/4.2.1.46%09red
1062	Biosynthesis of terpenoids and steroids||Chemical structure transformation maps	1	0	1	0	0	1	2.5.1.32		2.5.1.32			2.5.1.32	0.0109	0.01138	http://www.kegg.jp/kegg-bin/show_pathway?map01062/default%3dgreen/2.5.1.32%09red
1100	Metabolic pathways||Global and overview maps	1546	518	426	312	206	114	1.1.1.1,1.1.1.10,1.1.1.100,1.1.1.101,1.1.1.102,1.1.1.105,1.1.1.11,1.1.1.12,1.1.1.120,1.1.1.122,1.1.1.133,1.1.1.14,1.1.1.145,1.1.1.146,1.1.1.15,1.1.1.153,1.1.1.156,1.1.1.157,1.1.1.169,1.1.1.170,1.1.1.178,1.1.1.18,1.1.1.181,1.1.1.184,1.1.1.189,1.1.1.19,1.1.1.193,1.1.1.195,1.1.1.2,1.1.1.205,1.1.1.206,1.1.1.21,1.1.1.211,1.1.1.215,1.1.1.219,1.1.1.22,1.1.1.220,1.1.1.23,1.1.1.239,1.1.1.244,1.1.1.247,1.1…	1.1.1.1,1.1.1.100,1.1.1.102,1.1.1.157,1.1.1.170,1.1.1.193,1.1.1.195,1.1.1.205,1.1.1.21,1.1.1.211,1.1.1.22,1.1.1.23,1.1.1.25,1.1.1.267,1.1.1.27,1.1.1.271,1.1.1.288,1.1.1.294,1.1.1.3,1.1.1.31,1.1.1.316,1.1.1.34,1.1.1.35,1.1.1.363,1.1.1.37,1.1.1.39,1.1.1.40,1.1.1.41,1.1.1.42,1.1.1.49,1.1.1.62,1.1.1.65,1.1.1.79,1.1.1.85,1.1.1.86,1.1.1.95,1.1.99.1,1.10.2.2,1.10.3.1,1.10.3.3,1.11.1.15,1.11.1.7,1.13.11.…	1.1.1.1,1.1.1.100,1.1.1.102,1.1.1.133,1.1.1.14,1.1.1.145,1.1.1.157,1.1.1.170,1.1.1.18,1.1.1.184,1.1.1.195,1.1.1.205,1.1.1.206,1.1.1.21,1.1.1.219,1.1.1.22,1.1.1.23,1.1.1.26,1.1.1.267,1.1.1.271,1.1.1.29,1.1.1.294,1.1.1.30,1.1.1.31,1.1.1.35,1.1.1.37,1.1.1.39,1.1.1.40,1.1.1.41,1.1.1.42,1.1.1.44,1.1.1.49,1.1.1.53,1.1.1.62,1.1.1.65,1.1.1.79,1.1.1.81,1.1.1.82,1.1.1.85,1.1.1.86,1.1.3.8,1.10.2.2,1.10.3.1,…	1.1.1.1,1.1.1.100,1.1.1.102,1.1.1.157,1.1.1.170,1.1.1.195,1.1.1.205,1.1.1.21,1.1.1.22,1.1.1.23,1.1.1.267,1.1.1.271,1.1.1.294,1.1.1.31,1.1.1.35,1.1.1.37,1.1.1.39,1.1.1.40,1.1.1.41,1.1.1.42,1.1.1.49,1.1.1.62,1.1.1.65,1.1.1.79,1.1.1.85,1.1.1.86,1.10.2.2,1.10.3.1,1.11.1.15,1.11.1.7,1.13.11.12,1.13.11.19,1.13.11.27,1.14.11.2,1.14.11.23,1.14.11.9,1.14.13.11,1.14.13.122,1.14.13.21,1.14.13.70,1.14.13.72,…	1.1.1.193,1.1.1.211,1.1.1.25,1.1.1.27,1.1.1.288,1.1.1.3,1.1.1.316,1.1.1.34,1.1.1.363,1.1.1.95,1.1.99.1,1.10.3.3,1.13.11.51,1.14.11.12,1.14.11.15,1.14.11.19,1.14.13.168,1.14.13.39,1.14.13.79,1.14.14.17,1.14.18.5,1.14.99.45,1.17.1.4,1.17.7.3,1.2.1.11,1.2.1.18,1.2.1.31,1.2.1.38,1.2.1.88,1.2.3.14,1.23.5.1,1.3.1.10,1.3.1.22,1.3.1.42,1.3.1.78,1.3.1.83,1.3.1.9,1.3.3.3,1.3.5.2,1.3.5.5,1.3.5.6,1.3.8.4,1.5…	1.1.1.133,1.1.1.14,1.1.1.145,1.1.1.18,1.1.1.184,1.1.1.206,1.1.1.219,1.1.1.26,1.1.1.29,1.1.1.30,1.1.1.44,1.1.1.53,1.1.1.81,1.1.1.82,1.1.3.8,1.13.11.5,1.13.11.54,1.14.11.11,1.14.13.77,1.14.13.78,1.14.14.1,1.17.1.2,1.17.1.8,1.2.1.16,1.2.1.2,1.2.1.24,1.2.1.36,1.2.1.4,1.2.1.5,1.21.3.3,1.3.1.12,1.3.1.13,1.3.1.21,1.3.1.33,1.4.1.14,1.5.1.10,1.5.1.20,1.5.1.5,1.6.5.4,1.7.3.3,1.8.4.8,1.8.5.1,1.8.7.1,1.9.3.1…	0	0	http://www.kegg.jp/kegg-bin/show_pathway?map01100/default%3dgreen/1.1.1.193/1.1.1.211/1.1.1.25/1.1.1.27/1.1.1.288/1.1.1.3/1.1.1.316/1.1.1.34/1.1.1.363/1.1.1.95/1.1.99.1/1.10.3.3/1.13.11.51/1.14.11.12/1.14.11.15/1.14.11.19/1.14.13.168/1.14.13.39/1.14.13.79/1.14.14.17/1.14.18.5/1.14.99.45/1.17.1.4/1.17.7.3/1.2.1.11/1.2.1.18/1.2.1.31/1.2.1.38/1.2.1.88/1.2.3.14/1.23.5.1/1.3.1.10/1.3.1.22/1.3.1.42/1.3…
1110	Biosynthesis of secondary metabolites||Global and overview maps	674	285	229	173	112	56	1.1.1.1,1.1.1.122,1.1.1.169,1.1.1.178,1.1.1.193,1.1.1.195,1.1.1.2,1.1.1.205,1.1.1.206,1.1.1.207,1.1.1.208,1.1.1.218,1.1.1.219,1.1.1.223,1.1.1.23,1.1.1.237,1.1.1.241,1.1.1.243,1.1.1.247,1.1.1.248,1.1.1.25,1.1.1.26,1.1.1.267,1.1.1.27,1.1.1.273,1.1.1.275,1.1.1.282,1.1.1.286,1.1.1.288,1.1.1.29,1.1.1.294,1.1.1.295,1.1.1.3,1.1.1.314,1.1.1.316,1.1.1.324,1.1.1.330,1.1.1.34,1.1.1.343,1.1.1.348,1.1.1.35,1.…	1.1.1.1,1.1.1.193,1.1.1.195,1.1.1.205,1.1.1.208,1.1.1.23,1.1.1.25,1.1.1.267,1.1.1.27,1.1.1.288,1.1.1.294,1.1.1.3,1.1.1.316,1.1.1.330,1.1.1.34,1.1.1.348,1.1.1.35,1.1.1.363,1.1.1.37,1.1.1.41,1.1.1.42,1.1.1.49,1.1.1.79,1.1.1.8,1.1.1.85,1.1.1.86,1.1.5.3,1.10.3.1,1.11.1.7,1.13.11.12,1.13.11.51,1.14.11.12,1.14.11.15,1.14.11.19,1.14.11.23,1.14.11.9,1.14.12.20,1.14.13.11,1.14.13.112,1.14.13.122,1.14.13.1…	1.1.1.1,1.1.1.195,1.1.1.205,1.1.1.206,1.1.1.207,1.1.1.208,1.1.1.219,1.1.1.23,1.1.1.26,1.1.1.267,1.1.1.29,1.1.1.294,1.1.1.35,1.1.1.37,1.1.1.41,1.1.1.42,1.1.1.44,1.1.1.49,1.1.1.79,1.1.1.8,1.1.1.81,1.1.1.85,1.1.1.86,1.1.1.94,1.10.3.1,1.11.1.6,1.11.1.7,1.13.11.12,1.14.11.11,1.14.11.23,1.14.11.9,1.14.13.11,1.14.13.122,1.14.13.21,1.14.13.68,1.14.13.70,1.14.13.72,1.14.13.77,1.14.13.78,1.14.13.81,1.14.13…	1.1.1.1,1.1.1.195,1.1.1.205,1.1.1.208,1.1.1.23,1.1.1.267,1.1.1.294,1.1.1.35,1.1.1.37,1.1.1.41,1.1.1.42,1.1.1.49,1.1.1.79,1.1.1.8,1.1.1.85,1.1.1.86,1.10.3.1,1.11.1.7,1.13.11.12,1.14.11.23,1.14.11.9,1.14.13.11,1.14.13.122,1.14.13.21,1.14.13.70,1.14.13.72,1.14.13.81,1.14.13.90,1.14.17.4,1.17.3.2,1.17.7.1,1.2.1.12,1.2.1.3,1.2.1.41,1.2.1.44,1.2.1.70,1.2.4.1,1.2.4.2,1.2.4.4,1.3.1.75,1.3.2.3,1.3.3.4,1.3…	1.1.1.193,1.1.1.25,1.1.1.27,1.1.1.288,1.1.1.3,1.1.1.316,1.1.1.330,1.1.1.34,1.1.1.348,1.1.1.363,1.1.5.3,1.13.11.51,1.14.11.12,1.14.11.15,1.14.11.19,1.14.12.20,1.14.13.112,1.14.13.124,1.14.13.39,1.14.13.79,1.14.13.89,1.14.14.17,1.14.99.45,1.17.1.3,1.2.1.11,1.2.1.31,1.2.1.38,1.2.3.14,1.23.5.1,1.3.1.22,1.3.1.42,1.3.1.78,1.3.1.80,1.3.1.83,1.3.1.93,1.3.3.3,1.3.5.5,1.3.5.6,1.5.1.9,1.6.5.2,2.1.1.10,2.1.1…	1.1.1.206,1.1.1.207,1.1.1.219,1.1.1.26,1.1.1.29,1.1.1.44,1.1.1.81,1.1.1.94,1.11.1.6,1.14.11.11,1.14.13.68,1.14.13.77,1.14.13.78,1.14.14.1,1.17.1.2,1.17.1.8,1.2.1.5,1.21.3.3,1.3.1.12,1.3.1.13,1.3.1.21,1.3.1.28,1.3.1.33,1.3.1.45,1.4.1.14,1.5.1.10,2.1.1.13,2.1.1.53,2.1.3.3,2.3.1.167,2.3.1.168,2.3.1.170,2.5.1.27,2.6.1.11,2.6.1.13,2.6.1.57,2.6.1.9,2.7.1.148,2.7.1.2,2.7.4.10,2.7.7.2,2.7.7.60,3.1.1.78,3…	0	0	http://www.kegg.jp/kegg-bin/show_pathway?map01110/default%3dgreen/1.1.1.193/1.1.1.25/1.1.1.27/1.1.1.288/1.1.1.3/1.1.1.316/1.1.1.330/1.1.1.34/1.1.1.348/1.1.1.363/1.1.5.3/1.13.11.51/1.14.11.12/1.14.11.15/1.14.11.19/1.14.12.20/1.14.13.112/1.14.13.124/1.14.13.39/1.14.13.79/1.14.13.89/1.14.14.17/1.14.99.45/1.17.1.3/1.2.1.11/1.2.1.31/1.2.1.38/1.2.3.14/1.23.5.1/1.3.1.22/1.3.1.42/1.3.1.78/1.3.1.80/1.3.1.…
1120	Microbial metabolism in diverse environments||Global and overview maps	600	0	109	0	0	109	1.1.1.-,1.1.1.1,1.1.1.107,1.1.1.122,1.1.1.157,1.1.1.173,1.1.1.174,1.1.1.18,1.1.1.2,1.1.1.215,1.1.1.244,1.1.1.245,1.1.1.256,1.1.1.257,1.1.1.258,1.1.1.259,1.1.1.26,1.1.1.27,1.1.1.28,1.1.1.284,1.1.1.286,1.1.1.29,1.1.1.298,1.1.1.3,1.1.1.311,1.1.1.328,1.1.1.338,1.1.1.35,1.1.1.350,1.1.1.36,1.1.1.368,1.1.1.369,1.1.1.37,1.1.1.370,1.1.1.371,1.1.1.377,1.1.1.378,1.1.1.39,1.1.1.40,1.1.1.41,1.1.1.42,1.1.1.43,…		1.1.1.1,1.1.1.107,1.1.1.157,1.1.1.18,1.1.1.26,1.1.1.29,1.1.1.35,1.1.1.37,1.1.1.39,1.1.1.40,1.1.1.41,1.1.1.42,1.1.1.44,1.1.1.47,1.1.1.79,1.1.1.82,1.13.11.18,1.13.11.5,1.14.13.8,1.14.13.82,1.14.14.1,1.17.1.8,1.2.1.12,1.2.1.13,1.2.1.16,1.2.1.2,1.2.1.3,1.2.1.4,1.2.1.5,1.2.1.9,1.2.4.1,1.2.4.2,1.3.5.1,1.3.99.5,1.4.1.14,1.4.3.5,1.5.1.20,1.5.1.5,1.7.3.3,1.8.1.4,1.8.3.1,1.8.4.8,1.8.4.9,1.8.7.1,2.1.2.1,2.2…			1.1.1.1,1.1.1.107,1.1.1.157,1.1.1.18,1.1.1.26,1.1.1.29,1.1.1.35,1.1.1.37,1.1.1.39,1.1.1.40,1.1.1.41,1.1.1.42,1.1.1.44,1.1.1.47,1.1.1.79,1.1.1.82,1.13.11.18,1.13.11.5,1.14.13.8,1.14.13.82,1.14.14.1,1.17.1.8,1.2.1.12,1.2.1.13,1.2.1.16,1.2.1.2,1.2.1.3,1.2.1.4,1.2.1.5,1.2.1.9,1.2.4.1,1.2.4.2,1.3.5.1,1.3.99.5,1.4.1.14,1.4.3.5,1.5.1.20,1.5.1.5,1.7.3.3,1.8.1.4,1.8.3.1,1.8.4.8,1.8.4.9,1.8.7.1,2.1.2.1,2.2…	0	0	http://www.kegg.jp/kegg-bin/show_pathway?map01120/default%3dgreen/1.1.1.1%09red/1.1.1.107%09red/1.1.1.157%09red/1.1.1.18%09red/1.1.1.26%09red/1.1.1.29%09red/1.1.1.35%09red/1.1.1.37%09red/1.1.1.39%09red/1.1.1.40%09red/1.1.1.41%09red/1.1.1.42%09red/1.1.1.44%09red/1.1.1.47%09red/1.1.1.79%09red/1.1.1.82%09red/1.13.11.18%09red/1.13.11.5%09red/1.14.13.8%09red/1.14.13.82%09red/1.14.14.1%09red/1.17.1.8%0…
1130	Biosynthesis of antibiotics||Global and overview maps	406	0	137	0	0	137	1.1.1.1,1.1.1.133,1.1.1.170,1.1.1.178,1.1.1.18,1.1.1.183,1.1.1.2,1.1.1.25,1.1.1.266,1.1.1.267,1.1.1.27,1.1.1.270,1.1.1.282,1.1.1.286,1.1.1.29,1.1.1.3,1.1.1.309,1.1.1.329,1.1.1.339,1.1.1.34,1.1.1.343,1.1.1.344,1.1.1.347,1.1.1.35,1.1.1.359,1.1.1.360,1.1.1.362,1.1.1.363,1.1.1.364,1.1.1.37,1.1.1.384,1.1.1.385,1.1.1.41,1.1.1.42,1.1.1.44,1.1.1.49,1.1.1.5,1.1.1.86,1.1.1.87,1.1.1.88,1.1.1.95,1.1.2.7,1.1.…		1.1.1.1,1.1.1.133,1.1.1.170,1.1.1.18,1.1.1.267,1.1.1.29,1.1.1.35,1.1.1.37,1.1.1.41,1.1.1.42,1.1.1.44,1.1.1.49,1.1.1.86,1.11.1.6,1.14.13.70,1.14.13.72,1.17.1.2,1.17.1.8,1.17.7.1,1.2.1.12,1.2.1.3,1.2.1.41,1.2.4.1,1.2.4.2,1.2.4.4,1.3.1.12,1.3.1.13,1.3.1.28,1.3.5.1,1.4.1.14,1.5.1.10,1.5.1.2,1.5.1.8,1.8.1.4,1.8.3.5,2.1.2.1,2.1.3.3,2.2.1.1,2.2.1.2,2.2.1.6,2.2.1.7,2.3.1.1,2.3.1.12,2.3.1.16,2.3.1.168,2.3…			1.1.1.1,1.1.1.133,1.1.1.170,1.1.1.18,1.1.1.267,1.1.1.29,1.1.1.35,1.1.1.37,1.1.1.41,1.1.1.42,1.1.1.44,1.1.1.49,1.1.1.86,1.11.1.6,1.14.13.70,1.14.13.72,1.17.1.2,1.17.1.8,1.17.7.1,1.2.1.12,1.2.1.3,1.2.1.41,1.2.4.1,1.2.4.2,1.2.4.4,1.3.1.12,1.3.1.13,1.3.1.28,1.3.5.1,1.4.1.14,1.5.1.10,1.5.1.2,1.5.1.8,1.8.1.4,1.8.3.5,2.1.2.1,2.1.3.3,2.2.1.1,2.2.1.2,2.2.1.6,2.2.1.7,2.3.1.1,2.3.1.12,2.3.1.16,2.3.1.168,2.3…	0	0	http://www.kegg.jp/kegg-bin/show_pathway?map01130/default%3dgreen/1.1.1.1%09red/1.1.1.133%09red/1.1.1.170%09red/1.1.1.18%09red/1.1.1.267%09red/1.1.1.29%09red/1.1.1.35%09red/1.1.1.37%09red/1.1.1.41%09red/1.1.1.42%09red/1.1.1.44%09red/1.1.1.49%09red/1.1.1.86%09red/1.11.1.6%09red/1.14.13.70%09red/1.14.13.72%09red/1.17.1.2%09red/1.17.1.8%09red/1.17.7.1%09red/1.2.1.12%09red/1.2.1.3%09red/1.2.1.41%09re…
1501	beta-Lactam resistance||Drug resistance	1	0	1	0	0	1	3.5.2.6		3.5.2.6			3.5.2.6	0.0109	0.01138	http://www.kegg.jp/kegg-bin/show_pathway?map01501/default%3dgreen/3.5.2.6%09red
4070	Phosphatidylinositol signaling system||Signal transduction	29	17	13	11	6	2	2.7.1.107,2.7.1.127,2.7.1.137,2.7.1.140,2.7.1.149,2.7.1.150,2.7.1.151,2.7.1.153,2.7.1.154,2.7.1.158,2.7.1.159,2.7.1.67,2.7.1.68,2.7.11.13,2.7.4.21,2.7.4.24,2.7.7.41,2.7.8.11,3.1.3.25,3.1.3.36,3.1.3.56,3.1.3.57,3.1.3.64,3.1.3.66,3.1.3.67,3.1.3.78,3.1.3.86,3.1.3.95,3.1.4.11	2.7.1.107,2.7.1.137,2.7.1.140,2.7.1.150,2.7.1.151,2.7.1.159,2.7.1.67,2.7.1.68,2.7.4.24,2.7.7.41,2.7.8.11,3.1.3.25,3.1.3.36,3.1.3.64,3.1.3.67,3.1.3.95,3.1.4.11	2.7.1.107,2.7.1.137,2.7.1.150,2.7.1.159,2.7.1.67,2.7.1.68,2.7.11.13,2.7.7.41,2.7.8.11,3.1.3.25,3.1.3.36,3.1.3.57,3.1.4.11	2.7.1.107,2.7.1.137,2.7.1.150,2.7.1.159,2.7.1.67,2.7.1.68,2.7.7.41,2.7.8.11,3.1.3.25,3.1.3.36,3.1.4.11	2.7.1.140,2.7.1.151,2.7.4.24,3.1.3.64,3.1.3.67,3.1.3.95	2.7.11.13,3.1.3.57	0	0	http://www.kegg.jp/kegg-bin/show_pathway?map04070/default%3dgreen/2.7.1.140/2.7.1.151/2.7.4.24/3.1.3.64/3.1.3.67/3.1.3.95/2.7.1.107%09yellow/2.7.1.137%09yellow/2.7.1.150%09yellow/2.7.1.159%09yellow/2.7.1.67%09yellow/2.7.1.68%09yellow/2.7.7.41%09yellow/2.7.8.11%09yellow/3.1.3.25%09yellow/3.1.3.36%09yellow/3.1.4.11%09yellow/2.7.11.13%09red/3.1.3.57%09red
4150	mTOR signaling pathway||Signal transduction	5	0	1	0	0	1	2.7.1.153,2.7.11.1,2.7.11.11,2.7.11.24,2.7.11.9		2.7.11.24			2.7.11.24	0.0109	0.01138	http://www.kegg.jp/kegg-bin/show_pathway?map04150/default%3dgreen/2.7.11.24%09red
4660	T cell receptor signaling pathway||Immune system	2	0	2	0	0	2	2.7.10.2,3.1.3.16		2.7.10.2,3.1.3.16			2.7.10.2,3.1.3.16	0.00012	0.00016	http://www.kegg.jp/kegg-bin/show_pathway?map04660/default%3dgreen/2.7.10.2%09red/3.1.3.16%09red
0	Unknown||Not Mapped	0	234	1	0	234	1	N/A	1.1.1.284,1.1.3.20,1.1.99.39,1.10.3.11,1.10.3.2,1.13.11.70,1.14.13.173,1.14.13.8,1.14.18.7,1.14.19.23,1.14.19.25,1.14.19.35,1.14.19.36,1.14.19.4,1.14.19.41,1.14.19.45,1.14.19.6,1.15.1.1,1.16.3.2,1.16.5.1,1.18.1.6,1.20.4.-,1.3.1.105,1.3.1.89,1.3.1.91,1.3.1.94,1.5.3.-,1.5.5.1,1.6.2.4,1.6.3.-,1.6.5.9,1.6.99.-,1.8.1.8,1.8.3.2,1.8.4.-,1.8.4.11,1.8.4.12,1.8.98.2,2.1.1.112,2.1.1.170,2.1.1.176,2.1.1.183,…			1.1.1.284,1.1.3.20,1.1.99.39,1.10.3.11,1.10.3.2,1.13.11.70,1.14.13.173,1.14.13.8,1.14.18.7,1.14.19.23,1.14.19.25,1.14.19.35,1.14.19.36,1.14.19.4,1.14.19.41,1.14.19.45,1.14.19.6,1.15.1.1,1.16.3.2,1.16.5.1,1.18.1.6,1.20.4.-,1.3.1.105,1.3.1.89,1.3.1.91,1.3.1.94,1.5.3.-,1.5.5.1,1.6.2.4,1.6.3.-,1.6.5.9,1.6.99.-,1.8.1.8,1.8.3.2,1.8.4.-,1.8.4.11,1.8.4.12,1.8.98.2,2.1.1.112,2.1.1.170,2.1.1.176,2.1.1.183,…		1	1	N/A

## Sheet: nS_DR
PathwayID	PathwayName||Category	Total(EC_All)	Total(EC_Ref(mtr))	Total(EC_Given)	Total(EC_Shared)	Total(EC_Unique_Ref)	Total(EC_Unique_Given)	EC_All	EC_Ref(mtr)	EC_Given	EC_Shared	EC_Unique_Ref	EC_Unique_Given	P-value	FDR	URL
10	Glycolysis / Gluconeogenesis||Carbohydrate metabolism	49	25	22	19	6	3	1.1.1.1,1.1.1.2,1.1.1.27,1.1.2.7,1.1.2.8,1.2.1.-,1.2.1.12,1.2.1.3,1.2.1.5,1.2.1.59,1.2.1.9,1.2.1.90,1.2.4.1,1.2.7.1,1.2.7.11,1.2.7.6,1.8.1.4,2.3.1.12,2.7.1.1,2.7.1.11,2.7.1.146,2.7.1.147,2.7.1.2,2.7.1.40,2.7.1.41,2.7.1.63,2.7.1.69,2.7.2.3,3.1.3.10,3.1.3.11,3.1.3.13,3.1.3.80,3.1.3.9,3.2.1.86,4.1.1.1,4.1.1.32,4.1.1.49,4.1.2.13,4.2.1.11,5.1.3.15,5.1.3.3,5.3.1.1,5.3.1.9,5.4.2.11,5.4.2.12,5.4.2.2,5.4.…	1.1.1.1,1.1.1.27,1.2.1.12,1.2.1.3,1.2.1.9,1.2.4.1,1.8.1.4,2.3.1.12,2.7.1.1,2.7.1.11,2.7.1.40,2.7.2.3,3.1.3.11,3.1.3.80,4.1.1.1,4.1.1.49,4.1.2.13,4.2.1.11,5.1.3.15,5.1.3.3,5.3.1.9,5.4.2.11,5.4.2.12,5.4.2.2,6.2.1.1	1.2.1.12,1.2.1.3,1.2.1.5,1.2.1.9,1.2.4.1,1.8.1.4,2.3.1.12,2.7.1.1,2.7.1.11,2.7.1.2,2.7.1.40,2.7.2.3,3.1.3.11,4.1.1.1,4.1.1.49,4.1.2.13,4.2.1.11,5.1.3.3,5.3.1.1,5.3.1.9,5.4.2.2,6.2.1.1	1.2.1.12,1.2.1.3,1.2.1.9,1.2.4.1,1.8.1.4,2.3.1.12,2.7.1.1,2.7.1.11,2.7.1.40,2.7.2.3,3.1.3.11,4.1.1.1,4.1.1.49,4.1.2.13,4.2.1.11,5.1.3.3,5.3.1.9,5.4.2.2,6.2.1.1	1.1.1.1,1.1.1.27,3.1.3.80,5.1.3.15,5.4.2.11,5.4.2.12	1.2.1.5,2.7.1.2,5.3.1.1	0	0	http://www.kegg.jp/kegg-bin/show_pathway?map00010/default%3dgreen/1.1.1.1/1.1.1.27/3.1.3.80/5.1.3.15/5.4.2.11/5.4.2.12/1.2.1.12%09yellow/1.2.1.3%09yellow/1.2.1.9%09yellow/1.2.4.1%09yellow/1.8.1.4%09yellow/2.3.1.12%09yellow/2.7.1.1%09yellow/2.7.1.11%09yellow/2.7.1.40%09yellow/2.7.2.3%09yellow/3.1.3.11%09yellow/4.1.1.1%09yellow/4.1.1.49%09yellow/4.1.2.13%09yellow/4.2.1.11%09yellow/5.1.3.3%09yellow/…
20	Citrate cycle (TCA cycle)||Carbohydrate metabolism	25	16	15	15	1	0	1.1.1.286,1.1.1.37,1.1.1.41,1.1.1.42,1.1.5.4,1.2.4.1,1.2.4.2,1.2.7.1,1.2.7.11,1.2.7.3,1.3.5.1,1.3.5.4,1.8.1.4,2.3.1.12,2.3.1.61,2.3.3.1,2.3.3.8,2.8.3.18,4.1.1.32,4.1.1.49,4.2.1.2,4.2.1.3,6.2.1.4,6.2.1.5,6.4.1.1	1.1.1.37,1.1.1.41,1.1.1.42,1.2.4.1,1.2.4.2,1.3.5.1,1.8.1.4,2.3.1.12,2.3.1.61,2.3.3.1,2.3.3.8,4.1.1.49,4.2.1.2,4.2.1.3,6.2.1.4,6.2.1.5	1.1.1.37,1.1.1.41,1.1.1.42,1.2.4.1,1.2.4.2,1.3.5.1,1.8.1.4,2.3.1.12,2.3.3.1,2.3.3.8,4.1.1.49,4.2.1.2,4.2.1.3,6.2.1.4,6.2.1.5	1.1.1.37,1.1.1.41,1.1.1.42,1.2.4.1,1.2.4.2,1.3.5.1,1.8.1.4,2.3.1.12,2.3.3.1,2.3.3.8,4.1.1.49,4.2.1.2,4.2.1.3,6.2.1.4,6.2.1.5	2.3.1.61		0	0	http://www.kegg.jp/kegg-bin/show_pathway?map00020/default%3dgreen/2.3.1.61/1.1.1.37%09yellow/1.1.1.41%09yellow/1.1.1.42%09yellow/1.2.4.1%09yellow/1.2.4.2%09yellow/1.3.5.1%09yellow/1.8.1.4%09yellow/2.3.1.12%09yellow/2.3.3.1%09yellow/2.3.3.8%09yellow/4.1.1.49%09yellow/4.2.1.2%09yellow/4.2.1.3%09yellow/6.2.1.4%09yellow/6.2.1.5%09yellow
30	Pentose phosphate pathway||Carbohydrate metabolism	54	14	15	12	2	3	1.1.1.215,1.1.1.343,1.1.1.359,1.1.1.360,1.1.1.363,1.1.1.388,1.1.1.43,1.1.1.44,1.1.1.47,1.1.1.49,1.1.3.4,1.1.3.5,1.1.5.2,1.1.5.9,1.1.99.3,1.2.1.89,1.2.1.9,1.2.1.90,1.2.7.5,1.2.99.8,2.2.1.1,2.2.1.2,2.7.1.11,2.7.1.12,2.7.1.13,2.7.1.146,2.7.1.15,2.7.1.165,2.7.1.178,2.7.1.45,2.7.1.69,2.7.4.23,2.7.6.1,3.1.1.17,3.1.1.31,3.1.3.11,4.1.2.13,4.1.2.14,4.1.2.4,4.1.2.43,4.1.2.51,4.1.2.55,4.1.2.9,4.2.1.12,4.2.1…	1.1.1.363,1.1.1.49,1.2.1.9,2.2.1.1,2.2.1.2,2.7.1.11,2.7.1.12,2.7.6.1,3.1.1.31,3.1.3.11,4.1.2.13,5.3.1.6,5.3.1.9,5.4.2.2	1.1.1.44,1.1.1.49,1.2.1.9,2.2.1.1,2.2.1.2,2.7.1.11,2.7.1.15,2.7.6.1,3.1.1.31,3.1.3.11,4.1.2.13,5.1.3.1,5.3.1.6,5.3.1.9,5.4.2.2	1.1.1.49,1.2.1.9,2.2.1.1,2.2.1.2,2.7.1.11,2.7.6.1,3.1.1.31,3.1.3.11,4.1.2.13,5.3.1.6,5.3.1.9,5.4.2.2	1.1.1.363,2.7.1.12	1.1.1.44,2.7.1.15,5.1.3.1	0	0	http://www.kegg.jp/kegg-bin/show_pathway?map00030/default%3dgreen/1.1.1.363/2.7.1.12/1.1.1.49%09yellow/1.2.1.9%09yellow/2.2.1.1%09yellow/2.2.1.2%09yellow/2.7.1.11%09yellow/2.7.6.1%09yellow/3.1.1.31%09yellow/3.1.3.11%09yellow/4.1.2.13%09yellow/5.3.1.6%09yellow/5.3.1.9%09yellow/5.4.2.2%09yellow/1.1.1.44%09red/2.7.1.15%09red/5.1.3.1%09red
40	Pentose and glucuronate interconversions||Carbohydrate metabolism	68	11	13	9	2	4	1.1.1.-,1.1.1.10,1.1.1.11,1.1.1.12,1.1.1.125,1.1.1.127,1.1.1.13,1.1.1.130,1.1.1.137,1.1.1.14,1.1.1.15,1.1.1.175,1.1.1.179,1.1.1.19,1.1.1.2,1.1.1.21,1.1.1.22,1.1.1.250,1.1.1.287,1.1.1.307,1.1.1.365,1.1.1.372,1.1.1.380,1.1.1.45,1.1.1.56,1.1.1.57,1.1.1.58,1.1.1.9,1.1.2.2,1.2.1.3,2.4.1.17,2.7.1.16,2.7.1.17,2.7.1.43,2.7.1.47,2.7.1.5,2.7.1.53,2.7.7.40,2.7.7.44,2.7.7.64,2.7.7.9,3.1.1.11,3.1.1.68,3.2.1.1…	1.1.1.-,1.1.1.21,1.1.1.22,1.2.1.3,2.7.1.17,2.7.7.9,3.1.1.11,3.2.1.15,3.2.1.67,4.2.2.2,5.3.1.5	1.1.1.14,1.1.1.21,1.1.1.22,1.2.1.3,2.7.1.43,2.7.7.44,2.7.7.9,3.1.1.11,3.2.1.15,3.2.1.67,4.2.2.2,5.1.3.1,5.3.1.5	1.1.1.21,1.1.1.22,1.2.1.3,2.7.7.9,3.1.1.11,3.2.1.15,3.2.1.67,4.2.2.2,5.3.1.5	1.1.1.-,2.7.1.17	1.1.1.14,2.7.1.43,2.7.7.44,5.1.3.1	0	0	http://www.kegg.jp/kegg-bin/show_pathway?map00040/default%3dgreen/1.1.1.-/2.7.1.17/1.1.1.21%09yellow/1.1.1.22%09yellow/1.2.1.3%09yellow/2.7.7.9%09yellow/3.1.1.11%09yellow/3.2.1.15%09yellow/3.2.1.67%09yellow/4.2.2.2%09yellow/5.3.1.5%09yellow/1.1.1.14%09red/2.7.1.43%09red/2.7.7.44%09red/5.1.3.1%09red
51	Fructose and mannose metabolism||Carbohydrate metabolism	74	23	18	14	9	4	1.1.1.-,1.1.1.11,1.1.1.122,1.1.1.132,1.1.1.135,1.1.1.138,1.1.1.14,1.1.1.140,1.1.1.15,1.1.1.17,1.1.1.173,1.1.1.187,1.1.1.21,1.1.1.271,1.1.1.281,1.1.1.289,1.1.1.377,1.1.1.378,1.1.1.67,1.1.2.2,1.1.99.21,2.4.1.-,2.4.1.217,2.4.1.269,2.4.1.33,2.7.1.1,2.7.1.105,2.7.1.11,2.7.1.28,2.7.1.3,2.7.1.4,2.7.1.5,2.7.1.51,2.7.1.52,2.7.1.55,2.7.1.56,2.7.1.69,2.7.1.7,2.7.1.90,2.7.7.13,2.7.7.22,2.7.7.30,3.1.1.-,3.1.1…	1.1.1.-,1.1.1.21,1.1.1.271,2.4.1.-,2.7.1.1,2.7.1.105,2.7.1.11,2.7.1.4,2.7.1.52,2.7.1.90,2.7.7.13,3.1.1.-,3.1.3.-,3.1.3.11,3.1.3.46,3.2.1.78,3.6.1.21,4.1.2.13,4.2.1.47,5.1.3.-,5.3.1.5,5.3.1.6,5.4.2.8	1.1.1.14,1.1.1.21,1.1.1.271,2.7.1.1,2.7.1.105,2.7.1.11,2.7.1.4,2.7.1.90,2.7.7.13,2.7.7.22,3.1.3.11,3.1.3.46,4.1.2.13,5.3.1.1,5.3.1.5,5.3.1.6,5.3.1.8,5.4.2.8	1.1.1.21,1.1.1.271,2.7.1.1,2.7.1.105,2.7.1.11,2.7.1.4,2.7.1.90,2.7.7.13,3.1.3.11,3.1.3.46,4.1.2.13,5.3.1.5,5.3.1.6,5.4.2.8	1.1.1.-,2.4.1.-,2.7.1.52,3.1.1.-,3.1.3.-,3.2.1.78,3.6.1.21,4.2.1.47,5.1.3.-	1.1.1.14,2.7.7.22,5.3.1.1,5.3.1.8	0	0	http://www.kegg.jp/kegg-bin/show_pathway?map00051/default%3dgreen/1.1.1.-/2.4.1.-/2.7.1.52/3.1.1.-/3.1.3.-/3.2.1.78/3.6.1.21/4.2.1.47/5.1.3.-/1.1.1.21%09yellow/1.1.1.271%09yellow/2.7.1.1%09yellow/2.7.1.105%09yellow/2.7.1.11%09yellow/2.7.1.4%09yellow/2.7.1.90%09yellow/2.7.7.13%09yellow/3.1.3.11%09yellow/3.1.3.46%09yellow/4.1.2.13%09yellow/5.3.1.5%09yellow/5.3.1.6%09yellow/5.4.2.8%09yellow/1.1.1.14…
52	Galactose metabolism||Carbohydrate metabolism	47	15	16	13	2	3	1.1.1.120,1.1.1.16,1.1.1.21,1.1.1.251,1.1.1.359,1.1.1.360,1.1.1.48,1.1.3.9,2.4.1.123,2.4.1.22,2.4.1.67,2.4.1.82,2.7.1.1,2.7.1.101,2.7.1.11,2.7.1.144,2.7.1.178,2.7.1.2,2.7.1.58,2.7.1.6,2.7.1.69,2.7.7.10,2.7.7.12,2.7.7.64,2.7.7.9,3.1.1.25,3.1.3.9,3.2.1.10,3.2.1.108,3.2.1.20,3.2.1.22,3.2.1.23,3.2.1.26,3.2.1.85,3.5.1.25,4.1.2.21,4.1.2.40,4.1.2.51,4.1.2.55,4.2.1.140,4.2.1.6,5.1.3.2,5.1.3.3,5.3.1.-,5.3…	1.1.1.21,2.4.1.123,2.4.1.67,2.4.1.82,2.7.1.1,2.7.1.11,2.7.7.12,2.7.7.9,3.2.1.20,3.2.1.22,3.2.1.23,3.2.1.26,5.1.3.2,5.1.3.3,5.4.2.2	1.1.1.21,2.4.1.67,2.7.1.1,2.7.1.11,2.7.1.2,2.7.1.6,2.7.7.10,2.7.7.12,2.7.7.9,3.2.1.20,3.2.1.22,3.2.1.23,3.2.1.26,5.1.3.2,5.1.3.3,5.4.2.2	1.1.1.21,2.4.1.67,2.7.1.1,2.7.1.11,2.7.7.12,2.7.7.9,3.2.1.20,3.2.1.22,3.2.1.23,3.2.1.26,5.1.3.2,5.1.3.3,5.4.2.2	2.4.1.123,2.4.1.82	2.7.1.2,2.7.1.6,2.7.7.10	0	0	http://www.kegg.jp/kegg-bin/show_pathway?map00052/default%3dgreen/2.4.1.123/2.4.1.82/1.1.1.21%09yellow/2.4.1.67%09yellow/2.7.1.1%09yellow/2.7.1.11%09yellow/2.7.7.12%09yellow/2.7.7.9%09yellow/3.2.1.20%09yellow/3.2.1.22%09yellow/3.2.1.23%09yellow/3.2.1.26%09yellow/5.1.3.2%09yellow/5.1.3.3%09yellow/5.4.2.2%09yellow/2.7.1.2%09red/2.7.1.6%09red/2.7.7.10%09red
53	Ascorbate and aldarate metabolism||Carbohydrate metabolism	48	12	12	7	5	5	1.1.1.122,1.1.1.129,1.1.1.130,1.1.1.19,1.1.1.20,1.1.1.203,1.1.1.22,1.1.1.316,1.1.1.365,1.1.1.376,1.1.1.46,1.1.3.8,1.10.3.3,1.11.1.11,1.13.99.1,1.14.-.-,1.2.1.26,1.2.1.3,1.3.2.3,1.3.3.12,1.6.5.4,1.8.5.1,2.4.1.17,2.7.1.43,2.7.1.53,2.7.1.69,2.7.7.44,2.7.7.64,2.7.7.69,3.1.1.-,3.1.1.15,3.1.1.17,3.1.1.19,3.1.1.25,3.1.3.93,4.1.1.-,4.1.1.85,4.1.2.18,4.1.2.20,4.2.1.25,4.2.1.40,4.2.1.41,4.2.1.42,4.2.1.43,5…	1.1.1.22,1.1.1.316,1.10.3.3,1.11.1.11,1.13.99.1,1.14.-.-,1.2.1.3,1.3.2.3,2.7.7.69,3.1.1.-,3.1.3.93,5.1.3.18	1.1.1.22,1.1.3.8,1.10.3.3,1.11.1.11,1.13.99.1,1.2.1.3,1.3.2.3,1.6.5.4,1.8.5.1,2.7.1.43,2.7.7.44,5.1.3.18	1.1.1.22,1.10.3.3,1.11.1.11,1.13.99.1,1.2.1.3,1.3.2.3,5.1.3.18	1.1.1.316,1.14.-.-,2.7.7.69,3.1.1.-,3.1.3.93	1.1.3.8,1.6.5.4,1.8.5.1,2.7.1.43,2.7.7.44	0	0	http://www.kegg.jp/kegg-bin/show_pathway?map00053/default%3dgreen/1.1.1.316/1.14.-.-/2.7.7.69/3.1.1.-/3.1.3.93/1.1.1.22%09yellow/1.10.3.3%09yellow/1.11.1.11%09yellow/1.13.99.1%09yellow/1.2.1.3%09yellow/1.3.2.3%09yellow/5.1.3.18%09yellow/1.1.3.8%09red/1.6.5.4%09red/1.8.5.1%09red/2.7.1.43%09red/2.7.7.44%09red
61	Fatty acid biosynthesis||Lipid metabolism	18	13	7	6	7	1	1.1.1.100,1.14.19.2,1.3.1.10,1.3.1.104,1.3.1.9,2.3.1.-,2.3.1.179,2.3.1.180,2.3.1.39,2.3.1.41,2.3.1.85,2.3.1.86,3.1.2.14,3.1.2.21,4.2.1.59,5.3.3.14,6.2.1.3,6.4.1.2	1.1.1.100,1.14.19.2,1.3.1.10,1.3.1.9,2.3.1.-,2.3.1.179,2.3.1.180,2.3.1.39,3.1.2.14,3.1.2.21,4.2.1.59,6.2.1.3,6.4.1.2	1.1.1.100,1.14.19.2,1.3.1.9,2.3.1.41,3.1.2.14,6.2.1.3,6.4.1.2	1.1.1.100,1.14.19.2,1.3.1.9,3.1.2.14,6.2.1.3,6.4.1.2	1.3.1.10,2.3.1.-,2.3.1.179,2.3.1.180,2.3.1.39,3.1.2.21,4.2.1.59	2.3.1.41	0	0	http://www.kegg.jp/kegg-bin/show_pathway?map00061/default%3dgreen/1.3.1.10/2.3.1.-/2.3.1.179/2.3.1.180/2.3.1.39/3.1.2.21/4.2.1.59/1.1.1.100%09yellow/1.14.19.2%09yellow/1.3.1.9%09yellow/3.1.2.14%09yellow/6.2.1.3%09yellow/6.4.1.2%09yellow/2.3.1.41%09red
62	Fatty acid elongation||Lipid metabolism	13	10	5	4	6	1	1.1.1.211,1.1.1.330,1.1.1.35,1.3.1.38,1.3.1.8,1.3.1.93,2.3.1.16,2.3.1.199,3.1.2.2,3.1.2.22,4.2.1.134,4.2.1.17,4.2.1.74	1.1.1.211,1.1.1.330,1.1.1.35,1.3.1.38,1.3.1.93,2.3.1.16,2.3.1.199,3.1.2.22,4.2.1.134,4.2.1.17	1.1.1.35,1.3.1.38,2.3.1.16,4.2.1.17,4.2.1.74	1.1.1.35,1.3.1.38,2.3.1.16,4.2.1.17	1.1.1.211,1.1.1.330,1.3.1.93,2.3.1.199,3.1.2.22,4.2.1.134	4.2.1.74	0	0	http://www.kegg.jp/kegg-bin/show_pathway?map00062/default%3dgreen/1.1.1.211/1.1.1.330/1.3.1.93/2.3.1.199/3.1.2.22/4.2.1.134/1.1.1.35%09yellow/1.3.1.38%09yellow/2.3.1.16%09yellow/4.2.1.17%09yellow/4.2.1.74%09red
71	Fatty acid degradation||Lipid metabolism	30	9	9	6	3	3	1.1.1.1,1.1.1.192,1.1.1.211,1.1.1.35,1.1.99.20,1.14.14.1,1.14.15.3,1.18.1.1,1.18.1.3,1.18.1.4,1.2.1.3,1.2.1.48,1.2.5.2,1.3.3.6,1.3.8.1,1.3.8.6,1.3.8.7,1.3.8.8,1.3.8.9,1.3.99.-,2.3.1.16,2.3.1.21,2.3.1.9,4.2.1.17,4.2.1.74,5.1.2.3,5.3.3.8,6.2.1.20,6.2.1.3,6.2.1.6	1.1.1.1,1.1.1.211,1.1.1.35,1.2.1.3,1.3.3.6,2.3.1.16,2.3.1.9,4.2.1.17,6.2.1.3	1.1.1.35,1.14.14.1,1.2.1.3,1.3.3.6,2.3.1.16,4.2.1.17,4.2.1.74,5.1.2.3,6.2.1.3	1.1.1.35,1.2.1.3,1.3.3.6,2.3.1.16,4.2.1.17,6.2.1.3	1.1.1.1,1.1.1.211,2.3.1.9	1.14.14.1,4.2.1.74,5.1.2.3	0	0	http://www.kegg.jp/kegg-bin/show_pathway?map00071/default%3dgreen/1.1.1.1/1.1.1.211/2.3.1.9/1.1.1.35%09yellow/1.2.1.3%09yellow/1.3.3.6%09yellow/2.3.1.16%09yellow/4.2.1.17%09yellow/6.2.1.3%09yellow/1.14.14.1%09red/4.2.1.74%09red/5.1.2.3%09red
72	Synthesis and degradation of ketone bodies||Lipid metabolism	6	3	3	2	1	1	1.1.1.30,2.3.1.9,2.3.3.10,2.8.3.5,4.1.1.4,4.1.3.4	2.3.1.9,2.3.3.10,4.1.3.4	1.1.1.30,2.3.3.10,4.1.3.4	2.3.3.10,4.1.3.4	2.3.1.9	1.1.1.30	3e-05	5e-05	http://www.kegg.jp/kegg-bin/show_pathway?map00072/default%3dgreen/2.3.1.9/2.3.3.10%09yellow/4.1.3.4%09yellow/1.1.1.30%09red
73	Cutin, suberine and wax biosynthesis||Lipid metabolism	12	7	1	1	6	0	1.1.-.-,1.11.2.3,1.14.-.-,1.2.-.-,1.2.1.50,1.2.1.84,2.3.1.188,2.3.1.20,2.3.1.75,3.1.1.50,3.3.2.-,4.1.99.5	1.1.-.-,1.14.-.-,1.2.1.84,2.3.1.188,2.3.1.20,2.3.1.75,4.1.99.5	2.3.1.20	2.3.1.20	1.1.-.-,1.14.-.-,1.2.1.84,2.3.1.188,2.3.1.75,4.1.99.5		0.08408	0.08528	http://www.kegg.jp/kegg-bin/show_pathway?map00073/default%3dgreen/1.1.-.-/1.14.-.-/1.2.1.84/2.3.1.188/2.3.1.75/4.1.99.5/2.3.1.20%09yellow
100	Steroid biosynthesis||Lipid metabolism	25	11	6	4	7	2	1.1.1.170,1.1.1.270,1.14.-.-,1.14.13.126,1.14.13.13,1.14.13.159,1.14.13.70,1.14.13.72,1.14.14.17,1.14.19.20,1.3.1.21,1.3.1.70,1.3.1.71,1.3.1.72,2.1.1.143,2.1.1.41,2.3.1.26,2.3.1.73,2.5.1.21,3.1.1.13,5.-.-.-,5.3.3.5,5.4.99.7,5.4.99.8,5.5.1.9	1.1.1.170,1.14.-.-,1.14.13.70,1.14.13.72,1.14.14.17,2.1.1.143,2.1.1.41,2.5.1.21,3.1.1.13,5.4.99.8,5.5.1.9	1.14.13.70,1.14.13.72,1.3.1.21,2.1.1.143,5.3.3.5,5.4.99.8	1.14.13.70,1.14.13.72,2.1.1.143,5.4.99.8	1.1.1.170,1.14.-.-,1.14.14.17,2.1.1.41,2.5.1.21,3.1.1.13,5.5.1.9	1.3.1.21,5.3.3.5	0	0	http://www.kegg.jp/kegg-bin/show_pathway?map00100/default%3dgreen/1.1.1.170/1.14.-.-/1.14.14.17/2.1.1.41/2.5.1.21/3.1.1.13/5.5.1.9/1.14.13.70%09yellow/1.14.13.72%09yellow/2.1.1.143%09yellow/5.4.99.8%09yellow/1.3.1.21%09red/5.3.3.5%09red
120	Primary bile acid biosynthesis||Lipid metabolism	19	0	1	0	0	1	1.1.1.181,1.1.1.35,1.1.1.50,1.14.13.100,1.14.13.15,1.14.13.17,1.14.13.98,1.14.13.99,1.14.18.8,1.14.99.38,1.17.99.3,1.3.1.3,2.3.1.176,2.3.1.65,3.1.2.27,3.5.1.24,4.2.1.107,5.1.99.4,6.2.1.7		1.1.1.35			1.1.1.35	0.01092	0.01149	http://www.kegg.jp/kegg-bin/show_pathway?map00120/default%3dgreen/1.1.1.35%09red
130	Ubiquinone and other terpenoid-quinone biosynthesis||Metabolism of cofactors and vitamins	44	19	5	4	15	1	1.1.1.237,1.13.11.27,1.14.-.-,1.14.13.-,1.14.13.11,1.14.13.116,1.17.4.4,1.21.98.1,1.6.5.2,2.1.1.114,2.1.1.163,2.1.1.201,2.1.1.222,2.1.1.295,2.1.1.64,2.1.1.95,2.2.1.9,2.4.1.194,2.5.1.-,2.5.1.115,2.5.1.116,2.5.1.117,2.5.1.120,2.5.1.39,2.5.1.74,2.5.1.93,2.6.1.5,3.1.2.23,3.1.2.28,3.2.1.-,3.2.2.26,3.2.2.30,3.5.4.40,4.1.1.90,4.1.1.98,4.1.3.36,4.1.3.40,4.2.1.113,4.2.1.151,4.2.99.20,5.4.4.2,5.5.1.24,6.2.…	1.13.11.27,1.14.-.-,1.14.13.-,1.14.13.11,1.6.5.2,2.1.1.114,2.1.1.163,2.1.1.201,2.1.1.295,2.1.1.64,2.5.1.-,2.5.1.115,2.5.1.116,2.5.1.39,2.5.1.74,2.6.1.5,5.4.4.2,6.2.1.12,6.2.1.26	1.14.13.11,2.6.1.5,4.1.3.36,6.2.1.12,6.2.1.26	1.14.13.11,2.6.1.5,6.2.1.12,6.2.1.26	1.13.11.27,1.14.-.-,1.14.13.-,1.6.5.2,2.1.1.114,2.1.1.163,2.1.1.201,2.1.1.295,2.1.1.64,2.5.1.-,2.5.1.115,2.5.1.116,2.5.1.39,2.5.1.74,5.4.4.2	4.1.3.36	1e-05	2e-05	http://www.kegg.jp/kegg-bin/show_pathway?map00130/default%3dgreen/1.13.11.27/1.14.-.-/1.14.13.-/1.6.5.2/2.1.1.114/2.1.1.163/2.1.1.201/2.1.1.295/2.1.1.64/2.5.1.-/2.5.1.115/2.5.1.116/2.5.1.39/2.5.1.74/5.4.4.2/1.14.13.11%09yellow/2.6.1.5%09yellow/6.2.1.12%09yellow/6.2.1.26%09yellow/4.1.3.36%09red
140	Steroid hormone biosynthesis||Lipid metabolism	38	0	4	0	0	4	1.1.1.-,1.1.1.145,1.1.1.146,1.1.1.148,1.1.1.149,1.1.1.152,1.1.1.213,1.1.1.239,1.1.1.50,1.1.1.51,1.1.1.53,1.1.1.62,1.1.1.64,1.14.13.-,1.14.13.100,1.14.13.17,1.14.14.1,1.14.14.14,1.14.14.16,1.14.14.19,1.14.15.4,1.14.15.5,1.14.15.6,1.14.99.11,1.14.99.12,1.14.99.14,1.3.1.22,1.3.1.3,1.3.99.6,2.1.1.6,2.4.1.17,2.8.2.15,2.8.2.2,2.8.2.4,3.1.6.1,3.1.6.2,4.1.2.30,5.3.3.1		1.1.1.145,1.1.1.53,1.1.1.62,1.14.14.1			1.1.1.145,1.1.1.53,1.1.1.62,1.14.14.1	0	0	http://www.kegg.jp/kegg-bin/show_pathway?map00140/default%3dgreen/1.1.1.145%09red/1.1.1.53%09red/1.1.1.62%09red/1.14.14.1%09red
190	Oxidative phosphorylation||Energy metabolism	11	7	7	6	1	1	1.10.2.2,1.3.5.1,1.6.5.11,1.6.5.3,1.6.99.3,1.9.3.1,2.7.4.1,3.6.1.1,3.6.3.10,3.6.3.14,3.6.3.6	1.10.2.2,1.3.5.1,1.6.5.3,1.6.99.3,3.6.1.1,3.6.3.14,3.6.3.6	1.10.2.2,1.3.5.1,1.6.5.3,1.6.99.3,1.9.3.1,3.6.1.1,3.6.3.6	1.10.2.2,1.3.5.1,1.6.5.3,1.6.99.3,3.6.1.1,3.6.3.6	3.6.3.14	1.9.3.1	0	0	http://www.kegg.jp/kegg-bin/show_pathway?map00190/default%3dgreen/3.6.3.14/1.10.2.2%09yellow/1.3.5.1%09yellow/1.6.5.3%09yellow/1.6.99.3%09yellow/3.6.1.1%09yellow/3.6.3.6%09yellow/1.9.3.1%09red
195	Photosynthesis||Energy metabolism	3	3	2	2	1	0	1.10.9.1,1.18.1.2,3.6.3.14	1.10.9.1,1.18.1.2,3.6.3.14	1.10.9.1,1.18.1.2	1.10.9.1,1.18.1.2	3.6.3.14		0.00116	0.00143	http://www.kegg.jp/kegg-bin/show_pathway?map00195/default%3dgreen/3.6.3.14/1.10.9.1%09yellow/1.18.1.2%09yellow
220	Arginine biosynthesis||Amino acid metabolism	32	14	12	9	5	3	1.14.13.165,1.14.13.39,1.2.1.-,1.2.1.38,1.4.1.2,1.4.1.3,1.4.1.4,2.1.3.3,2.1.3.9,2.3.1.1,2.3.1.35,2.6.1.-,2.6.1.1,2.6.1.11,2.6.1.2,2.7.2.-,2.7.2.2,2.7.2.8,3.5.1.14,3.5.1.16,3.5.1.2,3.5.1.38,3.5.1.5,3.5.1.54,3.5.3.1,3.5.3.6,4.3.2.1,6.3.1.2,6.3.2.-,6.3.4.16,6.3.4.5,6.3.4.6	1.14.13.39,1.2.1.38,1.4.1.3,2.3.1.1,2.6.1.1,2.6.1.2,2.7.2.8,3.5.1.14,3.5.1.16,3.5.1.5,3.5.3.1,4.3.2.1,6.3.1.2,6.3.4.5	1.2.1.38,1.4.1.3,2.1.3.3,2.6.1.1,2.6.1.11,2.6.1.2,3.5.1.14,3.5.1.16,4.3.2.1,6.3.1.2,6.3.4.16,6.3.4.5	1.2.1.38,1.4.1.3,2.6.1.1,2.6.1.2,3.5.1.14,3.5.1.16,4.3.2.1,6.3.1.2,6.3.4.5	1.14.13.39,2.3.1.1,2.7.2.8,3.5.1.5,3.5.3.1	2.1.3.3,2.6.1.11,6.3.4.16	0	0	http://www.kegg.jp/kegg-bin/show_pathway?map00220/default%3dgreen/1.14.13.39/2.3.1.1/2.7.2.8/3.5.1.5/3.5.3.1/1.2.1.38%09yellow/1.4.1.3%09yellow/2.6.1.1%09yellow/2.6.1.2%09yellow/3.5.1.14%09yellow/3.5.1.16%09yellow/4.3.2.1%09yellow/6.3.1.2%09yellow/6.3.4.5%09yellow/2.1.3.3%09red/2.6.1.11%09red/6.3.4.16%09red
230	Purine metabolism||Nucleotide metabolism	112	39	29	19	20	10	1.1.1.154,1.1.1.205,1.1.1.350,1.14.13.113,1.17.1.4,1.17.3.2,1.17.4.1,1.17.4.2,1.7.1.7,1.7.3.3,2.1.2.2,2.1.2.3,2.1.2.4,2.1.3.5,2.4.2.-,2.4.2.1,2.4.2.14,2.4.2.15,2.4.2.16,2.4.2.22,2.4.2.7,2.4.2.8,2.6.1.-,2.7.1.113,2.7.1.20,2.7.1.25,2.7.1.40,2.7.1.73,2.7.1.74,2.7.1.76,2.7.2.2,2.7.4.10,2.7.4.11,2.7.4.3,2.7.4.6,2.7.4.8,2.7.6.1,2.7.6.5,2.7.7.4,2.7.7.53,2.7.7.6,2.7.7.7,2.7.7.8,3.1.3.5,3.1.3.6,3.1.4.16,3…	1.1.1.205,1.17.1.4,1.17.3.2,1.17.4.1,2.1.2.2,2.1.2.3,2.4.2.-,2.4.2.14,2.4.2.7,2.7.1.20,2.7.1.25,2.7.1.40,2.7.4.3,2.7.4.6,2.7.4.8,2.7.6.1,2.7.7.6,2.7.7.7,2.7.7.8,3.1.3.5,3.5.1.116,3.5.1.5,3.5.2.5,3.5.4.10,3.5.4.4,3.5.4.6,3.6.1.-,3.6.1.13,3.6.1.15,3.6.1.21,3.6.1.5,4.1.1.21,4.3.2.2,5.4.2.2,6.3.2.6,6.3.3.1,6.3.4.13,6.3.4.4,6.3.5.3	1.17.4.1,2.4.2.14,2.4.2.7,2.7.1.20,2.7.1.40,2.7.4.10,2.7.4.3,2.7.4.6,2.7.4.8,2.7.6.1,2.7.6.5,2.7.7.4,2.7.7.6,2.7.7.7,2.7.7.8,3.1.3.5,3.1.7.2,3.2.2.2,3.2.2.7,3.5.2.17,3.5.3.9,3.5.4.6,3.6.1.15,3.6.1.3,4.3.2.2,5.4.2.2,6.3.3.1,6.3.4.4,6.3.5.2	1.17.4.1,2.4.2.14,2.4.2.7,2.7.1.20,2.7.1.40,2.7.4.3,2.7.4.6,2.7.4.8,2.7.6.1,2.7.7.6,2.7.7.7,2.7.7.8,3.1.3.5,3.5.4.6,3.6.1.15,4.3.2.2,5.4.2.2,6.3.3.1,6.3.4.4	1.1.1.205,1.17.1.4,1.17.3.2,2.1.2.2,2.1.2.3,2.4.2.-,2.7.1.25,3.5.1.116,3.5.1.5,3.5.2.5,3.5.4.10,3.5.4.4,3.6.1.-,3.6.1.13,3.6.1.21,3.6.1.5,4.1.1.21,6.3.2.6,6.3.4.13,6.3.5.3	2.7.4.10,2.7.6.5,2.7.7.4,3.1.7.2,3.2.2.2,3.2.2.7,3.5.2.17,3.5.3.9,3.6.1.3,6.3.5.2	0	0	http://www.kegg.jp/kegg-bin/show_pathway?map00230/default%3dgreen/1.1.1.205/1.17.1.4/1.17.3.2/2.1.2.2/2.1.2.3/2.4.2.-/2.7.1.25/3.5.1.116/3.5.1.5/3.5.2.5/3.5.4.10/3.5.4.4/3.6.1.-/3.6.1.13/3.6.1.21/3.6.1.5/4.1.1.21/6.3.2.6/6.3.4.13/6.3.5.3/1.17.4.1%09yellow/2.4.2.14%09yellow/2.4.2.7%09yellow/2.7.1.20%09yellow/2.7.1.40%09yellow/2.7.4.3%09yellow/2.7.4.6%09yellow/2.7.4.8%09yellow/2.7.6.1%09yellow/2.7.…
232	Caffeine metabolism||Biosynthesis of other secondary metabolites	14	2	1	0	2	1	1.13.12.-,1.14.13.-,1.14.13.128,1.14.13.178,1.14.13.179,1.14.14.1,1.17.3.2,1.17.5.-,1.7.3.3,2.1.1.158,2.1.1.159,2.1.1.160,2.3.1.5,3.2.2.25	1.14.13.-,1.17.3.2	1.14.14.1		1.14.13.-,1.17.3.2	1.14.14.1	0.0324	0.03358	http://www.kegg.jp/kegg-bin/show_pathway?map00232/default%3dgreen/1.14.13.-/1.17.3.2/1.14.14.1%09red
240	Pyrimidine metabolism||Nucleotide metabolism	66	31	18	18	13	0	1.1.1.-,1.14.99.46,1.17.4.1,1.17.4.2,1.17.99.4,1.3.1.1,1.3.1.14,1.3.1.2,1.3.5.2,1.3.98.1,1.8.1.9,2.1.1.148,2.1.1.45,2.1.2.8,2.1.3.2,2.4.2.1,2.4.2.10,2.4.2.2,2.4.2.3,2.4.2.4,2.4.2.6,2.4.2.9,2.7.1.21,2.7.1.48,2.7.1.74,2.7.1.83,2.7.4.12,2.7.4.14,2.7.4.22,2.7.4.6,2.7.4.9,2.7.7.6,2.7.7.7,2.7.7.8,3.1.3.5,3.1.3.6,3.1.3.89,3.1.4.16,3.2.-.-,3.2.2.10,3.2.2.3,3.2.2.8,3.5.1.-,3.5.1.110,3.5.1.6,3.5.1.95,3.5.2…	1.1.1.-,1.17.4.1,1.3.1.2,1.3.5.2,1.8.1.9,2.1.1.45,2.1.3.2,2.4.2.10,2.7.1.21,2.7.1.48,2.7.4.14,2.7.4.22,2.7.4.6,2.7.4.9,2.7.7.6,2.7.7.7,2.7.7.8,3.1.3.5,3.2.-.-,3.2.2.3,3.5.1.-,3.5.1.6,3.5.2.2,3.5.2.3,3.5.4.12,3.5.4.5,3.6.1.12,3.6.1.5,4.1.1.23,6.3.4.2,6.3.5.5	1.17.4.1,1.3.1.2,1.8.1.9,2.1.3.2,2.7.1.21,2.7.1.48,2.7.4.14,2.7.4.22,2.7.4.6,2.7.7.6,2.7.7.7,2.7.7.8,3.1.3.5,3.2.2.3,3.5.1.6,3.5.2.2,6.3.4.2,6.3.5.5	1.17.4.1,1.3.1.2,1.8.1.9,2.1.3.2,2.7.1.21,2.7.1.48,2.7.4.14,2.7.4.22,2.7.4.6,2.7.7.6,2.7.7.7,2.7.7.8,3.1.3.5,3.2.2.3,3.5.1.6,3.5.2.2,6.3.4.2,6.3.5.5	1.1.1.-,1.3.5.2,2.1.1.45,2.4.2.10,2.7.4.9,3.2.-.-,3.5.1.-,3.5.2.3,3.5.4.12,3.5.4.5,3.6.1.12,3.6.1.5,4.1.1.23		0	0	http://www.kegg.jp/kegg-bin/show_pathway?map00240/default%3dgreen/1.1.1.-/1.3.5.2/2.1.1.45/2.4.2.10/2.7.4.9/3.2.-.-/3.5.1.-/3.5.2.3/3.5.4.12/3.5.4.5/3.6.1.12/3.6.1.5/4.1.1.23/1.17.4.1%09yellow/1.3.1.2%09yellow/1.8.1.9%09yellow/2.1.3.2%09yellow/2.7.1.21%09yellow/2.7.1.48%09yellow/2.7.4.14%09yellow/2.7.4.22%09yellow/2.7.4.6%09yellow/2.7.7.6%09yellow/2.7.7.7%09yellow/2.7.7.8%09yellow/3.1.3.5%09yello…
250	Alanine, aspartate and glutamate metabolism||Amino acid metabolism	50	19	20	15	4	5	1.2.1.16,1.2.1.24,1.2.1.79,1.2.1.88,1.4.1.1,1.4.1.13,1.4.1.14,1.4.1.2,1.4.1.3,1.4.1.4,1.4.3.1,1.4.3.15,1.4.3.16,1.4.3.2,2.1.3.2,2.3.1.17,2.4.2.14,2.6.1.1,2.6.1.12,2.6.1.14,2.6.1.15,2.6.1.16,2.6.1.19,2.6.1.2,2.6.1.44,2.6.1.96,3.4.17.21,3.5.1.1,3.5.1.111,3.5.1.15,3.5.1.2,3.5.1.3,3.5.1.38,3.5.1.7,4.1.1.12,4.1.1.15,4.3.1.1,4.3.2.1,4.3.2.2,5.1.1.13,6.3.1.1,6.3.1.17,6.3.1.2,6.3.2.41,6.3.2.42,6.3.4.16,6…	1.2.1.88,1.4.1.3,1.4.3.16,2.1.3.2,2.4.2.14,2.6.1.1,2.6.1.16,2.6.1.2,2.6.1.44,2.6.1.96,3.5.1.3,4.1.1.15,4.3.2.1,4.3.2.2,6.3.1.2,6.3.4.4,6.3.4.5,6.3.5.4,6.3.5.5	1.2.1.16,1.2.1.24,1.4.1.14,1.4.1.3,2.1.3.2,2.4.2.14,2.6.1.1,2.6.1.16,2.6.1.2,2.6.1.44,3.5.1.1,4.1.1.15,4.3.2.1,4.3.2.2,6.3.1.2,6.3.4.16,6.3.4.4,6.3.4.5,6.3.5.4,6.3.5.5	1.4.1.3,2.1.3.2,2.4.2.14,2.6.1.1,2.6.1.16,2.6.1.2,2.6.1.44,4.1.1.15,4.3.2.1,4.3.2.2,6.3.1.2,6.3.4.4,6.3.4.5,6.3.5.4,6.3.5.5	1.2.1.88,1.4.3.16,2.6.1.96,3.5.1.3	1.2.1.16,1.2.1.24,1.4.1.14,3.5.1.1,6.3.4.16	0	0	http://www.kegg.jp/kegg-bin/show_pathway?map00250/default%3dgreen/1.2.1.88/1.4.3.16/2.6.1.96/3.5.1.3/1.4.1.3%09yellow/2.1.3.2%09yellow/2.4.2.14%09yellow/2.6.1.1%09yellow/2.6.1.16%09yellow/2.6.1.2%09yellow/2.6.1.44%09yellow/4.1.1.15%09yellow/4.3.2.1%09yellow/4.3.2.2%09yellow/6.3.1.2%09yellow/6.3.4.4%09yellow/6.3.4.5%09yellow/6.3.5.4%09yellow/6.3.5.5%09yellow/1.2.1.16%09red/1.2.1.24%09red/1.4.1.14%…
253	Tetracycline biosynthesis||Metabolism of terpenoids and polyketides	9	0	1	0	0	1	1.1.1.-,1.14.-.-,1.14.13.38,1.14.14.-,2.1.1.-,2.3.1.-,4.2.1.-,6.3.5.-,6.4.1.2		6.4.1.2			6.4.1.2	0.01092	0.01149	http://www.kegg.jp/kegg-bin/show_pathway?map00253/default%3dgreen/6.4.1.2%09red
254	Aflatoxin biosynthesis||Biosynthesis of other secondary metabolites	13	0	1	0	0	1	1.1.1.349,1.1.1.352,1.1.1.353,1.13.12.20,1.14.13.174,1.14.13.175,2.1.1.109,2.1.1.110,2.3.1.221,3.1.1.94,4.2.1.142,4.2.1.143,6.4.1.2		6.4.1.2			6.4.1.2	0.01092	0.01149	http://www.kegg.jp/kegg-bin/show_pathway?map00254/default%3dgreen/6.4.1.2%09red
260	Glycine, serine and threonine metabolism||Amino acid metabolism	67	31	22	19	12	3	1.1.1.1,1.1.1.103,1.1.1.29,1.1.1.3,1.1.1.381,1.1.1.75,1.1.1.81,1.1.1.95,1.1.3.17,1.1.99.1,1.14.11.-,1.14.15.7,1.2.1.-,1.2.1.11,1.2.1.8,1.4.2.1,1.4.3.21,1.4.3.3,1.4.3.4,1.4.4.2,1.5.3.1,1.5.8.3,1.5.8.4,1.8.1.4,2.1.1.156,2.1.1.157,2.1.1.161,2.1.1.2,2.1.1.20,2.1.1.5,2.1.2.1,2.1.2.10,2.1.4.1,2.3.1.178,2.3.1.29,2.3.1.37,2.6.1.-,2.6.1.4,2.6.1.44,2.6.1.45,2.6.1.51,2.6.1.52,2.6.1.76,2.7.1.165,2.7.1.31,2.7…	1.1.1.1,1.1.1.3,1.1.1.95,1.1.99.1,1.14.11.-,1.14.15.7,1.2.1.11,1.2.1.8,1.4.3.21,1.4.4.2,1.5.3.1,1.8.1.4,2.1.2.1,2.1.2.10,2.6.1.4,2.6.1.44,2.6.1.45,2.6.1.51,2.6.1.52,2.7.1.31,2.7.1.39,2.7.2.4,3.1.3.3,3.5.1.-,4.1.2.5,4.2.1.20,4.2.3.1,4.3.1.19,5.1.1.18,5.4.2.11,5.4.2.12	1.1.1.29,1.1.1.3,1.1.1.81,1.1.1.95,1.2.1.11,1.2.1.8,1.4.3.21,1.4.4.2,1.8.1.4,2.1.1.2,2.1.2.1,2.1.2.10,2.6.1.4,2.6.1.44,2.6.1.45,2.7.1.31,2.7.1.39,2.7.2.4,4.1.2.5,4.2.1.20,4.2.3.1,4.3.1.19	1.1.1.3,1.1.1.95,1.2.1.11,1.2.1.8,1.4.3.21,1.4.4.2,1.8.1.4,2.1.2.1,2.1.2.10,2.6.1.4,2.6.1.44,2.6.1.45,2.7.1.31,2.7.1.39,2.7.2.4,4.1.2.5,4.2.1.20,4.2.3.1,4.3.1.19	1.1.1.1,1.1.99.1,1.14.11.-,1.14.15.7,1.5.3.1,2.6.1.51,2.6.1.52,3.1.3.3,3.5.1.-,5.1.1.18,5.4.2.11,5.4.2.12	1.1.1.29,1.1.1.81,2.1.1.2	0	0	http://www.kegg.jp/kegg-bin/show_pathway?map00260/default%3dgreen/1.1.1.1/1.1.99.1/1.14.11.-/1.14.15.7/1.5.3.1/2.6.1.51/2.6.1.52/3.1.3.3/3.5.1.-/5.1.1.18/5.4.2.11/5.4.2.12/1.1.1.3%09yellow/1.1.1.95%09yellow/1.2.1.11%09yellow/1.2.1.8%09yellow/1.4.3.21%09yellow/1.4.4.2%09yellow/1.8.1.4%09yellow/2.1.2.1%09yellow/2.1.2.10%09yellow/2.6.1.4%09yellow/2.6.1.44%09yellow/2.6.1.45%09yellow/2.7.1.31%09yellow…
261	Monobactam biosynthesis||Biosynthesis of other secondary metabolites	15	6	5	3	3	2	1.1.3.46,1.13.11.46,1.14.13.-,1.17.1.8,1.2.1.11,2.3.1.-,2.5.1.38,2.6.1.103,2.7.2.4,2.7.7.4,3.4.-.-,4.1.1.-,4.3.3.7,5.1.1.14,6.3.2.-	1.14.13.-,1.2.1.11,2.3.1.-,2.7.2.4,3.4.-.-,4.3.3.7	1.17.1.8,1.2.1.11,2.7.2.4,2.7.7.4,4.3.3.7	1.2.1.11,2.7.2.4,4.3.3.7	1.14.13.-,2.3.1.-,3.4.-.-	1.17.1.8,2.7.7.4	0	0	http://www.kegg.jp/kegg-bin/show_pathway?map00261/default%3dgreen/1.14.13.-/2.3.1.-/3.4.-.-/1.2.1.11%09yellow/2.7.2.4%09yellow/4.3.3.7%09yellow/1.17.1.8%09red/2.7.7.4%09red
270	Cysteine and methionine metabolism||Amino acid metabolism	77	28	31	23	5	8	1.1.1.27,1.1.1.3,1.1.1.310,1.1.1.338,1.1.1.37,1.13.11.20,1.13.11.53,1.13.11.54,1.14.17.4,1.2.1.11,1.4.1.-,1.4.3.2,1.8.1.10,1.8.1.6,1.8.4.1,1.8.4.13,1.8.4.14,1.8.4.3,1.8.4.4,2.1.1.-,2.1.1.10,2.1.1.13,2.1.1.14,2.1.1.37,2.1.1.5,2.3.1.184,2.3.1.30,2.3.1.31,2.3.1.46,2.4.2.28,2.4.2.44,2.5.1.-,2.5.1.16,2.5.1.22,2.5.1.47,2.5.1.48,2.5.1.49,2.5.1.6,2.5.1.65,2.6.1.-,2.6.1.1,2.6.1.3,2.6.1.42,2.6.1.44,2.6.1.5…	1.1.1.27,1.1.1.3,1.1.1.37,1.14.17.4,1.2.1.11,2.1.1.-,2.1.1.10,2.1.1.14,2.1.1.37,2.3.1.30,2.5.1.-,2.5.1.16,2.5.1.47,2.5.1.48,2.5.1.6,2.6.1.1,2.6.1.42,2.6.1.44,2.6.1.5,2.7.2.4,3.2.2.16,3.3.1.1,4.1.1.50,4.4.1.11,4.4.1.14,5.3.1.23,6.3.2.2,6.3.2.3	1.1.1.3,1.1.1.37,1.13.11.54,1.14.17.4,1.2.1.11,2.1.1.13,2.1.1.14,2.1.1.37,2.3.1.30,2.5.1.16,2.5.1.22,2.5.1.47,2.5.1.48,2.5.1.6,2.6.1.1,2.6.1.42,2.6.1.44,2.6.1.5,2.6.1.57,2.7.2.4,3.1.3.77,3.2.2.16,3.3.1.1,3.5.99.7,4.1.1.50,4.2.1.109,4.4.1.14,4.4.1.15,5.3.1.23,6.3.2.2,6.3.2.3	1.1.1.3,1.1.1.37,1.14.17.4,1.2.1.11,2.1.1.14,2.1.1.37,2.3.1.30,2.5.1.16,2.5.1.47,2.5.1.48,2.5.1.6,2.6.1.1,2.6.1.42,2.6.1.44,2.6.1.5,2.7.2.4,3.2.2.16,3.3.1.1,4.1.1.50,4.4.1.14,5.3.1.23,6.3.2.2,6.3.2.3	1.1.1.27,2.1.1.-,2.1.1.10,2.5.1.-,4.4.1.11	1.13.11.54,2.1.1.13,2.5.1.22,2.6.1.57,3.1.3.77,3.5.99.7,4.2.1.109,4.4.1.15	0	0	http://www.kegg.jp/kegg-bin/show_pathway?map00270/default%3dgreen/1.1.1.27/2.1.1.-/2.1.1.10/2.5.1.-/4.4.1.11/1.1.1.3%09yellow/1.1.1.37%09yellow/1.14.17.4%09yellow/1.2.1.11%09yellow/2.1.1.14%09yellow/2.1.1.37%09yellow/2.3.1.30%09yellow/2.5.1.16%09yellow/2.5.1.47%09yellow/2.5.1.48%09yellow/2.5.1.6%09yellow/2.6.1.1%09yellow/2.6.1.42%09yellow/2.6.1.44%09yellow/2.6.1.5%09yellow/2.7.2.4%09yellow/3.2.2.…
280	Valine, leucine and isoleucine degradation||Amino acid metabolism	38	18	11	11	7	0	1.1.1.178,1.1.1.31,1.1.1.35,1.2.1.27,1.2.1.3,1.2.3.1,1.2.4.4,1.2.7.7,1.3.8.1,1.3.8.4,1.3.8.7,1.3.99.-,1.3.99.12,1.4.1.23,1.4.1.9,1.4.3.2,1.8.1.4,2.3.1.16,2.3.1.168,2.3.1.9,2.3.3.10,2.6.1.18,2.6.1.22,2.6.1.40,2.6.1.42,2.6.1.6,2.8.3.5,3.1.2.17,3.1.2.4,4.1.3.4,4.2.1.17,4.2.1.18,5.1.99.1,5.4.99.2,6.2.1.-,6.2.1.16,6.4.1.3,6.4.1.4	1.1.1.31,1.1.1.35,1.2.1.27,1.2.1.3,1.2.4.4,1.3.8.4,1.8.1.4,2.3.1.16,2.3.1.9,2.3.3.10,2.6.1.40,2.6.1.42,3.1.2.4,4.1.3.4,4.2.1.17,4.2.1.18,6.2.1.-,6.4.1.4	1.1.1.31,1.1.1.35,1.2.1.27,1.2.1.3,1.2.4.4,1.8.1.4,2.3.1.16,2.3.3.10,2.6.1.42,4.1.3.4,4.2.1.17	1.1.1.31,1.1.1.35,1.2.1.27,1.2.1.3,1.2.4.4,1.8.1.4,2.3.1.16,2.3.3.10,2.6.1.42,4.1.3.4,4.2.1.17	1.3.8.4,2.3.1.9,2.6.1.40,3.1.2.4,4.2.1.18,6.2.1.-,6.4.1.4		0	0	http://www.kegg.jp/kegg-bin/show_pathway?map00280/default%3dgreen/1.3.8.4/2.3.1.9/2.6.1.40/3.1.2.4/4.2.1.18/6.2.1.-/6.4.1.4/1.1.1.31%09yellow/1.1.1.35%09yellow/1.2.1.27%09yellow/1.2.1.3%09yellow/1.2.4.4%09yellow/1.8.1.4%09yellow/2.3.1.16%09yellow/2.3.3.10%09yellow/2.6.1.42%09yellow/4.1.3.4%09yellow/4.2.1.17%09yellow
281	Geraniol degradation||Metabolism of terpenoids and polyketides	15	0	4	0	0	4	1.1.1.183,1.1.1.347,1.1.1.35,1.2.1.-,1.2.1.86,1.3.99.-,2.3.1.16,2.8.3.-,4.1.3.26,4.1.3.4,4.2.1.17,4.2.1.57,5.2.1.-,6.2.1.-,6.4.1.5		1.1.1.35,2.3.1.16,4.1.3.4,4.2.1.17			1.1.1.35,2.3.1.16,4.1.3.4,4.2.1.17	0	0	http://www.kegg.jp/kegg-bin/show_pathway?map00281/default%3dgreen/1.1.1.35%09red/2.3.1.16%09red/4.1.3.4%09red/4.2.1.17%09red
290	Valine, leucine and isoleucine biosynthesis||Amino acid metabolism	14	9	8	8	1	0	1.1.1.85,1.1.1.86,1.4.1.9,2.2.1.6,2.3.1.182,2.3.3.13,2.6.1.42,2.6.1.6,2.6.1.66,4.2.1.33,4.2.1.35,4.2.1.9,4.3.1.19,5.4.99.3	1.1.1.85,1.1.1.86,2.2.1.6,2.3.3.13,2.6.1.42,4.2.1.33,4.2.1.35,4.2.1.9,4.3.1.19	1.1.1.85,1.1.1.86,2.2.1.6,2.3.3.13,2.6.1.42,4.2.1.33,4.2.1.9,4.3.1.19	1.1.1.85,1.1.1.86,2.2.1.6,2.3.3.13,2.6.1.42,4.2.1.33,4.2.1.9,4.3.1.19	4.2.1.35		0	0	http://www.kegg.jp/kegg-bin/show_pathway?map00290/default%3dgreen/4.2.1.35/1.1.1.85%09yellow/1.1.1.86%09yellow/2.2.1.6%09yellow/2.3.3.13%09yellow/2.6.1.42%09yellow/4.2.1.33%09yellow/4.2.1.9%09yellow/4.3.1.19%09yellow
300	Lysine biosynthesis||Amino acid metabolism	32	8	9	7	1	2	1.1.1.286,1.1.1.3,1.1.1.87,1.17.1.8,1.2.1.-,1.2.1.11,1.2.1.31,1.4.1.16,1.5.1.10,1.5.1.7,2.3.1.117,2.3.1.89,2.3.3.14,2.6.1.-,2.6.1.17,2.6.1.39,2.6.1.57,2.6.1.83,2.7.2.-,2.7.2.4,3.5.1.18,3.5.1.47,4.1.1.20,4.2.1.-,4.2.1.114,4.2.1.36,4.3.3.7,5.1.1.7,5.4.99.58,6.3.2.10,6.3.2.13,6.3.2.43	1.1.1.3,1.2.1.11,1.2.1.31,2.6.1.83,2.7.2.4,4.1.1.20,4.3.3.7,5.1.1.7	1.1.1.3,1.17.1.8,1.2.1.11,2.6.1.57,2.6.1.83,2.7.2.4,4.1.1.20,4.3.3.7,5.1.1.7	1.1.1.3,1.2.1.11,2.6.1.83,2.7.2.4,4.1.1.20,4.3.3.7,5.1.1.7	1.2.1.31	1.17.1.8,2.6.1.57	0	0	http://www.kegg.jp/kegg-bin/show_pathway?map00300/default%3dgreen/1.2.1.31/1.1.1.3%09yellow/1.2.1.11%09yellow/2.6.1.83%09yellow/2.7.2.4%09yellow/4.1.1.20%09yellow/4.3.3.7%09yellow/5.1.1.7%09yellow/1.17.1.8%09red/2.6.1.57%09red
310	Lysine degradation||Amino acid metabolism	57	15	5	5	10	0	1.1.1.35,1.13.12.2,1.14.11.1,1.14.11.4,1.14.11.8,1.14.13.59,1.2.1.20,1.2.1.3,1.2.1.31,1.2.1.47,1.2.4.-,1.2.4.2,1.3.8.6,1.4.1.11,1.4.1.12,1.4.3.14,1.5.1.1,1.5.1.10,1.5.1.16,1.5.1.21,1.5.1.7,1.5.1.8,1.5.1.9,1.5.3.7,1.5.99.3,2.1.1.43,2.1.1.59,2.1.1.60,2.3.1.-,2.3.1.102,2.3.1.32,2.3.1.61,2.3.1.9,2.4.1.50,2.6.1.21,2.6.1.39,2.6.1.48,2.6.1.65,2.7.1.81,2.8.3.9,3.4.-.-,3.5.1.17,3.5.1.30,3.5.1.63,4.1.1.18,…	1.1.1.35,1.2.1.3,1.2.1.31,1.2.4.2,1.5.1.8,1.5.1.9,1.5.3.7,2.1.1.43,2.1.1.60,2.3.1.-,2.3.1.61,2.3.1.9,3.4.-.-,4.1.2.-,4.2.1.17	1.1.1.35,1.2.1.3,1.2.4.2,2.1.1.43,4.2.1.17	1.1.1.35,1.2.1.3,1.2.4.2,2.1.1.43,4.2.1.17	1.2.1.31,1.5.1.8,1.5.1.9,1.5.3.7,2.1.1.60,2.3.1.-,2.3.1.61,2.3.1.9,3.4.-.-,4.1.2.-		0	0	http://www.kegg.jp/kegg-bin/show_pathway?map00310/default%3dgreen/1.2.1.31/1.5.1.8/1.5.1.9/1.5.3.7/2.1.1.60/2.3.1.-/2.3.1.61/2.3.1.9/3.4.-.-/4.1.2.-/1.1.1.35%09yellow/1.2.1.3%09yellow/1.2.4.2%09yellow/2.1.1.43%09yellow/4.2.1.17%09yellow
311	Penicillin and cephalosporin biosynthesis||Biosynthesis of other secondary metabolites	14	0	2	0	0	2	1.14.11.26,1.14.20.1,1.21.3.1,1.4.3.3,2.1.3.7,2.3.1.164,2.3.1.175,2.6.1.74,3.1.1.41,3.5.1.11,3.5.1.93,3.5.2.6,5.1.1.17,6.3.2.26		1.21.3.1,3.5.2.6			1.21.3.1,3.5.2.6	0.00012	0.00016	http://www.kegg.jp/kegg-bin/show_pathway?map00311/default%3dgreen/1.21.3.1%09red/3.5.2.6%09red
330	Arginine and proline metabolism||Amino acid metabolism	86	22	14	11	11	3	1.1.1.104,1.13.12.1,1.14.11.2,1.14.13.165,1.14.13.39,1.2.1.-,1.2.1.19,1.2.1.3,1.2.1.41,1.2.1.54,1.2.1.71,1.2.1.88,1.21.4.1,1.4.1.12,1.4.3.-,1.4.3.10,1.4.3.22,1.4.3.3,1.4.3.4,1.5.-.-,1.5.1.1,1.5.1.11,1.5.1.19,1.5.1.2,1.5.1.43,1.5.1.49,1.5.3.14,1.5.3.16,1.5.3.17,1.5.5.2,1.5.99.13,1.5.99.6,2.1.1.2,2.1.4.1,2.3.1.-,2.3.1.109,2.3.1.57,2.3.1.64,2.5.1.16,2.5.1.22,2.6.1.-,2.6.1.1,2.6.1.13,2.6.1.21,2.6.1.2…	1.14.11.2,1.14.13.39,1.2.1.3,1.2.1.41,1.2.1.88,1.5.-.-,1.5.1.2,1.5.3.14,1.5.3.16,1.5.3.17,2.3.1.-,2.5.1.16,2.6.1.1,2.7.2.11,3.4.11.5,3.5.1.4,3.5.1.53,3.5.3.1,3.5.3.12,4.1.1.17,4.1.1.19,4.1.1.50	1.14.11.2,1.2.1.3,1.2.1.41,2.1.1.2,2.5.1.16,2.5.1.22,2.6.1.1,2.6.1.13,2.7.2.11,3.5.1.4,3.5.1.53,3.5.3.12,4.1.1.19,4.1.1.50	1.14.11.2,1.2.1.3,1.2.1.41,2.5.1.16,2.6.1.1,2.7.2.11,3.5.1.4,3.5.1.53,3.5.3.12,4.1.1.19,4.1.1.50	1.14.13.39,1.2.1.88,1.5.-.-,1.5.1.2,1.5.3.14,1.5.3.16,1.5.3.17,2.3.1.-,3.4.11.5,3.5.3.1,4.1.1.17	2.1.1.2,2.5.1.22,2.6.1.13	0	0	http://www.kegg.jp/kegg-bin/show_pathway?map00330/default%3dgreen/1.14.13.39/1.2.1.88/1.5.-.-/1.5.1.2/1.5.3.14/1.5.3.16/1.5.3.17/2.3.1.-/3.4.11.5/3.5.3.1/4.1.1.17/1.14.11.2%09yellow/1.2.1.3%09yellow/1.2.1.41%09yellow/2.5.1.16%09yellow/2.6.1.1%09yellow/2.7.2.11%09yellow/3.5.1.4%09yellow/3.5.1.53%09yellow/3.5.3.12%09yellow/4.1.1.19%09yellow/4.1.1.50%09yellow/2.1.1.2%09red/2.5.1.22%09red/2.6.1.13%09…
332	Carbapenem biosynthesis||Biosynthesis of other secondary metabolites	13	0	2	0	0	2	1.14.20.-,1.14.20.3,1.2.1.41,1.5.-.-,2.1.1.-,2.3.1.-,2.3.1.226,2.7.2.11,2.8.2.-,3.1.3.-,3.5.1.-,3.6.1.-,6.3.3.6		1.2.1.41,2.7.2.11			1.2.1.41,2.7.2.11	0.00012	0.00016	http://www.kegg.jp/kegg-bin/show_pathway?map00332/default%3dgreen/1.2.1.41%09red/2.7.2.11%09red
340	Histidine metabolism||Amino acid metabolism	42	9	7	3	6	4	1.1.1.23,1.14.13.-,1.14.13.5,1.14.99.50,1.14.99.51,1.2.1.3,1.2.1.5,1.3.99.33,1.4.3.22,1.4.3.4,2.1.1.-,2.1.1.22,2.1.1.44,2.1.1.8,2.1.2.5,2.3.1.-,2.4.2.17,2.6.1.38,2.6.1.9,3.1.3.15,3.4.13.18,3.4.13.20,3.4.13.5,3.5.1.118,3.5.1.15,3.5.1.68,3.5.1.8,3.5.2.-,3.5.2.7,3.5.3.13,3.5.3.5,3.5.3.8,3.5.4.19,3.6.1.31,4.1.1.22,4.1.1.28,4.2.1.19,4.2.1.49,4.3.1.3,5.3.1.16,6.3.2.11,6.3.4.8	1.1.1.23,1.14.13.-,1.2.1.3,2.1.1.-,2.3.1.-,2.4.2.17,3.1.3.15,4.1.1.22,5.3.1.16	1.1.1.23,1.2.1.3,1.2.1.5,2.4.2.17,2.6.1.9,3.5.4.19,3.6.1.31	1.1.1.23,1.2.1.3,2.4.2.17	1.14.13.-,2.1.1.-,2.3.1.-,3.1.3.15,4.1.1.22,5.3.1.16	1.2.1.5,2.6.1.9,3.5.4.19,3.6.1.31	0	0	http://www.kegg.jp/kegg-bin/show_pathway?map00340/default%3dgreen/1.14.13.-/2.1.1.-/2.3.1.-/3.1.3.15/4.1.1.22/5.3.1.16/1.1.1.23%09yellow/1.2.1.3%09yellow/2.4.2.17%09yellow/1.2.1.5%09red/2.6.1.9%09red/3.5.4.19%09red/3.6.1.31%09red
350	Tyrosine metabolism||Amino acid metabolism	68	13	10	6	7	4	1.1.1.1,1.1.1.222,1.1.1.237,1.1.1.312,1.1.1.90,1.10.3.1,1.11.1.8,1.13.11.15,1.13.11.27,1.13.11.29,1.13.11.30,1.13.11.4,1.13.11.5,1.13.12.-,1.14.12.9,1.14.13.18,1.14.14.9,1.14.16.2,1.14.17.1,1.14.18.-,1.14.18.1,1.2.1.16,1.2.1.29,1.2.1.5,1.2.1.53,1.2.1.60,1.2.3.1,1.2.3.13,1.4.1.20,1.4.3.2,1.4.3.21,1.4.3.4,1.4.9.2,2.1.1.-,2.1.1.27,2.1.1.28,2.1.1.6,2.3.1.-,2.3.1.14,2.3.1.140,2.6.1.1,2.6.1.49,2.6.1.5,…	1.1.1.1,1.10.3.1,1.13.11.27,1.4.3.21,2.1.1.-,2.3.1.-,2.6.1.1,2.6.1.5,3.7.1.2,4.1.1.25,5.3.2.1,5.3.3.-,6.2.1.-	1.10.3.1,1.2.1.16,1.2.1.5,1.4.3.21,2.6.1.1,2.6.1.5,2.6.1.57,2.6.1.9,3.7.1.2,5.3.2.1	1.10.3.1,1.4.3.21,2.6.1.1,2.6.1.5,3.7.1.2,5.3.2.1	1.1.1.1,1.13.11.27,2.1.1.-,2.3.1.-,4.1.1.25,5.3.3.-,6.2.1.-	1.2.1.16,1.2.1.5,2.6.1.57,2.6.1.9	0	0	http://www.kegg.jp/kegg-bin/show_pathway?map00350/default%3dgreen/1.1.1.1/1.13.11.27/2.1.1.-/2.3.1.-/4.1.1.25/5.3.3.-/6.2.1.-/1.10.3.1%09yellow/1.4.3.21%09yellow/2.6.1.1%09yellow/2.6.1.5%09yellow/3.7.1.2%09yellow/5.3.2.1%09yellow/1.2.1.16%09red/1.2.1.5%09red/2.6.1.57%09red/2.6.1.9%09red
360	Phenylalanine metabolism||Amino acid metabolism	71	15	16	11	4	5	1.1.1.157,1.1.1.222,1.1.1.237,1.1.1.90,1.11.1.21,1.13.11.16,1.13.11.27,1.13.12.9,1.14.12.19,1.14.13.-,1.14.13.11,1.14.13.127,1.14.13.14,1.14.13.149,1.14.13.4,1.14.16.1,1.17.5.1,1.2.1.10,1.2.1.39,1.2.1.5,1.2.1.58,1.2.1.91,1.3.1.11,1.3.1.31,1.3.1.87,1.4.1.20,1.4.3.2,1.4.3.21,1.4.3.4,1.4.5.1,1.4.9.2,1.5.1.18,2.1.1.-,2.1.1.104,2.3.1.13,2.3.1.14,2.3.1.174,2.3.1.192,2.3.1.223,2.3.1.36,2.3.1.53,2.3.1.71…	1.1.1.157,1.13.11.27,1.14.13.-,1.14.13.11,1.4.3.21,2.1.1.-,2.1.1.104,2.6.1.1,2.6.1.5,3.1.2.-,3.5.1.4,4.2.1.17,4.3.1.24,5.3.2.1,6.2.1.12	1.1.1.157,1.14.13.11,1.2.1.5,1.4.3.21,2.1.1.104,2.6.1.1,2.6.1.5,2.6.1.57,2.6.1.9,3.5.1.32,3.5.1.4,4.2.1.17,4.3.1.24,4.3.1.25,5.3.2.1,6.2.1.12	1.1.1.157,1.14.13.11,1.4.3.21,2.1.1.104,2.6.1.1,2.6.1.5,3.5.1.4,4.2.1.17,4.3.1.24,5.3.2.1,6.2.1.12	1.13.11.27,1.14.13.-,2.1.1.-,3.1.2.-	1.2.1.5,2.6.1.57,2.6.1.9,3.5.1.32,4.3.1.25	0	0	http://www.kegg.jp/kegg-bin/show_pathway?map00360/default%3dgreen/1.13.11.27/1.14.13.-/2.1.1.-/3.1.2.-/1.1.1.157%09yellow/1.14.13.11%09yellow/1.4.3.21%09yellow/2.1.1.104%09yellow/2.6.1.1%09yellow/2.6.1.5%09yellow/3.5.1.4%09yellow/4.2.1.17%09yellow/4.3.1.24%09yellow/5.3.2.1%09yellow/6.2.1.12%09yellow/1.2.1.5%09red/2.6.1.57%09red/2.6.1.9%09red/3.5.1.32%09red/4.3.1.25%09red
361	Chlorocyclohexane and chlorobenzene degradation||Xenobiotics biodegradation and metabolism	30	0	2	0	0	2	1.13.11.-,1.13.11.1,1.13.11.2,1.13.11.37,1.13.11.39,1.13.11.66,1.14.-.-,1.14.11.-,1.14.12.-,1.14.12.3,1.14.13.-,1.14.13.20,1.14.13.50,1.14.13.7,1.2.1.61,1.3.1.-,1.3.1.19,1.3.1.32,1.6.5.7,1.97.1.-,2.5.1.-,3.1.1.45,3.8.1.2,3.8.1.3,3.8.1.5,4.5.1.-,5.2.1.10,5.5.1.1,5.5.1.11,5.5.1.7		3.1.1.45,3.8.1.5			3.1.1.45,3.8.1.5	0.00012	0.00016	http://www.kegg.jp/kegg-bin/show_pathway?map00361/default%3dgreen/3.1.1.45%09red/3.8.1.5%09red
362	Benzoate degradation||Xenobiotics biodegradation and metabolism	72	0	4	0	0	4	1.1.1.-,1.1.1.157,1.1.1.259,1.1.1.312,1.1.1.35,1.1.1.368,1.13.11.-,1.13.11.1,1.13.11.14,1.13.11.2,1.13.11.3,1.13.11.37,1.13.11.8,1.14.12.10,1.14.12.14,1.14.12.3,1.14.13.-,1.14.13.12,1.14.13.2,1.14.13.23,1.14.13.24,1.14.13.33,1.14.13.64,1.14.99.15,1.14.99.23,1.2.1.10,1.2.1.85,1.3.-.-,1.3.1.19,1.3.1.25,1.3.1.32,1.3.1.62,1.3.7.8,1.3.7.9,1.3.8.10,1.3.8.11,1.3.8.6,1.3.99.-,1.3.99.32,2.3.1.16,2.3.1.174…		1.1.1.157,1.1.1.35,2.3.1.16,4.2.1.17			1.1.1.157,1.1.1.35,2.3.1.16,4.2.1.17	0	0	http://www.kegg.jp/kegg-bin/show_pathway?map00362/default%3dgreen/1.1.1.157%09red/1.1.1.35%09red/2.3.1.16%09red/4.2.1.17%09red
364	Fluorobenzoate degradation||Xenobiotics biodegradation and metabolism	18	0	1	0	0	1	1.13.11.1,1.14.12.-,1.14.12.10,1.14.12.13,1.14.13.50,1.21.1.2,1.3.1.-,1.3.1.25,1.3.1.32,3.1.1.45,3.5.1.-,3.5.5.6,3.8.1.7,4.2.1.84,5.5.1.1,5.5.1.7,6.2.1.-,6.2.1.33		3.1.1.45			3.1.1.45	0.01092	0.01149	http://www.kegg.jp/kegg-bin/show_pathway?map00364/default%3dgreen/3.1.1.45%09red
380	Tryptophan metabolism||Amino acid metabolism	72	15	8	5	10	3	1.1.1.110,1.1.1.190,1.1.1.191,1.1.1.35,1.10.3.4,1.11.1.21,1.11.1.6,1.13.11.-,1.13.11.10,1.13.11.11,1.13.11.17,1.13.11.23,1.13.11.52,1.13.11.6,1.13.12.3,1.13.99.3,1.14.-.-,1.14.13.-,1.14.13.125,1.14.13.168,1.14.13.9,1.14.14.1,1.14.14.8,1.14.16.-,1.14.16.3,1.14.16.4,1.14.99.2,1.2.1.-,1.2.1.3,1.2.1.32,1.2.3.1,1.2.3.7,1.2.4.2,1.3.1.-,1.3.1.18,1.3.8.6,1.4.3.2,1.4.3.22,1.4.3.4,1.5.1.-,1.7.3.-,1.7.3.2,2…	1.1.1.35,1.13.11.-,1.14.-.-,1.14.13.-,1.14.13.168,1.2.1.3,1.2.4.2,2.1.1.-,2.3.1.9,2.4.1.195,2.5.1.-,2.6.1.99,2.8.2.-,3.5.1.4,4.2.1.17	1.1.1.35,1.11.1.6,1.14.14.1,1.2.1.3,1.2.4.2,3.2.1.147,3.5.1.4,4.2.1.17	1.1.1.35,1.2.1.3,1.2.4.2,3.5.1.4,4.2.1.17	1.13.11.-,1.14.-.-,1.14.13.-,1.14.13.168,2.1.1.-,2.3.1.9,2.4.1.195,2.5.1.-,2.6.1.99,2.8.2.-	1.11.1.6,1.14.14.1,3.2.1.147	0	0	http://www.kegg.jp/kegg-bin/show_pathway?map00380/default%3dgreen/1.13.11.-/1.14.-.-/1.14.13.-/1.14.13.168/2.1.1.-/2.3.1.9/2.4.1.195/2.5.1.-/2.6.1.99/2.8.2.-/1.1.1.35%09yellow/1.2.1.3%09yellow/1.2.4.2%09yellow/3.5.1.4%09yellow/4.2.1.17%09yellow/1.11.1.6%09red/1.14.14.1%09red/3.2.1.147%09red
400	Phenylalanine, tyrosine and tryptophan biosynthesis||Amino acid metabolism	43	20	23	17	3	6	1.1.1.-,1.1.1.24,1.1.1.25,1.1.1.282,1.1.5.8,1.14.16.1,1.3.1.12,1.3.1.13,1.3.1.43,1.3.1.78,1.3.1.79,1.4.1.20,1.4.1.24,1.4.3.2,2.2.1.10,2.2.1.11,2.3.3.-,2.4.2.18,2.5.1.19,2.5.1.54,2.6.1.-,2.6.1.1,2.6.1.5,2.6.1.57,2.6.1.58,2.6.1.78,2.6.1.79,2.6.1.9,2.7.1.71,3.3.2.13,4.1.1.48,4.1.3.27,4.1.3.45,4.2.1.-,4.2.1.10,4.2.1.118,4.2.1.20,4.2.1.51,4.2.1.91,4.2.3.4,4.2.3.5,5.3.1.24,5.4.99.5	1.1.1.-,1.1.1.25,1.3.1.78,2.4.2.18,2.5.1.19,2.5.1.54,2.6.1.1,2.6.1.5,2.6.1.78,2.6.1.79,4.1.1.48,4.1.3.27,4.2.1.10,4.2.1.20,4.2.1.51,4.2.1.91,4.2.3.4,4.2.3.5,5.3.1.24,5.4.99.5	1.1.1.25,1.1.1.282,1.3.1.12,1.3.1.13,2.4.2.18,2.5.1.19,2.5.1.54,2.6.1.1,2.6.1.5,2.6.1.57,2.6.1.78,2.6.1.79,2.6.1.9,2.7.1.71,4.1.1.48,4.1.3.27,4.2.1.10,4.2.1.20,4.2.1.51,4.2.1.91,4.2.3.4,4.2.3.5,5.4.99.5	1.1.1.25,2.4.2.18,2.5.1.19,2.5.1.54,2.6.1.1,2.6.1.5,2.6.1.78,2.6.1.79,4.1.1.48,4.1.3.27,4.2.1.10,4.2.1.20,4.2.1.51,4.2.1.91,4.2.3.4,4.2.3.5,5.4.99.5	1.1.1.-,1.3.1.78,5.3.1.24	1.1.1.282,1.3.1.12,1.3.1.13,2.6.1.57,2.6.1.9,2.7.1.71	0	0	http://www.kegg.jp/kegg-bin/show_pathway?map00400/default%3dgreen/1.1.1.-/1.3.1.78/5.3.1.24/1.1.1.25%09yellow/2.4.2.18%09yellow/2.5.1.19%09yellow/2.5.1.54%09yellow/2.6.1.1%09yellow/2.6.1.5%09yellow/2.6.1.78%09yellow/2.6.1.79%09yellow/4.1.1.48%09yellow/4.1.3.27%09yellow/4.2.1.10%09yellow/4.2.1.20%09yellow/4.2.1.51%09yellow/4.2.1.91%09yellow/4.2.3.4%09yellow/4.2.3.5%09yellow/5.4.99.5%09yellow/1.1.1…
401	Novobiocin biosynthesis||Biosynthesis of other secondary metabolites	12	0	5	0	0	5	1.3.1.12,1.3.1.43,2.1.1.284,2.1.1.285,2.1.3.12,2.4.1.302,2.5.1.111,2.6.1.1,2.6.1.5,2.6.1.57,2.6.1.9,6.3.1.15		1.3.1.12,2.6.1.1,2.6.1.5,2.6.1.57,2.6.1.9			1.3.1.12,2.6.1.1,2.6.1.5,2.6.1.57,2.6.1.9	0	0	http://www.kegg.jp/kegg-bin/show_pathway?map00401/default%3dgreen/1.3.1.12%09red/2.6.1.1%09red/2.6.1.5%09red/2.6.1.57%09red/2.6.1.9%09red
402	Benzoxazinoid biosynthesis||Biosynthesis of other secondary metabolites	8	0	1	0	0	1	1.14.13.137,1.14.13.138,1.14.13.139,1.14.13.140,1.14.20.2,2.1.1.241,2.4.1.202,4.1.2.8		4.1.2.8			4.1.2.8	0.01092	0.01149	http://www.kegg.jp/kegg-bin/show_pathway?map00402/default%3dgreen/4.1.2.8%09red
410	beta-Alanine metabolism||Metabolism of other amino acids	37	14	11	8	6	3	1.1.1.59,1.2.1.15,1.2.1.18,1.2.1.19,1.2.1.3,1.2.1.5,1.3.1.1,1.3.1.2,1.3.8.7,1.4.3.21,1.5.3.14,1.5.3.16,1.5.3.17,1.5.99.6,2.5.1.16,2.5.1.22,2.6.1.18,2.6.1.19,2.6.1.55,2.8.3.3,3.1.2.4,3.4.13.18,3.4.13.20,3.4.13.4,3.4.13.5,3.5.1.21,3.5.1.6,3.5.2.2,4.1.1.11,4.1.1.15,4.1.1.9,4.2.1.17,4.2.1.27,4.3.1.6,6.3.2.1,6.3.2.11,6.3.2.36	1.2.1.18,1.2.1.3,1.3.1.2,1.4.3.21,1.5.3.14,1.5.3.16,1.5.3.17,2.5.1.16,3.1.2.4,3.5.1.6,3.5.2.2,4.1.1.15,4.2.1.17,6.3.2.1	1.2.1.3,1.2.1.5,1.3.1.2,1.4.3.21,2.5.1.16,2.5.1.22,3.5.1.6,3.5.2.2,4.1.1.15,4.1.1.9,4.2.1.17	1.2.1.3,1.3.1.2,1.4.3.21,2.5.1.16,3.5.1.6,3.5.2.2,4.1.1.15,4.2.1.17	1.2.1.18,1.5.3.14,1.5.3.16,1.5.3.17,3.1.2.4,6.3.2.1	1.2.1.5,2.5.1.22,4.1.1.9	0	0	http://www.kegg.jp/kegg-bin/show_pathway?map00410/default%3dgreen/1.2.1.18/1.5.3.14/1.5.3.16/1.5.3.17/3.1.2.4/6.3.2.1/1.2.1.3%09yellow/1.3.1.2%09yellow/1.4.3.21%09yellow/2.5.1.16%09yellow/3.5.1.6%09yellow/3.5.2.2%09yellow/4.1.1.15%09yellow/4.2.1.17%09yellow/1.2.1.5%09red/2.5.1.22%09red/4.1.1.9%09red
430	Taurine and hypotaurine metabolism||Metabolism of other amino acids	20	3	2	2	1	0	1.1.1.313,1.13.11.19,1.13.11.20,1.14.11.17,1.2.1.73,1.4.1.1,1.4.1.2,1.4.2.-,1.8.1.3,2.3.1.65,2.3.1.8,2.3.2.2,2.3.3.15,2.6.1.55,2.6.1.77,2.7.2.1,2.7.3.4,4.1.1.15,4.1.1.29,4.4.1.10	1.13.11.19,2.3.2.2,4.1.1.15	1.13.11.19,4.1.1.15	1.13.11.19,4.1.1.15	2.3.2.2		0.00116	0.00143	http://www.kegg.jp/kegg-bin/show_pathway?map00430/default%3dgreen/2.3.2.2/1.13.11.19%09yellow/4.1.1.15%09yellow
440	Phosphonate and phosphinate metabolism||Metabolism of other amino acids	22	0	3	0	0	3	1.1.1.309,1.1.99.-,1.11.1.23,1.13.11.72,1.13.11.73,2.6.1.-,2.6.1.37,2.7.7.14,2.7.7.15,2.7.8.-,2.7.8.1,2.7.8.2,2.7.8.37,3.1.4.55,3.11.1.1,3.11.1.2,3.11.1.3,3.6.1.63,4.1.1.82,4.7.1.1,4.99.1.-,5.4.2.9		2.7.7.14,2.7.7.15,2.7.8.2			2.7.7.14,2.7.7.15,2.7.8.2	0	0	http://www.kegg.jp/kegg-bin/show_pathway?map00440/default%3dgreen/2.7.7.14%09red/2.7.7.15%09red/2.7.8.2%09red
450	Selenocompound metabolism||Metabolism of other amino acids	20	8	7	5	3	2	1.8.1.9,1.97.1.9,2.1.1.-,2.1.1.12,2.1.1.13,2.1.1.14,2.1.1.96,2.5.1.48,2.6.1.-,2.7.1.164,2.7.7.4,2.7.9.3,2.9.1.1,2.9.1.2,4.4.1.1,4.4.1.11,4.4.1.13,4.4.1.16,4.4.1.8,6.1.1.10	1.8.1.9,2.1.1.-,2.1.1.12,2.1.1.14,2.5.1.48,4.4.1.11,4.4.1.16,6.1.1.10	1.8.1.9,2.1.1.13,2.1.1.14,2.5.1.48,2.7.7.4,4.4.1.16,6.1.1.10	1.8.1.9,2.1.1.14,2.5.1.48,4.4.1.16,6.1.1.10	2.1.1.-,2.1.1.12,4.4.1.11	2.1.1.13,2.7.7.4	0	0	http://www.kegg.jp/kegg-bin/show_pathway?map00450/default%3dgreen/2.1.1.-/2.1.1.12/4.4.1.11/1.8.1.9%09yellow/2.1.1.14%09yellow/2.5.1.48%09yellow/4.4.1.16%09yellow/6.1.1.10%09yellow/2.1.1.13%09red/2.7.7.4%09red
460	Cyanoamino acid metabolism||Metabolism of other amino acids	27	6	7	3	3	4	1.14.13.117,1.14.13.118,1.14.13.124,1.14.13.41,1.14.13.68,1.4.99.5,2.1.2.1,2.3.2.2,2.4.1.63,2.4.1.85,3.2.1.117,3.2.1.118,3.2.1.21,3.5.1.1,3.5.1.49,3.5.5.-,3.5.5.1,3.5.5.4,4.1.2.10,4.1.2.11,4.1.2.46,4.1.2.47,4.2.1.65,4.2.1.66,4.4.1.9,4.99.1.7,6.3.1.1	1.14.13.124,2.1.2.1,2.3.2.2,3.2.1.21,4.1.2.10,4.4.1.9	1.14.13.68,2.1.2.1,3.2.1.117,3.2.1.21,3.5.1.1,3.5.1.49,4.4.1.9	2.1.2.1,3.2.1.21,4.4.1.9	1.14.13.124,2.3.2.2,4.1.2.10	1.14.13.68,3.2.1.117,3.5.1.1,3.5.1.49	0	0	http://www.kegg.jp/kegg-bin/show_pathway?map00460/default%3dgreen/1.14.13.124/2.3.2.2/4.1.2.10/2.1.2.1%09yellow/3.2.1.21%09yellow/4.4.1.9%09yellow/1.14.13.68%09red/3.2.1.117%09red/3.5.1.1%09red/3.5.1.49%09red
471	D-Glutamine and D-glutamate metabolism||Metabolism of other amino acids	12	0	1	0	0	1	1.4.1.3,1.4.3.15,1.4.3.7,2.3.2.1,3.5.1.2,3.5.1.35,3.5.1.38,4.2.1.48,5.1.1.10,5.1.1.3,6.3.2.8,6.3.2.9		1.4.1.3			1.4.1.3	0.01092	0.01149	http://www.kegg.jp/kegg-bin/show_pathway?map00471/default%3dgreen/1.4.1.3%09red
480	Glutathione metabolism||Metabolism of other amino acids	41	17	14	10	7	4	1.1.1.42,1.1.1.43,1.1.1.44,1.1.1.49,1.11.1.-,1.11.1.11,1.11.1.12,1.11.1.15,1.11.1.9,1.17.4.1,1.5.4.1,1.8.1.12,1.8.1.13,1.8.1.7,1.8.3.3,1.8.4.1,1.8.4.2,1.8.4.3,1.8.4.4,1.8.4.7,1.8.5.1,2.3.1.80,2.3.2.2,2.3.2.4,2.5.1.16,2.5.1.18,2.5.1.22,2.8.1.3,3.4.11.1,3.4.11.2,3.4.11.23,3.4.13.-,3.4.19.13,3.5.1.-,3.5.1.78,3.5.2.9,4.1.1.17,6.3.1.8,6.3.1.9,6.3.2.2,6.3.2.3	1.1.1.42,1.1.1.49,1.11.1.-,1.11.1.11,1.11.1.15,1.11.1.9,1.17.4.1,2.3.2.2,2.5.1.16,2.5.1.18,3.4.11.1,3.4.19.13,3.5.1.-,3.5.2.9,4.1.1.17,6.3.2.2,6.3.2.3	1.1.1.42,1.1.1.44,1.1.1.49,1.11.1.11,1.11.1.15,1.11.1.9,1.17.4.1,1.8.1.7,1.8.5.1,2.5.1.16,2.5.1.18,2.5.1.22,6.3.2.2,6.3.2.3	1.1.1.42,1.1.1.49,1.11.1.11,1.11.1.15,1.11.1.9,1.17.4.1,2.5.1.16,2.5.1.18,6.3.2.2,6.3.2.3	1.11.1.-,2.3.2.2,3.4.11.1,3.4.19.13,3.5.1.-,3.5.2.9,4.1.1.17	1.1.1.44,1.8.1.7,1.8.5.1,2.5.1.22	0	0	http://www.kegg.jp/kegg-bin/show_pathway?map00480/default%3dgreen/1.11.1.-/2.3.2.2/3.4.11.1/3.4.19.13/3.5.1.-/3.5.2.9/4.1.1.17/1.1.1.42%09yellow/1.1.1.49%09yellow/1.11.1.11%09yellow/1.11.1.15%09yellow/1.11.1.9%09yellow/1.17.4.1%09yellow/2.5.1.16%09yellow/2.5.1.18%09yellow/6.3.2.2%09yellow/6.3.2.3%09yellow/1.1.1.44%09red/1.8.1.7%09red/1.8.5.1%09red/2.5.1.22%09red
500	Starch and sucrose metabolism||Carbohydrate metabolism	76	33	33	28	5	5	1.1.1.22,1.1.99.13,2.4.1.1,2.4.1.10,2.4.1.11,2.4.1.12,2.4.1.13,2.4.1.14,2.4.1.15,2.4.1.17,2.4.1.18,2.4.1.20,2.4.1.21,2.4.1.245,2.4.1.25,2.4.1.29,2.4.1.34,2.4.1.35,2.4.1.4,2.4.1.43,2.4.1.5,2.4.1.64,2.4.1.7,2.4.1.8,2.4.2.24,2.4.99.16,2.7.1.1,2.7.1.10,2.7.1.106,2.7.1.175,2.7.1.2,2.7.1.4,2.7.1.41,2.7.1.69,2.7.7.27,2.7.7.33,2.7.7.34,2.7.7.9,3.1.1.11,3.1.2.21,3.1.3.12,3.1.3.24,3.1.3.9,3.1.3.90,3.2.1.1,…	1.1.1.22,2.4.1.1,2.4.1.12,2.4.1.13,2.4.1.14,2.4.1.15,2.4.1.18,2.4.1.21,2.4.1.25,2.4.1.43,2.4.2.24,2.7.1.1,2.7.1.4,2.7.7.27,2.7.7.9,3.1.1.11,3.1.2.21,3.1.3.12,3.2.1.1,3.2.1.15,3.2.1.2,3.2.1.20,3.2.1.21,3.2.1.26,3.2.1.37,3.2.1.39,3.2.1.4,3.2.1.67,3.6.1.21,4.1.1.35,5.1.3.6,5.3.1.9,5.4.2.2	1.1.1.22,2.4.1.12,2.4.1.13,2.4.1.14,2.4.1.15,2.4.1.18,2.4.1.21,2.4.1.34,2.4.1.43,2.7.1.1,2.7.1.2,2.7.1.4,2.7.7.27,2.7.7.9,3.1.1.11,3.1.3.12,3.1.3.24,3.2.1.1,3.2.1.15,3.2.1.2,3.2.1.20,3.2.1.21,3.2.1.26,3.2.1.37,3.2.1.39,3.2.1.4,3.2.1.48,3.2.1.67,4.1.1.35,5.1.3.6,5.3.1.9,5.4.2.2,5.4.2.6	1.1.1.22,2.4.1.12,2.4.1.13,2.4.1.14,2.4.1.15,2.4.1.18,2.4.1.21,2.4.1.43,2.7.1.1,2.7.1.4,2.7.7.27,2.7.7.9,3.1.1.11,3.1.3.12,3.2.1.1,3.2.1.15,3.2.1.2,3.2.1.20,3.2.1.21,3.2.1.26,3.2.1.37,3.2.1.39,3.2.1.4,3.2.1.67,4.1.1.35,5.1.3.6,5.3.1.9,5.4.2.2	2.4.1.1,2.4.1.25,2.4.2.24,3.1.2.21,3.6.1.21	2.4.1.34,2.7.1.2,3.1.3.24,3.2.1.48,5.4.2.6	0	0	http://www.kegg.jp/kegg-bin/show_pathway?map00500/default%3dgreen/2.4.1.1/2.4.1.25/2.4.2.24/3.1.2.21/3.6.1.21/1.1.1.22%09yellow/2.4.1.12%09yellow/2.4.1.13%09yellow/2.4.1.14%09yellow/2.4.1.15%09yellow/2.4.1.18%09yellow/2.4.1.21%09yellow/2.4.1.43%09yellow/2.7.1.1%09yellow/2.7.1.4%09yellow/2.7.7.27%09yellow/2.7.7.9%09yellow/3.1.1.11%09yellow/3.1.3.12%09yellow/3.2.1.1%09yellow/3.2.1.15%09yellow/3.2.1…
510	N-Glycan biosynthesis||Glycan biosynthesis and metabolism	34	17	5	5	12	0	2.4.1.101,2.4.1.117,2.4.1.131,2.4.1.132,2.4.1.141,2.4.1.142,2.4.1.143,2.4.1.144,2.4.1.145,2.4.1.155,2.4.1.160,2.4.1.201,2.4.1.256,2.4.1.257,2.4.1.258,2.4.1.259,2.4.1.260,2.4.1.261,2.4.1.265,2.4.1.267,2.4.1.38,2.4.1.68,2.4.1.83,2.4.99.1,2.4.99.18,2.7.1.108,2.7.8.15,3.1.3.51,3.1.4.48,3.2.1.106,3.2.1.113,3.2.1.114,3.2.1.84,3.6.1.43	2.4.1.101,2.4.1.117,2.4.1.132,2.4.1.141,2.4.1.142,2.4.1.144,2.4.1.256,2.4.1.257,2.4.1.258,2.4.1.259,2.4.1.261,2.4.1.265,2.4.1.83,2.4.99.18,3.2.1.113,3.2.1.114,3.2.1.84	2.4.1.117,2.4.1.132,2.4.1.144,3.2.1.113,3.2.1.114	2.4.1.117,2.4.1.132,2.4.1.144,3.2.1.113,3.2.1.114	2.4.1.101,2.4.1.141,2.4.1.142,2.4.1.256,2.4.1.257,2.4.1.258,2.4.1.259,2.4.1.261,2.4.1.265,2.4.1.83,2.4.99.18,3.2.1.84		0	0	http://www.kegg.jp/kegg-bin/show_pathway?map00510/default%3dgreen/2.4.1.101/2.4.1.141/2.4.1.142/2.4.1.256/2.4.1.257/2.4.1.258/2.4.1.259/2.4.1.261/2.4.1.265/2.4.1.83/2.4.99.18/3.2.1.84/2.4.1.117%09yellow/2.4.1.132%09yellow/2.4.1.144%09yellow/3.2.1.113%09yellow/3.2.1.114%09yellow
511	Other glycan degradation||Glycan biosynthesis and metabolism	9	7	5	4	3	1	3.2.1.18,3.2.1.23,3.2.1.24,3.2.1.25,3.2.1.45,3.2.1.51,3.2.1.52,3.2.1.96,3.5.1.26	3.2.1.23,3.2.1.24,3.2.1.45,3.2.1.51,3.2.1.52,3.2.1.96,3.5.1.26	3.2.1.23,3.2.1.24,3.2.1.25,3.2.1.51,3.2.1.52	3.2.1.23,3.2.1.24,3.2.1.51,3.2.1.52	3.2.1.45,3.2.1.96,3.5.1.26	3.2.1.25	0	0	http://www.kegg.jp/kegg-bin/show_pathway?map00511/default%3dgreen/3.2.1.45/3.2.1.96/3.5.1.26/3.2.1.23%09yellow/3.2.1.24%09yellow/3.2.1.51%09yellow/3.2.1.52%09yellow/3.2.1.25%09red
513	Various types of N-glycan biosynthesis||Glycan biosynthesis and metabolism	25	0	6	0	0	6	2.4.1.-,2.4.1.101,2.4.1.131,2.4.1.132,2.4.1.141,2.4.1.142,2.4.1.143,2.4.1.145,2.4.1.214,2.4.1.232,2.4.1.244,2.4.1.257,2.4.1.258,2.4.1.260,2.4.1.261,2.4.1.38,2.4.1.68,2.4.2.38,2.4.99.18,2.4.99.6,2.7.8.-,2.8.2.-,3.2.1.113,3.2.1.114,3.2.1.52		2.4.1.132,2.4.1.232,2.4.2.38,3.2.1.113,3.2.1.114,3.2.1.52			2.4.1.132,2.4.1.232,2.4.2.38,3.2.1.113,3.2.1.114,3.2.1.52	0	0	http://www.kegg.jp/kegg-bin/show_pathway?map00513/default%3dgreen/2.4.1.132%09red/2.4.1.232%09red/2.4.2.38%09red/3.2.1.113%09red/3.2.1.114%09red/3.2.1.52%09red
514	Other types of O-glycan biosynthesis||Glycan biosynthesis and metabolism	14	5	2	0	5	2	2.4.1.-,2.4.1.109,2.4.1.135,2.4.1.152,2.4.1.221,2.4.1.222,2.4.1.255,2.4.1.50,2.4.1.62,2.4.1.66,2.4.2.-,2.4.99.1,2.4.99.6,2.8.2.-	2.4.1.-,2.4.1.221,2.4.1.255,2.4.2.-,2.8.2.-	2.4.1.109,2.4.1.135		2.4.1.-,2.4.1.221,2.4.1.255,2.4.2.-,2.8.2.-	2.4.1.109,2.4.1.135	0.00241	0.00292	http://www.kegg.jp/kegg-bin/show_pathway?map00514/default%3dgreen/2.4.1.-/2.4.1.221/2.4.1.255/2.4.2.-/2.8.2.-/2.4.1.109%09red/2.4.1.135%09red
520	Amino sugar and nucleotide sugar metabolism||Carbohydrate metabolism	119	37	36	28	9	8	1.1.1.-,1.1.1.132,1.1.1.135,1.1.1.136,1.1.1.187,1.1.1.22,1.1.1.271,1.1.1.281,1.1.1.305,1.1.1.335,1.1.1.336,1.1.1.341,1.1.1.342,1.14.18.2,1.17.1.1,1.3.1.98,1.6.2.2,2.1.2.13,2.3.1.157,2.3.1.201,2.3.1.202,2.3.1.203,2.3.1.227,2.3.1.3,2.3.1.4,2.4.1.16,2.4.1.280,2.4.1.43,2.4.2.24,2.4.2.53,2.5.1.101,2.5.1.56,2.5.1.57,2.5.1.7,2.5.1.97,2.6.1.102,2.6.1.16,2.6.1.34,2.6.1.87,2.6.1.92,2.6.1.98,2.7.1.-,2.7.1.1…	1.1.1.-,1.1.1.22,1.1.1.271,1.6.2.2,2.3.1.4,2.4.1.43,2.4.2.24,2.6.1.16,2.7.1.1,2.7.1.4,2.7.1.44,2.7.1.46,2.7.1.52,2.7.7.-,2.7.7.12,2.7.7.13,2.7.7.27,2.7.7.9,3.13.1.1,3.2.1.14,3.2.1.37,3.2.1.52,3.2.1.55,3.5.1.-,4.1.1.35,4.2.1.47,4.2.1.76,5.1.3.-,5.1.3.18,5.1.3.2,5.1.3.5,5.1.3.6,5.3.1.9,5.4.2.2,5.4.2.3,5.4.2.8,5.4.99.30	1.1.1.22,1.1.1.271,1.6.2.2,2.4.1.43,2.6.1.16,2.7.1.1,2.7.1.2,2.7.1.4,2.7.1.43,2.7.1.46,2.7.1.6,2.7.7.10,2.7.7.12,2.7.7.13,2.7.7.22,2.7.7.27,2.7.7.44,2.7.7.9,3.13.1.1,3.2.1.14,3.2.1.37,3.2.1.52,3.2.1.55,4.1.1.35,4.2.1.76,5.1.3.12,5.1.3.18,5.1.3.2,5.1.3.5,5.1.3.6,5.3.1.8,5.3.1.9,5.4.2.2,5.4.2.3,5.4.2.8,5.4.99.30	1.1.1.22,1.1.1.271,1.6.2.2,2.4.1.43,2.6.1.16,2.7.1.1,2.7.1.4,2.7.1.46,2.7.7.12,2.7.7.13,2.7.7.27,2.7.7.9,3.13.1.1,3.2.1.14,3.2.1.37,3.2.1.52,3.2.1.55,4.1.1.35,4.2.1.76,5.1.3.18,5.1.3.2,5.1.3.5,5.1.3.6,5.3.1.9,5.4.2.2,5.4.2.3,5.4.2.8,5.4.99.30	1.1.1.-,2.3.1.4,2.4.2.24,2.7.1.44,2.7.1.52,2.7.7.-,3.5.1.-,4.2.1.47,5.1.3.-	2.7.1.2,2.7.1.43,2.7.1.6,2.7.7.10,2.7.7.22,2.7.7.44,5.1.3.12,5.3.1.8	0	0	http://www.kegg.jp/kegg-bin/show_pathway?map00520/default%3dgreen/1.1.1.-/2.3.1.4/2.4.2.24/2.7.1.44/2.7.1.52/2.7.7.-/3.5.1.-/4.2.1.47/5.1.3.-/1.1.1.22%09yellow/1.1.1.271%09yellow/1.6.2.2%09yellow/2.4.1.43%09yellow/2.6.1.16%09yellow/2.7.1.1%09yellow/2.7.1.4%09yellow/2.7.1.46%09yellow/2.7.7.12%09yellow/2.7.7.13%09yellow/2.7.7.27%09yellow/2.7.7.9%09yellow/3.13.1.1%09yellow/3.2.1.14%09yellow/3.2.1.37…
521	Streptomycin biosynthesis||Biosynthesis of other secondary metabolites	18	0	9	0	0	9	1.1.1.133,1.1.1.18,2.1.4.2,2.4.2.27,2.6.1.50,2.6.1.56,2.7.1.1,2.7.1.2,2.7.1.65,2.7.1.72,2.7.7.24,3.1.3.25,3.1.3.39,3.1.3.40,4.2.1.46,5.1.3.13,5.4.2.2,5.5.1.4		1.1.1.133,1.1.1.18,2.7.1.1,2.7.1.2,3.1.3.25,4.2.1.46,5.1.3.13,5.4.2.2,5.5.1.4			1.1.1.133,1.1.1.18,2.7.1.1,2.7.1.2,3.1.3.25,4.2.1.46,5.1.3.13,5.4.2.2,5.5.1.4	0	0	http://www.kegg.jp/kegg-bin/show_pathway?map00521/default%3dgreen/1.1.1.133%09red/1.1.1.18%09red/2.7.1.1%09red/2.7.1.2%09red/3.1.3.25%09red/4.2.1.46%09red/5.1.3.13%09red/5.4.2.2%09red/5.5.1.4%09red
523	Polyketide sugar unit biosynthesis||Metabolism of terpenoids and polyketides	23	0	3	0	0	3	1.1.1.-,1.1.1.133,1.1.1.266,1.1.1.339,1.1.1.344,1.1.1.364,1.1.1.384,2.1.1.-,2.1.1.234,2.1.1.235,2.6.1.-,2.6.1.106,2.6.1.33,2.6.1.89,2.7.7.24,4.2.1.159,4.2.1.46,4.3.1.30,5.1.3.-,5.1.3.13,5.1.3.25,5.1.3.27,5.3.2.4		1.1.1.133,4.2.1.46,5.1.3.13			1.1.1.133,4.2.1.46,5.1.3.13	0	0	http://www.kegg.jp/kegg-bin/show_pathway?map00523/default%3dgreen/1.1.1.133%09red/4.2.1.46%09red/5.1.3.13%09red
524	Butirosin and neomycin biosynthesis||Biosynthesis of other secondary metabolites	26	0	2	0	0	2	1.1.1.329,1.1.3.-,1.1.3.43,1.1.3.44,1.1.99.38,1.14.14.13,1.5.1.-,2.3.2.19,2.4.1.283,2.4.1.284,2.4.1.285,2.4.2.49,2.6.1.100,2.6.1.101,2.6.1.93,2.6.1.94,2.6.1.95,2.7.1.1,2.7.1.2,3.1.3.88,3.5.1.112,3.5.1.113,4.1.1.95,4.2.3.124,4.3.2.6,6.2.1.39		2.7.1.1,2.7.1.2			2.7.1.1,2.7.1.2	0.00012	0.00016	http://www.kegg.jp/kegg-bin/show_pathway?map00524/default%3dgreen/2.7.1.1%09red/2.7.1.2%09red
531	Glycosaminoglycan degradation||Glycan biosynthesis and metabolism	17	6	2	2	4	0	2.3.1.78,3.1.6.12,3.1.6.13,3.1.6.14,3.1.6.18,3.1.6.4,3.10.1.1,3.2.-.-,3.2.1.-,3.2.1.103,3.2.1.166,3.2.1.23,3.2.1.31,3.2.1.35,3.2.1.50,3.2.1.52,3.2.1.76	2.3.1.78,3.2.-.-,3.2.1.166,3.2.1.23,3.2.1.50,3.2.1.52	3.2.1.23,3.2.1.52	3.2.1.23,3.2.1.52	2.3.1.78,3.2.-.-,3.2.1.166,3.2.1.50		0.00319	0.00384	http://www.kegg.jp/kegg-bin/show_pathway?map00531/default%3dgreen/2.3.1.78/3.2.-.-/3.2.1.166/3.2.1.50/3.2.1.23%09yellow/3.2.1.52%09yellow
532	Glycosaminoglycan biosynthesis - chondroitin sulfate / dermatan sulfate||Glycan biosynthesis and metabolism	13	0	2	0	0	2	2.4.1.133,2.4.1.134,2.4.1.135,2.4.1.174,2.4.1.175,2.4.1.226,2.4.2.26,2.8.2.-,2.8.2.17,2.8.2.33,2.8.2.35,2.8.2.5,5.1.3.19		2.4.1.134,2.4.1.135			2.4.1.134,2.4.1.135	0.00012	0.00016	http://www.kegg.jp/kegg-bin/show_pathway?map00532/default%3dgreen/2.4.1.134%09red/2.4.1.135%09red
534	Glycosaminoglycan biosynthesis - heparan sulfate / heparin||Glycan biosynthesis and metabolism	13	0	3	0	0	3	2.4.1.133,2.4.1.134,2.4.1.135,2.4.1.223,2.4.1.224,2.4.1.225,2.4.2.26,2.8.2.-,2.8.2.23,2.8.2.29,2.8.2.30,3.1.1.-,5.1.3.17		2.4.1.134,2.4.1.135,2.4.1.223			2.4.1.134,2.4.1.135,2.4.1.223	0	0	http://www.kegg.jp/kegg-bin/show_pathway?map00534/default%3dgreen/2.4.1.134%09red/2.4.1.135%09red/2.4.1.223%09red
550	Peptidoglycan biosynthesis||Glycan biosynthesis and metabolism	21	0	1	0	0	1	1.3.1.98,2.3.2.-,2.3.2.10,2.3.2.16,2.3.2.17,2.3.2.18,2.4.1.-,2.4.1.129,2.4.1.227,2.5.1.7,2.7.1.66,2.7.8.13,3.4.-.-,3.4.16.4,3.6.1.27,6.3.2.10,6.3.2.13,6.3.2.4,6.3.2.7,6.3.2.8,6.3.2.9		2.7.8.13			2.7.8.13	0.01092	0.01149	http://www.kegg.jp/kegg-bin/show_pathway?map00550/default%3dgreen/2.7.8.13%09red
561	Glycerolipid metabolism||Lipid metabolism	38	18	18	16	2	2	1.1.1.156,1.1.1.2,1.1.1.202,1.1.1.21,1.1.1.6,1.1.1.72,1.2.1.3,2.3.1.134,2.3.1.141,2.3.1.15,2.3.1.158,2.3.1.20,2.3.1.22,2.3.1.51,2.4.1.-,2.4.1.184,2.4.1.241,2.4.1.315,2.4.1.336,2.4.1.337,2.4.1.46,2.4.99.5,2.7.1.107,2.7.1.29,2.7.1.30,2.7.1.31,2.7.1.94,2.7.8.20,3.1.1.23,3.1.1.26,3.1.1.3,3.1.1.34,3.1.3.21,3.1.3.4,3.1.3.81,3.13.1.1,3.2.1.22,4.2.1.30	1.1.1.21,1.2.1.3,2.3.1.15,2.3.1.158,2.3.1.20,2.3.1.22,2.3.1.51,2.4.1.-,2.4.1.241,2.4.1.46,2.7.1.107,2.7.1.30,2.7.1.31,3.1.1.23,3.1.1.3,3.1.3.4,3.13.1.1,3.2.1.22	1.1.1.21,1.2.1.3,2.3.1.15,2.3.1.158,2.3.1.20,2.3.1.22,2.3.1.51,2.4.1.184,2.4.1.241,2.7.1.107,2.7.1.30,2.7.1.31,3.1.1.23,3.1.1.26,3.1.1.3,3.1.3.4,3.13.1.1,3.2.1.22	1.1.1.21,1.2.1.3,2.3.1.15,2.3.1.158,2.3.1.20,2.3.1.22,2.3.1.51,2.4.1.241,2.7.1.107,2.7.1.30,2.7.1.31,3.1.1.23,3.1.1.3,3.1.3.4,3.13.1.1,3.2.1.22	2.4.1.-,2.4.1.46	2.4.1.184,3.1.1.26	0	0	http://www.kegg.jp/kegg-bin/show_pathway?map00561/default%3dgreen/2.4.1.-/2.4.1.46/1.1.1.21%09yellow/1.2.1.3%09yellow/2.3.1.15%09yellow/2.3.1.158%09yellow/2.3.1.20%09yellow/2.3.1.22%09yellow/2.3.1.51%09yellow/2.4.1.241%09yellow/2.7.1.107%09yellow/2.7.1.30%09yellow/2.7.1.31%09yellow/3.1.1.23%09yellow/3.1.1.3%09yellow/3.1.3.4%09yellow/3.13.1.1%09yellow/3.2.1.22%09yellow/2.4.1.184%09red/3.1.1.26%09r…
562	Inositol phosphate metabolism||Carbohydrate metabolism	48	21	16	13	8	3	1.1.1.18,1.1.1.369,1.1.1.370,1.1.1.371,1.13.99.1,1.2.1.18,2.1.1.39,2.1.1.40,2.7.1.127,2.7.1.134,2.7.1.137,2.7.1.140,2.7.1.149,2.7.1.150,2.7.1.151,2.7.1.153,2.7.1.154,2.7.1.158,2.7.1.159,2.7.1.64,2.7.1.67,2.7.1.68,2.7.1.92,2.7.7.74,2.7.8.11,2.7.8.34,3.1.3.25,3.1.3.26,3.1.3.36,3.1.3.56,3.1.3.57,3.1.3.62,3.1.3.64,3.1.3.66,3.1.3.67,3.1.3.8,3.1.3.86,3.1.3.95,3.1.4.11,3.1.4.3,3.7.1.22,4.1.2.29,4.2.1.44…	1.13.99.1,1.2.1.18,2.7.1.134,2.7.1.137,2.7.1.140,2.7.1.150,2.7.1.151,2.7.1.159,2.7.1.64,2.7.1.67,2.7.1.68,2.7.8.11,3.1.3.25,3.1.3.36,3.1.3.62,3.1.3.64,3.1.3.67,3.1.3.95,3.1.4.11,3.1.4.3,5.5.1.4	1.1.1.18,1.13.99.1,2.7.1.134,2.7.1.137,2.7.1.150,2.7.1.159,2.7.1.67,2.7.1.68,2.7.8.11,3.1.3.25,3.1.3.36,3.1.3.57,3.1.3.67,3.1.4.11,5.3.1.1,5.5.1.4	1.13.99.1,2.7.1.134,2.7.1.137,2.7.1.150,2.7.1.159,2.7.1.67,2.7.1.68,2.7.8.11,3.1.3.25,3.1.3.36,3.1.3.67,3.1.4.11,5.5.1.4	1.2.1.18,2.7.1.140,2.7.1.151,2.7.1.64,3.1.3.62,3.1.3.64,3.1.3.95,3.1.4.3	1.1.1.18,3.1.3.57,5.3.1.1	0	0	http://www.kegg.jp/kegg-bin/show_pathway?map00562/default%3dgreen/1.2.1.18/2.7.1.140/2.7.1.151/2.7.1.64/3.1.3.62/3.1.3.64/3.1.3.95/3.1.4.3/1.13.99.1%09yellow/2.7.1.134%09yellow/2.7.1.137%09yellow/2.7.1.150%09yellow/2.7.1.159%09yellow/2.7.1.67%09yellow/2.7.1.68%09yellow/2.7.8.11%09yellow/3.1.3.25%09yellow/3.1.3.36%09yellow/3.1.3.67%09yellow/3.1.4.11%09yellow/5.5.1.4%09yellow/1.1.1.18%09red/3.1.3.5…
563	Glycosylphosphatidylinositol(GPI)-anchor biosynthesis||Glycan biosynthesis and metabolism	8	5	0	0	5	0	2.3.-.-,2.4.1.-,2.4.1.198,2.6.-.-,2.7.-.-,3.-.-.-,3.1.4.50,3.5.1.89	2.3.-.-,2.4.1.-,2.6.-.-,2.7.-.-,3.-.-.-			2.3.-.-,2.4.1.-,2.6.-.-,2.7.-.-,3.-.-.-		1	1	http://www.kegg.jp/kegg-bin/show_pathway?map00563/default%3dgreen/2.3.-.-/2.4.1.-/2.6.-.-/2.7.-.-/3.-.-.-
564	Glycerophospholipid metabolism||Lipid metabolism	66	29	20	15	14	5	1.1.1.101,1.1.1.261,1.1.1.8,1.1.1.94,1.1.3.21,1.1.5.3,1.3.1.101,1.3.7.11,2.1.1.103,2.1.1.16,2.1.1.17,2.1.1.71,2.3.1.-,2.3.1.15,2.3.1.23,2.3.1.40,2.3.1.42,2.3.1.43,2.3.1.51,2.3.1.52,2.3.1.6,2.3.1.62,2.5.1.41,2.5.1.42,2.7.1.107,2.7.1.174,2.7.1.32,2.7.1.82,2.7.7.14,2.7.7.15,2.7.7.39,2.7.7.41,2.7.7.67,2.7.8.-,2.7.8.1,2.7.8.11,2.7.8.2,2.7.8.24,2.7.8.29,2.7.8.38,2.7.8.4,2.7.8.41,2.7.8.5,2.7.8.8,3.1.1.-…	1.1.1.8,1.1.5.3,2.1.1.103,2.1.1.16,2.3.1.-,2.3.1.15,2.3.1.23,2.3.1.51,2.7.1.107,2.7.1.32,2.7.1.82,2.7.7.14,2.7.7.15,2.7.7.41,2.7.8.-,2.7.8.1,2.7.8.11,2.7.8.5,3.1.1.-,3.1.1.32,3.1.1.4,3.1.1.5,3.1.3.27,3.1.3.4,3.1.4.-,3.1.4.3,3.1.4.4,3.6.1.16,4.1.1.65	1.1.3.21,1.1.5.3,2.1.1.103,2.3.1.15,2.3.1.43,2.3.1.51,2.7.1.107,2.7.7.14,2.7.7.15,2.7.7.41,2.7.8.11,2.7.8.2,3.1.1.32,3.1.1.4,3.1.1.5,3.1.3.4,3.1.3.75,3.1.4.4,3.1.4.46,4.1.1.65	1.1.5.3,2.1.1.103,2.3.1.15,2.3.1.51,2.7.1.107,2.7.7.14,2.7.7.15,2.7.7.41,2.7.8.11,3.1.1.32,3.1.1.4,3.1.1.5,3.1.3.4,3.1.4.4,4.1.1.65	1.1.1.8,2.1.1.16,2.3.1.-,2.3.1.23,2.7.1.32,2.7.1.82,2.7.8.-,2.7.8.1,2.7.8.5,3.1.1.-,3.1.3.27,3.1.4.-,3.1.4.3,3.6.1.16	1.1.3.21,2.3.1.43,2.7.8.2,3.1.3.75,3.1.4.46	0	0	http://www.kegg.jp/kegg-bin/show_pathway?map00564/default%3dgreen/1.1.1.8/2.1.1.16/2.3.1.-/2.3.1.23/2.7.1.32/2.7.1.82/2.7.8.-/2.7.8.1/2.7.8.5/3.1.1.-/3.1.3.27/3.1.4.-/3.1.4.3/3.6.1.16/1.1.5.3%09yellow/2.1.1.103%09yellow/2.3.1.15%09yellow/2.3.1.51%09yellow/2.7.1.107%09yellow/2.7.7.14%09yellow/2.7.7.15%09yellow/2.7.7.41%09yellow/2.7.8.11%09yellow/3.1.1.32%09yellow/3.1.1.4%09yellow/3.1.1.5%09yellow/…
565	Ether lipid metabolism||Lipid metabolism	28	10	4	3	7	1	1.1.1.101,1.14.99.19,2.3.1.-,2.3.1.105,2.3.1.121,2.3.1.125,2.3.1.25,2.3.1.63,2.3.1.67,2.4.1.45,2.5.1.26,2.6.-.-,2.7.1.93,2.7.8.1,2.7.8.2,2.7.8.22,2.8.2.11,3.1.1.4,3.1.1.47,3.1.3.-,3.1.3.4,3.1.3.59,3.1.4.-,3.1.4.3,3.1.4.39,3.1.4.4,3.3.2.2,3.3.2.5	2.3.1.-,2.3.1.67,2.6.-.-,2.7.8.1,3.1.1.4,3.1.3.-,3.1.3.4,3.1.4.-,3.1.4.3,3.1.4.4	2.7.8.2,3.1.1.4,3.1.3.4,3.1.4.4	3.1.1.4,3.1.3.4,3.1.4.4	2.3.1.-,2.3.1.67,2.6.-.-,2.7.8.1,3.1.3.-,3.1.4.-,3.1.4.3	2.7.8.2	1e-05	2e-05	http://www.kegg.jp/kegg-bin/show_pathway?map00565/default%3dgreen/2.3.1.-/2.3.1.67/2.6.-.-/2.7.8.1/3.1.3.-/3.1.4.-/3.1.4.3/3.1.1.4%09yellow/3.1.3.4%09yellow/3.1.4.4%09yellow/2.7.8.2%09red
590	Arachidonic acid metabolism||Lipid metabolism	31	8	5	2	6	3	1.1.1.184,1.1.1.188,1.1.1.189,1.1.1.196,1.1.1.232,1.11.1.20,1.11.1.9,1.13.11.-,1.13.11.31,1.13.11.33,1.13.11.34,1.13.11.40,1.14.13.-,1.14.13.30,1.14.13.34,1.14.14.1,1.14.15.3,1.14.99.1,2.3.2.-,3.1.1.4,3.3.2.-,3.3.2.10,3.3.2.6,3.3.2.7,3.4.19.14,4.4.1.20,5.3.99.2,5.3.99.3,5.3.99.4,5.3.99.5,5.4.4.-	1.11.1.9,1.13.11.-,1.14.13.-,2.3.2.-,3.1.1.4,3.3.2.6,3.4.19.14,5.3.99.3	1.1.1.184,1.11.1.9,1.14.14.1,3.1.1.4,3.3.2.10	1.11.1.9,3.1.1.4	1.13.11.-,1.14.13.-,2.3.2.-,3.3.2.6,3.4.19.14,5.3.99.3	1.1.1.184,1.14.14.1,3.3.2.10	0	0	http://www.kegg.jp/kegg-bin/show_pathway?map00590/default%3dgreen/1.13.11.-/1.14.13.-/2.3.2.-/3.3.2.6/3.4.19.14/5.3.99.3/1.11.1.9%09yellow/3.1.1.4%09yellow/1.1.1.184%09red/1.14.14.1%09red/3.3.2.10%09red
591	Linoleic acid metabolism||Lipid metabolism	16	5	3	2	3	1	1.1.1.-,1.13.11.12,1.13.11.33,1.13.11.45,1.13.11.58,1.13.11.60,1.13.11.62,1.14.13.-,1.14.14.1,1.14.19.3,1.14.19.39,3.1.1.4,3.3.2.-,5.2.1.5,5.4.4.5,5.4.4.6	1.1.1.-,1.13.11.12,1.13.11.58,1.14.13.-,3.1.1.4	1.13.11.12,1.14.14.1,3.1.1.4	1.13.11.12,3.1.1.4	1.1.1.-,1.13.11.58,1.14.13.-	1.14.14.1	7e-05	0.0001	http://www.kegg.jp/kegg-bin/show_pathway?map00591/default%3dgreen/1.1.1.-/1.13.11.58/1.14.13.-/1.13.11.12%09yellow/3.1.1.4%09yellow/1.14.14.1%09red
592	alpha-Linolenic acid metabolism||Lipid metabolism	18	16	6	6	10	0	1.-.-.-,1.1.1.1,1.13.11.12,1.14.19.-,1.3.1.42,1.3.3.6,2.1.1.141,2.3.1.16,2.3.1.195,3.1.1.32,3.1.1.4,3.1.2.-,4.1.2.-,4.2.1.17,4.2.1.92,5.3.3.-,5.3.99.6,6.2.1.-	1.-.-.-,1.1.1.1,1.13.11.12,1.3.1.42,1.3.3.6,2.1.1.141,2.3.1.16,3.1.1.32,3.1.1.4,3.1.2.-,4.1.2.-,4.2.1.17,4.2.1.92,5.3.3.-,5.3.99.6,6.2.1.-	1.13.11.12,1.3.3.6,2.3.1.16,3.1.1.32,3.1.1.4,4.2.1.17	1.13.11.12,1.3.3.6,2.3.1.16,3.1.1.32,3.1.1.4,4.2.1.17	1.-.-.-,1.1.1.1,1.3.1.42,2.1.1.141,3.1.2.-,4.1.2.-,4.2.1.92,5.3.3.-,5.3.99.6,6.2.1.-		0	0	http://www.kegg.jp/kegg-bin/show_pathway?map00592/default%3dgreen/1.-.-.-/1.1.1.1/1.3.1.42/2.1.1.141/3.1.2.-/4.1.2.-/4.2.1.92/5.3.3.-/5.3.99.6/6.2.1.-/1.13.11.12%09yellow/1.3.3.6%09yellow/2.3.1.16%09yellow/3.1.1.32%09yellow/3.1.1.4%09yellow/4.2.1.17%09yellow
600	Sphingolipid metabolism||Lipid metabolism	32	16	7	5	11	2	1.1.1.102,1.14.-.-,1.14.18.5,2.3.1.24,2.3.1.50,2.4.1.-,2.4.1.23,2.4.1.274,2.4.1.45,2.4.1.47,2.4.1.80,2.7.1.138,2.7.1.91,2.7.8.-,2.7.8.10,2.7.8.27,2.7.8.3,2.8.2.11,3.1.3.-,3.1.3.4,3.1.4.12,3.1.4.41,3.1.6.1,3.1.6.8,3.2.1.18,3.2.1.22,3.2.1.23,3.2.1.45,3.2.1.46,3.5.1.-,3.5.1.23,4.1.2.27	1.1.1.102,1.14.-.-,1.14.18.5,2.3.1.24,2.3.1.50,2.4.1.-,2.7.1.138,2.7.8.-,3.1.3.-,3.1.3.4,3.2.1.22,3.2.1.23,3.2.1.45,3.5.1.-,3.5.1.23,4.1.2.27	1.1.1.102,2.3.1.50,2.4.1.80,3.1.3.4,3.1.4.12,3.2.1.22,3.2.1.23	1.1.1.102,2.3.1.50,3.1.3.4,3.2.1.22,3.2.1.23	1.14.-.-,1.14.18.5,2.3.1.24,2.4.1.-,2.7.1.138,2.7.8.-,3.1.3.-,3.2.1.45,3.5.1.-,3.5.1.23,4.1.2.27	2.4.1.80,3.1.4.12	0	0	http://www.kegg.jp/kegg-bin/show_pathway?map00600/default%3dgreen/1.14.-.-/1.14.18.5/2.3.1.24/2.4.1.-/2.7.1.138/2.7.8.-/3.1.3.-/3.2.1.45/3.5.1.-/3.5.1.23/4.1.2.27/1.1.1.102%09yellow/2.3.1.50%09yellow/3.1.3.4%09yellow/3.2.1.22%09yellow/3.2.1.23%09yellow/2.4.1.80%09red/3.1.4.12%09red
601	Glycosphingolipid biosynthesis - lacto and neolacto series||Glycan biosynthesis and metabolism	18	0	1	0	0	1	2.4.1.-,2.4.1.149,2.4.1.150,2.4.1.152,2.4.1.163,2.4.1.206,2.4.1.275,2.4.1.37,2.4.1.40,2.4.1.65,2.4.1.69,2.4.1.86,2.4.1.87,2.4.99.-,2.4.99.10,2.4.99.4,2.4.99.6,2.4.99.8		2.4.1.69			2.4.1.69	0.01092	0.01149	http://www.kegg.jp/kegg-bin/show_pathway?map00601/default%3dgreen/2.4.1.69%09red
603	Glycosphingolipid biosynthesis - globo series||Glycan biosynthesis and metabolism	14	4	3	2	2	1	2.4.1.-,2.4.1.152,2.4.1.179,2.4.1.228,2.4.1.69,2.4.1.79,2.4.1.88,2.4.99.-,2.4.99.4,2.4.99.8,3.2.1.22,3.2.1.47,3.2.1.49,3.2.1.52	2.4.1.-,2.4.1.228,3.2.1.22,3.2.1.52	2.4.1.69,3.2.1.22,3.2.1.52	3.2.1.22,3.2.1.52	2.4.1.-,2.4.1.228	2.4.1.69	4e-05	6e-05	http://www.kegg.jp/kegg-bin/show_pathway?map00603/default%3dgreen/2.4.1.-/2.4.1.228/3.2.1.22%09yellow/3.2.1.52%09yellow/2.4.1.69%09red
604	Glycosphingolipid biosynthesis - ganglio series||Glycan biosynthesis and metabolism	11	4	2	2	2	0	2.3.1.-,2.4.1.-,2.4.1.62,2.4.1.92,2.4.99.-,2.4.99.4,2.4.99.7,2.4.99.8,2.4.99.9,3.2.1.23,3.2.1.52	2.3.1.-,2.4.1.-,3.2.1.23,3.2.1.52	3.2.1.23,3.2.1.52	3.2.1.23,3.2.1.52	2.3.1.-,2.4.1.-		0.00173	0.00212	http://www.kegg.jp/kegg-bin/show_pathway?map00604/default%3dgreen/2.3.1.-/2.4.1.-/3.2.1.23%09yellow/3.2.1.52%09yellow
620	Pyruvate metabolism||Carbohydrate metabolism	68	21	19	17	4	2	1.1.1.27,1.1.1.28,1.1.1.283,1.1.1.37,1.1.1.38,1.1.1.39,1.1.1.40,1.1.1.78,1.1.1.79,1.1.1.82,1.1.2.3,1.1.2.4,1.1.2.5,1.1.5.4,1.1.99.7,1.13.12.4,1.2.1.-,1.2.1.10,1.2.1.22,1.2.1.23,1.2.1.3,1.2.1.49,1.2.3.3,1.2.3.6,1.2.4.1,1.2.5.1,1.2.5.2,1.2.7.-,1.2.7.1,1.2.7.11,1.2.99.6,1.3.5.4,1.8.1.4,2.3.1.12,2.3.1.54,2.3.1.8,2.3.1.9,2.3.3.13,2.3.3.14,2.3.3.6,2.3.3.9,2.7.1.40,2.7.2.1,2.7.2.12,2.7.9.1,2.7.9.2,2.8.3…	1.1.1.27,1.1.1.37,1.1.1.39,1.1.1.40,1.1.1.79,1.2.1.3,1.2.4.1,1.8.1.4,2.3.1.12,2.3.1.9,2.3.3.13,2.7.1.40,2.7.9.1,3.1.2.6,4.1.1.31,4.1.1.49,4.2.1.130,4.2.1.2,4.4.1.5,6.2.1.1,6.4.1.2	1.1.1.37,1.1.1.38,1.1.1.39,1.1.1.40,1.1.1.79,1.1.1.82,1.2.1.3,1.2.4.1,1.8.1.4,2.3.1.12,2.3.3.13,2.7.1.40,3.1.2.6,4.1.1.31,4.1.1.49,4.2.1.2,4.4.1.5,6.2.1.1,6.4.1.2	1.1.1.37,1.1.1.39,1.1.1.40,1.1.1.79,1.2.1.3,1.2.4.1,1.8.1.4,2.3.1.12,2.3.3.13,2.7.1.40,3.1.2.6,4.1.1.31,4.1.1.49,4.2.1.2,4.4.1.5,6.2.1.1,6.4.1.2	1.1.1.27,2.3.1.9,2.7.9.1,4.2.1.130	1.1.1.38,1.1.1.82	0	0	http://www.kegg.jp/kegg-bin/show_pathway?map00620/default%3dgreen/1.1.1.27/2.3.1.9/2.7.9.1/4.2.1.130/1.1.1.37%09yellow/1.1.1.39%09yellow/1.1.1.40%09yellow/1.1.1.79%09yellow/1.2.1.3%09yellow/1.2.4.1%09yellow/1.8.1.4%09yellow/2.3.1.12%09yellow/2.3.3.13%09yellow/2.7.1.40%09yellow/3.1.2.6%09yellow/4.1.1.31%09yellow/4.1.1.49%09yellow/4.2.1.2%09yellow/4.4.1.5%09yellow/6.2.1.1%09yellow/6.4.1.2%09yellow/…
623	Toluene degradation||Xenobiotics biodegradation and metabolism	30	0	2	0	0	2	1.1.1.257,1.1.1.35,1.1.1.90,1.1.1.97,1.13.11.-,1.13.11.1,1.14.12.-,1.14.12.11,1.14.12.8,1.14.13.-,1.14.13.7,1.17.99.1,1.2.1.28,1.2.1.62,1.2.1.64,1.2.1.7,1.3.1.-,1.3.1.19,1.3.1.32,1.3.8.3,2.3.1.-,2.8.3.15,3.1.1.-,3.1.1.45,4.1.99.11,4.2.1.-,5.4.99.14,5.5.1.-,5.5.1.1,5.5.1.7		1.1.1.35,3.1.1.45			1.1.1.35,3.1.1.45	0.00012	0.00016	http://www.kegg.jp/kegg-bin/show_pathway?map00623/default%3dgreen/1.1.1.35%09red/3.1.1.45%09red
625	Chloroalkane and chloroalkene degradation||Xenobiotics biodegradation and metabolism	24	0	3	0	0	3	1.1.-.-,1.1.1.-,1.1.1.1,1.1.2.7,1.1.2.8,1.13.12.-,1.14.-.-,1.14.12.11,1.14.13.-,1.14.13.69,1.18.6.1,1.2.1.3,1.2.1.46,1.2.98.1,1.97.1.-,1.97.1.8,3.3.2.10,3.8.1.-,3.8.1.2,3.8.1.3,3.8.1.5,4.1.1.-,4.2.1.112,4.5.1.3		1.2.1.3,3.3.2.10,3.8.1.5			1.2.1.3,3.3.2.10,3.8.1.5	0	0	http://www.kegg.jp/kegg-bin/show_pathway?map00625/default%3dgreen/1.2.1.3%09red/3.3.2.10%09red/3.8.1.5%09red
627	Aminobenzoate degradation||Xenobiotics biodegradation and metabolism	66	0	6	0	0	6	1.1.-.-,1.1.1.312,1.1.3.19,1.1.3.38,1.1.99.31,1.13.11.-,1.13.11.57,1.13.11.74,1.13.11.8,1.14.-.-,1.14.12.-,1.14.12.1,1.14.12.23,1.14.13.-,1.14.13.12,1.14.13.167,1.14.13.27,1.14.13.29,1.14.13.35,1.14.13.40,1.14.13.7,1.14.13.82,1.14.14.1,1.14.16.6,1.2.1.28,1.2.1.64,1.2.1.67,1.2.1.7,1.3.1.57,1.3.7.9,1.4.-.-,1.6.5.6,1.6.5.7,1.7.1.-,1.97.1.2,2.1.1.-,2.3.1.-,2.7.9.-,2.8.3.8,3.1.1.57,3.1.1.92,3.1.3.1,3.…		1.14.13.82,1.14.14.1,3.1.3.2,3.1.3.41,3.5.1.4,4.2.1.17			1.14.13.82,1.14.14.1,3.1.3.2,3.1.3.41,3.5.1.4,4.2.1.17	0	0	http://www.kegg.jp/kegg-bin/show_pathway?map00627/default%3dgreen/1.14.13.82%09red/1.14.14.1%09red/3.1.3.2%09red/3.1.3.41%09red/3.5.1.4%09red/4.2.1.17%09red
630	Glyoxylate and dicarboxylate metabolism||Carbohydrate metabolism	72	14	21	11	3	10	1.1.1.26,1.1.1.29,1.1.1.36,1.1.1.37,1.1.1.60,1.1.1.77,1.1.1.79,1.1.1.81,1.1.1.92,1.1.1.93,1.1.3.15,1.1.99.14,1.11.1.6,1.2.1.17,1.2.1.2,1.2.1.21,1.2.2.1,1.2.3.4,1.2.3.5,1.3.1.7,1.3.1.85,1.3.8.12,1.4.7.1,2.1.2.1,2.2.1.5,2.3.1.9,2.3.3.1,2.3.3.12,2.3.3.7,2.3.3.9,2.6.1.4,2.6.1.45,2.7.1.31,2.7.2.6,2.8.3.-,2.8.3.2,3.1.2.10,3.1.2.30,3.1.3.18,3.3.2.4,3.5.1.10,3.5.1.31,3.5.1.49,3.5.1.56,3.5.1.68,3.5.1.8,3.…	1.1.1.37,1.1.1.79,1.4.7.1,2.1.2.1,2.3.1.9,2.3.3.1,2.6.1.4,2.6.1.45,2.7.1.31,3.1.3.18,3.5.1.10,4.1.1.39,4.2.1.3,6.3.1.2	1.1.1.26,1.1.1.29,1.1.1.37,1.1.1.60,1.1.1.79,1.1.1.81,1.11.1.6,1.2.1.2,1.2.3.4,2.1.2.1,2.3.3.1,2.6.1.4,2.6.1.45,2.7.1.31,3.1.3.18,3.5.1.49,4.1.1.39,4.1.1.8,4.2.1.3,6.2.1.8,6.3.1.2	1.1.1.37,1.1.1.79,2.1.2.1,2.3.3.1,2.6.1.4,2.6.1.45,2.7.1.31,3.1.3.18,4.1.1.39,4.2.1.3,6.3.1.2	1.4.7.1,2.3.1.9,3.5.1.10	1.1.1.26,1.1.1.29,1.1.1.60,1.1.1.81,1.11.1.6,1.2.1.2,1.2.3.4,3.5.1.49,4.1.1.8,6.2.1.8	0	0	http://www.kegg.jp/kegg-bin/show_pathway?map00630/default%3dgreen/1.4.7.1/2.3.1.9/3.5.1.10/1.1.1.37%09yellow/1.1.1.79%09yellow/2.1.2.1%09yellow/2.3.3.1%09yellow/2.6.1.4%09yellow/2.6.1.45%09yellow/2.7.1.31%09yellow/3.1.3.18%09yellow/4.1.1.39%09yellow/4.2.1.3%09yellow/6.3.1.2%09yellow/1.1.1.26%09red/1.1.1.29%09red/1.1.1.60%09red/1.1.1.81%09red/1.11.1.6%09red/1.2.1.2%09red/1.2.3.4%09red/3.5.1.49%09r…
640	Propanoate metabolism||Carbohydrate metabolism	56	15	9	8	7	1	1.1.1.-,1.1.1.202,1.1.1.27,1.1.1.283,1.1.1.59,1.1.1.6,1.1.1.77,1.1.1.80,1.14.13.-,1.2.1.-,1.2.1.18,1.2.1.27,1.2.1.75,1.2.1.87,1.2.4.4,1.2.7.1,1.3.1.-,1.3.8.7,1.8.1.4,2.1.3.1,2.3.1.168,2.3.1.222,2.3.1.54,2.3.1.8,2.3.1.9,2.3.3.5,2.6.1.18,2.6.1.19,2.7.2.1,2.7.2.15,2.8.3.1,2.8.3.8,3.1.1.-,3.1.2.17,3.1.2.4,4.1.1.4,4.1.1.41,4.1.1.9,4.1.3.30,4.2.1.17,4.2.1.27,4.2.1.28,4.2.1.54,4.2.1.79,4.2.1.99,4.2.3.3,…	1.1.1.-,1.1.1.27,1.14.13.-,1.2.1.18,1.2.1.27,1.2.4.4,1.8.1.4,2.3.1.9,3.1.1.-,3.1.2.4,4.2.1.17,6.2.1.1,6.2.1.4,6.2.1.5,6.4.1.2	1.2.1.27,1.2.4.4,1.8.1.4,4.1.1.9,4.2.1.17,6.2.1.1,6.2.1.4,6.2.1.5,6.4.1.2	1.2.1.27,1.2.4.4,1.8.1.4,4.2.1.17,6.2.1.1,6.2.1.4,6.2.1.5,6.4.1.2	1.1.1.-,1.1.1.27,1.14.13.-,1.2.1.18,2.3.1.9,3.1.1.-,3.1.2.4	4.1.1.9	0	0	http://www.kegg.jp/kegg-bin/show_pathway?map00640/default%3dgreen/1.1.1.-/1.1.1.27/1.14.13.-/1.2.1.18/2.3.1.9/3.1.1.-/3.1.2.4/1.2.1.27%09yellow/1.2.4.4%09yellow/1.8.1.4%09yellow/4.2.1.17%09yellow/6.2.1.1%09yellow/6.2.1.4%09yellow/6.2.1.5%09yellow/6.4.1.2%09yellow/4.1.1.9%09red
642	Ethylbenzene degradation||Xenobiotics biodegradation and metabolism	10	0	1	0	0	1	1.1.1.311,1.14.12.-,1.14.12.12,1.17.99.2,1.3.1.66,2.3.1.-,2.3.1.16,3.7.1.-,6.2.1.-,6.4.1.8		2.3.1.16			2.3.1.16	0.01092	0.01149	http://www.kegg.jp/kegg-bin/show_pathway?map00642/default%3dgreen/2.3.1.16%09red
643	Styrene degradation||Xenobiotics biodegradation and metabolism	20	0	2	0	0	2	1.13.11.2,1.13.11.5,1.14.12.-,1.14.13.-,1.14.13.63,1.14.14.11,1.2.1.39,1.3.1.19,2.8.3.1,2.8.3.12,3.5.1.4,3.5.5.1,3.5.5.7,3.7.1.2,3.7.1.9,4.2.1.54,4.2.1.84,4.99.1.7,5.2.1.2,5.3.99.7		3.5.1.4,3.7.1.2			3.5.1.4,3.7.1.2	0.00012	0.00016	http://www.kegg.jp/kegg-bin/show_pathway?map00643/default%3dgreen/3.5.1.4%09red/3.7.1.2%09red
650	Butanoate metabolism||Carbohydrate metabolism	58	12	13	8	4	5	1.1.1.-,1.1.1.157,1.1.1.30,1.1.1.303,1.1.1.304,1.1.1.35,1.1.1.36,1.1.1.4,1.1.1.61,1.1.1.76,1.1.1.83,1.1.99.2,1.2.1.10,1.2.1.16,1.2.1.24,1.2.1.57,1.2.1.76,1.2.1.79,1.2.7.1,1.2.7.11,1.3.1.44,1.3.1.86,1.3.5.1,1.3.5.4,1.3.8.1,2.2.1.6,2.3.1.-,2.3.1.19,2.3.1.54,2.3.1.9,2.3.3.10,2.6.1.19,2.6.1.96,2.7.2.7,2.8.3.-,2.8.3.12,2.8.3.18,2.8.3.5,2.8.3.8,3.1.1.22,3.1.1.75,3.1.2.11,4.1.1.15,4.1.1.5,4.1.1.70,4.1.3…	1.1.1.-,1.1.1.157,1.1.1.35,1.3.5.1,2.2.1.6,2.3.1.-,2.3.1.9,2.3.3.10,2.6.1.96,4.1.1.15,4.1.3.4,4.2.1.17	1.1.1.157,1.1.1.30,1.1.1.35,1.2.1.16,1.2.1.24,1.3.5.1,2.2.1.6,2.3.3.10,4.1.1.15,4.1.3.4,4.2.1.17,5.1.2.3,6.2.1.2	1.1.1.157,1.1.1.35,1.3.5.1,2.2.1.6,2.3.3.10,4.1.1.15,4.1.3.4,4.2.1.17	1.1.1.-,2.3.1.-,2.3.1.9,2.6.1.96	1.1.1.30,1.2.1.16,1.2.1.24,5.1.2.3,6.2.1.2	0	0	http://www.kegg.jp/kegg-bin/show_pathway?map00650/default%3dgreen/1.1.1.-/2.3.1.-/2.3.1.9/2.6.1.96/1.1.1.157%09yellow/1.1.1.35%09yellow/1.3.5.1%09yellow/2.2.1.6%09yellow/2.3.3.10%09yellow/4.1.1.15%09yellow/4.1.3.4%09yellow/4.2.1.17%09yellow/1.1.1.30%09red/1.2.1.16%09red/1.2.1.24%09red/5.1.2.3%09red/6.2.1.2%09red
660	C5-Branched dibasic acid metabolism||Carbohydrate metabolism	22	4	3	3	1	0	1.1.1.85,2.2.1.6,2.3.1.182,2.3.3.11,2.8.3.-,2.8.3.11,2.8.3.22,3.5.1.67,4.1.1.5,4.1.1.6,4.1.3.17,4.1.3.22,4.1.3.24,4.1.3.25,4.2.1.148,4.2.1.34,4.2.1.35,4.2.1.56,4.3.1.2,5.4.99.1,6.2.1.5,6.3.1.7	1.1.1.85,2.2.1.6,4.2.1.35,6.2.1.5	1.1.1.85,2.2.1.6,6.2.1.5	1.1.1.85,2.2.1.6,6.2.1.5	4.2.1.35		4e-05	6e-05	http://www.kegg.jp/kegg-bin/show_pathway?map00660/default%3dgreen/4.2.1.35/1.1.1.85%09yellow/2.2.1.6%09yellow/6.2.1.5%09yellow
670	One carbon pool by folate||Metabolism of cofactors and vitamins	24	8	8	3	5	5	1.5.1.15,1.5.1.20,1.5.1.3,1.5.1.5,1.5.1.6,1.5.7.1,2.1.1.13,2.1.1.148,2.1.1.19,2.1.1.45,2.1.2.1,2.1.2.10,2.1.2.2,2.1.2.3,2.1.2.4,2.1.2.5,2.1.2.7,2.1.2.8,2.1.2.9,3.5.1.10,3.5.4.9,4.3.1.4,6.3.3.2,6.3.4.3	1.5.1.3,2.1.1.45,2.1.2.1,2.1.2.10,2.1.2.2,2.1.2.3,3.5.1.10,6.3.4.3	1.5.1.20,1.5.1.5,2.1.1.13,2.1.2.1,2.1.2.10,2.1.2.9,6.3.3.2,6.3.4.3	2.1.2.1,2.1.2.10,6.3.4.3	1.5.1.3,2.1.1.45,2.1.2.2,2.1.2.3,3.5.1.10	1.5.1.20,1.5.1.5,2.1.1.13,2.1.2.9,6.3.3.2	0	0	http://www.kegg.jp/kegg-bin/show_pathway?map00670/default%3dgreen/1.5.1.3/2.1.1.45/2.1.2.2/2.1.2.3/3.5.1.10/2.1.2.1%09yellow/2.1.2.10%09yellow/6.3.4.3%09yellow/1.5.1.20%09red/1.5.1.5%09red/2.1.1.13%09red/2.1.2.9%09red/6.3.3.2%09red
680	Methane metabolism||Energy metabolism	87	0	14	0	0	14	1.1.1.-,1.1.1.244,1.1.1.284,1.1.1.29,1.1.1.337,1.1.1.37,1.1.1.95,1.1.2.7,1.1.3.13,1.12.98.1,1.12.98.2,1.14.13.148,1.14.13.25,1.14.18.3,1.2.1.2,1.2.1.43,1.2.1.46,1.2.7.1,1.2.7.4,1.2.98.1,1.2.99.2,1.2.99.5,1.4.9.1,1.5.1.-,1.5.8.1,1.5.8.2,1.5.98.1,1.5.98.2,1.5.99.5,1.6.6.9,1.8.98.1,2.1.1.21,2.1.1.246,2.1.1.247,2.1.1.248,2.1.1.249,2.1.1.250,2.1.1.86,2.1.1.90,2.1.2.1,2.2.1.3,2.3.1.-,2.3.1.101,2.3.1.8,…		1.1.1.29,1.1.1.37,1.1.1.95,1.12.98.1,1.2.1.2,2.1.2.1,2.6.1.45,2.7.1.11,3.1.2.12,3.1.3.11,4.1.1.31,4.1.2.13,4.2.1.11,6.2.1.1			1.1.1.29,1.1.1.37,1.1.1.95,1.12.98.1,1.2.1.2,2.1.2.1,2.6.1.45,2.7.1.11,3.1.2.12,3.1.3.11,4.1.1.31,4.1.2.13,4.2.1.11,6.2.1.1	0	0	http://www.kegg.jp/kegg-bin/show_pathway?map00680/default%3dgreen/1.1.1.29%09red/1.1.1.37%09red/1.1.1.95%09red/1.12.98.1%09red/1.2.1.2%09red/2.1.2.1%09red/2.6.1.45%09red/2.7.1.11%09red/3.1.2.12%09red/3.1.3.11%09red/4.1.1.31%09red/4.1.2.13%09red/4.2.1.11%09red/6.2.1.1%09red
710	Carbon fixation in photosynthetic organisms||Energy metabolism	25	18	20	17	1	3	1.1.1.37,1.1.1.39,1.1.1.40,1.1.1.82,1.2.1.12,1.2.1.13,1.2.1.59,2.2.1.1,2.6.1.1,2.6.1.2,2.7.1.14,2.7.1.19,2.7.2.3,2.7.9.1,3.1.3.11,3.1.3.37,4.1.1.31,4.1.1.39,4.1.1.49,4.1.2.13,4.1.2.22,4.1.2.9,5.1.3.1,5.3.1.1,5.3.1.6	1.1.1.37,1.1.1.39,1.1.1.40,1.2.1.12,1.2.1.13,2.2.1.1,2.6.1.1,2.6.1.2,2.7.1.19,2.7.2.3,2.7.9.1,3.1.3.11,3.1.3.37,4.1.1.31,4.1.1.39,4.1.1.49,4.1.2.13,5.3.1.6	1.1.1.37,1.1.1.39,1.1.1.40,1.1.1.82,1.2.1.12,1.2.1.13,2.2.1.1,2.6.1.1,2.6.1.2,2.7.1.19,2.7.2.3,3.1.3.11,3.1.3.37,4.1.1.31,4.1.1.39,4.1.1.49,4.1.2.13,5.1.3.1,5.3.1.1,5.3.1.6	1.1.1.37,1.1.1.39,1.1.1.40,1.2.1.12,1.2.1.13,2.2.1.1,2.6.1.1,2.6.1.2,2.7.1.19,2.7.2.3,3.1.3.11,3.1.3.37,4.1.1.31,4.1.1.39,4.1.1.49,4.1.2.13,5.3.1.6	2.7.9.1	1.1.1.82,5.1.3.1,5.3.1.1	0	0	http://www.kegg.jp/kegg-bin/show_pathway?map00710/default%3dgreen/2.7.9.1/1.1.1.37%09yellow/1.1.1.39%09yellow/1.1.1.40%09yellow/1.2.1.12%09yellow/1.2.1.13%09yellow/2.2.1.1%09yellow/2.6.1.1%09yellow/2.6.1.2%09yellow/2.7.1.19%09yellow/2.7.2.3%09yellow/3.1.3.11%09yellow/3.1.3.37%09yellow/4.1.1.31%09yellow/4.1.1.39%09yellow/4.1.1.49%09yellow/4.1.2.13%09yellow/5.3.1.6%09yellow/1.1.1.82%09red/5.1.3.1%0…
720	Carbon fixation pathways in prokaryotes||Energy metabolism	54	0	15	0	0	15	1.1.1.-,1.1.1.298,1.1.1.35,1.1.1.37,1.1.1.42,1.2.1.43,1.2.1.75,1.2.1.76,1.2.7.-,1.2.7.1,1.2.7.3,1.2.7.4,1.2.99.2,1.3.1.6,1.3.1.84,1.3.4.1,1.3.5.1,1.3.5.4,1.5.1.20,1.5.1.5,2.1.1.258,2.3.1.169,2.3.1.8,2.3.1.9,2.3.3.8,2.7.2.1,2.7.9.1,2.7.9.2,2.8.3.22,3.5.4.9,4.1.1.31,4.1.3.24,4.1.3.25,4.1.3.34,4.2.1.116,4.2.1.120,4.2.1.148,4.2.1.153,4.2.1.17,4.2.1.2,4.2.1.3,5.1.99.1,5.4.1.3,5.4.99.2,6.2.1.-,6.2.1.1,…		1.1.1.35,1.1.1.37,1.1.1.42,1.3.5.1,1.5.1.20,1.5.1.5,2.3.3.8,4.1.1.31,4.2.1.17,4.2.1.2,4.2.1.3,6.2.1.1,6.2.1.5,6.3.4.3,6.4.1.2			1.1.1.35,1.1.1.37,1.1.1.42,1.3.5.1,1.5.1.20,1.5.1.5,2.3.3.8,4.1.1.31,4.2.1.17,4.2.1.2,4.2.1.3,6.2.1.1,6.2.1.5,6.3.4.3,6.4.1.2	0	0	http://www.kegg.jp/kegg-bin/show_pathway?map00720/default%3dgreen/1.1.1.35%09red/1.1.1.37%09red/1.1.1.42%09red/1.3.5.1%09red/1.5.1.20%09red/1.5.1.5%09red/2.3.3.8%09red/4.1.1.31%09red/4.2.1.17%09red/4.2.1.2%09red/4.2.1.3%09red/6.2.1.1%09red/6.2.1.5%09red/6.3.4.3%09red/6.4.1.2%09red
730	Thiamine metabolism||Metabolism of cofactors and vitamins	21	8	4	4	4	0	1.1.3.23,1.4.3.19,2.2.1.7,2.5.1.2,2.5.1.3,2.7.1.49,2.7.1.50,2.7.1.89,2.7.4.16,2.7.4.7,2.7.6.2,2.7.7.73,2.8.1.10,2.8.1.7,3.1.3.-,3.5.99.2,3.6.1.15,3.6.1.28,4.1.99.17,4.1.99.19,5.3.99.10	2.2.1.7,2.5.1.3,2.7.1.49,2.7.4.7,2.7.6.2,2.8.1.7,3.1.3.-,3.6.1.15	2.2.1.7,2.5.1.3,2.8.1.7,3.6.1.15	2.2.1.7,2.5.1.3,2.8.1.7,3.6.1.15	2.7.1.49,2.7.4.7,2.7.6.2,3.1.3.-		1e-05	2e-05	http://www.kegg.jp/kegg-bin/show_pathway?map00730/default%3dgreen/2.7.1.49/2.7.4.7/2.7.6.2/3.1.3.-/2.2.1.7%09yellow/2.5.1.3%09yellow/2.8.1.7%09yellow/3.6.1.15%09yellow
740	Riboflavin metabolism||Metabolism of cofactors and vitamins	24	8	4	3	5	1	1.1.1.193,1.1.1.302,1.13.11.79,1.14.18.1,1.5.1.30,1.5.1.37,1.5.1.38,1.5.1.39,1.5.1.41,1.5.1.42,2.5.1.78,2.5.1.9,2.7.1.161,2.7.1.26,2.7.1.42,2.7.7.2,3.1.3.-,3.5.1.102,3.5.4.25,3.5.4.26,3.5.4.29,3.5.99.1,3.6.1.18,4.1.99.12	1.1.1.193,2.5.1.9,2.7.1.26,3.1.3.-,3.5.4.25,3.5.4.26,3.6.1.18,4.1.99.12	2.5.1.9,2.7.7.2,3.5.4.25,4.1.99.12	2.5.1.9,3.5.4.25,4.1.99.12	1.1.1.193,2.7.1.26,3.1.3.-,3.5.4.26,3.6.1.18	2.7.7.2	1e-05	2e-05	http://www.kegg.jp/kegg-bin/show_pathway?map00740/default%3dgreen/1.1.1.193/2.7.1.26/3.1.3.-/3.5.4.26/3.6.1.18/2.5.1.9%09yellow/3.5.4.25%09yellow/4.1.99.12%09yellow/2.7.7.2%09red
750	Vitamin B6 metabolism||Metabolism of cofactors and vitamins	26	8	4	3	5	1	1.1.1.-,1.1.1.107,1.1.1.262,1.1.1.290,1.1.1.65,1.1.3.12,1.1.99.9,1.14.12.4,1.14.12.5,1.2.1.72,1.2.3.1,1.2.3.8,1.4.3.5,2.6.1.30,2.6.1.31,2.6.1.52,2.6.1.54,2.6.99.2,2.7.1.35,3.1.1.27,3.1.3.74,3.5.1.29,3.5.1.66,4.1.1.51,4.2.3.1,4.3.3.6	1.1.1.-,1.1.1.65,1.4.3.5,2.6.1.52,2.7.1.35,3.1.3.74,4.2.3.1,4.3.3.6	1.1.1.107,1.4.3.5,2.7.1.35,4.2.3.1	1.4.3.5,2.7.1.35,4.2.3.1	1.1.1.-,1.1.1.65,2.6.1.52,3.1.3.74,4.3.3.6	1.1.1.107	1e-05	2e-05	http://www.kegg.jp/kegg-bin/show_pathway?map00750/default%3dgreen/1.1.1.-/1.1.1.65/2.6.1.52/3.1.3.74/4.3.3.6/1.4.3.5%09yellow/2.7.1.35%09yellow/4.2.3.1%09yellow/1.1.1.107%09red
760	Nicotinate and nicotinamide metabolism||Metabolism of cofactors and vitamins	56	10	6	3	7	3	1.1.1.291,1.1.1.328,1.13.11.9,1.14.13.10,1.14.13.114,1.14.13.163,1.17.1.5,1.17.2.1,1.17.3.3,1.2.3.1,1.3.7.1,1.4.1.21,1.4.3.16,1.5.3.19,1.5.3.21,1.5.3.5,1.5.3.6,1.5.99.14,1.5.99.4,1.6.1.1,1.6.1.2,2.1.1.1,2.1.1.7,2.4.2.1,2.4.2.12,2.4.2.19,2.4.99.20,2.7.1.173,2.7.1.22,2.7.1.23,2.7.7.1,2.7.7.18,3.1.3.-,3.1.3.5,3.2.2.1,3.2.2.14,3.2.2.3,3.2.2.5,3.2.2.6,3.5.1.-,3.5.1.106,3.5.1.107,3.5.1.19,3.5.1.42,3.5.…	1.4.3.16,2.7.1.23,2.7.7.1,2.7.7.18,3.1.3.-,3.1.3.5,3.2.2.3,3.5.1.-,3.6.1.22,6.3.4.21	2.4.2.19,2.7.1.23,3.1.3.5,3.2.2.3,3.5.1.19,6.3.5.1	2.7.1.23,3.1.3.5,3.2.2.3	1.4.3.16,2.7.7.1,2.7.7.18,3.1.3.-,3.5.1.-,3.6.1.22,6.3.4.21	2.4.2.19,3.5.1.19,6.3.5.1	0	0	http://www.kegg.jp/kegg-bin/show_pathway?map00760/default%3dgreen/1.4.3.16/2.7.7.1/2.7.7.18/3.1.3.-/3.5.1.-/3.6.1.22/6.3.4.21/2.7.1.23%09yellow/3.1.3.5%09yellow/3.2.2.3%09yellow/2.4.2.19%09red/3.5.1.19%09red/6.3.5.1%09red
770	Pantothenate and CoA biosynthesis||Metabolism of cofactors and vitamins	31	14	9	9	5	0	1.1.1.106,1.1.1.169,1.1.1.84,1.1.1.86,1.2.1.33,1.3.1.1,1.3.1.2,2.1.2.11,2.2.1.6,2.6.1.42,2.6.1.6,2.7.1.169,2.7.1.24,2.7.1.33,2.7.1.34,2.7.7.3,2.7.8.-,2.7.8.7,3.1.4.14,3.5.1.22,3.5.1.6,3.5.1.92,3.5.2.2,3.6.1.9,4.1.1.11,4.1.1.30,4.1.1.36,4.2.1.9,6.3.2.1,6.3.2.36,6.3.2.5	1.1.1.86,1.3.1.2,2.2.1.6,2.6.1.42,2.7.1.24,2.7.1.33,2.7.7.3,2.7.8.-,3.5.1.6,3.5.2.2,4.1.1.36,4.2.1.9,6.3.2.1,6.3.2.5	1.1.1.86,1.3.1.2,2.2.1.6,2.6.1.42,2.7.1.33,3.5.1.6,3.5.2.2,4.2.1.9,6.3.2.5	1.1.1.86,1.3.1.2,2.2.1.6,2.6.1.42,2.7.1.33,3.5.1.6,3.5.2.2,4.2.1.9,6.3.2.5	2.7.1.24,2.7.7.3,2.7.8.-,4.1.1.36,6.3.2.1		0	0	http://www.kegg.jp/kegg-bin/show_pathway?map00770/default%3dgreen/2.7.1.24/2.7.7.3/2.7.8.-/4.1.1.36/6.3.2.1/1.1.1.86%09yellow/1.3.1.2%09yellow/2.2.1.6%09yellow/2.6.1.42%09yellow/2.7.1.33%09yellow/3.5.1.6%09yellow/3.5.2.2%09yellow/4.2.1.9%09yellow/6.3.2.5%09yellow
780	Biotin metabolism||Metabolism of cofactors and vitamins	22	14	2	1	13	1	1.-.-.-,1.1.1.100,1.14.15.12,1.3.1.10,2.1.1.197,2.3.1.179,2.3.1.41,2.3.1.47,2.6.1.105,2.6.1.62,2.8.1.6,3.1.1.85,3.4.-.-,3.5.1.12,4.2.1.59,6.2.1.11,6.2.1.14,6.3.3.3,6.3.4.10,6.3.4.11,6.3.4.15,6.3.4.9	1.-.-.-,1.1.1.100,1.3.1.10,2.3.1.179,2.3.1.47,2.6.1.62,2.8.1.6,3.4.-.-,4.2.1.59,6.3.3.3,6.3.4.10,6.3.4.11,6.3.4.15,6.3.4.9	1.1.1.100,2.3.1.41	1.1.1.100	1.-.-.-,1.3.1.10,2.3.1.179,2.3.1.47,2.6.1.62,2.8.1.6,3.4.-.-,4.2.1.59,6.3.3.3,6.3.4.10,6.3.4.11,6.3.4.15,6.3.4.9	2.3.1.41	0.0129	0.01347	http://www.kegg.jp/kegg-bin/show_pathway?map00780/default%3dgreen/1.-.-.-/1.3.1.10/2.3.1.179/2.3.1.47/2.6.1.62/2.8.1.6/3.4.-.-/4.2.1.59/6.3.3.3/6.3.4.10/6.3.4.11/6.3.4.15/6.3.4.9/1.1.1.100%09yellow/2.3.1.41%09red
785	Lipoic acid metabolism||Metabolism of cofactors and vitamins	3	0	2	0	0	2	2.3.1.181,2.7.7.63,2.8.1.8		2.3.1.181,2.8.1.8			2.3.1.181,2.8.1.8	0.00012	0.00016	http://www.kegg.jp/kegg-bin/show_pathway?map00785/default%3dgreen/2.3.1.181%09red/2.8.1.8%09red
790	Folate biosynthesis||Metabolism of cofactors and vitamins	26	12	3	3	9	0	1.1.1.153,1.1.1.220,1.5.1.3,1.5.1.34,1.5.1.47,1.5.4.1,1.5.99.15,1.7.1.13,2.5.1.15,2.6.1.85,2.7.6.3,2.8.1.12,3.1.3.1,3.4.19.9,3.5.4.16,3.6.1.-,4.1.2.25,4.1.2.50,4.1.3.38,4.1.99.18,4.2.3.12,4.3.99.3,6.3.2.12,6.3.2.17,6.3.2.33,6.3.4.20	1.5.1.3,2.5.1.15,2.6.1.85,2.7.6.3,2.8.1.12,3.1.3.1,3.4.19.9,3.5.4.16,3.6.1.-,4.1.2.25,4.1.99.18,6.3.2.17	3.4.19.9,4.1.2.25,6.3.2.17	3.4.19.9,4.1.2.25,6.3.2.17	1.5.1.3,2.5.1.15,2.6.1.85,2.7.6.3,2.8.1.12,3.1.3.1,3.5.4.16,3.6.1.-,4.1.99.18		0.00053	0.00067	http://www.kegg.jp/kegg-bin/show_pathway?map00790/default%3dgreen/1.5.1.3/2.5.1.15/2.6.1.85/2.7.6.3/2.8.1.12/3.1.3.1/3.5.4.16/3.6.1.-/4.1.99.18/3.4.19.9%09yellow/4.1.2.25%09yellow/6.3.2.17%09yellow
830	Retinol metabolism||Metabolism of cofactors and vitamins	17	0	3	0	0	3	1.1.-.-,1.1.1.-,1.1.1.1,1.1.1.105,1.13.11.63,1.14.13.-,1.14.14.1,1.14.15.3,1.2.1.36,1.2.3.1,1.3.99.23,2.3.1.135,2.3.1.76,2.4.1.17,3.1.1.-,3.1.1.63,3.1.1.64		1.14.14.1,1.2.1.36,1.3.99.23			1.14.14.1,1.2.1.36,1.3.99.23	0	0	http://www.kegg.jp/kegg-bin/show_pathway?map00830/default%3dgreen/1.14.14.1%09red/1.2.1.36%09red/1.3.99.23%09red
860	Porphyrin and chlorophyll metabolism||Metabolism of cofactors and vitamins	85	25	23	18	7	5	1.-.-.-,1.1.1.294,1.14.12.20,1.14.13.122,1.14.13.81,1.14.13.83,1.14.14.18,1.16.1.2,1.16.1.3,1.16.1.4,1.16.1.5,1.16.1.6,1.16.3.1,1.16.8.1,1.17.7.2,1.2.1.70,1.3.1.106,1.3.1.24,1.3.1.33,1.3.1.54,1.3.1.75,1.3.1.76,1.3.1.80,1.3.3.3,1.3.3.4,1.3.3.5,1.3.5.3,1.3.7.2,1.3.7.3,1.3.7.4,1.3.7.5,1.3.7.7,1.3.99.22,1.3.99.35,2.1.1.-,2.1.1.107,2.1.1.11,2.1.1.130,2.1.1.131,2.1.1.132,2.1.1.133,2.1.1.151,2.1.1.152,2…	1.-.-.-,1.1.1.294,1.14.12.20,1.14.13.122,1.14.13.81,1.16.3.1,1.2.1.70,1.3.1.75,1.3.1.80,1.3.3.3,1.3.3.4,1.3.7.4,2.1.1.-,2.1.1.11,2.5.1.-,2.5.1.61,2.5.1.62,3.1.1.14,4.1.1.37,4.2.1.24,4.2.1.75,4.99.1.1,5.4.3.8,6.1.1.17,6.6.1.1	1.1.1.294,1.14.13.122,1.14.13.81,1.16.3.1,1.2.1.70,1.3.1.33,1.3.1.75,1.3.1.76,1.3.3.3,1.3.3.4,1.3.3.5,2.1.1.107,2.1.1.11,2.5.1.61,2.5.1.62,3.1.1.14,4.1.1.37,4.2.1.24,4.99.1.1,5.4.3.8,6.1.1.17,6.6.1.1,6.6.1.2	1.1.1.294,1.14.13.122,1.14.13.81,1.16.3.1,1.2.1.70,1.3.1.75,1.3.3.3,1.3.3.4,2.1.1.11,2.5.1.61,2.5.1.62,3.1.1.14,4.1.1.37,4.2.1.24,4.99.1.1,5.4.3.8,6.1.1.17,6.6.1.1	1.-.-.-,1.14.12.20,1.3.1.80,1.3.7.4,2.1.1.-,2.5.1.-,4.2.1.75	1.3.1.33,1.3.1.76,1.3.3.5,2.1.1.107,6.6.1.2	0	0	http://www.kegg.jp/kegg-bin/show_pathway?map00860/default%3dgreen/1.-.-.-/1.14.12.20/1.3.1.80/1.3.7.4/2.1.1.-/2.5.1.-/4.2.1.75/1.1.1.294%09yellow/1.14.13.122%09yellow/1.14.13.81%09yellow/1.16.3.1%09yellow/1.2.1.70%09yellow/1.3.1.75%09yellow/1.3.3.3%09yellow/1.3.3.4%09yellow/2.1.1.11%09yellow/2.5.1.61%09yellow/2.5.1.62%09yellow/3.1.1.14%09yellow/4.1.1.37%09yellow/4.2.1.24%09yellow/4.99.1.1%09yello…
900	Terpenoid backbone biosynthesis||Metabolism of terpenoids and polyketides	50	23	14	9	14	5	1.1.1.216,1.1.1.267,1.1.1.34,1.1.1.88,1.17.1.2,1.17.7.1,1.17.7.3,1.3.1.83,1.8.3.5,1.8.3.6,2.1.1.100,2.2.1.7,2.3.1.9,2.3.3.10,2.5.1.1,2.5.1.10,2.5.1.20,2.5.1.29,2.5.1.30,2.5.1.31,2.5.1.58,2.5.1.68,2.5.1.82,2.5.1.83,2.5.1.84,2.5.1.85,2.5.1.86,2.5.1.87,2.5.1.88,2.5.1.89,2.5.1.90,2.5.1.91,2.5.1.92,2.7.1.-,2.7.1.148,2.7.1.185,2.7.1.186,2.7.1.36,2.7.4.2,2.7.4.26,2.7.7.60,3.1.1.-,3.1.7.6,3.4.22.-,3.4.24…	1.1.1.216,1.1.1.267,1.1.1.34,1.17.7.1,1.17.7.3,1.3.1.83,1.8.3.5,1.8.3.6,2.2.1.7,2.3.1.9,2.3.3.10,2.5.1.1,2.5.1.10,2.5.1.29,2.5.1.58,2.5.1.87,2.7.1.36,2.7.4.2,3.1.1.-,3.4.22.-,3.4.24.84,4.6.1.12,5.3.3.2	1.1.1.216,1.1.1.267,1.1.1.34,1.1.1.88,1.17.1.2,1.17.7.1,2.1.1.100,2.2.1.7,2.3.3.10,2.5.1.1,2.5.1.29,2.7.7.60,4.1.1.33,5.3.3.2	1.1.1.216,1.1.1.267,1.1.1.34,1.17.7.1,2.2.1.7,2.3.3.10,2.5.1.1,2.5.1.29,5.3.3.2	1.17.7.3,1.3.1.83,1.8.3.5,1.8.3.6,2.3.1.9,2.5.1.10,2.5.1.58,2.5.1.87,2.7.1.36,2.7.4.2,3.1.1.-,3.4.22.-,3.4.24.84,4.6.1.12	1.1.1.88,1.17.1.2,2.1.1.100,2.7.7.60,4.1.1.33	0	0	http://www.kegg.jp/kegg-bin/show_pathway?map00900/default%3dgreen/1.17.7.3/1.3.1.83/1.8.3.5/1.8.3.6/2.3.1.9/2.5.1.10/2.5.1.58/2.5.1.87/2.7.1.36/2.7.4.2/3.1.1.-/3.4.22.-/3.4.24.84/4.6.1.12/1.1.1.216%09yellow/1.1.1.267%09yellow/1.1.1.34%09yellow/1.17.7.1%09yellow/2.2.1.7%09yellow/2.3.3.10%09yellow/2.5.1.1%09yellow/2.5.1.29%09yellow/5.3.3.2%09yellow/1.1.1.88%09red/1.17.1.2%09red/2.1.1.100%09red/2.7.…
901	Indole alkaloid biosynthesis||Biosynthesis of other secondary metabolites	19	0	2	0	0	2	1.1.1.273,1.14.11.20,1.14.13.73,1.14.13.75,1.14.13.91,1.3.1.36,1.3.1.73,1.5.1.32,2.1.1.94,2.1.1.99,2.3.1.107,2.3.1.160,2.4.1.219,3.1.1.78,3.1.1.80,3.2.1.105,3.2.1.125,4.1.1.28,4.3.3.2		1.14.11.20,4.3.3.2			1.14.11.20,4.3.3.2	0.00012	0.00016	http://www.kegg.jp/kegg-bin/show_pathway?map00901/default%3dgreen/1.14.11.20%09red/4.3.3.2%09red
902	Monoterpenoid biosynthesis||Metabolism of terpenoids and polyketides	38	2	3	1	1	2	1.1.1.207,1.1.1.208,1.1.1.223,1.1.1.241,1.1.1.243,1.1.1.275,1.1.1.324,1.14.13.104,1.14.13.105,1.14.13.151,1.14.13.152,1.14.13.156,1.14.13.47,1.14.13.48,1.14.13.49,1.14.13.51,1.14.13.74,1.14.13.80,1.3.1.81,1.3.1.82,1.3.3.9,2.1.1.50,3.1.7.3,4.2.1.127,4.2.3.-,4.2.3.10,4.2.3.108,4.2.3.11,4.2.3.111,4.2.3.119,4.2.3.120,4.2.3.15,4.2.3.16,4.2.3.20,4.2.3.25,4.2.3.26,5.4.4.4,5.5.1.8	1.1.1.208,4.2.3.25	1.1.1.207,1.1.1.208,1.3.3.9	1.1.1.208	4.2.3.25	1.1.1.207,1.3.3.9	1e-05	2e-05	http://www.kegg.jp/kegg-bin/show_pathway?map00902/default%3dgreen/4.2.3.25/1.1.1.208%09yellow/1.1.1.207%09red/1.3.3.9%09red
903	Limonene and pinene degradation||Metabolism of terpenoids and polyketides	26	8	2	2	6	0	1.1.-.-,1.1.1.144,1.1.1.243,1.1.1.275,1.1.1.296,1.1.1.297,1.14.-.-,1.14.13.-,1.14.13.105,1.14.13.107,1.14.13.48,1.14.13.49,1.14.13.80,1.2.-.-,1.2.1.-,1.2.1.3,1.3.99.25,2.3.1.-,3.1.1.83,3.1.2.-,3.3.2.8,3.7.1.-,4.2.1.-,4.2.1.17,5.5.1.10,6.2.1.-	1.1.-.-,1.14.-.-,1.14.13.-,1.2.1.3,2.3.1.-,3.1.2.-,4.2.1.17,6.2.1.-	1.2.1.3,4.2.1.17	1.2.1.3,4.2.1.17	1.1.-.-,1.14.-.-,1.14.13.-,2.3.1.-,3.1.2.-,6.2.1.-		0.00505	0.00603	http://www.kegg.jp/kegg-bin/show_pathway?map00903/default%3dgreen/1.1.-.-/1.14.-.-/1.14.13.-/2.3.1.-/3.1.2.-/6.2.1.-/1.2.1.3%09yellow/4.2.1.17%09yellow
904	Diterpenoid biosynthesis||Metabolism of terpenoids and polyketides	51	12	3	1	11	2	1.1.1.295,1.14.-.-,1.14.11.-,1.14.11.12,1.14.11.13,1.14.11.15,1.14.13.-,1.14.13.108,1.14.13.109,1.14.13.110,1.14.13.143,1.14.13.144,1.14.13.145,1.14.13.146,1.14.13.76,1.14.13.77,1.14.13.78,1.14.13.79,1.14.99.37,1.2.1.74,2.3.1.-,2.3.1.162,2.3.1.166,2.3.1.167,2.3.2.-,3.1.7.10,3.1.7.5,4.2.1.133,4.2.3.103,4.2.3.131,4.2.3.132,4.2.3.141,4.2.3.144,4.2.3.17,4.2.3.18,4.2.3.19,4.2.3.28,4.2.3.29,4.2.3.30,4.…	1.14.-.-,1.14.11.-,1.14.11.12,1.14.11.13,1.14.11.15,1.14.13.-,1.14.13.79,2.3.1.-,2.3.2.-,4.2.3.144,4.2.3.19,5.5.1.13	1.14.11.15,1.14.13.76,1.14.13.77	1.14.11.15	1.14.-.-,1.14.11.-,1.14.11.12,1.14.11.13,1.14.13.-,1.14.13.79,2.3.1.-,2.3.2.-,4.2.3.144,4.2.3.19,5.5.1.13	1.14.13.76,1.14.13.77	0.00053	0.00067	http://www.kegg.jp/kegg-bin/show_pathway?map00904/default%3dgreen/1.14.-.-/1.14.11.-/1.14.11.12/1.14.11.13/1.14.13.-/1.14.13.79/2.3.1.-/2.3.2.-/4.2.3.144/4.2.3.19/5.5.1.13/1.14.11.15%09yellow/1.14.13.76%09red/1.14.13.77%09red
905	Brassinosteroid biosynthesis||Metabolism of terpenoids and polyketides	4	4	0	0	4	0	1.14.-.-,1.14.13.-,1.14.13.112,1.3.1.22	1.14.-.-,1.14.13.-,1.14.13.112,1.3.1.22			1.14.-.-,1.14.13.-,1.14.13.112,1.3.1.22		1	1	http://www.kegg.jp/kegg-bin/show_pathway?map00905/default%3dgreen/1.14.-.-/1.14.13.-/1.14.13.112/1.3.1.22
906	Carotenoid biosynthesis||Metabolism of terpenoids and polyketides	40	21	4	4	17	0	1.1.1.288,1.13.11.51,1.13.11.59,1.13.11.68,1.13.11.69,1.14.-.-,1.14.13.-,1.14.13.129,1.14.13.90,1.14.13.93,1.14.15.9,1.14.99.44,1.14.99.45,1.2.1.82,1.2.3.14,1.23.5.1,1.3.5.5,1.3.5.6,1.3.8.2,1.3.99.26,1.3.99.27,1.3.99.28,1.3.99.30,1.3.99.31,2.1.1.210,2.3.1.-,2.4.1.-,2.4.1.263,2.4.1.276,2.5.1.32,2.5.1.96,3.2.1.175,4.2.1.131,5.2.1.12,5.2.1.13,5.2.1.14,5.3.99.8,5.3.99.9,5.5.1.18,5.5.1.19	1.1.1.288,1.13.11.51,1.13.11.68,1.13.11.69,1.14.-.-,1.14.13.-,1.14.13.129,1.14.13.90,1.14.13.93,1.14.99.45,1.2.3.14,1.23.5.1,1.3.5.5,1.3.5.6,2.3.1.-,2.4.1.-,2.5.1.32,5.2.1.12,5.3.99.8,5.5.1.18,5.5.1.19	1.14.13.90,1.3.5.6,2.5.1.32,5.3.99.8	1.14.13.90,1.3.5.6,2.5.1.32,5.3.99.8	1.1.1.288,1.13.11.51,1.13.11.68,1.13.11.69,1.14.-.-,1.14.13.-,1.14.13.129,1.14.13.93,1.14.99.45,1.2.3.14,1.23.5.1,1.3.5.5,2.3.1.-,2.4.1.-,5.2.1.12,5.5.1.18,5.5.1.19		0.00015	0.00019	http://www.kegg.jp/kegg-bin/show_pathway?map00906/default%3dgreen/1.1.1.288/1.13.11.51/1.13.11.68/1.13.11.69/1.14.-.-/1.14.13.-/1.14.13.129/1.14.13.93/1.14.99.45/1.2.3.14/1.23.5.1/1.3.5.5/2.3.1.-/2.4.1.-/5.2.1.12/5.5.1.18/5.5.1.19/1.14.13.90%09yellow/1.3.5.6%09yellow/2.5.1.32%09yellow/5.3.99.8%09yellow
908	Zeatin biosynthesis||Metabolism of terpenoids and polyketides	11	3	3	2	1	1	1.3.1.69,1.5.99.12,2.4.1.-,2.4.1.203,2.4.1.215,2.4.2.40,2.5.1.112,2.5.1.24,2.5.1.27,2.5.1.50,2.5.1.75	1.5.99.12,2.4.1.-,2.5.1.75	1.5.99.12,2.5.1.27,2.5.1.75	1.5.99.12,2.5.1.75	2.4.1.-	2.5.1.27	3e-05	5e-05	http://www.kegg.jp/kegg-bin/show_pathway?map00908/default%3dgreen/2.4.1.-/1.5.99.12%09yellow/2.5.1.75%09yellow/2.5.1.27%09red
909	Sesquiterpenoid and triterpenoid biosynthesis||Metabolism of terpenoids and polyketides	80	5	1	1	4	0	1.1.1.216,1.1.1.314,1.14.13.106,1.14.13.119,1.14.13.120,1.14.13.121,1.14.13.123,1.14.13.133,1.14.14.17,1.14.99.43,2.5.1.21,3.1.7.6,4.1.99.16,4.2.1.123,4.2.1.124,4.2.1.125,4.2.1.128,4.2.1.129,4.2.1.138,4.2.3.104,4.2.3.13,4.2.3.137,4.2.3.21,4.2.3.22,4.2.3.23,4.2.3.24,4.2.3.37,4.2.3.38,4.2.3.39,4.2.3.40,4.2.3.46,4.2.3.47,4.2.3.48,4.2.3.49,4.2.3.50,4.2.3.55,4.2.3.56,4.2.3.57,4.2.3.58,4.2.3.59,4.2.3.6…	1.1.1.216,1.14.14.17,2.5.1.21,4.2.3.46,5.4.99.39	1.1.1.216	1.1.1.216	1.14.14.17,2.5.1.21,4.2.3.46,5.4.99.39		0.06375	0.0656	http://www.kegg.jp/kegg-bin/show_pathway?map00909/default%3dgreen/1.14.14.17/2.5.1.21/4.2.3.46/5.4.99.39/1.1.1.216%09yellow
910	Nitrogen metabolism||Energy metabolism	36	8	10	4	4	6	1.13.12.16,1.14.99.39,1.18.6.1,1.19.6.1,1.4.1.13,1.4.1.14,1.4.1.2,1.4.1.3,1.4.1.4,1.4.7.1,1.7.1.1,1.7.1.10,1.7.1.14,1.7.1.15,1.7.1.2,1.7.1.3,1.7.1.4,1.7.2.1,1.7.2.2,1.7.2.4,1.7.2.5,1.7.2.6,1.7.3.1,1.7.7.1,1.7.7.2,1.7.99.1,1.7.99.4,1.7.99.8,1.9.6.1,2.7.2.2,3.5.1.49,3.5.5.1,4.2.1.1,4.2.1.104,6.3.1.2,6.3.4.16	1.4.1.3,1.4.7.1,1.7.1.1,1.7.1.2,1.7.1.3,1.7.7.1,4.2.1.1,6.3.1.2	1.4.1.14,1.4.1.3,1.7.2.1,1.7.7.1,1.7.7.2,3.5.1.49,4.2.1.1,4.2.1.104,6.3.1.2,6.3.4.16	1.4.1.3,1.7.7.1,4.2.1.1,6.3.1.2	1.4.7.1,1.7.1.1,1.7.1.2,1.7.1.3	1.4.1.14,1.7.2.1,1.7.7.2,3.5.1.49,4.2.1.104,6.3.4.16	0	0	http://www.kegg.jp/kegg-bin/show_pathway?map00910/default%3dgreen/1.4.7.1/1.7.1.1/1.7.1.2/1.7.1.3/1.4.1.3%09yellow/1.7.7.1%09yellow/4.2.1.1%09yellow/6.3.1.2%09yellow/1.4.1.14%09red/1.7.2.1%09red/1.7.7.2%09red/3.5.1.49%09red/4.2.1.104%09red/6.3.4.16%09red
920	Sulfur metabolism||Energy metabolism	45	7	10	4	3	6	1.12.98.4,1.13.11.18,1.13.11.55,1.14.11.17,1.14.13.111,1.14.13.131,1.14.14.5,1.8.1.17,1.8.1.2,1.8.2.1,1.8.2.3,1.8.2.4,1.8.3.1,1.8.3.4,1.8.4.8,1.8.4.9,1.8.5.-,1.8.5.2,1.8.5.3,1.8.7.1,1.8.99.2,1.8.99.3,1.8.99.5,2.1.1.251,2.1.1.269,2.3.1.30,2.3.1.46,2.5.1.-,2.5.1.47,2.5.1.48,2.5.1.65,2.7.1.25,2.7.7.4,2.7.7.5,2.8.1.1,2.8.1.5,3.1.3.7,3.12.1.1,3.6.2.1,3.6.2.2,3.6.3.-,3.6.3.25,3.6.3.36,4.4.1.2,4.4.1.3	2.3.1.30,2.5.1.-,2.5.1.47,2.5.1.48,2.7.1.25,3.1.3.7,3.6.3.-	1.8.4.8,1.8.4.9,1.8.7.1,2.3.1.30,2.5.1.47,2.5.1.48,2.7.7.4,2.8.1.1,3.1.3.7,3.6.2.1	2.3.1.30,2.5.1.47,2.5.1.48,3.1.3.7	2.5.1.-,2.7.1.25,3.6.3.-	1.8.4.8,1.8.4.9,1.8.7.1,2.7.7.4,2.8.1.1,3.6.2.1	0	0	http://www.kegg.jp/kegg-bin/show_pathway?map00920/default%3dgreen/2.5.1.-/2.7.1.25/3.6.3.-/2.3.1.30%09yellow/2.5.1.47%09yellow/2.5.1.48%09yellow/3.1.3.7%09yellow/1.8.4.8%09red/1.8.4.9%09red/1.8.7.1%09red/2.7.7.4%09red/2.8.1.1%09red/3.6.2.1%09red
930	Caprolactam degradation||Xenobiotics biodegradation and metabolism	21	0	3	0	0	3	1.1.1.174,1.1.1.2,1.1.1.245,1.1.1.258,1.1.1.35,1.1.1.90,1.14.13.22,1.14.15.-,1.2.1.4,1.2.1.63,1.3.99.-,1.4.3.12,2.6.1.-,3.1.1.17,3.10.1.2,3.5.1.-,3.5.2.-,3.7.1.11,4.2.1.103,4.2.1.17,6.2.1.-		1.1.1.35,1.2.1.4,4.2.1.17			1.1.1.35,1.2.1.4,4.2.1.17	0	0	http://www.kegg.jp/kegg-bin/show_pathway?map00930/default%3dgreen/1.1.1.35%09red/1.2.1.4%09red/4.2.1.17%09red
940	Phenylpropanoid biosynthesis||Biosynthesis of other secondary metabolites	36	18	13	11	7	2	1.1.1.195,1.1.1.318,1.1.1.319,1.11.1.21,1.11.1.7,1.13.11.22,1.14.-.-,1.14.13.-,1.14.13.11,1.14.13.14,1.14.13.36,1.2.1.44,1.2.1.68,2.1.1.-,2.1.1.104,2.1.1.146,2.1.1.279,2.1.1.68,2.3.1.-,2.3.1.133,2.3.1.91,2.3.1.92,2.3.1.99,2.4.1.111,2.4.1.114,2.4.1.120,2.4.1.128,3.1.1.-,3.1.1.49,3.2.1.126,3.2.1.21,4.1.1.-,4.3.1.24,4.3.1.25,5.2.1.-,6.2.1.12	1.1.1.195,1.11.1.7,1.14.-.-,1.14.13.-,1.14.13.11,1.2.1.44,1.2.1.68,2.1.1.-,2.1.1.104,2.1.1.68,2.3.1.-,2.3.1.133,2.3.1.91,2.4.1.111,3.1.1.-,3.2.1.21,4.3.1.24,6.2.1.12	1.1.1.195,1.11.1.7,1.14.13.11,1.2.1.44,1.2.1.68,2.1.1.104,2.1.1.68,2.3.1.133,2.3.1.99,3.2.1.21,4.3.1.24,4.3.1.25,6.2.1.12	1.1.1.195,1.11.1.7,1.14.13.11,1.2.1.44,1.2.1.68,2.1.1.104,2.1.1.68,2.3.1.133,3.2.1.21,4.3.1.24,6.2.1.12	1.14.-.-,1.14.13.-,2.1.1.-,2.3.1.-,2.3.1.91,2.4.1.111,3.1.1.-	2.3.1.99,4.3.1.25	0	0	http://www.kegg.jp/kegg-bin/show_pathway?map00940/default%3dgreen/1.14.-.-/1.14.13.-/2.1.1.-/2.3.1.-/2.3.1.91/2.4.1.111/3.1.1.-/1.1.1.195%09yellow/1.11.1.7%09yellow/1.14.13.11%09yellow/1.2.1.44%09yellow/1.2.1.68%09yellow/2.1.1.104%09yellow/2.1.1.68%09yellow/2.3.1.133%09yellow/3.2.1.21%09yellow/4.3.1.24%09yellow/6.2.1.12%09yellow/2.3.1.99%09red/4.3.1.25%09red
941	Flavonoid biosynthesis||Biosynthesis of other secondary metabolites	23	13	11	8	5	3	1.1.1.219,1.1.1.234,1.14.11.19,1.14.11.22,1.14.11.23,1.14.11.9,1.14.13.-,1.14.13.11,1.14.13.21,1.14.13.36,1.14.13.88,1.17.1.3,1.21.3.6,1.3.1.77,2.1.1.-,2.1.1.104,2.3.1.133,2.3.1.170,2.3.1.74,2.4.1.-,2.4.1.185,2.4.1.236,5.5.1.6	1.14.11.19,1.14.11.23,1.14.11.9,1.14.13.-,1.14.13.11,1.14.13.21,1.17.1.3,2.1.1.-,2.1.1.104,2.3.1.133,2.3.1.74,2.4.1.-,5.5.1.6	1.1.1.219,1.14.11.23,1.14.11.9,1.14.13.11,1.14.13.21,1.14.13.88,2.1.1.104,2.3.1.133,2.3.1.170,2.3.1.74,5.5.1.6	1.14.11.23,1.14.11.9,1.14.13.11,1.14.13.21,2.1.1.104,2.3.1.133,2.3.1.74,5.5.1.6	1.14.11.19,1.14.13.-,1.17.1.3,2.1.1.-,2.4.1.-	1.1.1.219,1.14.13.88,2.3.1.170	0	0	http://www.kegg.jp/kegg-bin/show_pathway?map00941/default%3dgreen/1.14.11.19/1.14.13.-/1.17.1.3/2.1.1.-/2.4.1.-/1.14.11.23%09yellow/1.14.11.9%09yellow/1.14.13.11%09yellow/1.14.13.21%09yellow/2.1.1.104%09yellow/2.3.1.133%09yellow/2.3.1.74%09yellow/5.5.1.6%09yellow/1.1.1.219%09red/1.14.13.88%09red/2.3.1.170%09red
942	Anthocyanin biosynthesis||Biosynthesis of other secondary metabolites	19	0	1	0	0	1	2.1.1.-,2.3.1.-,2.3.1.153,2.3.1.171,2.3.1.172,2.3.1.214,2.3.1.215,2.4.1.-,2.4.1.115,2.4.1.116,2.4.1.238,2.4.1.249,2.4.1.254,2.4.1.295,2.4.1.297,2.4.1.298,2.4.1.299,2.4.1.300,2.4.2.51		2.4.1.115			2.4.1.115	0.01092	0.01149	http://www.kegg.jp/kegg-bin/show_pathway?map00942/default%3dgreen/2.4.1.115%09red
943	Isoflavonoid biosynthesis||Biosynthesis of other secondary metabolites	20	3	2	0	3	2	1.1.1.348,1.14.11.22,1.14.13.-,1.14.13.136,1.14.13.28,1.14.13.52,1.14.13.85,1.14.13.89,1.23.1.-,1.3.1.45,1.3.1.46,1.3.1.51,2.1.1.150,2.1.1.212,2.1.1.270,2.3.1.115,2.4.1.170,2.5.1.36,4.2.1.105,4.2.1.139	1.1.1.348,1.14.13.-,1.14.13.89	1.3.1.45,2.4.1.170		1.1.1.348,1.14.13.-,1.14.13.89	1.3.1.45,2.4.1.170	0.00116	0.00143	http://www.kegg.jp/kegg-bin/show_pathway?map00943/default%3dgreen/1.1.1.348/1.14.13.-/1.14.13.89/1.3.1.45%09red/2.4.1.170%09red
944	Flavone and flavonol biosynthesis||Biosynthesis of other secondary metabolites	33	2	3	1	1	2	1.14.13.21,1.14.13.88,2.1.1.153,2.1.1.155,2.1.1.267,2.1.1.42,2.1.1.75,2.1.1.76,2.1.1.82,2.1.1.83,2.3.1.115,2.3.1.116,2.3.1.173,2.4.1.-,2.4.1.105,2.4.1.106,2.4.1.159,2.4.1.189,2.4.1.190,2.4.1.191,2.4.1.234,2.4.1.236,2.4.1.239,2.4.1.240,2.4.1.81,2.4.1.91,2.4.2.25,2.4.2.35,2.8.2.25,2.8.2.26,2.8.2.27,2.8.2.28,3.2.1.31	1.14.13.21,2.4.1.-	1.14.13.21,1.14.13.88,2.1.1.76	1.14.13.21	2.4.1.-	1.14.13.88,2.1.1.76	1e-05	2e-05	http://www.kegg.jp/kegg-bin/show_pathway?map00944/default%3dgreen/2.4.1.-/1.14.13.21%09yellow/1.14.13.88%09red/2.1.1.76%09red
945	Stilbenoid, diarylheptanoid and gingerol biosynthesis||Biosynthesis of other secondary metabolites	16	7	4	3	4	1	1.14.-.-,1.14.13.-,1.14.13.11,1.14.13.36,2.1.1.-,2.1.1.104,2.1.1.240,2.3.1.133,2.3.1.146,2.3.1.211,2.3.1.217,2.3.1.218,2.3.1.219,2.3.1.95,2.3.1.99,2.4.1.-	1.14.-.-,1.14.13.-,1.14.13.11,2.1.1.-,2.1.1.104,2.3.1.133,2.4.1.-	1.14.13.11,2.1.1.104,2.3.1.133,2.3.1.99	1.14.13.11,2.1.1.104,2.3.1.133	1.14.-.-,1.14.13.-,2.1.1.-,2.4.1.-	2.3.1.99	0	0	http://www.kegg.jp/kegg-bin/show_pathway?map00945/default%3dgreen/1.14.-.-/1.14.13.-/2.1.1.-/2.4.1.-/1.14.13.11%09yellow/2.1.1.104%09yellow/2.3.1.133%09yellow/2.3.1.99%09red
950	Isoquinoline alkaloid biosynthesis||Biosynthesis of other secondary metabolites	58	11	5	4	7	1	1.-.-.-,1.1.1.-,1.1.1.218,1.1.1.247,1.1.1.248,1.10.3.1,1.14.11.31,1.14.11.32,1.14.13.-,1.14.13.37,1.14.13.55,1.14.13.56,1.14.13.57,1.14.13.71,1.14.16.2,1.14.18.1,1.14.21.-,1.14.21.1,1.14.21.2,1.14.21.3,1.14.21.4,1.14.21.5,1.21.3.2,1.21.3.3,1.3.3.8,1.4.3.2,1.4.3.21,1.4.3.4,1.4.9.2,1.5.-.-,1.5.1.27,1.5.1.31,1.5.3.12,2.1.1.-,2.1.1.115,2.1.1.116,2.1.1.117,2.1.1.118,2.1.1.119,2.1.1.120,2.1.1.121,2.1.1…	1.-.-.-,1.1.1.-,1.10.3.1,1.14.13.-,1.4.3.21,1.5.-.-,2.1.1.-,2.3.1.-,2.6.1.1,2.6.1.5,4.1.1.25	1.10.3.1,1.4.3.21,2.6.1.1,2.6.1.5,2.6.1.57	1.10.3.1,1.4.3.21,2.6.1.1,2.6.1.5	1.-.-.-,1.1.1.-,1.14.13.-,1.5.-.-,2.1.1.-,2.3.1.-,4.1.1.25	2.6.1.57	0	0	http://www.kegg.jp/kegg-bin/show_pathway?map00950/default%3dgreen/1.-.-.-/1.1.1.-/1.14.13.-/1.5.-.-/2.1.1.-/2.3.1.-/4.1.1.25/1.10.3.1%09yellow/1.4.3.21%09yellow/2.6.1.1%09yellow/2.6.1.5%09yellow/2.6.1.57%09red
960	Tropane, piperidine and pyridine alkaloid biosynthesis||Biosynthesis of other secondary metabolites	31	6	7	3	3	4	1.1.1.206,1.1.1.222,1.1.1.236,1.1.1.237,1.14.11.11,1.14.11.14,1.14.13.101,1.4.1.18,1.4.3.14,1.4.3.21,1.5.1.1,1.5.1.21,2.1.1.53,2.3.1.-,2.3.1.145,2.3.1.185,2.3.1.186,2.3.1.93,2.5.1.44,2.6.1.1,2.6.1.5,2.6.1.57,2.6.1.58,2.6.1.9,2.8.3.17,3.1.1.-,3.1.1.10,3.1.1.84,4.1.1.18,5.1.-.-,6.2.1.-	1.4.3.21,2.3.1.-,2.6.1.1,2.6.1.5,3.1.1.-,6.2.1.-	1.1.1.206,1.4.3.21,2.1.1.53,2.6.1.1,2.6.1.5,2.6.1.57,2.6.1.9	1.4.3.21,2.6.1.1,2.6.1.5	2.3.1.-,3.1.1.-,6.2.1.-	1.1.1.206,2.1.1.53,2.6.1.57,2.6.1.9	0	0	http://www.kegg.jp/kegg-bin/show_pathway?map00960/default%3dgreen/2.3.1.-/3.1.1.-/6.2.1.-/1.4.3.21%09yellow/2.6.1.1%09yellow/2.6.1.5%09yellow/1.1.1.206%09red/2.1.1.53%09red/2.6.1.57%09red/2.6.1.9%09red
966	Glucosinolate biosynthesis||Biosynthesis of other secondary metabolites	16	7	1	1	6	0	1.1.1.-,1.14.-.-,1.14.13.-,1.14.13.117,1.14.13.118,1.14.13.124,1.14.13.125,1.14.13.41,2.3.3.-,2.4.1.195,2.6.1.-,2.6.1.42,2.8.2.-,2.8.2.24,4.4.1.-,5.4.4.-	1.1.1.-,1.14.-.-,1.14.13.-,1.14.13.124,2.4.1.195,2.6.1.42,2.8.2.-	2.6.1.42	2.6.1.42	1.1.1.-,1.14.-.-,1.14.13.-,1.14.13.124,2.4.1.195,2.8.2.-		0.08408	0.08528	http://www.kegg.jp/kegg-bin/show_pathway?map00966/default%3dgreen/1.1.1.-/1.14.-.-/1.14.13.-/1.14.13.124/2.4.1.195/2.8.2.-/2.6.1.42%09yellow
970	Aminoacyl-tRNA biosynthesis||Translation	31	20	22	19	1	3	2.1.2.9,2.5.1.73,2.7.1.164,2.9.1.1,2.9.1.2,6.1.1.1,6.1.1.10,6.1.1.11,6.1.1.12,6.1.1.14,6.1.1.15,6.1.1.16,6.1.1.17,6.1.1.18,6.1.1.19,6.1.1.2,6.1.1.20,6.1.1.21,6.1.1.22,6.1.1.23,6.1.1.24,6.1.1.26,6.1.1.27,6.1.1.3,6.1.1.4,6.1.1.5,6.1.1.6,6.1.1.7,6.1.1.9,6.3.5.6,6.3.5.7	6.1.1.1,6.1.1.10,6.1.1.11,6.1.1.12,6.1.1.15,6.1.1.16,6.1.1.17,6.1.1.18,6.1.1.19,6.1.1.20,6.1.1.21,6.1.1.22,6.1.1.3,6.1.1.4,6.1.1.5,6.1.1.6,6.1.1.7,6.1.1.9,6.3.5.6,6.3.5.7	2.1.2.9,6.1.1.1,6.1.1.10,6.1.1.11,6.1.1.12,6.1.1.14,6.1.1.15,6.1.1.16,6.1.1.17,6.1.1.18,6.1.1.19,6.1.1.2,6.1.1.20,6.1.1.21,6.1.1.22,6.1.1.3,6.1.1.4,6.1.1.5,6.1.1.6,6.1.1.7,6.1.1.9,6.3.5.7	6.1.1.1,6.1.1.10,6.1.1.11,6.1.1.12,6.1.1.15,6.1.1.16,6.1.1.17,6.1.1.18,6.1.1.19,6.1.1.20,6.1.1.21,6.1.1.22,6.1.1.3,6.1.1.4,6.1.1.5,6.1.1.6,6.1.1.7,6.1.1.9,6.3.5.7	6.3.5.6	2.1.2.9,6.1.1.14,6.1.1.2	0	0	http://www.kegg.jp/kegg-bin/show_pathway?map00970/default%3dgreen/6.3.5.6/6.1.1.1%09yellow/6.1.1.10%09yellow/6.1.1.11%09yellow/6.1.1.12%09yellow/6.1.1.15%09yellow/6.1.1.16%09yellow/6.1.1.17%09yellow/6.1.1.18%09yellow/6.1.1.19%09yellow/6.1.1.20%09yellow/6.1.1.21%09yellow/6.1.1.22%09yellow/6.1.1.3%09yellow/6.1.1.4%09yellow/6.1.1.5%09yellow/6.1.1.6%09yellow/6.1.1.7%09yellow/6.1.1.9%09yellow/6.3.5.7%…
980	Metabolism of xenobiotics by cytochrome P450||Xenobiotics biodegradation and metabolism	12	0	4	0	0	4	1.1.1.1,1.1.1.146,1.1.1.184,1.14.13.-,1.14.14.1,1.2.1.5,1.2.1.83,1.3.1.20,2.4.1.17,2.5.1.18,2.8.2.14,3.3.2.9		1.1.1.184,1.14.14.1,1.2.1.5,2.5.1.18			1.1.1.184,1.14.14.1,1.2.1.5,2.5.1.18	0	0	http://www.kegg.jp/kegg-bin/show_pathway?map00980/default%3dgreen/1.1.1.184%09red/1.14.14.1%09red/1.2.1.5%09red/2.5.1.18%09red
981	Insect hormone biosynthesis||Metabolism of terpenoids and polyketides	12	0	2	0	0	2	1.-.-.-,1.1.1.-,1.1.1.216,1.1.3.16,1.14.-.-,1.14.13.202,1.14.13.203,1.14.99.22,1.3.1.21,2.1.1.-,3.1.1.59,3.1.7.1		1.1.1.216,1.3.1.21			1.1.1.216,1.3.1.21	0.00012	0.00016	http://www.kegg.jp/kegg-bin/show_pathway?map00981/default%3dgreen/1.1.1.216%09red/1.3.1.21%09red
982	Drug metabolism - cytochrome P450||Xenobiotics biodegradation and metabolism	10	0	4	0	0	4	1.1.1.1,1.14.13.-,1.14.13.8,1.14.14.1,1.2.1.5,1.2.3.1,1.4.3.4,2.4.1.17,2.5.1.18,3.3.2.-		1.14.13.8,1.14.14.1,1.2.1.5,2.5.1.18			1.14.13.8,1.14.14.1,1.2.1.5,2.5.1.18	0	0	http://www.kegg.jp/kegg-bin/show_pathway?map00982/default%3dgreen/1.14.13.8%09red/1.14.14.1%09red/1.2.1.5%09red/2.5.1.18%09red
983	Drug metabolism - other enzymes||Xenobiotics biodegradation and metabolism	22	0	7	0	0	7	1.1.1.205,1.14.13.-,1.17.3.2,1.3.1.2,2.1.1.67,2.3.1.5,2.4.1.17,2.4.2.10,2.4.2.3,2.4.2.4,2.4.2.8,2.7.1.21,2.7.1.48,2.7.4.-,3.-.-.-,3.1.1.1,3.2.1.31,3.5.1.6,3.5.2.2,3.5.4.5,3.6.1.19,6.3.5.2		1.3.1.2,2.7.1.21,2.7.1.48,3.1.1.1,3.5.1.6,3.5.2.2,6.3.5.2			1.3.1.2,2.7.1.21,2.7.1.48,3.1.1.1,3.5.1.6,3.5.2.2,6.3.5.2	0	0	http://www.kegg.jp/kegg-bin/show_pathway?map00983/default%3dgreen/1.3.1.2%09red/2.7.1.21%09red/2.7.1.48%09red/3.1.1.1%09red/3.5.1.6%09red/3.5.2.2%09red/6.3.5.2%09red
984	Steroid degradation||Xenobiotics biodegradation and metabolism	12	0	2	0	0	2	1.1.1.145,1.1.1.51,1.1.3.6,1.13.11.25,1.14.13.141,1.14.13.142,1.14.14.12,1.3.99.4,1.3.99.5,3.7.1.17,5.3.3.1,6.2.1.41		1.1.1.145,1.3.99.5			1.1.1.145,1.3.99.5	0.00012	0.00016	http://www.kegg.jp/kegg-bin/show_pathway?map00984/default%3dgreen/1.1.1.145%09red/1.3.99.5%09red
1040	Biosynthesis of unsaturated fatty acids||Lipid metabolism	15	13	7	7	6	0	1.1.1.100,1.1.1.211,1.1.1.330,1.14.19.-,1.14.19.1,1.14.19.2,1.3.1.38,1.3.1.93,1.3.3.6,2.3.1.16,2.3.1.199,3.1.2.-,3.1.2.2,4.2.1.134,4.2.1.17	1.1.1.100,1.1.1.211,1.1.1.330,1.14.19.1,1.14.19.2,1.3.1.38,1.3.1.93,1.3.3.6,2.3.1.16,2.3.1.199,3.1.2.-,4.2.1.134,4.2.1.17	1.1.1.100,1.14.19.1,1.14.19.2,1.3.1.38,1.3.3.6,2.3.1.16,4.2.1.17	1.1.1.100,1.14.19.1,1.14.19.2,1.3.1.38,1.3.3.6,2.3.1.16,4.2.1.17	1.1.1.211,1.1.1.330,1.3.1.93,2.3.1.199,3.1.2.-,4.2.1.134		0	0	http://www.kegg.jp/kegg-bin/show_pathway?map01040/default%3dgreen/1.1.1.211/1.1.1.330/1.3.1.93/2.3.1.199/3.1.2.-/4.2.1.134/1.1.1.100%09yellow/1.14.19.1%09yellow/1.14.19.2%09yellow/1.3.1.38%09yellow/1.3.3.6%09yellow/2.3.1.16%09yellow/4.2.1.17%09yellow
1051	Biosynthesis of ansamycins||Metabolism of terpenoids and polyketides	8	0	1	0	0	1	2.1.1.-,2.1.3.-,2.2.1.1,2.4.1.-,2.6.1.-,2.7.1.179,4.2.1.144,5.3.1.-		2.2.1.1			2.2.1.1	0.01092	0.01149	http://www.kegg.jp/kegg-bin/show_pathway?map01051/default%3dgreen/2.2.1.1%09red
1053	Biosynthesis of siderophore group nonribosomal peptides||Metabolism of terpenoids and polyketides	7	0	1	0	0	1	1.3.1.28,2.7.7.-,2.7.7.58,3.3.2.1,4.2.99.21,5.4.4.2,6.3.2.-		1.3.1.28			1.3.1.28	0.01092	0.01149	http://www.kegg.jp/kegg-bin/show_pathway?map01053/default%3dgreen/1.3.1.28%09red
1055	Biosynthesis of vancomycin group antibiotics||Metabolism of terpenoids and polyketides	11	0	1	0	0	1	1.1.3.46,1.13.11.46,1.13.11.80,2.4.1.310,2.4.1.311,2.4.1.322,2.6.1.-,2.6.1.103,4.2.1.159,4.2.1.46,5.1.3.-		4.2.1.46			4.2.1.46	0.01092	0.01149	http://www.kegg.jp/kegg-bin/show_pathway?map01055/default%3dgreen/4.2.1.46%09red
1062	Biosynthesis of terpenoids and steroids||Chemical structure transformation maps	1	0	1	0	0	1	2.5.1.32		2.5.1.32			2.5.1.32	0.01092	0.01149	http://www.kegg.jp/kegg-bin/show_pathway?map01062/default%3dgreen/2.5.1.32%09red
1100	Metabolic pathways||Global and overview maps	1546	518	425	315	203	110	1.1.1.1,1.1.1.10,1.1.1.100,1.1.1.101,1.1.1.102,1.1.1.105,1.1.1.11,1.1.1.12,1.1.1.120,1.1.1.122,1.1.1.133,1.1.1.14,1.1.1.145,1.1.1.146,1.1.1.15,1.1.1.153,1.1.1.156,1.1.1.157,1.1.1.169,1.1.1.170,1.1.1.178,1.1.1.18,1.1.1.181,1.1.1.184,1.1.1.189,1.1.1.19,1.1.1.193,1.1.1.195,1.1.1.2,1.1.1.205,1.1.1.206,1.1.1.21,1.1.1.211,1.1.1.215,1.1.1.219,1.1.1.22,1.1.1.220,1.1.1.23,1.1.1.239,1.1.1.244,1.1.1.247,1.1…	1.1.1.1,1.1.1.100,1.1.1.102,1.1.1.157,1.1.1.170,1.1.1.193,1.1.1.195,1.1.1.205,1.1.1.21,1.1.1.211,1.1.1.22,1.1.1.23,1.1.1.25,1.1.1.267,1.1.1.27,1.1.1.271,1.1.1.288,1.1.1.294,1.1.1.3,1.1.1.31,1.1.1.316,1.1.1.34,1.1.1.35,1.1.1.363,1.1.1.37,1.1.1.39,1.1.1.40,1.1.1.41,1.1.1.42,1.1.1.49,1.1.1.62,1.1.1.65,1.1.1.79,1.1.1.85,1.1.1.86,1.1.1.95,1.1.99.1,1.10.2.2,1.10.3.1,1.10.3.3,1.11.1.15,1.11.1.7,1.13.11.…	1.1.1.100,1.1.1.102,1.1.1.133,1.1.1.14,1.1.1.145,1.1.1.157,1.1.1.18,1.1.1.184,1.1.1.195,1.1.1.206,1.1.1.21,1.1.1.219,1.1.1.22,1.1.1.23,1.1.1.25,1.1.1.26,1.1.1.267,1.1.1.271,1.1.1.282,1.1.1.29,1.1.1.294,1.1.1.3,1.1.1.30,1.1.1.31,1.1.1.34,1.1.1.35,1.1.1.37,1.1.1.39,1.1.1.40,1.1.1.41,1.1.1.42,1.1.1.44,1.1.1.49,1.1.1.53,1.1.1.60,1.1.1.62,1.1.1.79,1.1.1.81,1.1.1.82,1.1.1.85,1.1.1.86,1.1.1.95,1.1.3.8,1…	1.1.1.100,1.1.1.102,1.1.1.157,1.1.1.195,1.1.1.21,1.1.1.22,1.1.1.23,1.1.1.25,1.1.1.267,1.1.1.271,1.1.1.294,1.1.1.3,1.1.1.31,1.1.1.34,1.1.1.35,1.1.1.37,1.1.1.39,1.1.1.40,1.1.1.41,1.1.1.42,1.1.1.49,1.1.1.62,1.1.1.79,1.1.1.85,1.1.1.86,1.1.1.95,1.10.2.2,1.10.3.1,1.10.3.3,1.11.1.15,1.11.1.7,1.13.11.12,1.13.11.19,1.14.11.15,1.14.11.2,1.14.11.23,1.14.11.9,1.14.13.11,1.14.13.122,1.14.13.21,1.14.13.70,1.14…	1.1.1.1,1.1.1.170,1.1.1.193,1.1.1.205,1.1.1.211,1.1.1.27,1.1.1.288,1.1.1.316,1.1.1.363,1.1.1.65,1.1.99.1,1.13.11.27,1.13.11.51,1.14.11.12,1.14.11.19,1.14.13.168,1.14.13.39,1.14.13.79,1.14.14.17,1.14.18.5,1.14.99.45,1.17.1.4,1.17.3.2,1.17.7.3,1.2.1.18,1.2.1.31,1.2.1.88,1.2.3.14,1.23.5.1,1.3.1.10,1.3.1.22,1.3.1.42,1.3.1.78,1.3.1.83,1.3.5.2,1.3.5.5,1.3.8.4,1.4.3.16,1.5.1.2,1.5.1.3,1.5.1.8,1.5.1.9,1.…	1.1.1.133,1.1.1.14,1.1.1.145,1.1.1.18,1.1.1.184,1.1.1.206,1.1.1.219,1.1.1.26,1.1.1.282,1.1.1.29,1.1.1.30,1.1.1.44,1.1.1.53,1.1.1.60,1.1.1.81,1.1.1.82,1.1.3.8,1.12.98.1,1.13.11.54,1.14.13.77,1.14.14.1,1.17.1.2,1.17.1.8,1.2.1.16,1.2.1.2,1.2.1.24,1.2.1.36,1.2.1.4,1.2.1.5,1.21.3.1,1.3.1.12,1.3.1.13,1.3.1.21,1.3.1.33,1.3.1.76,1.3.3.9,1.4.1.14,1.5.1.20,1.5.1.5,1.6.5.4,1.8.4.8,1.8.5.1,1.8.7.1,1.9.3.1,2.…	0	0	http://www.kegg.jp/kegg-bin/show_pathway?map01100/default%3dgreen/1.1.1.1/1.1.1.170/1.1.1.193/1.1.1.205/1.1.1.211/1.1.1.27/1.1.1.288/1.1.1.316/1.1.1.363/1.1.1.65/1.1.99.1/1.13.11.27/1.13.11.51/1.14.11.12/1.14.11.19/1.14.13.168/1.14.13.39/1.14.13.79/1.14.14.17/1.14.18.5/1.14.99.45/1.17.1.4/1.17.3.2/1.17.7.3/1.2.1.18/1.2.1.31/1.2.1.88/1.2.3.14/1.23.5.1/1.3.1.10/1.3.1.22/1.3.1.42/1.3.1.78/1.3.1.83/1…
1110	Biosynthesis of secondary metabolites||Global and overview maps	674	285	237	182	103	55	1.1.1.1,1.1.1.122,1.1.1.169,1.1.1.178,1.1.1.193,1.1.1.195,1.1.1.2,1.1.1.205,1.1.1.206,1.1.1.207,1.1.1.208,1.1.1.218,1.1.1.219,1.1.1.223,1.1.1.23,1.1.1.237,1.1.1.241,1.1.1.243,1.1.1.247,1.1.1.248,1.1.1.25,1.1.1.26,1.1.1.267,1.1.1.27,1.1.1.273,1.1.1.275,1.1.1.282,1.1.1.286,1.1.1.288,1.1.1.29,1.1.1.294,1.1.1.295,1.1.1.3,1.1.1.314,1.1.1.316,1.1.1.324,1.1.1.330,1.1.1.34,1.1.1.343,1.1.1.348,1.1.1.35,1.…	1.1.1.1,1.1.1.193,1.1.1.195,1.1.1.205,1.1.1.208,1.1.1.23,1.1.1.25,1.1.1.267,1.1.1.27,1.1.1.288,1.1.1.294,1.1.1.3,1.1.1.316,1.1.1.330,1.1.1.34,1.1.1.348,1.1.1.35,1.1.1.363,1.1.1.37,1.1.1.41,1.1.1.42,1.1.1.49,1.1.1.79,1.1.1.8,1.1.1.85,1.1.1.86,1.1.5.3,1.10.3.1,1.11.1.7,1.13.11.12,1.13.11.51,1.14.11.12,1.14.11.15,1.14.11.19,1.14.11.23,1.14.11.9,1.14.12.20,1.14.13.11,1.14.13.112,1.14.13.122,1.14.13.1…	1.1.1.195,1.1.1.206,1.1.1.207,1.1.1.208,1.1.1.219,1.1.1.23,1.1.1.25,1.1.1.26,1.1.1.267,1.1.1.282,1.1.1.29,1.1.1.294,1.1.1.3,1.1.1.34,1.1.1.35,1.1.1.37,1.1.1.41,1.1.1.42,1.1.1.44,1.1.1.49,1.1.1.79,1.1.1.81,1.1.1.85,1.1.1.86,1.1.1.88,1.1.3.21,1.1.5.3,1.10.3.1,1.11.1.6,1.11.1.7,1.13.11.12,1.14.11.15,1.14.11.23,1.14.11.9,1.14.13.11,1.14.13.122,1.14.13.21,1.14.13.68,1.14.13.70,1.14.13.72,1.14.13.77,1.…	1.1.1.195,1.1.1.208,1.1.1.23,1.1.1.25,1.1.1.267,1.1.1.294,1.1.1.3,1.1.1.34,1.1.1.35,1.1.1.37,1.1.1.41,1.1.1.42,1.1.1.49,1.1.1.79,1.1.1.85,1.1.1.86,1.1.5.3,1.10.3.1,1.11.1.7,1.13.11.12,1.14.11.15,1.14.11.23,1.14.11.9,1.14.13.11,1.14.13.122,1.14.13.21,1.14.13.70,1.14.13.72,1.14.13.81,1.14.13.90,1.14.17.4,1.17.7.1,1.2.1.11,1.2.1.12,1.2.1.3,1.2.1.38,1.2.1.41,1.2.1.44,1.2.1.70,1.2.4.1,1.2.4.2,1.2.4.4,…	1.1.1.1,1.1.1.193,1.1.1.205,1.1.1.27,1.1.1.288,1.1.1.316,1.1.1.330,1.1.1.348,1.1.1.363,1.1.1.8,1.13.11.51,1.14.11.12,1.14.11.19,1.14.12.20,1.14.13.112,1.14.13.124,1.14.13.39,1.14.13.79,1.14.13.89,1.14.14.17,1.14.99.45,1.17.1.3,1.17.3.2,1.2.1.31,1.2.3.14,1.23.5.1,1.3.1.22,1.3.1.42,1.3.1.78,1.3.1.80,1.3.1.83,1.3.1.93,1.3.5.5,1.5.1.2,1.5.1.8,1.5.1.9,1.6.5.2,2.1.1.10,2.1.1.114,2.1.1.141,2.1.1.16,2.1.…	1.1.1.206,1.1.1.207,1.1.1.219,1.1.1.26,1.1.1.282,1.1.1.29,1.1.1.44,1.1.1.81,1.1.1.88,1.1.3.21,1.11.1.6,1.14.13.68,1.14.13.77,1.14.13.88,1.14.14.1,1.17.1.2,1.17.1.8,1.2.1.5,1.3.1.12,1.3.1.13,1.3.1.21,1.3.1.28,1.3.1.33,1.3.1.45,1.3.1.76,1.3.3.9,1.4.1.14,2.1.1.107,2.1.1.13,2.1.1.53,2.1.3.3,2.3.1.170,2.4.1.115,2.5.1.27,2.6.1.11,2.6.1.13,2.6.1.57,2.6.1.9,2.7.1.2,2.7.1.71,2.7.4.10,2.7.7.2,2.7.7.60,3.2.…	0	0	http://www.kegg.jp/kegg-bin/show_pathway?map01110/default%3dgreen/1.1.1.1/1.1.1.193/1.1.1.205/1.1.1.27/1.1.1.288/1.1.1.316/1.1.1.330/1.1.1.348/1.1.1.363/1.1.1.8/1.13.11.51/1.14.11.12/1.14.11.19/1.14.12.20/1.14.13.112/1.14.13.124/1.14.13.39/1.14.13.79/1.14.13.89/1.14.14.17/1.14.99.45/1.17.1.3/1.17.3.2/1.2.1.31/1.2.3.14/1.23.5.1/1.3.1.22/1.3.1.42/1.3.1.78/1.3.1.80/1.3.1.83/1.3.1.93/1.3.5.5/1.5.1.2/…
1120	Microbial metabolism in diverse environments||Global and overview maps	600	0	107	0	0	107	1.1.1.-,1.1.1.1,1.1.1.107,1.1.1.122,1.1.1.157,1.1.1.173,1.1.1.174,1.1.1.18,1.1.1.2,1.1.1.215,1.1.1.244,1.1.1.245,1.1.1.256,1.1.1.257,1.1.1.258,1.1.1.259,1.1.1.26,1.1.1.27,1.1.1.28,1.1.1.284,1.1.1.286,1.1.1.29,1.1.1.298,1.1.1.3,1.1.1.311,1.1.1.328,1.1.1.338,1.1.1.35,1.1.1.350,1.1.1.36,1.1.1.368,1.1.1.369,1.1.1.37,1.1.1.370,1.1.1.371,1.1.1.377,1.1.1.378,1.1.1.39,1.1.1.40,1.1.1.41,1.1.1.42,1.1.1.43,…		1.1.1.107,1.1.1.157,1.1.1.18,1.1.1.26,1.1.1.29,1.1.1.3,1.1.1.35,1.1.1.37,1.1.1.39,1.1.1.40,1.1.1.41,1.1.1.42,1.1.1.44,1.1.1.79,1.1.1.82,1.1.1.95,1.12.98.1,1.14.13.8,1.14.13.82,1.14.14.1,1.17.1.8,1.2.1.11,1.2.1.12,1.2.1.13,1.2.1.16,1.2.1.2,1.2.1.3,1.2.1.4,1.2.1.5,1.2.1.9,1.2.4.1,1.2.4.2,1.3.5.1,1.3.99.5,1.4.1.14,1.4.3.5,1.5.1.20,1.5.1.5,1.7.2.1,1.7.7.1,1.7.7.2,1.8.1.4,1.8.4.8,1.8.4.9,1.8.7.1,2.1.2…			1.1.1.107,1.1.1.157,1.1.1.18,1.1.1.26,1.1.1.29,1.1.1.3,1.1.1.35,1.1.1.37,1.1.1.39,1.1.1.40,1.1.1.41,1.1.1.42,1.1.1.44,1.1.1.79,1.1.1.82,1.1.1.95,1.12.98.1,1.14.13.8,1.14.13.82,1.14.14.1,1.17.1.8,1.2.1.11,1.2.1.12,1.2.1.13,1.2.1.16,1.2.1.2,1.2.1.3,1.2.1.4,1.2.1.5,1.2.1.9,1.2.4.1,1.2.4.2,1.3.5.1,1.3.99.5,1.4.1.14,1.4.3.5,1.5.1.20,1.5.1.5,1.7.2.1,1.7.7.1,1.7.7.2,1.8.1.4,1.8.4.8,1.8.4.9,1.8.7.1,2.1.2…	0	0	http://www.kegg.jp/kegg-bin/show_pathway?map01120/default%3dgreen/1.1.1.107%09red/1.1.1.157%09red/1.1.1.18%09red/1.1.1.26%09red/1.1.1.29%09red/1.1.1.3%09red/1.1.1.35%09red/1.1.1.37%09red/1.1.1.39%09red/1.1.1.40%09red/1.1.1.41%09red/1.1.1.42%09red/1.1.1.44%09red/1.1.1.79%09red/1.1.1.82%09red/1.1.1.95%09red/1.12.98.1%09red/1.14.13.8%09red/1.14.13.82%09red/1.14.14.1%09red/1.17.1.8%09red/1.2.1.11%09r…
1130	Biosynthesis of antibiotics||Global and overview maps	406	0	137	0	0	137	1.1.1.1,1.1.1.133,1.1.1.170,1.1.1.178,1.1.1.18,1.1.1.183,1.1.1.2,1.1.1.25,1.1.1.266,1.1.1.267,1.1.1.27,1.1.1.270,1.1.1.282,1.1.1.286,1.1.1.29,1.1.1.3,1.1.1.309,1.1.1.329,1.1.1.339,1.1.1.34,1.1.1.343,1.1.1.344,1.1.1.347,1.1.1.35,1.1.1.359,1.1.1.360,1.1.1.362,1.1.1.363,1.1.1.364,1.1.1.37,1.1.1.384,1.1.1.385,1.1.1.41,1.1.1.42,1.1.1.44,1.1.1.49,1.1.1.5,1.1.1.86,1.1.1.87,1.1.1.88,1.1.1.95,1.1.2.7,1.1.…		1.1.1.133,1.1.1.18,1.1.1.25,1.1.1.267,1.1.1.282,1.1.1.29,1.1.1.3,1.1.1.34,1.1.1.35,1.1.1.37,1.1.1.41,1.1.1.42,1.1.1.44,1.1.1.49,1.1.1.86,1.1.1.88,1.1.1.95,1.11.1.6,1.14.13.70,1.14.13.72,1.17.1.2,1.17.1.8,1.17.7.1,1.2.1.11,1.2.1.12,1.2.1.3,1.2.1.38,1.2.1.41,1.2.4.1,1.2.4.2,1.2.4.4,1.21.3.1,1.3.1.12,1.3.1.13,1.3.1.28,1.3.5.1,1.4.1.14,1.8.1.4,2.1.1.100,2.1.2.1,2.1.3.3,2.2.1.1,2.2.1.2,2.2.1.6,2.2.1.7…			1.1.1.133,1.1.1.18,1.1.1.25,1.1.1.267,1.1.1.282,1.1.1.29,1.1.1.3,1.1.1.34,1.1.1.35,1.1.1.37,1.1.1.41,1.1.1.42,1.1.1.44,1.1.1.49,1.1.1.86,1.1.1.88,1.1.1.95,1.11.1.6,1.14.13.70,1.14.13.72,1.17.1.2,1.17.1.8,1.17.7.1,1.2.1.11,1.2.1.12,1.2.1.3,1.2.1.38,1.2.1.41,1.2.4.1,1.2.4.2,1.2.4.4,1.21.3.1,1.3.1.12,1.3.1.13,1.3.1.28,1.3.5.1,1.4.1.14,1.8.1.4,2.1.1.100,2.1.2.1,2.1.3.3,2.2.1.1,2.2.1.2,2.2.1.6,2.2.1.7…	0	0	http://www.kegg.jp/kegg-bin/show_pathway?map01130/default%3dgreen/1.1.1.133%09red/1.1.1.18%09red/1.1.1.25%09red/1.1.1.267%09red/1.1.1.282%09red/1.1.1.29%09red/1.1.1.3%09red/1.1.1.34%09red/1.1.1.35%09red/1.1.1.37%09red/1.1.1.41%09red/1.1.1.42%09red/1.1.1.44%09red/1.1.1.49%09red/1.1.1.86%09red/1.1.1.88%09red/1.1.1.95%09red/1.11.1.6%09red/1.14.13.70%09red/1.14.13.72%09red/1.17.1.2%09red/1.17.1.8%09r…
1501	beta-Lactam resistance||Drug resistance	1	0	1	0	0	1	3.5.2.6		3.5.2.6			3.5.2.6	0.01092	0.01149	http://www.kegg.jp/kegg-bin/show_pathway?map01501/default%3dgreen/3.5.2.6%09red
4070	Phosphatidylinositol signaling system||Signal transduction	29	17	14	12	5	2	2.7.1.107,2.7.1.127,2.7.1.137,2.7.1.140,2.7.1.149,2.7.1.150,2.7.1.151,2.7.1.153,2.7.1.154,2.7.1.158,2.7.1.159,2.7.1.67,2.7.1.68,2.7.11.13,2.7.4.21,2.7.4.24,2.7.7.41,2.7.8.11,3.1.3.25,3.1.3.36,3.1.3.56,3.1.3.57,3.1.3.64,3.1.3.66,3.1.3.67,3.1.3.78,3.1.3.86,3.1.3.95,3.1.4.11	2.7.1.107,2.7.1.137,2.7.1.140,2.7.1.150,2.7.1.151,2.7.1.159,2.7.1.67,2.7.1.68,2.7.4.24,2.7.7.41,2.7.8.11,3.1.3.25,3.1.3.36,3.1.3.64,3.1.3.67,3.1.3.95,3.1.4.11	2.7.1.107,2.7.1.137,2.7.1.150,2.7.1.159,2.7.1.67,2.7.1.68,2.7.11.13,2.7.7.41,2.7.8.11,3.1.3.25,3.1.3.36,3.1.3.57,3.1.3.67,3.1.4.11	2.7.1.107,2.7.1.137,2.7.1.150,2.7.1.159,2.7.1.67,2.7.1.68,2.7.7.41,2.7.8.11,3.1.3.25,3.1.3.36,3.1.3.67,3.1.4.11	2.7.1.140,2.7.1.151,2.7.4.24,3.1.3.64,3.1.3.95	2.7.11.13,3.1.3.57	0	0	http://www.kegg.jp/kegg-bin/show_pathway?map04070/default%3dgreen/2.7.1.140/2.7.1.151/2.7.4.24/3.1.3.64/3.1.3.95/2.7.1.107%09yellow/2.7.1.137%09yellow/2.7.1.150%09yellow/2.7.1.159%09yellow/2.7.1.67%09yellow/2.7.1.68%09yellow/2.7.7.41%09yellow/2.7.8.11%09yellow/3.1.3.25%09yellow/3.1.3.36%09yellow/3.1.3.67%09yellow/3.1.4.11%09yellow/2.7.11.13%09red/3.1.3.57%09red
4150	mTOR signaling pathway||Signal transduction	5	0	1	0	0	1	2.7.1.153,2.7.11.1,2.7.11.11,2.7.11.24,2.7.11.9		2.7.11.24			2.7.11.24	0.01092	0.01149	http://www.kegg.jp/kegg-bin/show_pathway?map04150/default%3dgreen/2.7.11.24%09red
4660	T cell receptor signaling pathway||Immune system	2	0	2	0	0	2	2.7.10.2,3.1.3.16		2.7.10.2,3.1.3.16			2.7.10.2,3.1.3.16	0.00012	0.00016	http://www.kegg.jp/kegg-bin/show_pathway?map04660/default%3dgreen/2.7.10.2%09red/3.1.3.16%09red
0	Unknown||Not Mapped	0	234	0	0	234	0	N/A	1.1.1.284,1.1.3.20,1.1.99.39,1.10.3.11,1.10.3.2,1.13.11.70,1.14.13.173,1.14.13.8,1.14.18.7,1.14.19.23,1.14.19.25,1.14.19.35,1.14.19.36,1.14.19.4,1.14.19.41,1.14.19.45,1.14.19.6,1.15.1.1,1.16.3.2,1.16.5.1,1.18.1.6,1.20.4.-,1.3.1.105,1.3.1.89,1.3.1.91,1.3.1.94,1.5.3.-,1.5.5.1,1.6.2.4,1.6.3.-,1.6.5.9,1.6.99.-,1.8.1.8,1.8.3.2,1.8.4.-,1.8.4.11,1.8.4.12,1.8.98.2,2.1.1.112,2.1.1.170,2.1.1.176,2.1.1.183,…			1.1.1.284,1.1.3.20,1.1.99.39,1.10.3.11,1.10.3.2,1.13.11.70,1.14.13.173,1.14.13.8,1.14.18.7,1.14.19.23,1.14.19.25,1.14.19.35,1.14.19.36,1.14.19.4,1.14.19.41,1.14.19.45,1.14.19.6,1.15.1.1,1.16.3.2,1.16.5.1,1.18.1.6,1.20.4.-,1.3.1.105,1.3.1.89,1.3.1.91,1.3.1.94,1.5.3.-,1.5.5.1,1.6.2.4,1.6.3.-,1.6.5.9,1.6.99.-,1.8.1.8,1.8.3.2,1.8.4.-,1.8.4.11,1.8.4.12,1.8.98.2,2.1.1.112,2.1.1.170,2.1.1.176,2.1.1.183,…		1	1	N/A

## Sheet: nS_RF
PathwayID	PathwayName||Category	Total(EC_All)	Total(EC_Ref(mtr))	Total(EC_Given)	Total(EC_Shared)	Total(EC_Unique_Ref)	Total(EC_Unique_Given)	EC_All	EC_Ref(mtr)	EC_Given	EC_Shared	EC_Unique_Ref	EC_Unique_Given	P-value	FDR	URL
10	Glycolysis / Gluconeogenesis||Carbohydrate metabolism	49	25	23	20	5	3	1.1.1.1,1.1.1.2,1.1.1.27,1.1.2.7,1.1.2.8,1.2.1.-,1.2.1.12,1.2.1.3,1.2.1.5,1.2.1.59,1.2.1.9,1.2.1.90,1.2.4.1,1.2.7.1,1.2.7.11,1.2.7.6,1.8.1.4,2.3.1.12,2.7.1.1,2.7.1.11,2.7.1.146,2.7.1.147,2.7.1.2,2.7.1.40,2.7.1.41,2.7.1.63,2.7.1.69,2.7.2.3,3.1.3.10,3.1.3.11,3.1.3.13,3.1.3.80,3.1.3.9,3.2.1.86,4.1.1.1,4.1.1.32,4.1.1.49,4.1.2.13,4.2.1.11,5.1.3.15,5.1.3.3,5.3.1.1,5.3.1.9,5.4.2.11,5.4.2.12,5.4.2.2,5.4.…	1.1.1.1,1.1.1.27,1.2.1.12,1.2.1.3,1.2.1.9,1.2.4.1,1.8.1.4,2.3.1.12,2.7.1.1,2.7.1.11,2.7.1.40,2.7.2.3,3.1.3.11,3.1.3.80,4.1.1.1,4.1.1.49,4.1.2.13,4.2.1.11,5.1.3.15,5.1.3.3,5.3.1.9,5.4.2.11,5.4.2.12,5.4.2.2,6.2.1.1	1.1.1.1,1.2.1.12,1.2.1.3,1.2.1.5,1.2.1.9,1.2.4.1,1.8.1.4,2.3.1.12,2.7.1.1,2.7.1.11,2.7.1.2,2.7.1.40,2.7.2.3,3.1.3.11,4.1.1.1,4.1.1.49,4.1.2.13,4.2.1.11,5.1.3.3,5.3.1.1,5.3.1.9,5.4.2.2,6.2.1.1	1.1.1.1,1.2.1.12,1.2.1.3,1.2.1.9,1.2.4.1,1.8.1.4,2.3.1.12,2.7.1.1,2.7.1.11,2.7.1.40,2.7.2.3,3.1.3.11,4.1.1.1,4.1.1.49,4.1.2.13,4.2.1.11,5.1.3.3,5.3.1.9,5.4.2.2,6.2.1.1	1.1.1.27,3.1.3.80,5.1.3.15,5.4.2.11,5.4.2.12	1.2.1.5,2.7.1.2,5.3.1.1	0	0	http://www.kegg.jp/kegg-bin/show_pathway?map00010/default%3dgreen/1.1.1.27/3.1.3.80/5.1.3.15/5.4.2.11/5.4.2.12/1.1.1.1%09yellow/1.2.1.12%09yellow/1.2.1.3%09yellow/1.2.1.9%09yellow/1.2.4.1%09yellow/1.8.1.4%09yellow/2.3.1.12%09yellow/2.7.1.1%09yellow/2.7.1.11%09yellow/2.7.1.40%09yellow/2.7.2.3%09yellow/3.1.3.11%09yellow/4.1.1.1%09yellow/4.1.1.49%09yellow/4.1.2.13%09yellow/4.2.1.11%09yellow/5.1.3.3%…
20	Citrate cycle (TCA cycle)||Carbohydrate metabolism	25	16	15	15	1	0	1.1.1.286,1.1.1.37,1.1.1.41,1.1.1.42,1.1.5.4,1.2.4.1,1.2.4.2,1.2.7.1,1.2.7.11,1.2.7.3,1.3.5.1,1.3.5.4,1.8.1.4,2.3.1.12,2.3.1.61,2.3.3.1,2.3.3.8,2.8.3.18,4.1.1.32,4.1.1.49,4.2.1.2,4.2.1.3,6.2.1.4,6.2.1.5,6.4.1.1	1.1.1.37,1.1.1.41,1.1.1.42,1.2.4.1,1.2.4.2,1.3.5.1,1.8.1.4,2.3.1.12,2.3.1.61,2.3.3.1,2.3.3.8,4.1.1.49,4.2.1.2,4.2.1.3,6.2.1.4,6.2.1.5	1.1.1.37,1.1.1.41,1.1.1.42,1.2.4.1,1.2.4.2,1.3.5.1,1.8.1.4,2.3.1.12,2.3.3.1,2.3.3.8,4.1.1.49,4.2.1.2,4.2.1.3,6.2.1.4,6.2.1.5	1.1.1.37,1.1.1.41,1.1.1.42,1.2.4.1,1.2.4.2,1.3.5.1,1.8.1.4,2.3.1.12,2.3.3.1,2.3.3.8,4.1.1.49,4.2.1.2,4.2.1.3,6.2.1.4,6.2.1.5	2.3.1.61		0	0	http://www.kegg.jp/kegg-bin/show_pathway?map00020/default%3dgreen/2.3.1.61/1.1.1.37%09yellow/1.1.1.41%09yellow/1.1.1.42%09yellow/1.2.4.1%09yellow/1.2.4.2%09yellow/1.3.5.1%09yellow/1.8.1.4%09yellow/2.3.1.12%09yellow/2.3.3.1%09yellow/2.3.3.8%09yellow/4.1.1.49%09yellow/4.2.1.2%09yellow/4.2.1.3%09yellow/6.2.1.4%09yellow/6.2.1.5%09yellow
30	Pentose phosphate pathway||Carbohydrate metabolism	54	14	16	12	2	4	1.1.1.215,1.1.1.343,1.1.1.359,1.1.1.360,1.1.1.363,1.1.1.388,1.1.1.43,1.1.1.44,1.1.1.47,1.1.1.49,1.1.3.4,1.1.3.5,1.1.5.2,1.1.5.9,1.1.99.3,1.2.1.89,1.2.1.9,1.2.1.90,1.2.7.5,1.2.99.8,2.2.1.1,2.2.1.2,2.7.1.11,2.7.1.12,2.7.1.13,2.7.1.146,2.7.1.15,2.7.1.165,2.7.1.178,2.7.1.45,2.7.1.69,2.7.4.23,2.7.6.1,3.1.1.17,3.1.1.31,3.1.3.11,4.1.2.13,4.1.2.14,4.1.2.4,4.1.2.43,4.1.2.51,4.1.2.55,4.1.2.9,4.2.1.12,4.2.1…	1.1.1.363,1.1.1.49,1.2.1.9,2.2.1.1,2.2.1.2,2.7.1.11,2.7.1.12,2.7.6.1,3.1.1.31,3.1.3.11,4.1.2.13,5.3.1.6,5.3.1.9,5.4.2.2	1.1.1.44,1.1.1.47,1.1.1.49,1.2.1.9,2.2.1.1,2.2.1.2,2.7.1.11,2.7.1.15,2.7.6.1,3.1.1.31,3.1.3.11,4.1.2.13,5.1.3.1,5.3.1.6,5.3.1.9,5.4.2.2	1.1.1.49,1.2.1.9,2.2.1.1,2.2.1.2,2.7.1.11,2.7.6.1,3.1.1.31,3.1.3.11,4.1.2.13,5.3.1.6,5.3.1.9,5.4.2.2	1.1.1.363,2.7.1.12	1.1.1.44,1.1.1.47,2.7.1.15,5.1.3.1	0	0	http://www.kegg.jp/kegg-bin/show_pathway?map00030/default%3dgreen/1.1.1.363/2.7.1.12/1.1.1.49%09yellow/1.2.1.9%09yellow/2.2.1.1%09yellow/2.2.1.2%09yellow/2.7.1.11%09yellow/2.7.6.1%09yellow/3.1.1.31%09yellow/3.1.3.11%09yellow/4.1.2.13%09yellow/5.3.1.6%09yellow/5.3.1.9%09yellow/5.4.2.2%09yellow/1.1.1.44%09red/1.1.1.47%09red/2.7.1.15%09red/5.1.3.1%09red
40	Pentose and glucuronate interconversions||Carbohydrate metabolism	68	11	13	9	2	4	1.1.1.-,1.1.1.10,1.1.1.11,1.1.1.12,1.1.1.125,1.1.1.127,1.1.1.13,1.1.1.130,1.1.1.137,1.1.1.14,1.1.1.15,1.1.1.175,1.1.1.179,1.1.1.19,1.1.1.2,1.1.1.21,1.1.1.22,1.1.1.250,1.1.1.287,1.1.1.307,1.1.1.365,1.1.1.372,1.1.1.380,1.1.1.45,1.1.1.56,1.1.1.57,1.1.1.58,1.1.1.9,1.1.2.2,1.2.1.3,2.4.1.17,2.7.1.16,2.7.1.17,2.7.1.43,2.7.1.47,2.7.1.5,2.7.1.53,2.7.7.40,2.7.7.44,2.7.7.64,2.7.7.9,3.1.1.11,3.1.1.68,3.2.1.1…	1.1.1.-,1.1.1.21,1.1.1.22,1.2.1.3,2.7.1.17,2.7.7.9,3.1.1.11,3.2.1.15,3.2.1.67,4.2.2.2,5.3.1.5	1.1.1.14,1.1.1.21,1.1.1.22,1.2.1.3,2.7.1.17,2.7.1.43,2.7.7.44,2.7.7.9,3.1.1.11,3.2.1.15,4.2.2.2,5.1.3.1,5.3.1.5	1.1.1.21,1.1.1.22,1.2.1.3,2.7.1.17,2.7.7.9,3.1.1.11,3.2.1.15,4.2.2.2,5.3.1.5	1.1.1.-,3.2.1.67	1.1.1.14,2.7.1.43,2.7.7.44,5.1.3.1	0	0	http://www.kegg.jp/kegg-bin/show_pathway?map00040/default%3dgreen/1.1.1.-/3.2.1.67/1.1.1.21%09yellow/1.1.1.22%09yellow/1.2.1.3%09yellow/2.7.1.17%09yellow/2.7.7.9%09yellow/3.1.1.11%09yellow/3.2.1.15%09yellow/4.2.2.2%09yellow/5.3.1.5%09yellow/1.1.1.14%09red/2.7.1.43%09red/2.7.7.44%09red/5.1.3.1%09red
51	Fructose and mannose metabolism||Carbohydrate metabolism	74	23	21	15	8	6	1.1.1.-,1.1.1.11,1.1.1.122,1.1.1.132,1.1.1.135,1.1.1.138,1.1.1.14,1.1.1.140,1.1.1.15,1.1.1.17,1.1.1.173,1.1.1.187,1.1.1.21,1.1.1.271,1.1.1.281,1.1.1.289,1.1.1.377,1.1.1.378,1.1.1.67,1.1.2.2,1.1.99.21,2.4.1.-,2.4.1.217,2.4.1.269,2.4.1.33,2.7.1.1,2.7.1.105,2.7.1.11,2.7.1.28,2.7.1.3,2.7.1.4,2.7.1.5,2.7.1.51,2.7.1.52,2.7.1.55,2.7.1.56,2.7.1.69,2.7.1.7,2.7.1.90,2.7.7.13,2.7.7.22,2.7.7.30,3.1.1.-,3.1.1…	1.1.1.-,1.1.1.21,1.1.1.271,2.4.1.-,2.7.1.1,2.7.1.105,2.7.1.11,2.7.1.4,2.7.1.52,2.7.1.90,2.7.7.13,3.1.1.-,3.1.3.-,3.1.3.11,3.1.3.46,3.2.1.78,3.6.1.21,4.1.2.13,4.2.1.47,5.1.3.-,5.3.1.5,5.3.1.6,5.4.2.8	1.1.1.14,1.1.1.21,1.1.1.271,2.7.1.1,2.7.1.105,2.7.1.11,2.7.1.4,2.7.1.52,2.7.1.90,2.7.7.13,2.7.7.22,2.7.7.30,3.1.3.11,3.1.3.46,3.2.1.80,4.1.2.13,5.3.1.1,5.3.1.5,5.3.1.6,5.3.1.8,5.4.2.8	1.1.1.21,1.1.1.271,2.7.1.1,2.7.1.105,2.7.1.11,2.7.1.4,2.7.1.52,2.7.1.90,2.7.7.13,3.1.3.11,3.1.3.46,4.1.2.13,5.3.1.5,5.3.1.6,5.4.2.8	1.1.1.-,2.4.1.-,3.1.1.-,3.1.3.-,3.2.1.78,3.6.1.21,4.2.1.47,5.1.3.-	1.1.1.14,2.7.7.22,2.7.7.30,3.2.1.80,5.3.1.1,5.3.1.8	0	0	http://www.kegg.jp/kegg-bin/show_pathway?map00051/default%3dgreen/1.1.1.-/2.4.1.-/3.1.1.-/3.1.3.-/3.2.1.78/3.6.1.21/4.2.1.47/5.1.3.-/1.1.1.21%09yellow/1.1.1.271%09yellow/2.7.1.1%09yellow/2.7.1.105%09yellow/2.7.1.11%09yellow/2.7.1.4%09yellow/2.7.1.52%09yellow/2.7.1.90%09yellow/2.7.7.13%09yellow/3.1.3.11%09yellow/3.1.3.46%09yellow/4.1.2.13%09yellow/5.3.1.5%09yellow/5.3.1.6%09yellow/5.4.2.8%09yellow…
52	Galactose metabolism||Carbohydrate metabolism	47	15	17	14	1	3	1.1.1.120,1.1.1.16,1.1.1.21,1.1.1.251,1.1.1.359,1.1.1.360,1.1.1.48,1.1.3.9,2.4.1.123,2.4.1.22,2.4.1.67,2.4.1.82,2.7.1.1,2.7.1.101,2.7.1.11,2.7.1.144,2.7.1.178,2.7.1.2,2.7.1.58,2.7.1.6,2.7.1.69,2.7.7.10,2.7.7.12,2.7.7.64,2.7.7.9,3.1.1.25,3.1.3.9,3.2.1.10,3.2.1.108,3.2.1.20,3.2.1.22,3.2.1.23,3.2.1.26,3.2.1.85,3.5.1.25,4.1.2.21,4.1.2.40,4.1.2.51,4.1.2.55,4.2.1.140,4.2.1.6,5.1.3.2,5.1.3.3,5.3.1.-,5.3…	1.1.1.21,2.4.1.123,2.4.1.67,2.4.1.82,2.7.1.1,2.7.1.11,2.7.7.12,2.7.7.9,3.2.1.20,3.2.1.22,3.2.1.23,3.2.1.26,5.1.3.2,5.1.3.3,5.4.2.2	1.1.1.21,2.4.1.67,2.4.1.82,2.7.1.1,2.7.1.11,2.7.1.2,2.7.1.6,2.7.7.10,2.7.7.12,2.7.7.9,3.2.1.20,3.2.1.22,3.2.1.23,3.2.1.26,5.1.3.2,5.1.3.3,5.4.2.2	1.1.1.21,2.4.1.67,2.4.1.82,2.7.1.1,2.7.1.11,2.7.7.12,2.7.7.9,3.2.1.20,3.2.1.22,3.2.1.23,3.2.1.26,5.1.3.2,5.1.3.3,5.4.2.2	2.4.1.123	2.7.1.2,2.7.1.6,2.7.7.10	0	0	http://www.kegg.jp/kegg-bin/show_pathway?map00052/default%3dgreen/2.4.1.123/1.1.1.21%09yellow/2.4.1.67%09yellow/2.4.1.82%09yellow/2.7.1.1%09yellow/2.7.1.11%09yellow/2.7.7.12%09yellow/2.7.7.9%09yellow/3.2.1.20%09yellow/3.2.1.22%09yellow/3.2.1.23%09yellow/3.2.1.26%09yellow/5.1.3.2%09yellow/5.1.3.3%09yellow/5.4.2.2%09yellow/2.7.1.2%09red/2.7.1.6%09red/2.7.7.10%09red
53	Ascorbate and aldarate metabolism||Carbohydrate metabolism	48	12	11	5	7	6	1.1.1.122,1.1.1.129,1.1.1.130,1.1.1.19,1.1.1.20,1.1.1.203,1.1.1.22,1.1.1.316,1.1.1.365,1.1.1.376,1.1.1.46,1.1.3.8,1.10.3.3,1.11.1.11,1.13.99.1,1.14.-.-,1.2.1.26,1.2.1.3,1.3.2.3,1.3.3.12,1.6.5.4,1.8.5.1,2.4.1.17,2.7.1.43,2.7.1.53,2.7.1.69,2.7.7.44,2.7.7.64,2.7.7.69,3.1.1.-,3.1.1.15,3.1.1.17,3.1.1.19,3.1.1.25,3.1.3.93,4.1.1.-,4.1.1.85,4.1.2.18,4.1.2.20,4.2.1.25,4.2.1.40,4.2.1.41,4.2.1.42,4.2.1.43,5…	1.1.1.22,1.1.1.316,1.10.3.3,1.11.1.11,1.13.99.1,1.14.-.-,1.2.1.3,1.3.2.3,2.7.7.69,3.1.1.-,3.1.3.93,5.1.3.18	1.1.1.22,1.1.3.8,1.11.1.11,1.2.1.3,1.3.2.3,1.6.5.4,1.8.5.1,2.7.1.43,2.7.7.44,4.1.2.20,5.1.3.18	1.1.1.22,1.11.1.11,1.2.1.3,1.3.2.3,5.1.3.18	1.1.1.316,1.10.3.3,1.13.99.1,1.14.-.-,2.7.7.69,3.1.1.-,3.1.3.93	1.1.3.8,1.6.5.4,1.8.5.1,2.7.1.43,2.7.7.44,4.1.2.20	0	0	http://www.kegg.jp/kegg-bin/show_pathway?map00053/default%3dgreen/1.1.1.316/1.10.3.3/1.13.99.1/1.14.-.-/2.7.7.69/3.1.1.-/3.1.3.93/1.1.1.22%09yellow/1.11.1.11%09yellow/1.2.1.3%09yellow/1.3.2.3%09yellow/5.1.3.18%09yellow/1.1.3.8%09red/1.6.5.4%09red/1.8.5.1%09red/2.7.1.43%09red/2.7.7.44%09red/4.1.2.20%09red
61	Fatty acid biosynthesis||Lipid metabolism	18	13	7	5	8	2	1.1.1.100,1.14.19.2,1.3.1.10,1.3.1.104,1.3.1.9,2.3.1.-,2.3.1.179,2.3.1.180,2.3.1.39,2.3.1.41,2.3.1.85,2.3.1.86,3.1.2.14,3.1.2.21,4.2.1.59,5.3.3.14,6.2.1.3,6.4.1.2	1.1.1.100,1.14.19.2,1.3.1.10,1.3.1.9,2.3.1.-,2.3.1.179,2.3.1.180,2.3.1.39,3.1.2.14,3.1.2.21,4.2.1.59,6.2.1.3,6.4.1.2	1.1.1.100,1.14.19.2,2.3.1.41,2.3.1.86,3.1.2.14,6.2.1.3,6.4.1.2	1.1.1.100,1.14.19.2,3.1.2.14,6.2.1.3,6.4.1.2	1.3.1.10,1.3.1.9,2.3.1.-,2.3.1.179,2.3.1.180,2.3.1.39,3.1.2.21,4.2.1.59	2.3.1.41,2.3.1.86	0	0	http://www.kegg.jp/kegg-bin/show_pathway?map00061/default%3dgreen/1.3.1.10/1.3.1.9/2.3.1.-/2.3.1.179/2.3.1.180/2.3.1.39/3.1.2.21/4.2.1.59/1.1.1.100%09yellow/1.14.19.2%09yellow/3.1.2.14%09yellow/6.2.1.3%09yellow/6.4.1.2%09yellow/2.3.1.41%09red/2.3.1.86%09red
62	Fatty acid elongation||Lipid metabolism	13	10	7	5	5	2	1.1.1.211,1.1.1.330,1.1.1.35,1.3.1.38,1.3.1.8,1.3.1.93,2.3.1.16,2.3.1.199,3.1.2.2,3.1.2.22,4.2.1.134,4.2.1.17,4.2.1.74	1.1.1.211,1.1.1.330,1.1.1.35,1.3.1.38,1.3.1.93,2.3.1.16,2.3.1.199,3.1.2.22,4.2.1.134,4.2.1.17	1.1.1.35,1.3.1.38,2.3.1.16,3.1.2.2,3.1.2.22,4.2.1.17,4.2.1.74	1.1.1.35,1.3.1.38,2.3.1.16,3.1.2.22,4.2.1.17	1.1.1.211,1.1.1.330,1.3.1.93,2.3.1.199,4.2.1.134	3.1.2.2,4.2.1.74	0	0	http://www.kegg.jp/kegg-bin/show_pathway?map00062/default%3dgreen/1.1.1.211/1.1.1.330/1.3.1.93/2.3.1.199/4.2.1.134/1.1.1.35%09yellow/1.3.1.38%09yellow/2.3.1.16%09yellow/3.1.2.22%09yellow/4.2.1.17%09yellow/3.1.2.2%09red/4.2.1.74%09red
71	Fatty acid degradation||Lipid metabolism	30	9	12	8	1	4	1.1.1.1,1.1.1.192,1.1.1.211,1.1.1.35,1.1.99.20,1.14.14.1,1.14.15.3,1.18.1.1,1.18.1.3,1.18.1.4,1.2.1.3,1.2.1.48,1.2.5.2,1.3.3.6,1.3.8.1,1.3.8.6,1.3.8.7,1.3.8.8,1.3.8.9,1.3.99.-,2.3.1.16,2.3.1.21,2.3.1.9,4.2.1.17,4.2.1.74,5.1.2.3,5.3.3.8,6.2.1.20,6.2.1.3,6.2.1.6	1.1.1.1,1.1.1.211,1.1.1.35,1.2.1.3,1.3.3.6,2.3.1.16,2.3.1.9,4.2.1.17,6.2.1.3	1.1.1.1,1.1.1.35,1.14.14.1,1.2.1.3,1.3.3.6,2.3.1.16,2.3.1.9,4.2.1.17,4.2.1.74,5.1.2.3,5.3.3.8,6.2.1.3	1.1.1.1,1.1.1.35,1.2.1.3,1.3.3.6,2.3.1.16,2.3.1.9,4.2.1.17,6.2.1.3	1.1.1.211	1.14.14.1,4.2.1.74,5.1.2.3,5.3.3.8	0	0	http://www.kegg.jp/kegg-bin/show_pathway?map00071/default%3dgreen/1.1.1.211/1.1.1.1%09yellow/1.1.1.35%09yellow/1.2.1.3%09yellow/1.3.3.6%09yellow/2.3.1.16%09yellow/2.3.1.9%09yellow/4.2.1.17%09yellow/6.2.1.3%09yellow/1.14.14.1%09red/4.2.1.74%09red/5.1.2.3%09red/5.3.3.8%09red
72	Synthesis and degradation of ketone bodies||Lipid metabolism	6	3	4	3	0	1	1.1.1.30,2.3.1.9,2.3.3.10,2.8.3.5,4.1.1.4,4.1.3.4	2.3.1.9,2.3.3.10,4.1.3.4	1.1.1.30,2.3.1.9,2.3.3.10,4.1.3.4	2.3.1.9,2.3.3.10,4.1.3.4		1.1.1.30	0	0	http://www.kegg.jp/kegg-bin/show_pathway?map00072/default%3dgreen/2.3.1.9%09yellow/2.3.3.10%09yellow/4.1.3.4%09yellow/1.1.1.30%09red
73	Cutin, suberine and wax biosynthesis||Lipid metabolism	12	7	1	1	6	0	1.1.-.-,1.11.2.3,1.14.-.-,1.2.-.-,1.2.1.50,1.2.1.84,2.3.1.188,2.3.1.20,2.3.1.75,3.1.1.50,3.3.2.-,4.1.99.5	1.1.-.-,1.14.-.-,1.2.1.84,2.3.1.188,2.3.1.20,2.3.1.75,4.1.99.5	2.3.1.20	2.3.1.20	1.1.-.-,1.14.-.-,1.2.1.84,2.3.1.188,2.3.1.75,4.1.99.5		0.10152	0.10222	http://www.kegg.jp/kegg-bin/show_pathway?map00073/default%3dgreen/1.1.-.-/1.14.-.-/1.2.1.84/2.3.1.188/2.3.1.75/4.1.99.5/2.3.1.20%09yellow
100	Steroid biosynthesis||Lipid metabolism	25	11	10	8	3	2	1.1.1.170,1.1.1.270,1.14.-.-,1.14.13.126,1.14.13.13,1.14.13.159,1.14.13.70,1.14.13.72,1.14.14.17,1.14.19.20,1.3.1.21,1.3.1.70,1.3.1.71,1.3.1.72,2.1.1.143,2.1.1.41,2.3.1.26,2.3.1.73,2.5.1.21,3.1.1.13,5.-.-.-,5.3.3.5,5.4.99.7,5.4.99.8,5.5.1.9	1.1.1.170,1.14.-.-,1.14.13.70,1.14.13.72,1.14.14.17,2.1.1.143,2.1.1.41,2.5.1.21,3.1.1.13,5.4.99.8,5.5.1.9	1.1.1.170,1.14.13.70,1.14.13.72,1.3.1.21,2.1.1.143,2.1.1.41,2.5.1.21,5.3.3.5,5.4.99.8,5.5.1.9	1.1.1.170,1.14.13.70,1.14.13.72,2.1.1.143,2.1.1.41,2.5.1.21,5.4.99.8,5.5.1.9	1.14.-.-,1.14.14.17,3.1.1.13	1.3.1.21,5.3.3.5	0	0	http://www.kegg.jp/kegg-bin/show_pathway?map00100/default%3dgreen/1.14.-.-/1.14.14.17/3.1.1.13/1.1.1.170%09yellow/1.14.13.70%09yellow/1.14.13.72%09yellow/2.1.1.143%09yellow/2.1.1.41%09yellow/2.5.1.21%09yellow/5.4.99.8%09yellow/5.5.1.9%09yellow/1.3.1.21%09red/5.3.3.5%09red
120	Primary bile acid biosynthesis||Lipid metabolism	19	0	2	0	0	2	1.1.1.181,1.1.1.35,1.1.1.50,1.14.13.100,1.14.13.15,1.14.13.17,1.14.13.98,1.14.13.99,1.14.18.8,1.14.99.38,1.17.99.3,1.3.1.3,2.3.1.176,2.3.1.65,3.1.2.27,3.5.1.24,4.2.1.107,5.1.99.4,6.2.1.7		1.1.1.35,4.2.1.107			1.1.1.35,4.2.1.107	0.00018	0.00023	http://www.kegg.jp/kegg-bin/show_pathway?map00120/default%3dgreen/1.1.1.35%09red/4.2.1.107%09red
130	Ubiquinone and other terpenoid-quinone biosynthesis||Metabolism of cofactors and vitamins	44	19	6	5	14	1	1.1.1.237,1.13.11.27,1.14.-.-,1.14.13.-,1.14.13.11,1.14.13.116,1.17.4.4,1.21.98.1,1.6.5.2,2.1.1.114,2.1.1.163,2.1.1.201,2.1.1.222,2.1.1.295,2.1.1.64,2.1.1.95,2.2.1.9,2.4.1.194,2.5.1.-,2.5.1.115,2.5.1.116,2.5.1.117,2.5.1.120,2.5.1.39,2.5.1.74,2.5.1.93,2.6.1.5,3.1.2.23,3.1.2.28,3.2.1.-,3.2.2.26,3.2.2.30,3.5.4.40,4.1.1.90,4.1.1.98,4.1.3.36,4.1.3.40,4.2.1.113,4.2.1.151,4.2.99.20,5.4.4.2,5.5.1.24,6.2.…	1.13.11.27,1.14.-.-,1.14.13.-,1.14.13.11,1.6.5.2,2.1.1.114,2.1.1.163,2.1.1.201,2.1.1.295,2.1.1.64,2.5.1.-,2.5.1.115,2.5.1.116,2.5.1.39,2.5.1.74,2.6.1.5,5.4.4.2,6.2.1.12,6.2.1.26	1.13.11.27,1.14.13.11,2.6.1.5,4.1.3.36,6.2.1.12,6.2.1.26	1.13.11.27,1.14.13.11,2.6.1.5,6.2.1.12,6.2.1.26	1.14.-.-,1.14.13.-,1.6.5.2,2.1.1.114,2.1.1.163,2.1.1.201,2.1.1.295,2.1.1.64,2.5.1.-,2.5.1.115,2.5.1.116,2.5.1.39,2.5.1.74,5.4.4.2	4.1.3.36	0	0	http://www.kegg.jp/kegg-bin/show_pathway?map00130/default%3dgreen/1.14.-.-/1.14.13.-/1.6.5.2/2.1.1.114/2.1.1.163/2.1.1.201/2.1.1.295/2.1.1.64/2.5.1.-/2.5.1.115/2.5.1.116/2.5.1.39/2.5.1.74/5.4.4.2/1.13.11.27%09yellow/1.14.13.11%09yellow/2.6.1.5%09yellow/6.2.1.12%09yellow/6.2.1.26%09yellow/4.1.3.36%09red
140	Steroid hormone biosynthesis||Lipid metabolism	38	0	4	0	0	4	1.1.1.-,1.1.1.145,1.1.1.146,1.1.1.148,1.1.1.149,1.1.1.152,1.1.1.213,1.1.1.239,1.1.1.50,1.1.1.51,1.1.1.53,1.1.1.62,1.1.1.64,1.14.13.-,1.14.13.100,1.14.13.17,1.14.14.1,1.14.14.14,1.14.14.16,1.14.14.19,1.14.15.4,1.14.15.5,1.14.15.6,1.14.99.11,1.14.99.12,1.14.99.14,1.3.1.22,1.3.1.3,1.3.99.6,2.1.1.6,2.4.1.17,2.8.2.15,2.8.2.2,2.8.2.4,3.1.6.1,3.1.6.2,4.1.2.30,5.3.3.1		1.1.1.145,1.1.1.53,1.1.1.62,1.14.14.1			1.1.1.145,1.1.1.53,1.1.1.62,1.14.14.1	0	0	http://www.kegg.jp/kegg-bin/show_pathway?map00140/default%3dgreen/1.1.1.145%09red/1.1.1.53%09red/1.1.1.62%09red/1.14.14.1%09red
190	Oxidative phosphorylation||Energy metabolism	11	7	7	6	1	1	1.10.2.2,1.3.5.1,1.6.5.11,1.6.5.3,1.6.99.3,1.9.3.1,2.7.4.1,3.6.1.1,3.6.3.10,3.6.3.14,3.6.3.6	1.10.2.2,1.3.5.1,1.6.5.3,1.6.99.3,3.6.1.1,3.6.3.14,3.6.3.6	1.10.2.2,1.3.5.1,1.6.5.3,1.6.99.3,1.9.3.1,3.6.1.1,3.6.3.6	1.10.2.2,1.3.5.1,1.6.5.3,1.6.99.3,3.6.1.1,3.6.3.6	3.6.3.14	1.9.3.1	0	0	http://www.kegg.jp/kegg-bin/show_pathway?map00190/default%3dgreen/3.6.3.14/1.10.2.2%09yellow/1.3.5.1%09yellow/1.6.5.3%09yellow/1.6.99.3%09yellow/3.6.1.1%09yellow/3.6.3.6%09yellow/1.9.3.1%09red
195	Photosynthesis||Energy metabolism	3	3	2	2	1	0	1.10.9.1,1.18.1.2,3.6.3.14	1.10.9.1,1.18.1.2,3.6.3.14	1.10.9.1,1.18.1.2	1.10.9.1,1.18.1.2	3.6.3.14		0.00172	0.00206	http://www.kegg.jp/kegg-bin/show_pathway?map00195/default%3dgreen/3.6.3.14/1.10.9.1%09yellow/1.18.1.2%09yellow
220	Arginine biosynthesis||Amino acid metabolism	32	14	15	11	3	4	1.14.13.165,1.14.13.39,1.2.1.-,1.2.1.38,1.4.1.2,1.4.1.3,1.4.1.4,2.1.3.3,2.1.3.9,2.3.1.1,2.3.1.35,2.6.1.-,2.6.1.1,2.6.1.11,2.6.1.2,2.7.2.-,2.7.2.2,2.7.2.8,3.5.1.14,3.5.1.16,3.5.1.2,3.5.1.38,3.5.1.5,3.5.1.54,3.5.3.1,3.5.3.6,4.3.2.1,6.3.1.2,6.3.2.-,6.3.4.16,6.3.4.5,6.3.4.6	1.14.13.39,1.2.1.38,1.4.1.3,2.3.1.1,2.6.1.1,2.6.1.2,2.7.2.8,3.5.1.14,3.5.1.16,3.5.1.5,3.5.3.1,4.3.2.1,6.3.1.2,6.3.4.5	1.2.1.38,1.4.1.3,2.1.3.3,2.3.1.1,2.3.1.35,2.6.1.1,2.6.1.11,2.6.1.2,3.5.1.14,3.5.1.16,3.5.1.2,3.5.3.1,4.3.2.1,6.3.1.2,6.3.4.5	1.2.1.38,1.4.1.3,2.3.1.1,2.6.1.1,2.6.1.2,3.5.1.14,3.5.1.16,3.5.3.1,4.3.2.1,6.3.1.2,6.3.4.5	1.14.13.39,2.7.2.8,3.5.1.5	2.1.3.3,2.3.1.35,2.6.1.11,3.5.1.2	0	0	http://www.kegg.jp/kegg-bin/show_pathway?map00220/default%3dgreen/1.14.13.39/2.7.2.8/3.5.1.5/1.2.1.38%09yellow/1.4.1.3%09yellow/2.3.1.1%09yellow/2.6.1.1%09yellow/2.6.1.2%09yellow/3.5.1.14%09yellow/3.5.1.16%09yellow/3.5.3.1%09yellow/4.3.2.1%09yellow/6.3.1.2%09yellow/6.3.4.5%09yellow/2.1.3.3%09red/2.3.1.35%09red/2.6.1.11%09red/3.5.1.2%09red
230	Purine metabolism||Nucleotide metabolism	112	39	42	26	13	16	1.1.1.154,1.1.1.205,1.1.1.350,1.14.13.113,1.17.1.4,1.17.3.2,1.17.4.1,1.17.4.2,1.7.1.7,1.7.3.3,2.1.2.2,2.1.2.3,2.1.2.4,2.1.3.5,2.4.2.-,2.4.2.1,2.4.2.14,2.4.2.15,2.4.2.16,2.4.2.22,2.4.2.7,2.4.2.8,2.6.1.-,2.7.1.113,2.7.1.20,2.7.1.25,2.7.1.40,2.7.1.73,2.7.1.74,2.7.1.76,2.7.2.2,2.7.4.10,2.7.4.11,2.7.4.3,2.7.4.6,2.7.4.8,2.7.6.1,2.7.6.5,2.7.7.4,2.7.7.53,2.7.7.6,2.7.7.7,2.7.7.8,3.1.3.5,3.1.3.6,3.1.4.16,3…	1.1.1.205,1.17.1.4,1.17.3.2,1.17.4.1,2.1.2.2,2.1.2.3,2.4.2.-,2.4.2.14,2.4.2.7,2.7.1.20,2.7.1.25,2.7.1.40,2.7.4.3,2.7.4.6,2.7.4.8,2.7.6.1,2.7.7.6,2.7.7.7,2.7.7.8,3.1.3.5,3.5.1.116,3.5.1.5,3.5.2.5,3.5.4.10,3.5.4.4,3.5.4.6,3.6.1.-,3.6.1.13,3.6.1.15,3.6.1.21,3.6.1.5,4.1.1.21,4.3.2.2,5.4.2.2,6.3.2.6,6.3.3.1,6.3.4.13,6.3.4.4,6.3.5.3	1.1.1.205,1.17.1.4,1.17.3.2,1.17.4.1,1.7.3.3,2.4.2.14,2.4.2.7,2.7.1.20,2.7.1.25,2.7.1.40,2.7.4.10,2.7.4.3,2.7.4.6,2.7.4.8,2.7.6.1,2.7.6.5,2.7.7.4,2.7.7.6,2.7.7.7,2.7.7.8,3.1.3.5,3.1.7.2,3.2.2.2,3.2.2.7,3.5.2.17,3.5.2.5,3.5.3.9,3.5.4.3,3.5.4.4,3.5.4.6,3.6.1.15,3.6.1.19,3.6.1.29,3.6.1.3,3.6.1.9,4.1.1.21,4.3.2.2,5.4.2.2,5.4.99.18,6.3.3.1,6.3.4.4,6.3.5.2	1.1.1.205,1.17.1.4,1.17.3.2,1.17.4.1,2.4.2.14,2.4.2.7,2.7.1.20,2.7.1.25,2.7.1.40,2.7.4.3,2.7.4.6,2.7.4.8,2.7.6.1,2.7.7.6,2.7.7.7,2.7.7.8,3.1.3.5,3.5.2.5,3.5.4.4,3.5.4.6,3.6.1.15,4.1.1.21,4.3.2.2,5.4.2.2,6.3.3.1,6.3.4.4	2.1.2.2,2.1.2.3,2.4.2.-,3.5.1.116,3.5.1.5,3.5.4.10,3.6.1.-,3.6.1.13,3.6.1.21,3.6.1.5,6.3.2.6,6.3.4.13,6.3.5.3	1.7.3.3,2.7.4.10,2.7.6.5,2.7.7.4,3.1.7.2,3.2.2.2,3.2.2.7,3.5.2.17,3.5.3.9,3.5.4.3,3.6.1.19,3.6.1.29,3.6.1.3,3.6.1.9,5.4.99.18,6.3.5.2	0	0	http://www.kegg.jp/kegg-bin/show_pathway?map00230/default%3dgreen/2.1.2.2/2.1.2.3/2.4.2.-/3.5.1.116/3.5.1.5/3.5.4.10/3.6.1.-/3.6.1.13/3.6.1.21/3.6.1.5/6.3.2.6/6.3.4.13/6.3.5.3/1.1.1.205%09yellow/1.17.1.4%09yellow/1.17.3.2%09yellow/1.17.4.1%09yellow/2.4.2.14%09yellow/2.4.2.7%09yellow/2.7.1.20%09yellow/2.7.1.25%09yellow/2.7.1.40%09yellow/2.7.4.3%09yellow/2.7.4.6%09yellow/2.7.4.8%09yellow/2.7.6.1%09…
232	Caffeine metabolism||Biosynthesis of other secondary metabolites	14	2	3	1	1	2	1.13.12.-,1.14.13.-,1.14.13.128,1.14.13.178,1.14.13.179,1.14.14.1,1.17.3.2,1.17.5.-,1.7.3.3,2.1.1.158,2.1.1.159,2.1.1.160,2.3.1.5,3.2.2.25	1.14.13.-,1.17.3.2	1.14.14.1,1.17.3.2,1.7.3.3	1.17.3.2	1.14.13.-	1.14.14.1,1.7.3.3	2e-05	3e-05	http://www.kegg.jp/kegg-bin/show_pathway?map00232/default%3dgreen/1.14.13.-/1.17.3.2%09yellow/1.14.14.1%09red/1.7.3.3%09red
240	Pyrimidine metabolism||Nucleotide metabolism	66	31	25	22	9	3	1.1.1.-,1.14.99.46,1.17.4.1,1.17.4.2,1.17.99.4,1.3.1.1,1.3.1.14,1.3.1.2,1.3.5.2,1.3.98.1,1.8.1.9,2.1.1.148,2.1.1.45,2.1.2.8,2.1.3.2,2.4.2.1,2.4.2.10,2.4.2.2,2.4.2.3,2.4.2.4,2.4.2.6,2.4.2.9,2.7.1.21,2.7.1.48,2.7.1.74,2.7.1.83,2.7.4.12,2.7.4.14,2.7.4.22,2.7.4.6,2.7.4.9,2.7.7.6,2.7.7.7,2.7.7.8,3.1.3.5,3.1.3.6,3.1.3.89,3.1.4.16,3.2.-.-,3.2.2.10,3.2.2.3,3.2.2.8,3.5.1.-,3.5.1.110,3.5.1.6,3.5.1.95,3.5.2…	1.1.1.-,1.17.4.1,1.3.1.2,1.3.5.2,1.8.1.9,2.1.1.45,2.1.3.2,2.4.2.10,2.7.1.21,2.7.1.48,2.7.4.14,2.7.4.22,2.7.4.6,2.7.4.9,2.7.7.6,2.7.7.7,2.7.7.8,3.1.3.5,3.2.-.-,3.2.2.3,3.5.1.-,3.5.1.6,3.5.2.2,3.5.2.3,3.5.4.12,3.5.4.5,3.6.1.12,3.6.1.5,4.1.1.23,6.3.4.2,6.3.5.5	1.17.4.1,1.3.1.2,1.8.1.9,2.1.3.2,2.4.2.10,2.4.2.9,2.7.1.21,2.7.1.48,2.7.4.14,2.7.4.22,2.7.4.6,2.7.4.9,2.7.7.6,2.7.7.7,2.7.7.8,3.1.3.5,3.2.2.3,3.5.1.6,3.5.2.2,3.5.4.5,3.6.1.19,3.6.1.23,4.1.1.23,6.3.4.2,6.3.5.5	1.17.4.1,1.3.1.2,1.8.1.9,2.1.3.2,2.4.2.10,2.7.1.21,2.7.1.48,2.7.4.14,2.7.4.22,2.7.4.6,2.7.4.9,2.7.7.6,2.7.7.7,2.7.7.8,3.1.3.5,3.2.2.3,3.5.1.6,3.5.2.2,3.5.4.5,4.1.1.23,6.3.4.2,6.3.5.5	1.1.1.-,1.3.5.2,2.1.1.45,3.2.-.-,3.5.1.-,3.5.2.3,3.5.4.12,3.6.1.12,3.6.1.5	2.4.2.9,3.6.1.19,3.6.1.23	0	0	http://www.kegg.jp/kegg-bin/show_pathway?map00240/default%3dgreen/1.1.1.-/1.3.5.2/2.1.1.45/3.2.-.-/3.5.1.-/3.5.2.3/3.5.4.12/3.6.1.12/3.6.1.5/1.17.4.1%09yellow/1.3.1.2%09yellow/1.8.1.9%09yellow/2.1.3.2%09yellow/2.4.2.10%09yellow/2.7.1.21%09yellow/2.7.1.48%09yellow/2.7.4.14%09yellow/2.7.4.22%09yellow/2.7.4.6%09yellow/2.7.4.9%09yellow/2.7.7.6%09yellow/2.7.7.7%09yellow/2.7.7.8%09yellow/3.1.3.5%09yell…
250	Alanine, aspartate and glutamate metabolism||Amino acid metabolism	50	19	21	16	3	5	1.2.1.16,1.2.1.24,1.2.1.79,1.2.1.88,1.4.1.1,1.4.1.13,1.4.1.14,1.4.1.2,1.4.1.3,1.4.1.4,1.4.3.1,1.4.3.15,1.4.3.16,1.4.3.2,2.1.3.2,2.3.1.17,2.4.2.14,2.6.1.1,2.6.1.12,2.6.1.14,2.6.1.15,2.6.1.16,2.6.1.19,2.6.1.2,2.6.1.44,2.6.1.96,3.4.17.21,3.5.1.1,3.5.1.111,3.5.1.15,3.5.1.2,3.5.1.3,3.5.1.38,3.5.1.7,4.1.1.12,4.1.1.15,4.3.1.1,4.3.2.1,4.3.2.2,5.1.1.13,6.3.1.1,6.3.1.17,6.3.1.2,6.3.2.41,6.3.2.42,6.3.4.16,6…	1.2.1.88,1.4.1.3,1.4.3.16,2.1.3.2,2.4.2.14,2.6.1.1,2.6.1.16,2.6.1.2,2.6.1.44,2.6.1.96,3.5.1.3,4.1.1.15,4.3.2.1,4.3.2.2,6.3.1.2,6.3.4.4,6.3.4.5,6.3.5.4,6.3.5.5	1.2.1.16,1.2.1.24,1.4.1.14,1.4.1.3,1.4.3.16,2.1.3.2,2.4.2.14,2.6.1.1,2.6.1.16,2.6.1.2,2.6.1.44,3.5.1.1,3.5.1.2,4.1.1.15,4.3.2.1,4.3.2.2,6.3.1.2,6.3.4.4,6.3.4.5,6.3.5.4,6.3.5.5	1.4.1.3,1.4.3.16,2.1.3.2,2.4.2.14,2.6.1.1,2.6.1.16,2.6.1.2,2.6.1.44,4.1.1.15,4.3.2.1,4.3.2.2,6.3.1.2,6.3.4.4,6.3.4.5,6.3.5.4,6.3.5.5	1.2.1.88,2.6.1.96,3.5.1.3	1.2.1.16,1.2.1.24,1.4.1.14,3.5.1.1,3.5.1.2	0	0	http://www.kegg.jp/kegg-bin/show_pathway?map00250/default%3dgreen/1.2.1.88/2.6.1.96/3.5.1.3/1.4.1.3%09yellow/1.4.3.16%09yellow/2.1.3.2%09yellow/2.4.2.14%09yellow/2.6.1.1%09yellow/2.6.1.16%09yellow/2.6.1.2%09yellow/2.6.1.44%09yellow/4.1.1.15%09yellow/4.3.2.1%09yellow/4.3.2.2%09yellow/6.3.1.2%09yellow/6.3.4.4%09yellow/6.3.4.5%09yellow/6.3.5.4%09yellow/6.3.5.5%09yellow/1.2.1.16%09red/1.2.1.24%09red/…
253	Tetracycline biosynthesis||Metabolism of terpenoids and polyketides	9	0	1	0	0	1	1.1.1.-,1.14.-.-,1.14.13.38,1.14.14.-,2.1.1.-,2.3.1.-,4.2.1.-,6.3.5.-,6.4.1.2		6.4.1.2			6.4.1.2	0.01329	0.01367	http://www.kegg.jp/kegg-bin/show_pathway?map00253/default%3dgreen/6.4.1.2%09red
254	Aflatoxin biosynthesis||Biosynthesis of other secondary metabolites	13	0	1	0	0	1	1.1.1.349,1.1.1.352,1.1.1.353,1.13.12.20,1.14.13.174,1.14.13.175,2.1.1.109,2.1.1.110,2.3.1.221,3.1.1.94,4.2.1.142,4.2.1.143,6.4.1.2		6.4.1.2			6.4.1.2	0.01329	0.01367	http://www.kegg.jp/kegg-bin/show_pathway?map00254/default%3dgreen/6.4.1.2%09red
260	Glycine, serine and threonine metabolism||Amino acid metabolism	67	31	24	18	13	6	1.1.1.1,1.1.1.103,1.1.1.29,1.1.1.3,1.1.1.381,1.1.1.75,1.1.1.81,1.1.1.95,1.1.3.17,1.1.99.1,1.14.11.-,1.14.15.7,1.2.1.-,1.2.1.11,1.2.1.8,1.4.2.1,1.4.3.21,1.4.3.3,1.4.3.4,1.4.4.2,1.5.3.1,1.5.8.3,1.5.8.4,1.8.1.4,2.1.1.156,2.1.1.157,2.1.1.161,2.1.1.2,2.1.1.20,2.1.1.5,2.1.2.1,2.1.2.10,2.1.4.1,2.3.1.178,2.3.1.29,2.3.1.37,2.6.1.-,2.6.1.4,2.6.1.44,2.6.1.45,2.6.1.51,2.6.1.52,2.6.1.76,2.7.1.165,2.7.1.31,2.7…	1.1.1.1,1.1.1.3,1.1.1.95,1.1.99.1,1.14.11.-,1.14.15.7,1.2.1.11,1.2.1.8,1.4.3.21,1.4.4.2,1.5.3.1,1.8.1.4,2.1.2.1,2.1.2.10,2.6.1.4,2.6.1.44,2.6.1.45,2.6.1.51,2.6.1.52,2.7.1.31,2.7.1.39,2.7.2.4,3.1.3.3,3.5.1.-,4.1.2.5,4.2.1.20,4.2.3.1,4.3.1.19,5.1.1.18,5.4.2.11,5.4.2.12	1.1.1.1,1.1.1.29,1.1.1.81,1.1.1.95,1.2.1.8,1.4.3.21,1.4.4.2,1.8.1.4,2.1.1.2,2.1.2.1,2.1.2.10,2.6.1.4,2.6.1.44,2.6.1.45,2.7.1.31,2.7.1.39,2.7.2.4,4.1.2.5,4.2.1.20,4.2.3.1,4.3.1.17,4.3.1.18,4.3.1.19,4.4.1.1	1.1.1.1,1.1.1.95,1.2.1.8,1.4.3.21,1.4.4.2,1.8.1.4,2.1.2.1,2.1.2.10,2.6.1.4,2.6.1.44,2.6.1.45,2.7.1.31,2.7.1.39,2.7.2.4,4.1.2.5,4.2.1.20,4.2.3.1,4.3.1.19	1.1.1.3,1.1.99.1,1.14.11.-,1.14.15.7,1.2.1.11,1.5.3.1,2.6.1.51,2.6.1.52,3.1.3.3,3.5.1.-,5.1.1.18,5.4.2.11,5.4.2.12	1.1.1.29,1.1.1.81,2.1.1.2,4.3.1.17,4.3.1.18,4.4.1.1	0	0	http://www.kegg.jp/kegg-bin/show_pathway?map00260/default%3dgreen/1.1.1.3/1.1.99.1/1.14.11.-/1.14.15.7/1.2.1.11/1.5.3.1/2.6.1.51/2.6.1.52/3.1.3.3/3.5.1.-/5.1.1.18/5.4.2.11/5.4.2.12/1.1.1.1%09yellow/1.1.1.95%09yellow/1.2.1.8%09yellow/1.4.3.21%09yellow/1.4.4.2%09yellow/1.8.1.4%09yellow/2.1.2.1%09yellow/2.1.2.10%09yellow/2.6.1.4%09yellow/2.6.1.44%09yellow/2.6.1.45%09yellow/2.7.1.31%09yellow/2.7.1.39…
261	Monobactam biosynthesis||Biosynthesis of other secondary metabolites	15	6	4	2	4	2	1.1.3.46,1.13.11.46,1.14.13.-,1.17.1.8,1.2.1.11,2.3.1.-,2.5.1.38,2.6.1.103,2.7.2.4,2.7.7.4,3.4.-.-,4.1.1.-,4.3.3.7,5.1.1.14,6.3.2.-	1.14.13.-,1.2.1.11,2.3.1.-,2.7.2.4,3.4.-.-,4.3.3.7	1.17.1.8,2.7.2.4,2.7.7.4,4.3.3.7	2.7.2.4,4.3.3.7	1.14.13.-,1.2.1.11,2.3.1.-,3.4.-.-	1.17.1.8,2.7.7.4	1e-05	2e-05	http://www.kegg.jp/kegg-bin/show_pathway?map00261/default%3dgreen/1.14.13.-/1.2.1.11/2.3.1.-/3.4.-.-/2.7.2.4%09yellow/4.3.3.7%09yellow/1.17.1.8%09red/2.7.7.4%09red
270	Cysteine and methionine metabolism||Amino acid metabolism	77	28	34	22	6	12	1.1.1.27,1.1.1.3,1.1.1.310,1.1.1.338,1.1.1.37,1.13.11.20,1.13.11.53,1.13.11.54,1.14.17.4,1.2.1.11,1.4.1.-,1.4.3.2,1.8.1.10,1.8.1.6,1.8.4.1,1.8.4.13,1.8.4.14,1.8.4.3,1.8.4.4,2.1.1.-,2.1.1.10,2.1.1.13,2.1.1.14,2.1.1.37,2.1.1.5,2.3.1.184,2.3.1.30,2.3.1.31,2.3.1.46,2.4.2.28,2.4.2.44,2.5.1.-,2.5.1.16,2.5.1.22,2.5.1.47,2.5.1.48,2.5.1.49,2.5.1.6,2.5.1.65,2.6.1.-,2.6.1.1,2.6.1.3,2.6.1.42,2.6.1.44,2.6.1.5…	1.1.1.27,1.1.1.3,1.1.1.37,1.14.17.4,1.2.1.11,2.1.1.-,2.1.1.10,2.1.1.14,2.1.1.37,2.3.1.30,2.5.1.-,2.5.1.16,2.5.1.47,2.5.1.48,2.5.1.6,2.6.1.1,2.6.1.42,2.6.1.44,2.6.1.5,2.7.2.4,3.2.2.16,3.3.1.1,4.1.1.50,4.4.1.11,4.4.1.14,5.3.1.23,6.3.2.2,6.3.2.3	1.1.1.37,1.13.11.54,1.14.17.4,2.1.1.13,2.1.1.14,2.1.1.37,2.3.1.30,2.5.1.16,2.5.1.22,2.5.1.47,2.5.1.48,2.5.1.6,2.6.1.1,2.6.1.42,2.6.1.44,2.6.1.5,2.6.1.57,2.7.1.100,2.7.2.4,3.1.3.77,3.2.2.16,3.3.1.1,3.5.99.7,4.1.1.50,4.2.1.109,4.3.1.17,4.4.1.1,4.4.1.11,4.4.1.14,4.4.1.15,4.4.1.8,5.3.1.23,6.3.2.2,6.3.2.3	1.1.1.37,1.14.17.4,2.1.1.14,2.1.1.37,2.3.1.30,2.5.1.16,2.5.1.47,2.5.1.48,2.5.1.6,2.6.1.1,2.6.1.42,2.6.1.44,2.6.1.5,2.7.2.4,3.2.2.16,3.3.1.1,4.1.1.50,4.4.1.11,4.4.1.14,5.3.1.23,6.3.2.2,6.3.2.3	1.1.1.27,1.1.1.3,1.2.1.11,2.1.1.-,2.1.1.10,2.5.1.-	1.13.11.54,2.1.1.13,2.5.1.22,2.6.1.57,2.7.1.100,3.1.3.77,3.5.99.7,4.2.1.109,4.3.1.17,4.4.1.1,4.4.1.15,4.4.1.8	0	0	http://www.kegg.jp/kegg-bin/show_pathway?map00270/default%3dgreen/1.1.1.27/1.1.1.3/1.2.1.11/2.1.1.-/2.1.1.10/2.5.1.-/1.1.1.37%09yellow/1.14.17.4%09yellow/2.1.1.14%09yellow/2.1.1.37%09yellow/2.3.1.30%09yellow/2.5.1.16%09yellow/2.5.1.47%09yellow/2.5.1.48%09yellow/2.5.1.6%09yellow/2.6.1.1%09yellow/2.6.1.42%09yellow/2.6.1.44%09yellow/2.6.1.5%09yellow/2.7.2.4%09yellow/3.2.2.16%09yellow/3.3.1.1%09yello…
280	Valine, leucine and isoleucine degradation||Amino acid metabolism	38	18	16	14	4	2	1.1.1.178,1.1.1.31,1.1.1.35,1.2.1.27,1.2.1.3,1.2.3.1,1.2.4.4,1.2.7.7,1.3.8.1,1.3.8.4,1.3.8.7,1.3.99.-,1.3.99.12,1.4.1.23,1.4.1.9,1.4.3.2,1.8.1.4,2.3.1.16,2.3.1.168,2.3.1.9,2.3.3.10,2.6.1.18,2.6.1.22,2.6.1.40,2.6.1.42,2.6.1.6,2.8.3.5,3.1.2.17,3.1.2.4,4.1.3.4,4.2.1.17,4.2.1.18,5.1.99.1,5.4.99.2,6.2.1.-,6.2.1.16,6.4.1.3,6.4.1.4	1.1.1.31,1.1.1.35,1.2.1.27,1.2.1.3,1.2.4.4,1.3.8.4,1.8.1.4,2.3.1.16,2.3.1.9,2.3.3.10,2.6.1.40,2.6.1.42,3.1.2.4,4.1.3.4,4.2.1.17,4.2.1.18,6.2.1.-,6.4.1.4	1.1.1.31,1.1.1.35,1.2.1.27,1.2.1.3,1.2.4.4,1.8.1.4,2.3.1.16,2.3.1.168,2.3.1.9,2.3.3.10,2.6.1.42,3.1.2.4,4.1.3.4,4.2.1.17,6.4.1.3,6.4.1.4	1.1.1.31,1.1.1.35,1.2.1.27,1.2.1.3,1.2.4.4,1.8.1.4,2.3.1.16,2.3.1.9,2.3.3.10,2.6.1.42,3.1.2.4,4.1.3.4,4.2.1.17,6.4.1.4	1.3.8.4,2.6.1.40,4.2.1.18,6.2.1.-	2.3.1.168,6.4.1.3	0	0	http://www.kegg.jp/kegg-bin/show_pathway?map00280/default%3dgreen/1.3.8.4/2.6.1.40/4.2.1.18/6.2.1.-/1.1.1.31%09yellow/1.1.1.35%09yellow/1.2.1.27%09yellow/1.2.1.3%09yellow/1.2.4.4%09yellow/1.8.1.4%09yellow/2.3.1.16%09yellow/2.3.1.9%09yellow/2.3.3.10%09yellow/2.6.1.42%09yellow/3.1.2.4%09yellow/4.1.3.4%09yellow/4.2.1.17%09yellow/6.4.1.4%09yellow/2.3.1.168%09red/6.4.1.3%09red
281	Geraniol degradation||Metabolism of terpenoids and polyketides	15	0	4	0	0	4	1.1.1.183,1.1.1.347,1.1.1.35,1.2.1.-,1.2.1.86,1.3.99.-,2.3.1.16,2.8.3.-,4.1.3.26,4.1.3.4,4.2.1.17,4.2.1.57,5.2.1.-,6.2.1.-,6.4.1.5		1.1.1.35,2.3.1.16,4.1.3.4,4.2.1.17			1.1.1.35,2.3.1.16,4.1.3.4,4.2.1.17	0	0	http://www.kegg.jp/kegg-bin/show_pathway?map00281/default%3dgreen/1.1.1.35%09red/2.3.1.16%09red/4.1.3.4%09red/4.2.1.17%09red
290	Valine, leucine and isoleucine biosynthesis||Amino acid metabolism	14	9	8	8	1	0	1.1.1.85,1.1.1.86,1.4.1.9,2.2.1.6,2.3.1.182,2.3.3.13,2.6.1.42,2.6.1.6,2.6.1.66,4.2.1.33,4.2.1.35,4.2.1.9,4.3.1.19,5.4.99.3	1.1.1.85,1.1.1.86,2.2.1.6,2.3.3.13,2.6.1.42,4.2.1.33,4.2.1.35,4.2.1.9,4.3.1.19	1.1.1.85,1.1.1.86,2.2.1.6,2.3.3.13,2.6.1.42,4.2.1.33,4.2.1.9,4.3.1.19	1.1.1.85,1.1.1.86,2.2.1.6,2.3.3.13,2.6.1.42,4.2.1.33,4.2.1.9,4.3.1.19	4.2.1.35		0	0	http://www.kegg.jp/kegg-bin/show_pathway?map00290/default%3dgreen/4.2.1.35/1.1.1.85%09yellow/1.1.1.86%09yellow/2.2.1.6%09yellow/2.3.3.13%09yellow/2.6.1.42%09yellow/4.2.1.33%09yellow/4.2.1.9%09yellow/4.3.1.19%09yellow
300	Lysine biosynthesis||Amino acid metabolism	32	8	8	5	3	3	1.1.1.286,1.1.1.3,1.1.1.87,1.17.1.8,1.2.1.-,1.2.1.11,1.2.1.31,1.4.1.16,1.5.1.10,1.5.1.7,2.3.1.117,2.3.1.89,2.3.3.14,2.6.1.-,2.6.1.17,2.6.1.39,2.6.1.57,2.6.1.83,2.7.2.-,2.7.2.4,3.5.1.18,3.5.1.47,4.1.1.20,4.2.1.-,4.2.1.114,4.2.1.36,4.3.3.7,5.1.1.7,5.4.99.58,6.3.2.10,6.3.2.13,6.3.2.43	1.1.1.3,1.2.1.11,1.2.1.31,2.6.1.83,2.7.2.4,4.1.1.20,4.3.3.7,5.1.1.7	1.17.1.8,1.5.1.10,2.6.1.57,2.6.1.83,2.7.2.4,4.1.1.20,4.3.3.7,5.1.1.7	2.6.1.83,2.7.2.4,4.1.1.20,4.3.3.7,5.1.1.7	1.1.1.3,1.2.1.11,1.2.1.31	1.17.1.8,1.5.1.10,2.6.1.57	0	0	http://www.kegg.jp/kegg-bin/show_pathway?map00300/default%3dgreen/1.1.1.3/1.2.1.11/1.2.1.31/2.6.1.83%09yellow/2.7.2.4%09yellow/4.1.1.20%09yellow/4.3.3.7%09yellow/5.1.1.7%09yellow/1.17.1.8%09red/1.5.1.10%09red/2.6.1.57%09red
310	Lysine degradation||Amino acid metabolism	57	15	9	7	8	2	1.1.1.35,1.13.12.2,1.14.11.1,1.14.11.4,1.14.11.8,1.14.13.59,1.2.1.20,1.2.1.3,1.2.1.31,1.2.1.47,1.2.4.-,1.2.4.2,1.3.8.6,1.4.1.11,1.4.1.12,1.4.3.14,1.5.1.1,1.5.1.10,1.5.1.16,1.5.1.21,1.5.1.7,1.5.1.8,1.5.1.9,1.5.3.7,1.5.99.3,2.1.1.43,2.1.1.59,2.1.1.60,2.3.1.-,2.3.1.102,2.3.1.32,2.3.1.61,2.3.1.9,2.4.1.50,2.6.1.21,2.6.1.39,2.6.1.48,2.6.1.65,2.7.1.81,2.8.3.9,3.4.-.-,3.5.1.17,3.5.1.30,3.5.1.63,4.1.1.18,…	1.1.1.35,1.2.1.3,1.2.1.31,1.2.4.2,1.5.1.8,1.5.1.9,1.5.3.7,2.1.1.43,2.1.1.60,2.3.1.-,2.3.1.61,2.3.1.9,3.4.-.-,4.1.2.-,4.2.1.17	1.1.1.35,1.2.1.3,1.2.4.2,1.5.1.10,1.5.1.8,2.1.1.43,2.3.1.9,2.6.1.21,4.2.1.17	1.1.1.35,1.2.1.3,1.2.4.2,1.5.1.8,2.1.1.43,2.3.1.9,4.2.1.17	1.2.1.31,1.5.1.9,1.5.3.7,2.1.1.60,2.3.1.-,2.3.1.61,3.4.-.-,4.1.2.-	1.5.1.10,2.6.1.21	0	0	http://www.kegg.jp/kegg-bin/show_pathway?map00310/default%3dgreen/1.2.1.31/1.5.1.9/1.5.3.7/2.1.1.60/2.3.1.-/2.3.1.61/3.4.-.-/4.1.2.-/1.1.1.35%09yellow/1.2.1.3%09yellow/1.2.4.2%09yellow/1.5.1.8%09yellow/2.1.1.43%09yellow/2.3.1.9%09yellow/4.2.1.17%09yellow/1.5.1.10%09red/2.6.1.21%09red
311	Penicillin and cephalosporin biosynthesis||Biosynthesis of other secondary metabolites	14	0	3	0	0	3	1.14.11.26,1.14.20.1,1.21.3.1,1.4.3.3,2.1.3.7,2.3.1.164,2.3.1.175,2.6.1.74,3.1.1.41,3.5.1.11,3.5.1.93,3.5.2.6,5.1.1.17,6.3.2.26		1.21.3.1,3.5.2.6,5.1.1.17			1.21.3.1,3.5.2.6,5.1.1.17	0	0	http://www.kegg.jp/kegg-bin/show_pathway?map00311/default%3dgreen/1.21.3.1%09red/3.5.2.6%09red/5.1.1.17%09red
330	Arginine and proline metabolism||Amino acid metabolism	86	22	18	13	9	5	1.1.1.104,1.13.12.1,1.14.11.2,1.14.13.165,1.14.13.39,1.2.1.-,1.2.1.19,1.2.1.3,1.2.1.41,1.2.1.54,1.2.1.71,1.2.1.88,1.21.4.1,1.4.1.12,1.4.3.-,1.4.3.10,1.4.3.22,1.4.3.3,1.4.3.4,1.5.-.-,1.5.1.1,1.5.1.11,1.5.1.19,1.5.1.2,1.5.1.43,1.5.1.49,1.5.3.14,1.5.3.16,1.5.3.17,1.5.5.2,1.5.99.13,1.5.99.6,2.1.1.2,2.1.4.1,2.3.1.-,2.3.1.109,2.3.1.57,2.3.1.64,2.5.1.16,2.5.1.22,2.6.1.-,2.6.1.1,2.6.1.13,2.6.1.21,2.6.1.2…	1.14.11.2,1.14.13.39,1.2.1.3,1.2.1.41,1.2.1.88,1.5.-.-,1.5.1.2,1.5.3.14,1.5.3.16,1.5.3.17,2.3.1.-,2.5.1.16,2.6.1.1,2.7.2.11,3.4.11.5,3.5.1.4,3.5.1.53,3.5.3.1,3.5.3.12,4.1.1.17,4.1.1.19,4.1.1.50	1.14.11.2,1.2.1.3,1.2.1.41,1.5.1.2,2.1.1.2,2.5.1.16,2.5.1.22,2.6.1.1,2.6.1.13,2.6.1.21,2.7.2.11,3.5.1.4,3.5.1.53,3.5.3.1,3.5.3.12,4.1.1.19,4.1.1.50,4.3.1.12	1.14.11.2,1.2.1.3,1.2.1.41,1.5.1.2,2.5.1.16,2.6.1.1,2.7.2.11,3.5.1.4,3.5.1.53,3.5.3.1,3.5.3.12,4.1.1.19,4.1.1.50	1.14.13.39,1.2.1.88,1.5.-.-,1.5.3.14,1.5.3.16,1.5.3.17,2.3.1.-,3.4.11.5,4.1.1.17	2.1.1.2,2.5.1.22,2.6.1.13,2.6.1.21,4.3.1.12	0	0	http://www.kegg.jp/kegg-bin/show_pathway?map00330/default%3dgreen/1.14.13.39/1.2.1.88/1.5.-.-/1.5.3.14/1.5.3.16/1.5.3.17/2.3.1.-/3.4.11.5/4.1.1.17/1.14.11.2%09yellow/1.2.1.3%09yellow/1.2.1.41%09yellow/1.5.1.2%09yellow/2.5.1.16%09yellow/2.6.1.1%09yellow/2.7.2.11%09yellow/3.5.1.4%09yellow/3.5.1.53%09yellow/3.5.3.1%09yellow/3.5.3.12%09yellow/4.1.1.19%09yellow/4.1.1.50%09yellow/2.1.1.2%09red/2.5.1.22…
332	Carbapenem biosynthesis||Biosynthesis of other secondary metabolites	13	0	2	0	0	2	1.14.20.-,1.14.20.3,1.2.1.41,1.5.-.-,2.1.1.-,2.3.1.-,2.3.1.226,2.7.2.11,2.8.2.-,3.1.3.-,3.5.1.-,3.6.1.-,6.3.3.6		1.2.1.41,2.7.2.11			1.2.1.41,2.7.2.11	0.00018	0.00023	http://www.kegg.jp/kegg-bin/show_pathway?map00332/default%3dgreen/1.2.1.41%09red/2.7.2.11%09red
340	Histidine metabolism||Amino acid metabolism	42	9	8	3	6	5	1.1.1.23,1.14.13.-,1.14.13.5,1.14.99.50,1.14.99.51,1.2.1.3,1.2.1.5,1.3.99.33,1.4.3.22,1.4.3.4,2.1.1.-,2.1.1.22,2.1.1.44,2.1.1.8,2.1.2.5,2.3.1.-,2.4.2.17,2.6.1.38,2.6.1.9,3.1.3.15,3.4.13.18,3.4.13.20,3.4.13.5,3.5.1.118,3.5.1.15,3.5.1.68,3.5.1.8,3.5.2.-,3.5.2.7,3.5.3.13,3.5.3.5,3.5.3.8,3.5.4.19,3.6.1.31,4.1.1.22,4.1.1.28,4.2.1.19,4.2.1.49,4.3.1.3,5.3.1.16,6.3.2.11,6.3.4.8	1.1.1.23,1.14.13.-,1.2.1.3,2.1.1.-,2.3.1.-,2.4.2.17,3.1.3.15,4.1.1.22,5.3.1.16	1.1.1.23,1.2.1.3,1.2.1.5,2.6.1.9,3.5.4.19,3.6.1.31,4.2.1.19,5.3.1.16	1.1.1.23,1.2.1.3,5.3.1.16	1.14.13.-,2.1.1.-,2.3.1.-,2.4.2.17,3.1.3.15,4.1.1.22	1.2.1.5,2.6.1.9,3.5.4.19,3.6.1.31,4.2.1.19	0	0	http://www.kegg.jp/kegg-bin/show_pathway?map00340/default%3dgreen/1.14.13.-/2.1.1.-/2.3.1.-/2.4.2.17/3.1.3.15/4.1.1.22/1.1.1.23%09yellow/1.2.1.3%09yellow/5.3.1.16%09yellow/1.2.1.5%09red/2.6.1.9%09red/3.5.4.19%09red/3.6.1.31%09red/4.2.1.19%09red
350	Tyrosine metabolism||Amino acid metabolism	68	13	13	8	5	5	1.1.1.1,1.1.1.222,1.1.1.237,1.1.1.312,1.1.1.90,1.10.3.1,1.11.1.8,1.13.11.15,1.13.11.27,1.13.11.29,1.13.11.30,1.13.11.4,1.13.11.5,1.13.12.-,1.14.12.9,1.14.13.18,1.14.14.9,1.14.16.2,1.14.17.1,1.14.18.-,1.14.18.1,1.2.1.16,1.2.1.29,1.2.1.5,1.2.1.53,1.2.1.60,1.2.3.1,1.2.3.13,1.4.1.20,1.4.3.2,1.4.3.21,1.4.3.4,1.4.9.2,2.1.1.-,2.1.1.27,2.1.1.28,2.1.1.6,2.3.1.-,2.3.1.14,2.3.1.140,2.6.1.1,2.6.1.49,2.6.1.5,…	1.1.1.1,1.10.3.1,1.13.11.27,1.4.3.21,2.1.1.-,2.3.1.-,2.6.1.1,2.6.1.5,3.7.1.2,4.1.1.25,5.3.2.1,5.3.3.-,6.2.1.-	1.1.1.1,1.10.3.1,1.13.11.27,1.13.11.5,1.2.1.16,1.2.1.5,1.4.3.21,2.6.1.1,2.6.1.5,2.6.1.57,2.6.1.9,3.7.1.2,5.3.2.1	1.1.1.1,1.10.3.1,1.13.11.27,1.4.3.21,2.6.1.1,2.6.1.5,3.7.1.2,5.3.2.1	2.1.1.-,2.3.1.-,4.1.1.25,5.3.3.-,6.2.1.-	1.13.11.5,1.2.1.16,1.2.1.5,2.6.1.57,2.6.1.9	0	0	http://www.kegg.jp/kegg-bin/show_pathway?map00350/default%3dgreen/2.1.1.-/2.3.1.-/4.1.1.25/5.3.3.-/6.2.1.-/1.1.1.1%09yellow/1.10.3.1%09yellow/1.13.11.27%09yellow/1.4.3.21%09yellow/2.6.1.1%09yellow/2.6.1.5%09yellow/3.7.1.2%09yellow/5.3.2.1%09yellow/1.13.11.5%09red/1.2.1.16%09red/1.2.1.5%09red/2.6.1.57%09red/2.6.1.9%09red
360	Phenylalanine metabolism||Amino acid metabolism	71	15	18	12	3	6	1.1.1.157,1.1.1.222,1.1.1.237,1.1.1.90,1.11.1.21,1.13.11.16,1.13.11.27,1.13.12.9,1.14.12.19,1.14.13.-,1.14.13.11,1.14.13.127,1.14.13.14,1.14.13.149,1.14.13.4,1.14.16.1,1.17.5.1,1.2.1.10,1.2.1.39,1.2.1.5,1.2.1.58,1.2.1.91,1.3.1.11,1.3.1.31,1.3.1.87,1.4.1.20,1.4.3.2,1.4.3.21,1.4.3.4,1.4.5.1,1.4.9.2,1.5.1.18,2.1.1.-,2.1.1.104,2.3.1.13,2.3.1.14,2.3.1.174,2.3.1.192,2.3.1.223,2.3.1.36,2.3.1.53,2.3.1.71…	1.1.1.157,1.13.11.27,1.14.13.-,1.14.13.11,1.4.3.21,2.1.1.-,2.1.1.104,2.6.1.1,2.6.1.5,3.1.2.-,3.5.1.4,4.2.1.17,4.3.1.24,5.3.2.1,6.2.1.12	1.1.1.157,1.13.11.27,1.14.13.11,1.2.1.5,1.4.3.21,2.1.1.104,2.6.1.1,2.6.1.21,2.6.1.5,2.6.1.57,2.6.1.9,3.5.1.32,3.5.1.4,4.2.1.17,4.3.1.24,4.3.1.25,5.3.2.1,6.2.1.12	1.1.1.157,1.13.11.27,1.14.13.11,1.4.3.21,2.1.1.104,2.6.1.1,2.6.1.5,3.5.1.4,4.2.1.17,4.3.1.24,5.3.2.1,6.2.1.12	1.14.13.-,2.1.1.-,3.1.2.-	1.2.1.5,2.6.1.21,2.6.1.57,2.6.1.9,3.5.1.32,4.3.1.25	0	0	http://www.kegg.jp/kegg-bin/show_pathway?map00360/default%3dgreen/1.14.13.-/2.1.1.-/3.1.2.-/1.1.1.157%09yellow/1.13.11.27%09yellow/1.14.13.11%09yellow/1.4.3.21%09yellow/2.1.1.104%09yellow/2.6.1.1%09yellow/2.6.1.5%09yellow/3.5.1.4%09yellow/4.2.1.17%09yellow/4.3.1.24%09yellow/5.3.2.1%09yellow/6.2.1.12%09yellow/1.2.1.5%09red/2.6.1.21%09red/2.6.1.57%09red/2.6.1.9%09red/3.5.1.32%09red/4.3.1.25%09red
361	Chlorocyclohexane and chlorobenzene degradation||Xenobiotics biodegradation and metabolism	30	0	2	0	0	2	1.13.11.-,1.13.11.1,1.13.11.2,1.13.11.37,1.13.11.39,1.13.11.66,1.14.-.-,1.14.11.-,1.14.12.-,1.14.12.3,1.14.13.-,1.14.13.20,1.14.13.50,1.14.13.7,1.2.1.61,1.3.1.-,1.3.1.19,1.3.1.32,1.6.5.7,1.97.1.-,2.5.1.-,3.1.1.45,3.8.1.2,3.8.1.3,3.8.1.5,4.5.1.-,5.2.1.10,5.5.1.1,5.5.1.11,5.5.1.7		3.1.1.45,3.8.1.5			3.1.1.45,3.8.1.5	0.00018	0.00023	http://www.kegg.jp/kegg-bin/show_pathway?map00361/default%3dgreen/3.1.1.45%09red/3.8.1.5%09red
362	Benzoate degradation||Xenobiotics biodegradation and metabolism	72	0	6	0	0	6	1.1.1.-,1.1.1.157,1.1.1.259,1.1.1.312,1.1.1.35,1.1.1.368,1.13.11.-,1.13.11.1,1.13.11.14,1.13.11.2,1.13.11.3,1.13.11.37,1.13.11.8,1.14.12.10,1.14.12.14,1.14.12.3,1.14.13.-,1.14.13.12,1.14.13.2,1.14.13.23,1.14.13.24,1.14.13.33,1.14.13.64,1.14.99.15,1.14.99.23,1.2.1.10,1.2.1.85,1.3.-.-,1.3.1.19,1.3.1.25,1.3.1.32,1.3.1.62,1.3.7.8,1.3.7.9,1.3.8.10,1.3.8.11,1.3.8.6,1.3.99.-,1.3.99.32,2.3.1.16,2.3.1.174…		1.1.1.157,1.1.1.35,2.3.1.16,2.3.1.9,4.2.1.17,6.2.1.25			1.1.1.157,1.1.1.35,2.3.1.16,2.3.1.9,4.2.1.17,6.2.1.25	0	0	http://www.kegg.jp/kegg-bin/show_pathway?map00362/default%3dgreen/1.1.1.157%09red/1.1.1.35%09red/2.3.1.16%09red/2.3.1.9%09red/4.2.1.17%09red/6.2.1.25%09red
364	Fluorobenzoate degradation||Xenobiotics biodegradation and metabolism	18	0	1	0	0	1	1.13.11.1,1.14.12.-,1.14.12.10,1.14.12.13,1.14.13.50,1.21.1.2,1.3.1.-,1.3.1.25,1.3.1.32,3.1.1.45,3.5.1.-,3.5.5.6,3.8.1.7,4.2.1.84,5.5.1.1,5.5.1.7,6.2.1.-,6.2.1.33		3.1.1.45			3.1.1.45	0.01329	0.01367	http://www.kegg.jp/kegg-bin/show_pathway?map00364/default%3dgreen/3.1.1.45%09red
380	Tryptophan metabolism||Amino acid metabolism	72	15	10	6	9	4	1.1.1.110,1.1.1.190,1.1.1.191,1.1.1.35,1.10.3.4,1.11.1.21,1.11.1.6,1.13.11.-,1.13.11.10,1.13.11.11,1.13.11.17,1.13.11.23,1.13.11.52,1.13.11.6,1.13.12.3,1.13.99.3,1.14.-.-,1.14.13.-,1.14.13.125,1.14.13.168,1.14.13.9,1.14.14.1,1.14.14.8,1.14.16.-,1.14.16.3,1.14.16.4,1.14.99.2,1.2.1.-,1.2.1.3,1.2.1.32,1.2.3.1,1.2.3.7,1.2.4.2,1.3.1.-,1.3.1.18,1.3.8.6,1.4.3.2,1.4.3.22,1.4.3.4,1.5.1.-,1.7.3.-,1.7.3.2,2…	1.1.1.35,1.13.11.-,1.14.-.-,1.14.13.-,1.14.13.168,1.2.1.3,1.2.4.2,2.1.1.-,2.3.1.9,2.4.1.195,2.5.1.-,2.6.1.99,2.8.2.-,3.5.1.4,4.2.1.17	1.1.1.35,1.11.1.6,1.14.14.1,1.2.1.3,1.2.4.2,2.3.1.9,3.2.1.147,3.5.1.4,3.5.5.1,4.2.1.17	1.1.1.35,1.2.1.3,1.2.4.2,2.3.1.9,3.5.1.4,4.2.1.17	1.13.11.-,1.14.-.-,1.14.13.-,1.14.13.168,2.1.1.-,2.4.1.195,2.5.1.-,2.6.1.99,2.8.2.-	1.11.1.6,1.14.14.1,3.2.1.147,3.5.5.1	0	0	http://www.kegg.jp/kegg-bin/show_pathway?map00380/default%3dgreen/1.13.11.-/1.14.-.-/1.14.13.-/1.14.13.168/2.1.1.-/2.4.1.195/2.5.1.-/2.6.1.99/2.8.2.-/1.1.1.35%09yellow/1.2.1.3%09yellow/1.2.4.2%09yellow/2.3.1.9%09yellow/3.5.1.4%09yellow/4.2.1.17%09yellow/1.11.1.6%09red/1.14.14.1%09red/3.2.1.147%09red/3.5.5.1%09red
400	Phenylalanine, tyrosine and tryptophan biosynthesis||Amino acid metabolism	43	20	23	17	3	6	1.1.1.-,1.1.1.24,1.1.1.25,1.1.1.282,1.1.5.8,1.14.16.1,1.3.1.12,1.3.1.13,1.3.1.43,1.3.1.78,1.3.1.79,1.4.1.20,1.4.1.24,1.4.3.2,2.2.1.10,2.2.1.11,2.3.3.-,2.4.2.18,2.5.1.19,2.5.1.54,2.6.1.-,2.6.1.1,2.6.1.5,2.6.1.57,2.6.1.58,2.6.1.78,2.6.1.79,2.6.1.9,2.7.1.71,3.3.2.13,4.1.1.48,4.1.3.27,4.1.3.45,4.2.1.-,4.2.1.10,4.2.1.118,4.2.1.20,4.2.1.51,4.2.1.91,4.2.3.4,4.2.3.5,5.3.1.24,5.4.99.5	1.1.1.-,1.1.1.25,1.3.1.78,2.4.2.18,2.5.1.19,2.5.1.54,2.6.1.1,2.6.1.5,2.6.1.78,2.6.1.79,4.1.1.48,4.1.3.27,4.2.1.10,4.2.1.20,4.2.1.51,4.2.1.91,4.2.3.4,4.2.3.5,5.3.1.24,5.4.99.5	1.1.1.25,1.1.1.282,1.3.1.12,1.3.1.13,2.4.2.18,2.5.1.19,2.5.1.54,2.6.1.1,2.6.1.5,2.6.1.57,2.6.1.78,2.6.1.79,2.6.1.9,2.7.1.71,4.1.1.48,4.1.3.27,4.2.1.10,4.2.1.20,4.2.1.51,4.2.1.91,4.2.3.4,4.2.3.5,5.4.99.5	1.1.1.25,2.4.2.18,2.5.1.19,2.5.1.54,2.6.1.1,2.6.1.5,2.6.1.78,2.6.1.79,4.1.1.48,4.1.3.27,4.2.1.10,4.2.1.20,4.2.1.51,4.2.1.91,4.2.3.4,4.2.3.5,5.4.99.5	1.1.1.-,1.3.1.78,5.3.1.24	1.1.1.282,1.3.1.12,1.3.1.13,2.6.1.57,2.6.1.9,2.7.1.71	0	0	http://www.kegg.jp/kegg-bin/show_pathway?map00400/default%3dgreen/1.1.1.-/1.3.1.78/5.3.1.24/1.1.1.25%09yellow/2.4.2.18%09yellow/2.5.1.19%09yellow/2.5.1.54%09yellow/2.6.1.1%09yellow/2.6.1.5%09yellow/2.6.1.78%09yellow/2.6.1.79%09yellow/4.1.1.48%09yellow/4.1.3.27%09yellow/4.2.1.10%09yellow/4.2.1.20%09yellow/4.2.1.51%09yellow/4.2.1.91%09yellow/4.2.3.4%09yellow/4.2.3.5%09yellow/5.4.99.5%09yellow/1.1.1…
401	Novobiocin biosynthesis||Biosynthesis of other secondary metabolites	12	0	5	0	0	5	1.3.1.12,1.3.1.43,2.1.1.284,2.1.1.285,2.1.3.12,2.4.1.302,2.5.1.111,2.6.1.1,2.6.1.5,2.6.1.57,2.6.1.9,6.3.1.15		1.3.1.12,2.6.1.1,2.6.1.5,2.6.1.57,2.6.1.9			1.3.1.12,2.6.1.1,2.6.1.5,2.6.1.57,2.6.1.9	0	0	http://www.kegg.jp/kegg-bin/show_pathway?map00401/default%3dgreen/1.3.1.12%09red/2.6.1.1%09red/2.6.1.5%09red/2.6.1.57%09red/2.6.1.9%09red
402	Benzoxazinoid biosynthesis||Biosynthesis of other secondary metabolites	8	0	1	0	0	1	1.14.13.137,1.14.13.138,1.14.13.139,1.14.13.140,1.14.20.2,2.1.1.241,2.4.1.202,4.1.2.8		4.1.2.8			4.1.2.8	0.01329	0.01367	http://www.kegg.jp/kegg-bin/show_pathway?map00402/default%3dgreen/4.1.2.8%09red
410	beta-Alanine metabolism||Metabolism of other amino acids	37	14	12	9	5	3	1.1.1.59,1.2.1.15,1.2.1.18,1.2.1.19,1.2.1.3,1.2.1.5,1.3.1.1,1.3.1.2,1.3.8.7,1.4.3.21,1.5.3.14,1.5.3.16,1.5.3.17,1.5.99.6,2.5.1.16,2.5.1.22,2.6.1.18,2.6.1.19,2.6.1.55,2.8.3.3,3.1.2.4,3.4.13.18,3.4.13.20,3.4.13.4,3.4.13.5,3.5.1.21,3.5.1.6,3.5.2.2,4.1.1.11,4.1.1.15,4.1.1.9,4.2.1.17,4.2.1.27,4.3.1.6,6.3.2.1,6.3.2.11,6.3.2.36	1.2.1.18,1.2.1.3,1.3.1.2,1.4.3.21,1.5.3.14,1.5.3.16,1.5.3.17,2.5.1.16,3.1.2.4,3.5.1.6,3.5.2.2,4.1.1.15,4.2.1.17,6.3.2.1	1.2.1.3,1.2.1.5,1.3.1.2,1.4.3.21,2.5.1.16,2.5.1.22,3.1.2.4,3.5.1.6,3.5.2.2,4.1.1.15,4.1.1.9,4.2.1.17	1.2.1.3,1.3.1.2,1.4.3.21,2.5.1.16,3.1.2.4,3.5.1.6,3.5.2.2,4.1.1.15,4.2.1.17	1.2.1.18,1.5.3.14,1.5.3.16,1.5.3.17,6.3.2.1	1.2.1.5,2.5.1.22,4.1.1.9	0	0	http://www.kegg.jp/kegg-bin/show_pathway?map00410/default%3dgreen/1.2.1.18/1.5.3.14/1.5.3.16/1.5.3.17/6.3.2.1/1.2.1.3%09yellow/1.3.1.2%09yellow/1.4.3.21%09yellow/2.5.1.16%09yellow/3.1.2.4%09yellow/3.5.1.6%09yellow/3.5.2.2%09yellow/4.1.1.15%09yellow/4.2.1.17%09yellow/1.2.1.5%09red/2.5.1.22%09red/4.1.1.9%09red
430	Taurine and hypotaurine metabolism||Metabolism of other amino acids	20	3	2	2	1	0	1.1.1.313,1.13.11.19,1.13.11.20,1.14.11.17,1.2.1.73,1.4.1.1,1.4.1.2,1.4.2.-,1.8.1.3,2.3.1.65,2.3.1.8,2.3.2.2,2.3.3.15,2.6.1.55,2.6.1.77,2.7.2.1,2.7.3.4,4.1.1.15,4.1.1.29,4.4.1.10	1.13.11.19,2.3.2.2,4.1.1.15	1.13.11.19,4.1.1.15	1.13.11.19,4.1.1.15	2.3.2.2		0.00172	0.00206	http://www.kegg.jp/kegg-bin/show_pathway?map00430/default%3dgreen/2.3.2.2/1.13.11.19%09yellow/4.1.1.15%09yellow
440	Phosphonate and phosphinate metabolism||Metabolism of other amino acids	22	0	3	0	0	3	1.1.1.309,1.1.99.-,1.11.1.23,1.13.11.72,1.13.11.73,2.6.1.-,2.6.1.37,2.7.7.14,2.7.7.15,2.7.8.-,2.7.8.1,2.7.8.2,2.7.8.37,3.1.4.55,3.11.1.1,3.11.1.2,3.11.1.3,3.6.1.63,4.1.1.82,4.7.1.1,4.99.1.-,5.4.2.9		2.7.7.14,2.7.7.15,2.7.8.2			2.7.7.14,2.7.7.15,2.7.8.2	0	0	http://www.kegg.jp/kegg-bin/show_pathway?map00440/default%3dgreen/2.7.7.14%09red/2.7.7.15%09red/2.7.8.2%09red
450	Selenocompound metabolism||Metabolism of other amino acids	20	8	10	6	2	4	1.8.1.9,1.97.1.9,2.1.1.-,2.1.1.12,2.1.1.13,2.1.1.14,2.1.1.96,2.5.1.48,2.6.1.-,2.7.1.164,2.7.7.4,2.7.9.3,2.9.1.1,2.9.1.2,4.4.1.1,4.4.1.11,4.4.1.13,4.4.1.16,4.4.1.8,6.1.1.10	1.8.1.9,2.1.1.-,2.1.1.12,2.1.1.14,2.5.1.48,4.4.1.11,4.4.1.16,6.1.1.10	1.8.1.9,2.1.1.13,2.1.1.14,2.5.1.48,2.7.7.4,4.4.1.1,4.4.1.11,4.4.1.16,4.4.1.8,6.1.1.10	1.8.1.9,2.1.1.14,2.5.1.48,4.4.1.11,4.4.1.16,6.1.1.10	2.1.1.-,2.1.1.12	2.1.1.13,2.7.7.4,4.4.1.1,4.4.1.8	0	0	http://www.kegg.jp/kegg-bin/show_pathway?map00450/default%3dgreen/2.1.1.-/2.1.1.12/1.8.1.9%09yellow/2.1.1.14%09yellow/2.5.1.48%09yellow/4.4.1.11%09yellow/4.4.1.16%09yellow/6.1.1.10%09yellow/2.1.1.13%09red/2.7.7.4%09red/4.4.1.1%09red/4.4.1.8%09red
460	Cyanoamino acid metabolism||Metabolism of other amino acids	27	6	8	3	3	5	1.14.13.117,1.14.13.118,1.14.13.124,1.14.13.41,1.14.13.68,1.4.99.5,2.1.2.1,2.3.2.2,2.4.1.63,2.4.1.85,3.2.1.117,3.2.1.118,3.2.1.21,3.5.1.1,3.5.1.49,3.5.5.-,3.5.5.1,3.5.5.4,4.1.2.10,4.1.2.11,4.1.2.46,4.1.2.47,4.2.1.65,4.2.1.66,4.4.1.9,4.99.1.7,6.3.1.1	1.14.13.124,2.1.2.1,2.3.2.2,3.2.1.21,4.1.2.10,4.4.1.9	1.14.13.68,2.1.2.1,3.2.1.117,3.2.1.21,3.5.1.1,3.5.1.49,3.5.5.1,4.4.1.9	2.1.2.1,3.2.1.21,4.4.1.9	1.14.13.124,2.3.2.2,4.1.2.10	1.14.13.68,3.2.1.117,3.5.1.1,3.5.1.49,3.5.5.1	0	0	http://www.kegg.jp/kegg-bin/show_pathway?map00460/default%3dgreen/1.14.13.124/2.3.2.2/4.1.2.10/2.1.2.1%09yellow/3.2.1.21%09yellow/4.4.1.9%09yellow/1.14.13.68%09red/3.2.1.117%09red/3.5.1.1%09red/3.5.1.49%09red/3.5.5.1%09red
471	D-Glutamine and D-glutamate metabolism||Metabolism of other amino acids	12	0	2	0	0	2	1.4.1.3,1.4.3.15,1.4.3.7,2.3.2.1,3.5.1.2,3.5.1.35,3.5.1.38,4.2.1.48,5.1.1.10,5.1.1.3,6.3.2.8,6.3.2.9		1.4.1.3,3.5.1.2			1.4.1.3,3.5.1.2	0.00018	0.00023	http://www.kegg.jp/kegg-bin/show_pathway?map00471/default%3dgreen/1.4.1.3%09red/3.5.1.2%09red
472	D-Arginine and D-ornithine metabolism||Metabolism of other amino acids	10	0	1	0	0	1	1.4.1.-,1.4.1.12,1.4.3.3,1.4.99.6,2.6.1.21,3.5.3.10,5.1.1.10,5.1.1.12,5.1.1.9,5.4.3.5		2.6.1.21			2.6.1.21	0.01329	0.01367	http://www.kegg.jp/kegg-bin/show_pathway?map00472/default%3dgreen/2.6.1.21%09red
473	D-Alanine metabolism||Metabolism of other amino acids	6	0	1	0	0	1	2.6.1.21,2.6.1.41,5.1.1.1,6.1.1.13,6.3.2.16,6.3.2.4		2.6.1.21			2.6.1.21	0.01329	0.01367	http://www.kegg.jp/kegg-bin/show_pathway?map00473/default%3dgreen/2.6.1.21%09red
480	Glutathione metabolism||Metabolism of other amino acids	41	17	15	11	6	4	1.1.1.42,1.1.1.43,1.1.1.44,1.1.1.49,1.11.1.-,1.11.1.11,1.11.1.12,1.11.1.15,1.11.1.9,1.17.4.1,1.5.4.1,1.8.1.12,1.8.1.13,1.8.1.7,1.8.3.3,1.8.4.1,1.8.4.2,1.8.4.3,1.8.4.4,1.8.4.7,1.8.5.1,2.3.1.80,2.3.2.2,2.3.2.4,2.5.1.16,2.5.1.18,2.5.1.22,2.8.1.3,3.4.11.1,3.4.11.2,3.4.11.23,3.4.13.-,3.4.19.13,3.5.1.-,3.5.1.78,3.5.2.9,4.1.1.17,6.3.1.8,6.3.1.9,6.3.2.2,6.3.2.3	1.1.1.42,1.1.1.49,1.11.1.-,1.11.1.11,1.11.1.15,1.11.1.9,1.17.4.1,2.3.2.2,2.5.1.16,2.5.1.18,3.4.11.1,3.4.19.13,3.5.1.-,3.5.2.9,4.1.1.17,6.3.2.2,6.3.2.3	1.1.1.42,1.1.1.44,1.1.1.49,1.11.1.11,1.11.1.15,1.11.1.9,1.17.4.1,1.8.1.7,1.8.5.1,2.5.1.16,2.5.1.18,2.5.1.22,3.5.2.9,6.3.2.2,6.3.2.3	1.1.1.42,1.1.1.49,1.11.1.11,1.11.1.15,1.11.1.9,1.17.4.1,2.5.1.16,2.5.1.18,3.5.2.9,6.3.2.2,6.3.2.3	1.11.1.-,2.3.2.2,3.4.11.1,3.4.19.13,3.5.1.-,4.1.1.17	1.1.1.44,1.8.1.7,1.8.5.1,2.5.1.22	0	0	http://www.kegg.jp/kegg-bin/show_pathway?map00480/default%3dgreen/1.11.1.-/2.3.2.2/3.4.11.1/3.4.19.13/3.5.1.-/4.1.1.17/1.1.1.42%09yellow/1.1.1.49%09yellow/1.11.1.11%09yellow/1.11.1.15%09yellow/1.11.1.9%09yellow/1.17.4.1%09yellow/2.5.1.16%09yellow/2.5.1.18%09yellow/3.5.2.9%09yellow/6.3.2.2%09yellow/6.3.2.3%09yellow/1.1.1.44%09red/1.8.1.7%09red/1.8.5.1%09red/2.5.1.22%09red
500	Starch and sucrose metabolism||Carbohydrate metabolism	76	33	35	28	5	7	1.1.1.22,1.1.99.13,2.4.1.1,2.4.1.10,2.4.1.11,2.4.1.12,2.4.1.13,2.4.1.14,2.4.1.15,2.4.1.17,2.4.1.18,2.4.1.20,2.4.1.21,2.4.1.245,2.4.1.25,2.4.1.29,2.4.1.34,2.4.1.35,2.4.1.4,2.4.1.43,2.4.1.5,2.4.1.64,2.4.1.7,2.4.1.8,2.4.2.24,2.4.99.16,2.7.1.1,2.7.1.10,2.7.1.106,2.7.1.175,2.7.1.2,2.7.1.4,2.7.1.41,2.7.1.69,2.7.7.27,2.7.7.33,2.7.7.34,2.7.7.9,3.1.1.11,3.1.2.21,3.1.3.12,3.1.3.24,3.1.3.9,3.1.3.90,3.2.1.1,…	1.1.1.22,2.4.1.1,2.4.1.12,2.4.1.13,2.4.1.14,2.4.1.15,2.4.1.18,2.4.1.21,2.4.1.25,2.4.1.43,2.4.2.24,2.7.1.1,2.7.1.4,2.7.7.27,2.7.7.9,3.1.1.11,3.1.2.21,3.1.3.12,3.2.1.1,3.2.1.15,3.2.1.2,3.2.1.20,3.2.1.21,3.2.1.26,3.2.1.37,3.2.1.39,3.2.1.4,3.2.1.67,3.6.1.21,4.1.1.35,5.1.3.6,5.3.1.9,5.4.2.2	1.1.1.22,2.4.1.12,2.4.1.13,2.4.1.14,2.4.1.15,2.4.1.18,2.4.1.21,2.4.1.25,2.4.1.34,2.4.1.43,2.7.1.1,2.7.1.2,2.7.1.4,2.7.7.27,2.7.7.9,3.1.1.11,3.1.3.12,3.1.3.24,3.2.1.1,3.2.1.15,3.2.1.2,3.2.1.20,3.2.1.21,3.2.1.26,3.2.1.28,3.2.1.37,3.2.1.39,3.2.1.4,3.2.1.48,3.6.1.9,4.1.1.35,5.1.3.6,5.3.1.9,5.4.2.2,5.4.2.6	1.1.1.22,2.4.1.12,2.4.1.13,2.4.1.14,2.4.1.15,2.4.1.18,2.4.1.21,2.4.1.25,2.4.1.43,2.7.1.1,2.7.1.4,2.7.7.27,2.7.7.9,3.1.1.11,3.1.3.12,3.2.1.1,3.2.1.15,3.2.1.2,3.2.1.20,3.2.1.21,3.2.1.26,3.2.1.37,3.2.1.39,3.2.1.4,4.1.1.35,5.1.3.6,5.3.1.9,5.4.2.2	2.4.1.1,2.4.2.24,3.1.2.21,3.2.1.67,3.6.1.21	2.4.1.34,2.7.1.2,3.1.3.24,3.2.1.28,3.2.1.48,3.6.1.9,5.4.2.6	0	0	http://www.kegg.jp/kegg-bin/show_pathway?map00500/default%3dgreen/2.4.1.1/2.4.2.24/3.1.2.21/3.2.1.67/3.6.1.21/1.1.1.22%09yellow/2.4.1.12%09yellow/2.4.1.13%09yellow/2.4.1.14%09yellow/2.4.1.15%09yellow/2.4.1.18%09yellow/2.4.1.21%09yellow/2.4.1.25%09yellow/2.4.1.43%09yellow/2.7.1.1%09yellow/2.7.1.4%09yellow/2.7.7.27%09yellow/2.7.7.9%09yellow/3.1.1.11%09yellow/3.1.3.12%09yellow/3.2.1.1%09yellow/3.2.1…
510	N-Glycan biosynthesis||Glycan biosynthesis and metabolism	34	17	9	6	11	3	2.4.1.101,2.4.1.117,2.4.1.131,2.4.1.132,2.4.1.141,2.4.1.142,2.4.1.143,2.4.1.144,2.4.1.145,2.4.1.155,2.4.1.160,2.4.1.201,2.4.1.256,2.4.1.257,2.4.1.258,2.4.1.259,2.4.1.260,2.4.1.261,2.4.1.265,2.4.1.267,2.4.1.38,2.4.1.68,2.4.1.83,2.4.99.1,2.4.99.18,2.7.1.108,2.7.8.15,3.1.3.51,3.1.4.48,3.2.1.106,3.2.1.113,3.2.1.114,3.2.1.84,3.6.1.43	2.4.1.101,2.4.1.117,2.4.1.132,2.4.1.141,2.4.1.142,2.4.1.144,2.4.1.256,2.4.1.257,2.4.1.258,2.4.1.259,2.4.1.261,2.4.1.265,2.4.1.83,2.4.99.18,3.2.1.113,3.2.1.114,3.2.1.84	2.4.1.117,2.4.1.131,2.4.1.132,2.4.1.143,2.4.1.144,2.4.1.83,2.7.8.15,3.2.1.113,3.2.1.114	2.4.1.117,2.4.1.132,2.4.1.144,2.4.1.83,3.2.1.113,3.2.1.114	2.4.1.101,2.4.1.141,2.4.1.142,2.4.1.256,2.4.1.257,2.4.1.258,2.4.1.259,2.4.1.261,2.4.1.265,2.4.99.18,3.2.1.84	2.4.1.131,2.4.1.143,2.7.8.15	0	0	http://www.kegg.jp/kegg-bin/show_pathway?map00510/default%3dgreen/2.4.1.101/2.4.1.141/2.4.1.142/2.4.1.256/2.4.1.257/2.4.1.258/2.4.1.259/2.4.1.261/2.4.1.265/2.4.99.18/3.2.1.84/2.4.1.117%09yellow/2.4.1.132%09yellow/2.4.1.144%09yellow/2.4.1.83%09yellow/3.2.1.113%09yellow/3.2.1.114%09yellow/2.4.1.131%09red/2.4.1.143%09red/2.7.8.15%09red
511	Other glycan degradation||Glycan biosynthesis and metabolism	9	7	6	5	2	1	3.2.1.18,3.2.1.23,3.2.1.24,3.2.1.25,3.2.1.45,3.2.1.51,3.2.1.52,3.2.1.96,3.5.1.26	3.2.1.23,3.2.1.24,3.2.1.45,3.2.1.51,3.2.1.52,3.2.1.96,3.5.1.26	3.2.1.23,3.2.1.24,3.2.1.25,3.2.1.45,3.2.1.51,3.2.1.52	3.2.1.23,3.2.1.24,3.2.1.45,3.2.1.51,3.2.1.52	3.2.1.96,3.5.1.26	3.2.1.25	0	0	http://www.kegg.jp/kegg-bin/show_pathway?map00511/default%3dgreen/3.2.1.96/3.5.1.26/3.2.1.23%09yellow/3.2.1.24%09yellow/3.2.1.45%09yellow/3.2.1.51%09yellow/3.2.1.52%09yellow/3.2.1.25%09red
513	Various types of N-glycan biosynthesis||Glycan biosynthesis and metabolism	25	0	9	0	0	9	2.4.1.-,2.4.1.101,2.4.1.131,2.4.1.132,2.4.1.141,2.4.1.142,2.4.1.143,2.4.1.145,2.4.1.214,2.4.1.232,2.4.1.244,2.4.1.257,2.4.1.258,2.4.1.260,2.4.1.261,2.4.1.38,2.4.1.68,2.4.2.38,2.4.99.18,2.4.99.6,2.7.8.-,2.8.2.-,3.2.1.113,3.2.1.114,3.2.1.52		2.4.1.131,2.4.1.132,2.4.1.143,2.4.1.214,2.4.1.232,2.4.2.38,3.2.1.113,3.2.1.114,3.2.1.52			2.4.1.131,2.4.1.132,2.4.1.143,2.4.1.214,2.4.1.232,2.4.2.38,3.2.1.113,3.2.1.114,3.2.1.52	0	0	http://www.kegg.jp/kegg-bin/show_pathway?map00513/default%3dgreen/2.4.1.131%09red/2.4.1.132%09red/2.4.1.143%09red/2.4.1.214%09red/2.4.1.232%09red/2.4.2.38%09red/3.2.1.113%09red/3.2.1.114%09red/3.2.1.52%09red
514	Other types of O-glycan biosynthesis||Glycan biosynthesis and metabolism	14	5	2	0	5	2	2.4.1.-,2.4.1.109,2.4.1.135,2.4.1.152,2.4.1.221,2.4.1.222,2.4.1.255,2.4.1.50,2.4.1.62,2.4.1.66,2.4.2.-,2.4.99.1,2.4.99.6,2.8.2.-	2.4.1.-,2.4.1.221,2.4.1.255,2.4.2.-,2.8.2.-	2.4.1.109,2.4.1.135		2.4.1.-,2.4.1.221,2.4.1.255,2.4.2.-,2.8.2.-	2.4.1.109,2.4.1.135	0.00354	0.00411	http://www.kegg.jp/kegg-bin/show_pathway?map00514/default%3dgreen/2.4.1.-/2.4.1.221/2.4.1.255/2.4.2.-/2.8.2.-/2.4.1.109%09red/2.4.1.135%09red
520	Amino sugar and nucleotide sugar metabolism||Carbohydrate metabolism	119	37	39	30	7	9	1.1.1.-,1.1.1.132,1.1.1.135,1.1.1.136,1.1.1.187,1.1.1.22,1.1.1.271,1.1.1.281,1.1.1.305,1.1.1.335,1.1.1.336,1.1.1.341,1.1.1.342,1.14.18.2,1.17.1.1,1.3.1.98,1.6.2.2,2.1.2.13,2.3.1.157,2.3.1.201,2.3.1.202,2.3.1.203,2.3.1.227,2.3.1.3,2.3.1.4,2.4.1.16,2.4.1.280,2.4.1.43,2.4.2.24,2.4.2.53,2.5.1.101,2.5.1.56,2.5.1.57,2.5.1.7,2.5.1.97,2.6.1.102,2.6.1.16,2.6.1.34,2.6.1.87,2.6.1.92,2.6.1.98,2.7.1.-,2.7.1.1…	1.1.1.-,1.1.1.22,1.1.1.271,1.6.2.2,2.3.1.4,2.4.1.43,2.4.2.24,2.6.1.16,2.7.1.1,2.7.1.4,2.7.1.44,2.7.1.46,2.7.1.52,2.7.7.-,2.7.7.12,2.7.7.13,2.7.7.27,2.7.7.9,3.13.1.1,3.2.1.14,3.2.1.37,3.2.1.52,3.2.1.55,3.5.1.-,4.1.1.35,4.2.1.47,4.2.1.76,5.1.3.-,5.1.3.18,5.1.3.2,5.1.3.5,5.1.3.6,5.3.1.9,5.4.2.2,5.4.2.3,5.4.2.8,5.4.99.30	1.1.1.22,1.1.1.271,1.6.2.2,2.3.1.4,2.4.1.43,2.6.1.16,2.7.1.1,2.7.1.2,2.7.1.4,2.7.1.43,2.7.1.46,2.7.1.52,2.7.1.6,2.7.7.10,2.7.7.12,2.7.7.13,2.7.7.22,2.7.7.27,2.7.7.30,2.7.7.44,2.7.7.9,3.13.1.1,3.2.1.14,3.2.1.37,3.2.1.52,3.2.1.55,4.1.1.35,4.2.1.76,5.1.3.12,5.1.3.18,5.1.3.2,5.1.3.5,5.1.3.6,5.3.1.8,5.3.1.9,5.4.2.2,5.4.2.3,5.4.2.8,5.4.99.30	1.1.1.22,1.1.1.271,1.6.2.2,2.3.1.4,2.4.1.43,2.6.1.16,2.7.1.1,2.7.1.4,2.7.1.46,2.7.1.52,2.7.7.12,2.7.7.13,2.7.7.27,2.7.7.9,3.13.1.1,3.2.1.14,3.2.1.37,3.2.1.52,3.2.1.55,4.1.1.35,4.2.1.76,5.1.3.18,5.1.3.2,5.1.3.5,5.1.3.6,5.3.1.9,5.4.2.2,5.4.2.3,5.4.2.8,5.4.99.30	1.1.1.-,2.4.2.24,2.7.1.44,2.7.7.-,3.5.1.-,4.2.1.47,5.1.3.-	2.7.1.2,2.7.1.43,2.7.1.6,2.7.7.10,2.7.7.22,2.7.7.30,2.7.7.44,5.1.3.12,5.3.1.8	0	0	http://www.kegg.jp/kegg-bin/show_pathway?map00520/default%3dgreen/1.1.1.-/2.4.2.24/2.7.1.44/2.7.7.-/3.5.1.-/4.2.1.47/5.1.3.-/1.1.1.22%09yellow/1.1.1.271%09yellow/1.6.2.2%09yellow/2.3.1.4%09yellow/2.4.1.43%09yellow/2.6.1.16%09yellow/2.7.1.1%09yellow/2.7.1.4%09yellow/2.7.1.46%09yellow/2.7.1.52%09yellow/2.7.7.12%09yellow/2.7.7.13%09yellow/2.7.7.27%09yellow/2.7.7.9%09yellow/3.13.1.1%09yellow/3.2.1.14…
521	Streptomycin biosynthesis||Biosynthesis of other secondary metabolites	18	0	9	0	0	9	1.1.1.133,1.1.1.18,2.1.4.2,2.4.2.27,2.6.1.50,2.6.1.56,2.7.1.1,2.7.1.2,2.7.1.65,2.7.1.72,2.7.7.24,3.1.3.25,3.1.3.39,3.1.3.40,4.2.1.46,5.1.3.13,5.4.2.2,5.5.1.4		1.1.1.133,1.1.1.18,2.7.1.1,2.7.1.2,3.1.3.25,4.2.1.46,5.1.3.13,5.4.2.2,5.5.1.4			1.1.1.133,1.1.1.18,2.7.1.1,2.7.1.2,3.1.3.25,4.2.1.46,5.1.3.13,5.4.2.2,5.5.1.4	0	0	http://www.kegg.jp/kegg-bin/show_pathway?map00521/default%3dgreen/1.1.1.133%09red/1.1.1.18%09red/2.7.1.1%09red/2.7.1.2%09red/3.1.3.25%09red/4.2.1.46%09red/5.1.3.13%09red/5.4.2.2%09red/5.5.1.4%09red
523	Polyketide sugar unit biosynthesis||Metabolism of terpenoids and polyketides	23	0	3	0	0	3	1.1.1.-,1.1.1.133,1.1.1.266,1.1.1.339,1.1.1.344,1.1.1.364,1.1.1.384,2.1.1.-,2.1.1.234,2.1.1.235,2.6.1.-,2.6.1.106,2.6.1.33,2.6.1.89,2.7.7.24,4.2.1.159,4.2.1.46,4.3.1.30,5.1.3.-,5.1.3.13,5.1.3.25,5.1.3.27,5.3.2.4		1.1.1.133,4.2.1.46,5.1.3.13			1.1.1.133,4.2.1.46,5.1.3.13	0	0	http://www.kegg.jp/kegg-bin/show_pathway?map00523/default%3dgreen/1.1.1.133%09red/4.2.1.46%09red/5.1.3.13%09red
524	Butirosin and neomycin biosynthesis||Biosynthesis of other secondary metabolites	26	0	2	0	0	2	1.1.1.329,1.1.3.-,1.1.3.43,1.1.3.44,1.1.99.38,1.14.14.13,1.5.1.-,2.3.2.19,2.4.1.283,2.4.1.284,2.4.1.285,2.4.2.49,2.6.1.100,2.6.1.101,2.6.1.93,2.6.1.94,2.6.1.95,2.7.1.1,2.7.1.2,3.1.3.88,3.5.1.112,3.5.1.113,4.1.1.95,4.2.3.124,4.3.2.6,6.2.1.39		2.7.1.1,2.7.1.2			2.7.1.1,2.7.1.2	0.00018	0.00023	http://www.kegg.jp/kegg-bin/show_pathway?map00524/default%3dgreen/2.7.1.1%09red/2.7.1.2%09red
531	Glycosaminoglycan degradation||Glycan biosynthesis and metabolism	17	6	3	3	3	0	2.3.1.78,3.1.6.12,3.1.6.13,3.1.6.14,3.1.6.18,3.1.6.4,3.10.1.1,3.2.-.-,3.2.1.-,3.2.1.103,3.2.1.166,3.2.1.23,3.2.1.31,3.2.1.35,3.2.1.50,3.2.1.52,3.2.1.76	2.3.1.78,3.2.-.-,3.2.1.166,3.2.1.23,3.2.1.50,3.2.1.52	3.2.1.23,3.2.1.50,3.2.1.52	3.2.1.23,3.2.1.50,3.2.1.52	2.3.1.78,3.2.-.-,3.2.1.166		0.00019	0.00024	http://www.kegg.jp/kegg-bin/show_pathway?map00531/default%3dgreen/2.3.1.78/3.2.-.-/3.2.1.166/3.2.1.23%09yellow/3.2.1.50%09yellow/3.2.1.52%09yellow
532	Glycosaminoglycan biosynthesis - chondroitin sulfate / dermatan sulfate||Glycan biosynthesis and metabolism	13	0	3	0	0	3	2.4.1.133,2.4.1.134,2.4.1.135,2.4.1.174,2.4.1.175,2.4.1.226,2.4.2.26,2.8.2.-,2.8.2.17,2.8.2.33,2.8.2.35,2.8.2.5,5.1.3.19		2.4.1.134,2.4.1.135,2.4.2.26			2.4.1.134,2.4.1.135,2.4.2.26	0	0	http://www.kegg.jp/kegg-bin/show_pathway?map00532/default%3dgreen/2.4.1.134%09red/2.4.1.135%09red/2.4.2.26%09red
534	Glycosaminoglycan biosynthesis - heparan sulfate / heparin||Glycan biosynthesis and metabolism	13	0	5	0	0	5	2.4.1.133,2.4.1.134,2.4.1.135,2.4.1.223,2.4.1.224,2.4.1.225,2.4.2.26,2.8.2.-,2.8.2.23,2.8.2.29,2.8.2.30,3.1.1.-,5.1.3.17		2.4.1.134,2.4.1.135,2.4.1.223,2.4.1.224,2.4.2.26			2.4.1.134,2.4.1.135,2.4.1.223,2.4.1.224,2.4.2.26	0	0	http://www.kegg.jp/kegg-bin/show_pathway?map00534/default%3dgreen/2.4.1.134%09red/2.4.1.135%09red/2.4.1.223%09red/2.4.1.224%09red/2.4.2.26%09red
540	Lipopolysaccharide biosynthesis||Glycan biosynthesis and metabolism	31	0	2	0	0	2	2.3.1.129,2.3.1.191,2.3.1.241,2.3.1.243,2.4.-.-,2.4.1.-,2.4.1.182,2.4.1.44,2.4.1.56,2.4.1.58,2.4.99.-,2.4.99.12,2.4.99.13,2.5.1.55,2.7.1.-,2.7.1.130,2.7.1.166,2.7.1.167,2.7.1.168,2.7.7.38,2.7.7.70,2.7.7.71,2.7.8.-,3.1.3.45,3.1.3.82,3.1.3.83,3.5.1.108,3.6.1.54,5.1.3.20,5.3.1.13,5.3.1.28		2.7.7.38,5.3.1.13			2.7.7.38,5.3.1.13	0.00018	0.00023	http://www.kegg.jp/kegg-bin/show_pathway?map00540/default%3dgreen/2.7.7.38%09red/5.3.1.13%09red
550	Peptidoglycan biosynthesis||Glycan biosynthesis and metabolism	21	0	1	0	0	1	1.3.1.98,2.3.2.-,2.3.2.10,2.3.2.16,2.3.2.17,2.3.2.18,2.4.1.-,2.4.1.129,2.4.1.227,2.5.1.7,2.7.1.66,2.7.8.13,3.4.-.-,3.4.16.4,3.6.1.27,6.3.2.10,6.3.2.13,6.3.2.4,6.3.2.7,6.3.2.8,6.3.2.9		2.7.8.13			2.7.8.13	0.01329	0.01367	http://www.kegg.jp/kegg-bin/show_pathway?map00550/default%3dgreen/2.7.8.13%09red
561	Glycerolipid metabolism||Lipid metabolism	38	18	20	17	1	3	1.1.1.156,1.1.1.2,1.1.1.202,1.1.1.21,1.1.1.6,1.1.1.72,1.2.1.3,2.3.1.134,2.3.1.141,2.3.1.15,2.3.1.158,2.3.1.20,2.3.1.22,2.3.1.51,2.4.1.-,2.4.1.184,2.4.1.241,2.4.1.315,2.4.1.336,2.4.1.337,2.4.1.46,2.4.99.5,2.7.1.107,2.7.1.29,2.7.1.30,2.7.1.31,2.7.1.94,2.7.8.20,3.1.1.23,3.1.1.26,3.1.1.3,3.1.1.34,3.1.3.21,3.1.3.4,3.1.3.81,3.13.1.1,3.2.1.22,4.2.1.30	1.1.1.21,1.2.1.3,2.3.1.15,2.3.1.158,2.3.1.20,2.3.1.22,2.3.1.51,2.4.1.-,2.4.1.241,2.4.1.46,2.7.1.107,2.7.1.30,2.7.1.31,3.1.1.23,3.1.1.3,3.1.3.4,3.13.1.1,3.2.1.22	1.1.1.21,1.2.1.3,2.3.1.15,2.3.1.158,2.3.1.20,2.3.1.22,2.3.1.51,2.4.1.184,2.4.1.241,2.4.1.46,2.7.1.107,2.7.1.29,2.7.1.30,2.7.1.31,3.1.1.23,3.1.1.26,3.1.1.3,3.1.3.4,3.13.1.1,3.2.1.22	1.1.1.21,1.2.1.3,2.3.1.15,2.3.1.158,2.3.1.20,2.3.1.22,2.3.1.51,2.4.1.241,2.4.1.46,2.7.1.107,2.7.1.30,2.7.1.31,3.1.1.23,3.1.1.3,3.1.3.4,3.13.1.1,3.2.1.22	2.4.1.-	2.4.1.184,2.7.1.29,3.1.1.26	0	0	http://www.kegg.jp/kegg-bin/show_pathway?map00561/default%3dgreen/2.4.1.-/1.1.1.21%09yellow/1.2.1.3%09yellow/2.3.1.15%09yellow/2.3.1.158%09yellow/2.3.1.20%09yellow/2.3.1.22%09yellow/2.3.1.51%09yellow/2.4.1.241%09yellow/2.4.1.46%09yellow/2.7.1.107%09yellow/2.7.1.30%09yellow/2.7.1.31%09yellow/3.1.1.23%09yellow/3.1.1.3%09yellow/3.1.3.4%09yellow/3.13.1.1%09yellow/3.2.1.22%09yellow/2.4.1.184%09red/2.7…
562	Inositol phosphate metabolism||Carbohydrate metabolism	48	21	17	12	9	5	1.1.1.18,1.1.1.369,1.1.1.370,1.1.1.371,1.13.99.1,1.2.1.18,2.1.1.39,2.1.1.40,2.7.1.127,2.7.1.134,2.7.1.137,2.7.1.140,2.7.1.149,2.7.1.150,2.7.1.151,2.7.1.153,2.7.1.154,2.7.1.158,2.7.1.159,2.7.1.64,2.7.1.67,2.7.1.68,2.7.1.92,2.7.7.74,2.7.8.11,2.7.8.34,3.1.3.25,3.1.3.26,3.1.3.36,3.1.3.56,3.1.3.57,3.1.3.62,3.1.3.64,3.1.3.66,3.1.3.67,3.1.3.8,3.1.3.86,3.1.3.95,3.1.4.11,3.1.4.3,3.7.1.22,4.1.2.29,4.2.1.44…	1.13.99.1,1.2.1.18,2.7.1.134,2.7.1.137,2.7.1.140,2.7.1.150,2.7.1.151,2.7.1.159,2.7.1.64,2.7.1.67,2.7.1.68,2.7.8.11,3.1.3.25,3.1.3.36,3.1.3.62,3.1.3.64,3.1.3.67,3.1.3.95,3.1.4.11,3.1.4.3,5.5.1.4	1.1.1.18,2.7.1.134,2.7.1.137,2.7.1.150,2.7.1.158,2.7.1.159,2.7.1.67,2.7.1.68,2.7.8.11,3.1.3.25,3.1.3.36,3.1.3.56,3.1.3.57,3.1.3.67,3.1.4.11,5.3.1.1,5.5.1.4	2.7.1.134,2.7.1.137,2.7.1.150,2.7.1.159,2.7.1.67,2.7.1.68,2.7.8.11,3.1.3.25,3.1.3.36,3.1.3.67,3.1.4.11,5.5.1.4	1.13.99.1,1.2.1.18,2.7.1.140,2.7.1.151,2.7.1.64,3.1.3.62,3.1.3.64,3.1.3.95,3.1.4.3	1.1.1.18,2.7.1.158,3.1.3.56,3.1.3.57,5.3.1.1	0	0	http://www.kegg.jp/kegg-bin/show_pathway?map00562/default%3dgreen/1.13.99.1/1.2.1.18/2.7.1.140/2.7.1.151/2.7.1.64/3.1.3.62/3.1.3.64/3.1.3.95/3.1.4.3/2.7.1.134%09yellow/2.7.1.137%09yellow/2.7.1.150%09yellow/2.7.1.159%09yellow/2.7.1.67%09yellow/2.7.1.68%09yellow/2.7.8.11%09yellow/3.1.3.25%09yellow/3.1.3.36%09yellow/3.1.3.67%09yellow/3.1.4.11%09yellow/5.5.1.4%09yellow/1.1.1.18%09red/2.7.1.158%09red/…
563	Glycosylphosphatidylinositol(GPI)-anchor biosynthesis||Glycan biosynthesis and metabolism	8	5	1	0	5	1	2.3.-.-,2.4.1.-,2.4.1.198,2.6.-.-,2.7.-.-,3.-.-.-,3.1.4.50,3.5.1.89	2.3.-.-,2.4.1.-,2.6.-.-,2.7.-.-,3.-.-.-	2.4.1.198		2.3.-.-,2.4.1.-,2.6.-.-,2.7.-.-,3.-.-.-	2.4.1.198	0.07715	0.07878	http://www.kegg.jp/kegg-bin/show_pathway?map00563/default%3dgreen/2.3.-.-/2.4.1.-/2.6.-.-/2.7.-.-/3.-.-.-/2.4.1.198%09red
564	Glycerophospholipid metabolism||Lipid metabolism	66	29	24	18	11	6	1.1.1.101,1.1.1.261,1.1.1.8,1.1.1.94,1.1.3.21,1.1.5.3,1.3.1.101,1.3.7.11,2.1.1.103,2.1.1.16,2.1.1.17,2.1.1.71,2.3.1.-,2.3.1.15,2.3.1.23,2.3.1.40,2.3.1.42,2.3.1.43,2.3.1.51,2.3.1.52,2.3.1.6,2.3.1.62,2.5.1.41,2.5.1.42,2.7.1.107,2.7.1.174,2.7.1.32,2.7.1.82,2.7.7.14,2.7.7.15,2.7.7.39,2.7.7.41,2.7.7.67,2.7.8.-,2.7.8.1,2.7.8.11,2.7.8.2,2.7.8.24,2.7.8.29,2.7.8.38,2.7.8.4,2.7.8.41,2.7.8.5,2.7.8.8,3.1.1.-…	1.1.1.8,1.1.5.3,2.1.1.103,2.1.1.16,2.3.1.-,2.3.1.15,2.3.1.23,2.3.1.51,2.7.1.107,2.7.1.32,2.7.1.82,2.7.7.14,2.7.7.15,2.7.7.41,2.7.8.-,2.7.8.1,2.7.8.11,2.7.8.5,3.1.1.-,3.1.1.32,3.1.1.4,3.1.1.5,3.1.3.27,3.1.3.4,3.1.4.-,3.1.4.3,3.1.4.4,3.6.1.16,4.1.1.65	1.1.1.8,1.1.1.94,1.1.3.21,1.1.5.3,2.1.1.103,2.3.1.15,2.3.1.43,2.3.1.51,2.7.1.107,2.7.1.32,2.7.7.14,2.7.7.15,2.7.7.41,2.7.8.11,2.7.8.2,2.7.8.5,3.1.1.32,3.1.1.4,3.1.1.5,3.1.3.4,3.1.3.75,3.1.4.4,3.1.4.46,4.1.1.65	1.1.1.8,1.1.5.3,2.1.1.103,2.3.1.15,2.3.1.51,2.7.1.107,2.7.1.32,2.7.7.14,2.7.7.15,2.7.7.41,2.7.8.11,2.7.8.5,3.1.1.32,3.1.1.4,3.1.1.5,3.1.3.4,3.1.4.4,4.1.1.65	2.1.1.16,2.3.1.-,2.3.1.23,2.7.1.82,2.7.8.-,2.7.8.1,3.1.1.-,3.1.3.27,3.1.4.-,3.1.4.3,3.6.1.16	1.1.1.94,1.1.3.21,2.3.1.43,2.7.8.2,3.1.3.75,3.1.4.46	0	0	http://www.kegg.jp/kegg-bin/show_pathway?map00564/default%3dgreen/2.1.1.16/2.3.1.-/2.3.1.23/2.7.1.82/2.7.8.-/2.7.8.1/3.1.1.-/3.1.3.27/3.1.4.-/3.1.4.3/3.6.1.16/1.1.1.8%09yellow/1.1.5.3%09yellow/2.1.1.103%09yellow/2.3.1.15%09yellow/2.3.1.51%09yellow/2.7.1.107%09yellow/2.7.1.32%09yellow/2.7.7.14%09yellow/2.7.7.15%09yellow/2.7.7.41%09yellow/2.7.8.11%09yellow/2.7.8.5%09yellow/3.1.1.32%09yellow/3.1.1.4…
565	Ether lipid metabolism||Lipid metabolism	28	10	4	3	7	1	1.1.1.101,1.14.99.19,2.3.1.-,2.3.1.105,2.3.1.121,2.3.1.125,2.3.1.25,2.3.1.63,2.3.1.67,2.4.1.45,2.5.1.26,2.6.-.-,2.7.1.93,2.7.8.1,2.7.8.2,2.7.8.22,2.8.2.11,3.1.1.4,3.1.1.47,3.1.3.-,3.1.3.4,3.1.3.59,3.1.4.-,3.1.4.3,3.1.4.39,3.1.4.4,3.3.2.2,3.3.2.5	2.3.1.-,2.3.1.67,2.6.-.-,2.7.8.1,3.1.1.4,3.1.3.-,3.1.3.4,3.1.4.-,3.1.4.3,3.1.4.4	2.7.8.2,3.1.1.4,3.1.3.4,3.1.4.4	3.1.1.4,3.1.3.4,3.1.4.4	2.3.1.-,2.3.1.67,2.6.-.-,2.7.8.1,3.1.3.-,3.1.4.-,3.1.4.3	2.7.8.2	3e-05	4e-05	http://www.kegg.jp/kegg-bin/show_pathway?map00565/default%3dgreen/2.3.1.-/2.3.1.67/2.6.-.-/2.7.8.1/3.1.3.-/3.1.4.-/3.1.4.3/3.1.1.4%09yellow/3.1.3.4%09yellow/3.1.4.4%09yellow/2.7.8.2%09red
590	Arachidonic acid metabolism||Lipid metabolism	31	8	8	3	5	5	1.1.1.184,1.1.1.188,1.1.1.189,1.1.1.196,1.1.1.232,1.11.1.20,1.11.1.9,1.13.11.-,1.13.11.31,1.13.11.33,1.13.11.34,1.13.11.40,1.14.13.-,1.14.13.30,1.14.13.34,1.14.14.1,1.14.15.3,1.14.99.1,2.3.2.-,3.1.1.4,3.3.2.-,3.3.2.10,3.3.2.6,3.3.2.7,3.4.19.14,4.4.1.20,5.3.99.2,5.3.99.3,5.3.99.4,5.3.99.5,5.4.4.-	1.11.1.9,1.13.11.-,1.14.13.-,2.3.2.-,3.1.1.4,3.3.2.6,3.4.19.14,5.3.99.3	1.1.1.184,1.1.1.189,1.11.1.9,1.14.14.1,1.14.99.1,3.1.1.4,3.3.2.10,3.3.2.6	1.11.1.9,3.1.1.4,3.3.2.6	1.13.11.-,1.14.13.-,2.3.2.-,3.4.19.14,5.3.99.3	1.1.1.184,1.1.1.189,1.14.14.1,1.14.99.1,3.3.2.10	0	0	http://www.kegg.jp/kegg-bin/show_pathway?map00590/default%3dgreen/1.13.11.-/1.14.13.-/2.3.2.-/3.4.19.14/5.3.99.3/1.11.1.9%09yellow/3.1.1.4%09yellow/3.3.2.6%09yellow/1.1.1.184%09red/1.1.1.189%09red/1.14.14.1%09red/1.14.99.1%09red/3.3.2.10%09red
591	Linoleic acid metabolism||Lipid metabolism	16	5	3	2	3	1	1.1.1.-,1.13.11.12,1.13.11.33,1.13.11.45,1.13.11.58,1.13.11.60,1.13.11.62,1.14.13.-,1.14.14.1,1.14.19.3,1.14.19.39,3.1.1.4,3.3.2.-,5.2.1.5,5.4.4.5,5.4.4.6	1.1.1.-,1.13.11.12,1.13.11.58,1.14.13.-,3.1.1.4	1.13.11.12,1.14.14.1,3.1.1.4	1.13.11.12,3.1.1.4	1.1.1.-,1.13.11.58,1.14.13.-	1.14.14.1	0.00012	0.00017	http://www.kegg.jp/kegg-bin/show_pathway?map00591/default%3dgreen/1.1.1.-/1.13.11.58/1.14.13.-/1.13.11.12%09yellow/3.1.1.4%09yellow/1.14.14.1%09red
592	alpha-Linolenic acid metabolism||Lipid metabolism	18	16	8	8	8	0	1.-.-.-,1.1.1.1,1.13.11.12,1.14.19.-,1.3.1.42,1.3.3.6,2.1.1.141,2.3.1.16,2.3.1.195,3.1.1.32,3.1.1.4,3.1.2.-,4.1.2.-,4.2.1.17,4.2.1.92,5.3.3.-,5.3.99.6,6.2.1.-	1.-.-.-,1.1.1.1,1.13.11.12,1.3.1.42,1.3.3.6,2.1.1.141,2.3.1.16,3.1.1.32,3.1.1.4,3.1.2.-,4.1.2.-,4.2.1.17,4.2.1.92,5.3.3.-,5.3.99.6,6.2.1.-	1.1.1.1,1.13.11.12,1.3.1.42,1.3.3.6,2.3.1.16,3.1.1.32,3.1.1.4,4.2.1.17	1.1.1.1,1.13.11.12,1.3.1.42,1.3.3.6,2.3.1.16,3.1.1.32,3.1.1.4,4.2.1.17	1.-.-.-,2.1.1.141,3.1.2.-,4.1.2.-,4.2.1.92,5.3.3.-,5.3.99.6,6.2.1.-		0	0	http://www.kegg.jp/kegg-bin/show_pathway?map00592/default%3dgreen/1.-.-.-/2.1.1.141/3.1.2.-/4.1.2.-/4.2.1.92/5.3.3.-/5.3.99.6/6.2.1.-/1.1.1.1%09yellow/1.13.11.12%09yellow/1.3.1.42%09yellow/1.3.3.6%09yellow/2.3.1.16%09yellow/3.1.1.32%09yellow/3.1.1.4%09yellow/4.2.1.17%09yellow
600	Sphingolipid metabolism||Lipid metabolism	32	16	11	9	7	2	1.1.1.102,1.14.-.-,1.14.18.5,2.3.1.24,2.3.1.50,2.4.1.-,2.4.1.23,2.4.1.274,2.4.1.45,2.4.1.47,2.4.1.80,2.7.1.138,2.7.1.91,2.7.8.-,2.7.8.10,2.7.8.27,2.7.8.3,2.8.2.11,3.1.3.-,3.1.3.4,3.1.4.12,3.1.4.41,3.1.6.1,3.1.6.8,3.2.1.18,3.2.1.22,3.2.1.23,3.2.1.45,3.2.1.46,3.5.1.-,3.5.1.23,4.1.2.27	1.1.1.102,1.14.-.-,1.14.18.5,2.3.1.24,2.3.1.50,2.4.1.-,2.7.1.138,2.7.8.-,3.1.3.-,3.1.3.4,3.2.1.22,3.2.1.23,3.2.1.45,3.5.1.-,3.5.1.23,4.1.2.27	1.1.1.102,2.3.1.24,2.3.1.50,2.4.1.80,2.7.1.138,3.1.3.4,3.1.4.12,3.2.1.22,3.2.1.23,3.2.1.45,4.1.2.27	1.1.1.102,2.3.1.24,2.3.1.50,2.7.1.138,3.1.3.4,3.2.1.22,3.2.1.23,3.2.1.45,4.1.2.27	1.14.-.-,1.14.18.5,2.4.1.-,2.7.8.-,3.1.3.-,3.5.1.-,3.5.1.23	2.4.1.80,3.1.4.12	0	0	http://www.kegg.jp/kegg-bin/show_pathway?map00600/default%3dgreen/1.14.-.-/1.14.18.5/2.4.1.-/2.7.8.-/3.1.3.-/3.5.1.-/3.5.1.23/1.1.1.102%09yellow/2.3.1.24%09yellow/2.3.1.50%09yellow/2.7.1.138%09yellow/3.1.3.4%09yellow/3.2.1.22%09yellow/3.2.1.23%09yellow/3.2.1.45%09yellow/4.1.2.27%09yellow/2.4.1.80%09red/3.1.4.12%09red
603	Glycosphingolipid biosynthesis - globo series||Glycan biosynthesis and metabolism	14	4	2	2	2	0	2.4.1.-,2.4.1.152,2.4.1.179,2.4.1.228,2.4.1.69,2.4.1.79,2.4.1.88,2.4.99.-,2.4.99.4,2.4.99.8,3.2.1.22,3.2.1.47,3.2.1.49,3.2.1.52	2.4.1.-,2.4.1.228,3.2.1.22,3.2.1.52	3.2.1.22,3.2.1.52	3.2.1.22,3.2.1.52	2.4.1.-,2.4.1.228		0.00255	0.00301	http://www.kegg.jp/kegg-bin/show_pathway?map00603/default%3dgreen/2.4.1.-/2.4.1.228/3.2.1.22%09yellow/3.2.1.52%09yellow
604	Glycosphingolipid biosynthesis - ganglio series||Glycan biosynthesis and metabolism	11	4	2	2	2	0	2.3.1.-,2.4.1.-,2.4.1.62,2.4.1.92,2.4.99.-,2.4.99.4,2.4.99.7,2.4.99.8,2.4.99.9,3.2.1.23,3.2.1.52	2.3.1.-,2.4.1.-,3.2.1.23,3.2.1.52	3.2.1.23,3.2.1.52	3.2.1.23,3.2.1.52	2.3.1.-,2.4.1.-		0.00255	0.00301	http://www.kegg.jp/kegg-bin/show_pathway?map00604/default%3dgreen/2.3.1.-/2.4.1.-/3.2.1.23%09yellow/3.2.1.52%09yellow
620	Pyruvate metabolism||Carbohydrate metabolism	68	21	23	19	2	4	1.1.1.27,1.1.1.28,1.1.1.283,1.1.1.37,1.1.1.38,1.1.1.39,1.1.1.40,1.1.1.78,1.1.1.79,1.1.1.82,1.1.2.3,1.1.2.4,1.1.2.5,1.1.5.4,1.1.99.7,1.13.12.4,1.2.1.-,1.2.1.10,1.2.1.22,1.2.1.23,1.2.1.3,1.2.1.49,1.2.3.3,1.2.3.6,1.2.4.1,1.2.5.1,1.2.5.2,1.2.7.-,1.2.7.1,1.2.7.11,1.2.99.6,1.3.5.4,1.8.1.4,2.3.1.12,2.3.1.54,2.3.1.8,2.3.1.9,2.3.3.13,2.3.3.14,2.3.3.6,2.3.3.9,2.7.1.40,2.7.2.1,2.7.2.12,2.7.9.1,2.7.9.2,2.8.3…	1.1.1.27,1.1.1.37,1.1.1.39,1.1.1.40,1.1.1.79,1.2.1.3,1.2.4.1,1.8.1.4,2.3.1.12,2.3.1.9,2.3.3.13,2.7.1.40,2.7.9.1,3.1.2.6,4.1.1.31,4.1.1.49,4.2.1.130,4.2.1.2,4.4.1.5,6.2.1.1,6.4.1.2	1.1.1.37,1.1.1.38,1.1.1.39,1.1.1.40,1.1.1.79,1.1.1.82,1.1.2.4,1.2.1.3,1.2.4.1,1.8.1.4,2.3.1.12,2.3.1.9,2.3.3.13,2.7.1.40,2.7.9.1,3.1.2.6,3.6.1.7,4.1.1.31,4.1.1.49,4.2.1.2,4.4.1.5,6.2.1.1,6.4.1.2	1.1.1.37,1.1.1.39,1.1.1.40,1.1.1.79,1.2.1.3,1.2.4.1,1.8.1.4,2.3.1.12,2.3.1.9,2.3.3.13,2.7.1.40,2.7.9.1,3.1.2.6,4.1.1.31,4.1.1.49,4.2.1.2,4.4.1.5,6.2.1.1,6.4.1.2	1.1.1.27,4.2.1.130	1.1.1.38,1.1.1.82,1.1.2.4,3.6.1.7	0	0	http://www.kegg.jp/kegg-bin/show_pathway?map00620/default%3dgreen/1.1.1.27/4.2.1.130/1.1.1.37%09yellow/1.1.1.39%09yellow/1.1.1.40%09yellow/1.1.1.79%09yellow/1.2.1.3%09yellow/1.2.4.1%09yellow/1.8.1.4%09yellow/2.3.1.12%09yellow/2.3.1.9%09yellow/2.3.3.13%09yellow/2.7.1.40%09yellow/2.7.9.1%09yellow/3.1.2.6%09yellow/4.1.1.31%09yellow/4.1.1.49%09yellow/4.2.1.2%09yellow/4.4.1.5%09yellow/6.2.1.1%09yellow…
623	Toluene degradation||Xenobiotics biodegradation and metabolism	30	0	2	0	0	2	1.1.1.257,1.1.1.35,1.1.1.90,1.1.1.97,1.13.11.-,1.13.11.1,1.14.12.-,1.14.12.11,1.14.12.8,1.14.13.-,1.14.13.7,1.17.99.1,1.2.1.28,1.2.1.62,1.2.1.64,1.2.1.7,1.3.1.-,1.3.1.19,1.3.1.32,1.3.8.3,2.3.1.-,2.8.3.15,3.1.1.-,3.1.1.45,4.1.99.11,4.2.1.-,5.4.99.14,5.5.1.-,5.5.1.1,5.5.1.7		1.1.1.35,3.1.1.45			1.1.1.35,3.1.1.45	0.00018	0.00023	http://www.kegg.jp/kegg-bin/show_pathway?map00623/default%3dgreen/1.1.1.35%09red/3.1.1.45%09red
625	Chloroalkane and chloroalkene degradation||Xenobiotics biodegradation and metabolism	24	0	4	0	0	4	1.1.-.-,1.1.1.-,1.1.1.1,1.1.2.7,1.1.2.8,1.13.12.-,1.14.-.-,1.14.12.11,1.14.13.-,1.14.13.69,1.18.6.1,1.2.1.3,1.2.1.46,1.2.98.1,1.97.1.-,1.97.1.8,3.3.2.10,3.8.1.-,3.8.1.2,3.8.1.3,3.8.1.5,4.1.1.-,4.2.1.112,4.5.1.3		1.1.1.1,1.2.1.3,3.3.2.10,3.8.1.5			1.1.1.1,1.2.1.3,3.3.2.10,3.8.1.5	0	0	http://www.kegg.jp/kegg-bin/show_pathway?map00625/default%3dgreen/1.1.1.1%09red/1.2.1.3%09red/3.3.2.10%09red/3.8.1.5%09red
626	Naphthalene degradation||Xenobiotics biodegradation and metabolism	24	0	1	0	0	1	1.1.-.-,1.1.1.1,1.13.-.-,1.13.11.-,1.13.11.56,1.14.12.-,1.14.12.12,1.14.13.-,1.14.13.1,1.14.13.172,1.14.99.-,1.2.1.-,1.2.1.65,1.2.3.-,1.3.1.29,1.3.99.-,2.3.1.-,2.8.3.-,4.1.1.-,4.1.2.45,4.1.99.-,4.2.1.-,5.3.99.-,5.99.1.4		1.1.1.1			1.1.1.1	0.01329	0.01367	http://www.kegg.jp/kegg-bin/show_pathway?map00626/default%3dgreen/1.1.1.1%09red
627	Aminobenzoate degradation||Xenobiotics biodegradation and metabolism	66	0	9	0	0	9	1.1.-.-,1.1.1.312,1.1.3.19,1.1.3.38,1.1.99.31,1.13.11.-,1.13.11.57,1.13.11.74,1.13.11.8,1.14.-.-,1.14.12.-,1.14.12.1,1.14.12.23,1.14.13.-,1.14.13.12,1.14.13.167,1.14.13.27,1.14.13.29,1.14.13.35,1.14.13.40,1.14.13.7,1.14.13.82,1.14.14.1,1.14.16.6,1.2.1.28,1.2.1.64,1.2.1.67,1.2.1.7,1.3.1.57,1.3.7.9,1.4.-.-,1.6.5.6,1.6.5.7,1.7.1.-,1.97.1.2,2.1.1.-,2.3.1.-,2.7.9.-,2.8.3.8,3.1.1.57,3.1.1.92,3.1.3.1,3.…		1.14.13.82,1.14.14.1,3.1.3.2,3.1.3.41,3.5.1.4,3.5.5.1,3.6.1.7,4.2.1.17,6.2.1.25			1.14.13.82,1.14.14.1,3.1.3.2,3.1.3.41,3.5.1.4,3.5.5.1,3.6.1.7,4.2.1.17,6.2.1.25	0	0	http://www.kegg.jp/kegg-bin/show_pathway?map00627/default%3dgreen/1.14.13.82%09red/1.14.14.1%09red/3.1.3.2%09red/3.1.3.41%09red/3.5.1.4%09red/3.5.5.1%09red/3.6.1.7%09red/4.2.1.17%09red/6.2.1.25%09red
630	Glyoxylate and dicarboxylate metabolism||Carbohydrate metabolism	72	14	26	13	1	13	1.1.1.26,1.1.1.29,1.1.1.36,1.1.1.37,1.1.1.60,1.1.1.77,1.1.1.79,1.1.1.81,1.1.1.92,1.1.1.93,1.1.3.15,1.1.99.14,1.11.1.6,1.2.1.17,1.2.1.2,1.2.1.21,1.2.2.1,1.2.3.4,1.2.3.5,1.3.1.7,1.3.1.85,1.3.8.12,1.4.7.1,2.1.2.1,2.2.1.5,2.3.1.9,2.3.3.1,2.3.3.12,2.3.3.7,2.3.3.9,2.6.1.4,2.6.1.45,2.7.1.31,2.7.2.6,2.8.3.-,2.8.3.2,3.1.2.10,3.1.2.30,3.1.3.18,3.3.2.4,3.5.1.10,3.5.1.31,3.5.1.49,3.5.1.56,3.5.1.68,3.5.1.8,3.…	1.1.1.37,1.1.1.79,1.4.7.1,2.1.2.1,2.3.1.9,2.3.3.1,2.6.1.4,2.6.1.45,2.7.1.31,3.1.3.18,3.5.1.10,4.1.1.39,4.2.1.3,6.3.1.2	1.1.1.26,1.1.1.29,1.1.1.36,1.1.1.37,1.1.1.60,1.1.1.79,1.1.1.81,1.1.99.14,1.11.1.6,1.2.1.2,1.2.3.4,2.1.2.1,2.3.1.9,2.3.3.1,2.6.1.4,2.6.1.45,2.7.1.31,3.1.3.18,3.5.1.10,3.5.1.49,4.1.1.39,4.1.1.8,4.2.1.3,6.2.1.8,6.3.1.2,6.4.1.3	1.1.1.37,1.1.1.79,2.1.2.1,2.3.1.9,2.3.3.1,2.6.1.4,2.6.1.45,2.7.1.31,3.1.3.18,3.5.1.10,4.1.1.39,4.2.1.3,6.3.1.2	1.4.7.1	1.1.1.26,1.1.1.29,1.1.1.36,1.1.1.60,1.1.1.81,1.1.99.14,1.11.1.6,1.2.1.2,1.2.3.4,3.5.1.49,4.1.1.8,6.2.1.8,6.4.1.3	0	0	http://www.kegg.jp/kegg-bin/show_pathway?map00630/default%3dgreen/1.4.7.1/1.1.1.37%09yellow/1.1.1.79%09yellow/2.1.2.1%09yellow/2.3.1.9%09yellow/2.3.3.1%09yellow/2.6.1.4%09yellow/2.6.1.45%09yellow/2.7.1.31%09yellow/3.1.3.18%09yellow/3.5.1.10%09yellow/4.1.1.39%09yellow/4.2.1.3%09yellow/6.3.1.2%09yellow/1.1.1.26%09red/1.1.1.29%09red/1.1.1.36%09red/1.1.1.60%09red/1.1.1.81%09red/1.1.99.14%09red/1.11.1…
640	Propanoate metabolism||Carbohydrate metabolism	56	15	14	10	5	4	1.1.1.-,1.1.1.202,1.1.1.27,1.1.1.283,1.1.1.59,1.1.1.6,1.1.1.77,1.1.1.80,1.14.13.-,1.2.1.-,1.2.1.18,1.2.1.27,1.2.1.75,1.2.1.87,1.2.4.4,1.2.7.1,1.3.1.-,1.3.8.7,1.8.1.4,2.1.3.1,2.3.1.168,2.3.1.222,2.3.1.54,2.3.1.8,2.3.1.9,2.3.3.5,2.6.1.18,2.6.1.19,2.7.2.1,2.7.2.15,2.8.3.1,2.8.3.8,3.1.1.-,3.1.2.17,3.1.2.4,4.1.1.4,4.1.1.41,4.1.1.9,4.1.3.30,4.2.1.17,4.2.1.27,4.2.1.28,4.2.1.54,4.2.1.79,4.2.1.99,4.2.3.3,…	1.1.1.-,1.1.1.27,1.14.13.-,1.2.1.18,1.2.1.27,1.2.4.4,1.8.1.4,2.3.1.9,3.1.1.-,3.1.2.4,4.2.1.17,6.2.1.1,6.2.1.4,6.2.1.5,6.4.1.2	1.2.1.27,1.2.4.4,1.8.1.4,2.3.1.168,2.3.1.9,3.1.2.4,4.1.1.9,4.1.3.30,4.2.1.17,6.2.1.1,6.2.1.4,6.2.1.5,6.4.1.2,6.4.1.3	1.2.1.27,1.2.4.4,1.8.1.4,2.3.1.9,3.1.2.4,4.2.1.17,6.2.1.1,6.2.1.4,6.2.1.5,6.4.1.2	1.1.1.-,1.1.1.27,1.14.13.-,1.2.1.18,3.1.1.-	2.3.1.168,4.1.1.9,4.1.3.30,6.4.1.3	0	0	http://www.kegg.jp/kegg-bin/show_pathway?map00640/default%3dgreen/1.1.1.-/1.1.1.27/1.14.13.-/1.2.1.18/3.1.1.-/1.2.1.27%09yellow/1.2.4.4%09yellow/1.8.1.4%09yellow/2.3.1.9%09yellow/3.1.2.4%09yellow/4.2.1.17%09yellow/6.2.1.1%09yellow/6.2.1.4%09yellow/6.2.1.5%09yellow/6.4.1.2%09yellow/2.3.1.168%09red/4.1.1.9%09red/4.1.3.30%09red/6.4.1.3%09red
642	Ethylbenzene degradation||Xenobiotics biodegradation and metabolism	10	0	1	0	0	1	1.1.1.311,1.14.12.-,1.14.12.12,1.17.99.2,1.3.1.66,2.3.1.-,2.3.1.16,3.7.1.-,6.2.1.-,6.4.1.8		2.3.1.16			2.3.1.16	0.01329	0.01367	http://www.kegg.jp/kegg-bin/show_pathway?map00642/default%3dgreen/2.3.1.16%09red
643	Styrene degradation||Xenobiotics biodegradation and metabolism	20	0	4	0	0	4	1.13.11.2,1.13.11.5,1.14.12.-,1.14.13.-,1.14.13.63,1.14.14.11,1.2.1.39,1.3.1.19,2.8.3.1,2.8.3.12,3.5.1.4,3.5.5.1,3.5.5.7,3.7.1.2,3.7.1.9,4.2.1.54,4.2.1.84,4.99.1.7,5.2.1.2,5.3.99.7		1.13.11.5,3.5.1.4,3.5.5.1,3.7.1.2			1.13.11.5,3.5.1.4,3.5.5.1,3.7.1.2	0	0	http://www.kegg.jp/kegg-bin/show_pathway?map00643/default%3dgreen/1.13.11.5%09red/3.5.1.4%09red/3.5.5.1%09red/3.7.1.2%09red
650	Butanoate metabolism||Carbohydrate metabolism	58	12	15	9	3	6	1.1.1.-,1.1.1.157,1.1.1.30,1.1.1.303,1.1.1.304,1.1.1.35,1.1.1.36,1.1.1.4,1.1.1.61,1.1.1.76,1.1.1.83,1.1.99.2,1.2.1.10,1.2.1.16,1.2.1.24,1.2.1.57,1.2.1.76,1.2.1.79,1.2.7.1,1.2.7.11,1.3.1.44,1.3.1.86,1.3.5.1,1.3.5.4,1.3.8.1,2.2.1.6,2.3.1.-,2.3.1.19,2.3.1.54,2.3.1.9,2.3.3.10,2.6.1.19,2.6.1.96,2.7.2.7,2.8.3.-,2.8.3.12,2.8.3.18,2.8.3.5,2.8.3.8,3.1.1.22,3.1.1.75,3.1.2.11,4.1.1.15,4.1.1.5,4.1.1.70,4.1.3…	1.1.1.-,1.1.1.157,1.1.1.35,1.3.5.1,2.2.1.6,2.3.1.-,2.3.1.9,2.3.3.10,2.6.1.96,4.1.1.15,4.1.3.4,4.2.1.17	1.1.1.157,1.1.1.30,1.1.1.35,1.1.1.36,1.2.1.16,1.2.1.24,1.3.5.1,2.2.1.6,2.3.1.9,2.3.3.10,4.1.1.15,4.1.3.4,4.2.1.17,5.1.2.3,6.2.1.2	1.1.1.157,1.1.1.35,1.3.5.1,2.2.1.6,2.3.1.9,2.3.3.10,4.1.1.15,4.1.3.4,4.2.1.17	1.1.1.-,2.3.1.-,2.6.1.96	1.1.1.30,1.1.1.36,1.2.1.16,1.2.1.24,5.1.2.3,6.2.1.2	0	0	http://www.kegg.jp/kegg-bin/show_pathway?map00650/default%3dgreen/1.1.1.-/2.3.1.-/2.6.1.96/1.1.1.157%09yellow/1.1.1.35%09yellow/1.3.5.1%09yellow/2.2.1.6%09yellow/2.3.1.9%09yellow/2.3.3.10%09yellow/4.1.1.15%09yellow/4.1.3.4%09yellow/4.2.1.17%09yellow/1.1.1.30%09red/1.1.1.36%09red/1.2.1.16%09red/1.2.1.24%09red/5.1.2.3%09red/6.2.1.2%09red
660	C5-Branched dibasic acid metabolism||Carbohydrate metabolism	22	4	3	3	1	0	1.1.1.85,2.2.1.6,2.3.1.182,2.3.3.11,2.8.3.-,2.8.3.11,2.8.3.22,3.5.1.67,4.1.1.5,4.1.1.6,4.1.3.17,4.1.3.22,4.1.3.24,4.1.3.25,4.2.1.148,4.2.1.34,4.2.1.35,4.2.1.56,4.3.1.2,5.4.99.1,6.2.1.5,6.3.1.7	1.1.1.85,2.2.1.6,4.2.1.35,6.2.1.5	1.1.1.85,2.2.1.6,6.2.1.5	1.1.1.85,2.2.1.6,6.2.1.5	4.2.1.35		8e-05	0.00011	http://www.kegg.jp/kegg-bin/show_pathway?map00660/default%3dgreen/4.2.1.35/1.1.1.85%09yellow/2.2.1.6%09yellow/6.2.1.5%09yellow
670	One carbon pool by folate||Metabolism of cofactors and vitamins	24	8	10	4	4	6	1.5.1.15,1.5.1.20,1.5.1.3,1.5.1.5,1.5.1.6,1.5.7.1,2.1.1.13,2.1.1.148,2.1.1.19,2.1.1.45,2.1.2.1,2.1.2.10,2.1.2.2,2.1.2.3,2.1.2.4,2.1.2.5,2.1.2.7,2.1.2.8,2.1.2.9,3.5.1.10,3.5.4.9,4.3.1.4,6.3.3.2,6.3.4.3	1.5.1.3,2.1.1.45,2.1.2.1,2.1.2.10,2.1.2.2,2.1.2.3,3.5.1.10,6.3.4.3	1.5.1.20,1.5.1.5,2.1.1.13,2.1.2.1,2.1.2.10,2.1.2.9,3.5.1.10,3.5.4.9,6.3.3.2,6.3.4.3	2.1.2.1,2.1.2.10,3.5.1.10,6.3.4.3	1.5.1.3,2.1.1.45,2.1.2.2,2.1.2.3	1.5.1.20,1.5.1.5,2.1.1.13,2.1.2.9,3.5.4.9,6.3.3.2	0	0	http://www.kegg.jp/kegg-bin/show_pathway?map00670/default%3dgreen/1.5.1.3/2.1.1.45/2.1.2.2/2.1.2.3/2.1.2.1%09yellow/2.1.2.10%09yellow/3.5.1.10%09yellow/6.3.4.3%09yellow/1.5.1.20%09red/1.5.1.5%09red/2.1.1.13%09red/2.1.2.9%09red/3.5.4.9%09red/6.3.3.2%09red
680	Methane metabolism||Energy metabolism	87	0	16	0	0	16	1.1.1.-,1.1.1.244,1.1.1.284,1.1.1.29,1.1.1.337,1.1.1.37,1.1.1.95,1.1.2.7,1.1.3.13,1.12.98.1,1.12.98.2,1.14.13.148,1.14.13.25,1.14.18.3,1.2.1.2,1.2.1.43,1.2.1.46,1.2.7.1,1.2.7.4,1.2.98.1,1.2.99.2,1.2.99.5,1.4.9.1,1.5.1.-,1.5.8.1,1.5.8.2,1.5.98.1,1.5.98.2,1.5.99.5,1.6.6.9,1.8.98.1,2.1.1.21,2.1.1.246,2.1.1.247,2.1.1.248,2.1.1.249,2.1.1.250,2.1.1.86,2.1.1.90,2.1.2.1,2.2.1.3,2.3.1.-,2.3.1.101,2.3.1.8,…		1.1.1.29,1.1.1.37,1.1.1.95,1.12.98.1,1.2.1.2,2.1.2.1,2.6.1.45,2.7.1.11,2.7.1.29,3.1.2.12,3.1.3.11,4.1.1.31,4.1.2.13,4.2.1.11,4.4.1.19,6.2.1.1			1.1.1.29,1.1.1.37,1.1.1.95,1.12.98.1,1.2.1.2,2.1.2.1,2.6.1.45,2.7.1.11,2.7.1.29,3.1.2.12,3.1.3.11,4.1.1.31,4.1.2.13,4.2.1.11,4.4.1.19,6.2.1.1	0	0	http://www.kegg.jp/kegg-bin/show_pathway?map00680/default%3dgreen/1.1.1.29%09red/1.1.1.37%09red/1.1.1.95%09red/1.12.98.1%09red/1.2.1.2%09red/2.1.2.1%09red/2.6.1.45%09red/2.7.1.11%09red/2.7.1.29%09red/3.1.2.12%09red/3.1.3.11%09red/4.1.1.31%09red/4.1.2.13%09red/4.2.1.11%09red/4.4.1.19%09red/6.2.1.1%09red
710	Carbon fixation in photosynthetic organisms||Energy metabolism	25	18	21	18	0	3	1.1.1.37,1.1.1.39,1.1.1.40,1.1.1.82,1.2.1.12,1.2.1.13,1.2.1.59,2.2.1.1,2.6.1.1,2.6.1.2,2.7.1.14,2.7.1.19,2.7.2.3,2.7.9.1,3.1.3.11,3.1.3.37,4.1.1.31,4.1.1.39,4.1.1.49,4.1.2.13,4.1.2.22,4.1.2.9,5.1.3.1,5.3.1.1,5.3.1.6	1.1.1.37,1.1.1.39,1.1.1.40,1.2.1.12,1.2.1.13,2.2.1.1,2.6.1.1,2.6.1.2,2.7.1.19,2.7.2.3,2.7.9.1,3.1.3.11,3.1.3.37,4.1.1.31,4.1.1.39,4.1.1.49,4.1.2.13,5.3.1.6	1.1.1.37,1.1.1.39,1.1.1.40,1.1.1.82,1.2.1.12,1.2.1.13,2.2.1.1,2.6.1.1,2.6.1.2,2.7.1.19,2.7.2.3,2.7.9.1,3.1.3.11,3.1.3.37,4.1.1.31,4.1.1.39,4.1.1.49,4.1.2.13,5.1.3.1,5.3.1.1,5.3.1.6	1.1.1.37,1.1.1.39,1.1.1.40,1.2.1.12,1.2.1.13,2.2.1.1,2.6.1.1,2.6.1.2,2.7.1.19,2.7.2.3,2.7.9.1,3.1.3.11,3.1.3.37,4.1.1.31,4.1.1.39,4.1.1.49,4.1.2.13,5.3.1.6		1.1.1.82,5.1.3.1,5.3.1.1	0	0	http://www.kegg.jp/kegg-bin/show_pathway?map00710/default%3dgreen/1.1.1.37%09yellow/1.1.1.39%09yellow/1.1.1.40%09yellow/1.2.1.12%09yellow/1.2.1.13%09yellow/2.2.1.1%09yellow/2.6.1.1%09yellow/2.6.1.2%09yellow/2.7.1.19%09yellow/2.7.2.3%09yellow/2.7.9.1%09yellow/3.1.3.11%09yellow/3.1.3.37%09yellow/4.1.1.31%09yellow/4.1.1.39%09yellow/4.1.1.49%09yellow/4.1.2.13%09yellow/5.3.1.6%09yellow/1.1.1.82%09red/…
720	Carbon fixation pathways in prokaryotes||Energy metabolism	54	0	19	0	0	19	1.1.1.-,1.1.1.298,1.1.1.35,1.1.1.37,1.1.1.42,1.2.1.43,1.2.1.75,1.2.1.76,1.2.7.-,1.2.7.1,1.2.7.3,1.2.7.4,1.2.99.2,1.3.1.6,1.3.1.84,1.3.4.1,1.3.5.1,1.3.5.4,1.5.1.20,1.5.1.5,2.1.1.258,2.3.1.169,2.3.1.8,2.3.1.9,2.3.3.8,2.7.2.1,2.7.9.1,2.7.9.2,2.8.3.22,3.5.4.9,4.1.1.31,4.1.3.24,4.1.3.25,4.1.3.34,4.2.1.116,4.2.1.120,4.2.1.148,4.2.1.153,4.2.1.17,4.2.1.2,4.2.1.3,5.1.99.1,5.4.1.3,5.4.99.2,6.2.1.-,6.2.1.1,…		1.1.1.35,1.1.1.37,1.1.1.42,1.3.5.1,1.5.1.20,1.5.1.5,2.3.1.9,2.3.3.8,2.7.9.1,3.5.4.9,4.1.1.31,4.2.1.17,4.2.1.2,4.2.1.3,6.2.1.1,6.2.1.5,6.3.4.3,6.4.1.2,6.4.1.3			1.1.1.35,1.1.1.37,1.1.1.42,1.3.5.1,1.5.1.20,1.5.1.5,2.3.1.9,2.3.3.8,2.7.9.1,3.5.4.9,4.1.1.31,4.2.1.17,4.2.1.2,4.2.1.3,6.2.1.1,6.2.1.5,6.3.4.3,6.4.1.2,6.4.1.3	0	0	http://www.kegg.jp/kegg-bin/show_pathway?map00720/default%3dgreen/1.1.1.35%09red/1.1.1.37%09red/1.1.1.42%09red/1.3.5.1%09red/1.5.1.20%09red/1.5.1.5%09red/2.3.1.9%09red/2.3.3.8%09red/2.7.9.1%09red/3.5.4.9%09red/4.1.1.31%09red/4.2.1.17%09red/4.2.1.2%09red/4.2.1.3%09red/6.2.1.1%09red/6.2.1.5%09red/6.3.4.3%09red/6.4.1.2%09red/6.4.1.3%09red
730	Thiamine metabolism||Metabolism of cofactors and vitamins	21	8	5	5	3	0	1.1.3.23,1.4.3.19,2.2.1.7,2.5.1.2,2.5.1.3,2.7.1.49,2.7.1.50,2.7.1.89,2.7.4.16,2.7.4.7,2.7.6.2,2.7.7.73,2.8.1.10,2.8.1.7,3.1.3.-,3.5.99.2,3.6.1.15,3.6.1.28,4.1.99.17,4.1.99.19,5.3.99.10	2.2.1.7,2.5.1.3,2.7.1.49,2.7.4.7,2.7.6.2,2.8.1.7,3.1.3.-,3.6.1.15	2.2.1.7,2.5.1.3,2.7.6.2,2.8.1.7,3.6.1.15	2.2.1.7,2.5.1.3,2.7.6.2,2.8.1.7,3.6.1.15	2.7.1.49,2.7.4.7,3.1.3.-		0	0	http://www.kegg.jp/kegg-bin/show_pathway?map00730/default%3dgreen/2.7.1.49/2.7.4.7/3.1.3.-/2.2.1.7%09yellow/2.5.1.3%09yellow/2.7.6.2%09yellow/2.8.1.7%09yellow/3.6.1.15%09yellow
740	Riboflavin metabolism||Metabolism of cofactors and vitamins	24	8	6	5	3	1	1.1.1.193,1.1.1.302,1.13.11.79,1.14.18.1,1.5.1.30,1.5.1.37,1.5.1.38,1.5.1.39,1.5.1.41,1.5.1.42,2.5.1.78,2.5.1.9,2.7.1.161,2.7.1.26,2.7.1.42,2.7.7.2,3.1.3.-,3.5.1.102,3.5.4.25,3.5.4.26,3.5.4.29,3.5.99.1,3.6.1.18,4.1.99.12	1.1.1.193,2.5.1.9,2.7.1.26,3.1.3.-,3.5.4.25,3.5.4.26,3.6.1.18,4.1.99.12	2.5.1.9,2.7.1.26,2.7.7.2,3.5.4.25,3.6.1.18,4.1.99.12	2.5.1.9,2.7.1.26,3.5.4.25,3.6.1.18,4.1.99.12	1.1.1.193,3.1.3.-,3.5.4.26	2.7.7.2	0	0	http://www.kegg.jp/kegg-bin/show_pathway?map00740/default%3dgreen/1.1.1.193/3.1.3.-/3.5.4.26/2.5.1.9%09yellow/2.7.1.26%09yellow/3.5.4.25%09yellow/3.6.1.18%09yellow/4.1.99.12%09yellow/2.7.7.2%09red
750	Vitamin B6 metabolism||Metabolism of cofactors and vitamins	26	8	5	4	4	1	1.1.1.-,1.1.1.107,1.1.1.262,1.1.1.290,1.1.1.65,1.1.3.12,1.1.99.9,1.14.12.4,1.14.12.5,1.2.1.72,1.2.3.1,1.2.3.8,1.4.3.5,2.6.1.30,2.6.1.31,2.6.1.52,2.6.1.54,2.6.99.2,2.7.1.35,3.1.1.27,3.1.3.74,3.5.1.29,3.5.1.66,4.1.1.51,4.2.3.1,4.3.3.6	1.1.1.-,1.1.1.65,1.4.3.5,2.6.1.52,2.7.1.35,3.1.3.74,4.2.3.1,4.3.3.6	1.1.1.107,1.1.1.65,1.4.3.5,2.7.1.35,4.2.3.1	1.1.1.65,1.4.3.5,2.7.1.35,4.2.3.1	1.1.1.-,2.6.1.52,3.1.3.74,4.3.3.6	1.1.1.107	0	0	http://www.kegg.jp/kegg-bin/show_pathway?map00750/default%3dgreen/1.1.1.-/2.6.1.52/3.1.3.74/4.3.3.6/1.1.1.65%09yellow/1.4.3.5%09yellow/2.7.1.35%09yellow/4.2.3.1%09yellow/1.1.1.107%09red
760	Nicotinate and nicotinamide metabolism||Metabolism of cofactors and vitamins	56	10	9	5	5	4	1.1.1.291,1.1.1.328,1.13.11.9,1.14.13.10,1.14.13.114,1.14.13.163,1.17.1.5,1.17.2.1,1.17.3.3,1.2.3.1,1.3.7.1,1.4.1.21,1.4.3.16,1.5.3.19,1.5.3.21,1.5.3.5,1.5.3.6,1.5.99.14,1.5.99.4,1.6.1.1,1.6.1.2,2.1.1.1,2.1.1.7,2.4.2.1,2.4.2.12,2.4.2.19,2.4.99.20,2.7.1.173,2.7.1.22,2.7.1.23,2.7.7.1,2.7.7.18,3.1.3.-,3.1.3.5,3.2.2.1,3.2.2.14,3.2.2.3,3.2.2.5,3.2.2.6,3.5.1.-,3.5.1.106,3.5.1.107,3.5.1.19,3.5.1.42,3.5.…	1.4.3.16,2.7.1.23,2.7.7.1,2.7.7.18,3.1.3.-,3.1.3.5,3.2.2.3,3.5.1.-,3.6.1.22,6.3.4.21	1.4.3.16,2.4.2.19,2.7.1.23,3.1.3.5,3.2.2.3,3.5.1.19,3.6.1.22,3.6.1.9,6.3.5.1	1.4.3.16,2.7.1.23,3.1.3.5,3.2.2.3,3.6.1.22	2.7.7.1,2.7.7.18,3.1.3.-,3.5.1.-,6.3.4.21	2.4.2.19,3.5.1.19,3.6.1.9,6.3.5.1	0	0	http://www.kegg.jp/kegg-bin/show_pathway?map00760/default%3dgreen/2.7.7.1/2.7.7.18/3.1.3.-/3.5.1.-/6.3.4.21/1.4.3.16%09yellow/2.7.1.23%09yellow/3.1.3.5%09yellow/3.2.2.3%09yellow/3.6.1.22%09yellow/2.4.2.19%09red/3.5.1.19%09red/3.6.1.9%09red/6.3.5.1%09red
770	Pantothenate and CoA biosynthesis||Metabolism of cofactors and vitamins	31	14	13	11	3	2	1.1.1.106,1.1.1.169,1.1.1.84,1.1.1.86,1.2.1.33,1.3.1.1,1.3.1.2,2.1.2.11,2.2.1.6,2.6.1.42,2.6.1.6,2.7.1.169,2.7.1.24,2.7.1.33,2.7.1.34,2.7.7.3,2.7.8.-,2.7.8.7,3.1.4.14,3.5.1.22,3.5.1.6,3.5.1.92,3.5.2.2,3.6.1.9,4.1.1.11,4.1.1.30,4.1.1.36,4.2.1.9,6.3.2.1,6.3.2.36,6.3.2.5	1.1.1.86,1.3.1.2,2.2.1.6,2.6.1.42,2.7.1.24,2.7.1.33,2.7.7.3,2.7.8.-,3.5.1.6,3.5.2.2,4.1.1.36,4.2.1.9,6.3.2.1,6.3.2.5	1.1.1.86,1.3.1.2,2.2.1.6,2.6.1.42,2.7.1.24,2.7.1.33,2.7.7.3,2.7.8.7,3.5.1.6,3.5.2.2,3.6.1.9,4.2.1.9,6.3.2.5	1.1.1.86,1.3.1.2,2.2.1.6,2.6.1.42,2.7.1.24,2.7.1.33,2.7.7.3,3.5.1.6,3.5.2.2,4.2.1.9,6.3.2.5	2.7.8.-,4.1.1.36,6.3.2.1	2.7.8.7,3.6.1.9	0	0	http://www.kegg.jp/kegg-bin/show_pathway?map00770/default%3dgreen/2.7.8.-/4.1.1.36/6.3.2.1/1.1.1.86%09yellow/1.3.1.2%09yellow/2.2.1.6%09yellow/2.6.1.42%09yellow/2.7.1.24%09yellow/2.7.1.33%09yellow/2.7.7.3%09yellow/3.5.1.6%09yellow/3.5.2.2%09yellow/4.2.1.9%09yellow/6.3.2.5%09yellow/2.7.8.7%09red/3.6.1.9%09red
780	Biotin metabolism||Metabolism of cofactors and vitamins	22	14	4	3	11	1	1.-.-.-,1.1.1.100,1.14.15.12,1.3.1.10,2.1.1.197,2.3.1.179,2.3.1.41,2.3.1.47,2.6.1.105,2.6.1.62,2.8.1.6,3.1.1.85,3.4.-.-,3.5.1.12,4.2.1.59,6.2.1.11,6.2.1.14,6.3.3.3,6.3.4.10,6.3.4.11,6.3.4.15,6.3.4.9	1.-.-.-,1.1.1.100,1.3.1.10,2.3.1.179,2.3.1.47,2.6.1.62,2.8.1.6,3.4.-.-,4.2.1.59,6.3.3.3,6.3.4.10,6.3.4.11,6.3.4.15,6.3.4.9	1.1.1.100,2.3.1.41,2.8.1.6,6.3.4.15	1.1.1.100,2.8.1.6,6.3.4.15	1.-.-.-,1.3.1.10,2.3.1.179,2.3.1.47,2.6.1.62,3.4.-.-,4.2.1.59,6.3.3.3,6.3.4.10,6.3.4.11,6.3.4.9	2.3.1.41	8e-05	0.00011	http://www.kegg.jp/kegg-bin/show_pathway?map00780/default%3dgreen/1.-.-.-/1.3.1.10/2.3.1.179/2.3.1.47/2.6.1.62/3.4.-.-/4.2.1.59/6.3.3.3/6.3.4.10/6.3.4.11/6.3.4.9/1.1.1.100%09yellow/2.8.1.6%09yellow/6.3.4.15%09yellow/2.3.1.41%09red
785	Lipoic acid metabolism||Metabolism of cofactors and vitamins	3	0	2	0	0	2	2.3.1.181,2.7.7.63,2.8.1.8		2.3.1.181,2.8.1.8			2.3.1.181,2.8.1.8	0.00018	0.00023	http://www.kegg.jp/kegg-bin/show_pathway?map00785/default%3dgreen/2.3.1.181%09red/2.8.1.8%09red
790	Folate biosynthesis||Metabolism of cofactors and vitamins	26	12	4	3	9	1	1.1.1.153,1.1.1.220,1.5.1.3,1.5.1.34,1.5.1.47,1.5.4.1,1.5.99.15,1.7.1.13,2.5.1.15,2.6.1.85,2.7.6.3,2.8.1.12,3.1.3.1,3.4.19.9,3.5.4.16,3.6.1.-,4.1.2.25,4.1.2.50,4.1.3.38,4.1.99.18,4.2.3.12,4.3.99.3,6.3.2.12,6.3.2.17,6.3.2.33,6.3.4.20	1.5.1.3,2.5.1.15,2.6.1.85,2.7.6.3,2.8.1.12,3.1.3.1,3.4.19.9,3.5.4.16,3.6.1.-,4.1.2.25,4.1.99.18,6.3.2.17	3.4.19.9,4.1.2.25,4.1.3.38,6.3.2.17	3.4.19.9,4.1.2.25,6.3.2.17	1.5.1.3,2.5.1.15,2.6.1.85,2.7.6.3,2.8.1.12,3.1.3.1,3.5.4.16,3.6.1.-,4.1.99.18	4.1.3.38	5e-05	7e-05	http://www.kegg.jp/kegg-bin/show_pathway?map00790/default%3dgreen/1.5.1.3/2.5.1.15/2.6.1.85/2.7.6.3/2.8.1.12/3.1.3.1/3.5.4.16/3.6.1.-/4.1.99.18/3.4.19.9%09yellow/4.1.2.25%09yellow/6.3.2.17%09yellow/4.1.3.38%09red
830	Retinol metabolism||Metabolism of cofactors and vitamins	17	0	4	0	0	4	1.1.-.-,1.1.1.-,1.1.1.1,1.1.1.105,1.13.11.63,1.14.13.-,1.14.14.1,1.14.15.3,1.2.1.36,1.2.3.1,1.3.99.23,2.3.1.135,2.3.1.76,2.4.1.17,3.1.1.-,3.1.1.63,3.1.1.64		1.1.1.1,1.14.14.1,1.2.1.36,1.3.99.23			1.1.1.1,1.14.14.1,1.2.1.36,1.3.99.23	0	0	http://www.kegg.jp/kegg-bin/show_pathway?map00830/default%3dgreen/1.1.1.1%09red/1.14.14.1%09red/1.2.1.36%09red/1.3.99.23%09red
860	Porphyrin and chlorophyll metabolism||Metabolism of cofactors and vitamins	85	25	24	19	6	5	1.-.-.-,1.1.1.294,1.14.12.20,1.14.13.122,1.14.13.81,1.14.13.83,1.14.14.18,1.16.1.2,1.16.1.3,1.16.1.4,1.16.1.5,1.16.1.6,1.16.3.1,1.16.8.1,1.17.7.2,1.2.1.70,1.3.1.106,1.3.1.24,1.3.1.33,1.3.1.54,1.3.1.75,1.3.1.76,1.3.1.80,1.3.3.3,1.3.3.4,1.3.3.5,1.3.5.3,1.3.7.2,1.3.7.3,1.3.7.4,1.3.7.5,1.3.7.7,1.3.99.22,1.3.99.35,2.1.1.-,2.1.1.107,2.1.1.11,2.1.1.130,2.1.1.131,2.1.1.132,2.1.1.133,2.1.1.151,2.1.1.152,2…	1.-.-.-,1.1.1.294,1.14.12.20,1.14.13.122,1.14.13.81,1.16.3.1,1.2.1.70,1.3.1.75,1.3.1.80,1.3.3.3,1.3.3.4,1.3.7.4,2.1.1.-,2.1.1.11,2.5.1.-,2.5.1.61,2.5.1.62,3.1.1.14,4.1.1.37,4.2.1.24,4.2.1.75,4.99.1.1,5.4.3.8,6.1.1.17,6.6.1.1	1.1.1.294,1.14.13.122,1.14.13.81,1.16.3.1,1.2.1.70,1.3.1.33,1.3.1.75,1.3.1.76,1.3.3.3,1.3.3.4,1.3.3.5,1.3.7.4,2.1.1.107,2.1.1.11,2.5.1.61,2.5.1.62,3.1.1.14,4.1.1.37,4.2.1.24,4.99.1.1,5.4.3.8,6.1.1.17,6.6.1.1,6.6.1.2	1.1.1.294,1.14.13.122,1.14.13.81,1.16.3.1,1.2.1.70,1.3.1.75,1.3.3.3,1.3.3.4,1.3.7.4,2.1.1.11,2.5.1.61,2.5.1.62,3.1.1.14,4.1.1.37,4.2.1.24,4.99.1.1,5.4.3.8,6.1.1.17,6.6.1.1	1.-.-.-,1.14.12.20,1.3.1.80,2.1.1.-,2.5.1.-,4.2.1.75	1.3.1.33,1.3.1.76,1.3.3.5,2.1.1.107,6.6.1.2	0	0	http://www.kegg.jp/kegg-bin/show_pathway?map00860/default%3dgreen/1.-.-.-/1.14.12.20/1.3.1.80/2.1.1.-/2.5.1.-/4.2.1.75/1.1.1.294%09yellow/1.14.13.122%09yellow/1.14.13.81%09yellow/1.16.3.1%09yellow/1.2.1.70%09yellow/1.3.1.75%09yellow/1.3.3.3%09yellow/1.3.3.4%09yellow/1.3.7.4%09yellow/2.1.1.11%09yellow/2.5.1.61%09yellow/2.5.1.62%09yellow/3.1.1.14%09yellow/4.1.1.37%09yellow/4.2.1.24%09yellow/4.99.1.…
900	Terpenoid backbone biosynthesis||Metabolism of terpenoids and polyketides	50	23	19	13	10	6	1.1.1.216,1.1.1.267,1.1.1.34,1.1.1.88,1.17.1.2,1.17.7.1,1.17.7.3,1.3.1.83,1.8.3.5,1.8.3.6,2.1.1.100,2.2.1.7,2.3.1.9,2.3.3.10,2.5.1.1,2.5.1.10,2.5.1.20,2.5.1.29,2.5.1.30,2.5.1.31,2.5.1.58,2.5.1.68,2.5.1.82,2.5.1.83,2.5.1.84,2.5.1.85,2.5.1.86,2.5.1.87,2.5.1.88,2.5.1.89,2.5.1.90,2.5.1.91,2.5.1.92,2.7.1.-,2.7.1.148,2.7.1.185,2.7.1.186,2.7.1.36,2.7.4.2,2.7.4.26,2.7.7.60,3.1.1.-,3.1.7.6,3.4.22.-,3.4.24…	1.1.1.216,1.1.1.267,1.1.1.34,1.17.7.1,1.17.7.3,1.3.1.83,1.8.3.5,1.8.3.6,2.2.1.7,2.3.1.9,2.3.3.10,2.5.1.1,2.5.1.10,2.5.1.29,2.5.1.58,2.5.1.87,2.7.1.36,2.7.4.2,3.1.1.-,3.4.22.-,3.4.24.84,4.6.1.12,5.3.3.2	1.1.1.216,1.1.1.267,1.1.1.34,1.1.1.88,1.17.1.2,1.17.7.1,1.8.3.5,2.1.1.100,2.2.1.7,2.3.1.9,2.3.3.10,2.5.1.1,2.5.1.10,2.5.1.29,2.7.1.148,2.7.1.36,2.7.7.60,4.1.1.33,5.3.3.2	1.1.1.216,1.1.1.267,1.1.1.34,1.17.7.1,1.8.3.5,2.2.1.7,2.3.1.9,2.3.3.10,2.5.1.1,2.5.1.10,2.5.1.29,2.7.1.36,5.3.3.2	1.17.7.3,1.3.1.83,1.8.3.6,2.5.1.58,2.5.1.87,2.7.4.2,3.1.1.-,3.4.22.-,3.4.24.84,4.6.1.12	1.1.1.88,1.17.1.2,2.1.1.100,2.7.1.148,2.7.7.60,4.1.1.33	0	0	http://www.kegg.jp/kegg-bin/show_pathway?map00900/default%3dgreen/1.17.7.3/1.3.1.83/1.8.3.6/2.5.1.58/2.5.1.87/2.7.4.2/3.1.1.-/3.4.22.-/3.4.24.84/4.6.1.12/1.1.1.216%09yellow/1.1.1.267%09yellow/1.1.1.34%09yellow/1.17.7.1%09yellow/1.8.3.5%09yellow/2.2.1.7%09yellow/2.3.1.9%09yellow/2.3.3.10%09yellow/2.5.1.1%09yellow/2.5.1.10%09yellow/2.5.1.29%09yellow/2.7.1.36%09yellow/5.3.3.2%09yellow/1.1.1.88%09red…
901	Indole alkaloid biosynthesis||Biosynthesis of other secondary metabolites	19	0	3	0	0	3	1.1.1.273,1.14.11.20,1.14.13.73,1.14.13.75,1.14.13.91,1.3.1.36,1.3.1.73,1.5.1.32,2.1.1.94,2.1.1.99,2.3.1.107,2.3.1.160,2.4.1.219,3.1.1.78,3.1.1.80,3.2.1.105,3.2.1.125,4.1.1.28,4.3.3.2		1.14.11.20,3.1.1.78,4.3.3.2			1.14.11.20,3.1.1.78,4.3.3.2	0	0	http://www.kegg.jp/kegg-bin/show_pathway?map00901/default%3dgreen/1.14.11.20%09red/3.1.1.78%09red/4.3.3.2%09red
902	Monoterpenoid biosynthesis||Metabolism of terpenoids and polyketides	38	2	2	1	1	1	1.1.1.207,1.1.1.208,1.1.1.223,1.1.1.241,1.1.1.243,1.1.1.275,1.1.1.324,1.14.13.104,1.14.13.105,1.14.13.151,1.14.13.152,1.14.13.156,1.14.13.47,1.14.13.48,1.14.13.49,1.14.13.51,1.14.13.74,1.14.13.80,1.3.1.81,1.3.1.82,1.3.3.9,2.1.1.50,3.1.7.3,4.2.1.127,4.2.3.-,4.2.3.10,4.2.3.108,4.2.3.11,4.2.3.111,4.2.3.119,4.2.3.120,4.2.3.15,4.2.3.16,4.2.3.20,4.2.3.25,4.2.3.26,5.4.4.4,5.5.1.8	1.1.1.208,4.2.3.25	1.1.1.207,1.1.1.208	1.1.1.208	4.2.3.25	1.1.1.207	0.00104	0.00128	http://www.kegg.jp/kegg-bin/show_pathway?map00902/default%3dgreen/4.2.3.25/1.1.1.208%09yellow/1.1.1.207%09red
903	Limonene and pinene degradation||Metabolism of terpenoids and polyketides	26	8	2	2	6	0	1.1.-.-,1.1.1.144,1.1.1.243,1.1.1.275,1.1.1.296,1.1.1.297,1.14.-.-,1.14.13.-,1.14.13.105,1.14.13.107,1.14.13.48,1.14.13.49,1.14.13.80,1.2.-.-,1.2.1.-,1.2.1.3,1.3.99.25,2.3.1.-,3.1.1.83,3.1.2.-,3.3.2.8,3.7.1.-,4.2.1.-,4.2.1.17,5.5.1.10,6.2.1.-	1.1.-.-,1.14.-.-,1.14.13.-,1.2.1.3,2.3.1.-,3.1.2.-,4.2.1.17,6.2.1.-	1.2.1.3,4.2.1.17	1.2.1.3,4.2.1.17	1.1.-.-,1.14.-.-,1.14.13.-,2.3.1.-,3.1.2.-,6.2.1.-		0.0074	0.00852	http://www.kegg.jp/kegg-bin/show_pathway?map00903/default%3dgreen/1.1.-.-/1.14.-.-/1.14.13.-/2.3.1.-/3.1.2.-/6.2.1.-/1.2.1.3%09yellow/4.2.1.17%09yellow
904	Diterpenoid biosynthesis||Metabolism of terpenoids and polyketides	51	12	5	1	11	4	1.1.1.295,1.14.-.-,1.14.11.-,1.14.11.12,1.14.11.13,1.14.11.15,1.14.13.-,1.14.13.108,1.14.13.109,1.14.13.110,1.14.13.143,1.14.13.144,1.14.13.145,1.14.13.146,1.14.13.76,1.14.13.77,1.14.13.78,1.14.13.79,1.14.99.37,1.2.1.74,2.3.1.-,2.3.1.162,2.3.1.166,2.3.1.167,2.3.2.-,3.1.7.10,3.1.7.5,4.2.1.133,4.2.3.103,4.2.3.131,4.2.3.132,4.2.3.141,4.2.3.144,4.2.3.17,4.2.3.18,4.2.3.19,4.2.3.28,4.2.3.29,4.2.3.30,4.…	1.14.-.-,1.14.11.-,1.14.11.12,1.14.11.13,1.14.11.15,1.14.13.-,1.14.13.79,2.3.1.-,2.3.2.-,4.2.3.144,4.2.3.19,5.5.1.13	1.14.11.15,1.14.13.76,1.14.13.77,1.14.13.78,2.3.1.167	1.14.11.15	1.14.-.-,1.14.11.-,1.14.11.12,1.14.11.13,1.14.13.-,1.14.13.79,2.3.1.-,2.3.2.-,4.2.3.144,4.2.3.19,5.5.1.13	1.14.13.76,1.14.13.77,1.14.13.78,2.3.1.167	0	0	http://www.kegg.jp/kegg-bin/show_pathway?map00904/default%3dgreen/1.14.-.-/1.14.11.-/1.14.11.12/1.14.11.13/1.14.13.-/1.14.13.79/2.3.1.-/2.3.2.-/4.2.3.144/4.2.3.19/5.5.1.13/1.14.11.15%09yellow/1.14.13.76%09red/1.14.13.77%09red/1.14.13.78%09red/2.3.1.167%09red
905	Brassinosteroid biosynthesis||Metabolism of terpenoids and polyketides	4	4	0	0	4	0	1.14.-.-,1.14.13.-,1.14.13.112,1.3.1.22	1.14.-.-,1.14.13.-,1.14.13.112,1.3.1.22			1.14.-.-,1.14.13.-,1.14.13.112,1.3.1.22		1	1	http://www.kegg.jp/kegg-bin/show_pathway?map00905/default%3dgreen/1.14.-.-/1.14.13.-/1.14.13.112/1.3.1.22
906	Carotenoid biosynthesis||Metabolism of terpenoids and polyketides	40	21	5	5	16	0	1.1.1.288,1.13.11.51,1.13.11.59,1.13.11.68,1.13.11.69,1.14.-.-,1.14.13.-,1.14.13.129,1.14.13.90,1.14.13.93,1.14.15.9,1.14.99.44,1.14.99.45,1.2.1.82,1.2.3.14,1.23.5.1,1.3.5.5,1.3.5.6,1.3.8.2,1.3.99.26,1.3.99.27,1.3.99.28,1.3.99.30,1.3.99.31,2.1.1.210,2.3.1.-,2.4.1.-,2.4.1.263,2.4.1.276,2.5.1.32,2.5.1.96,3.2.1.175,4.2.1.131,5.2.1.12,5.2.1.13,5.2.1.14,5.3.99.8,5.3.99.9,5.5.1.18,5.5.1.19	1.1.1.288,1.13.11.51,1.13.11.68,1.13.11.69,1.14.-.-,1.14.13.-,1.14.13.129,1.14.13.90,1.14.13.93,1.14.99.45,1.2.3.14,1.23.5.1,1.3.5.5,1.3.5.6,2.3.1.-,2.4.1.-,2.5.1.32,5.2.1.12,5.3.99.8,5.5.1.18,5.5.1.19	1.1.1.288,1.14.13.90,1.3.5.6,2.5.1.32,5.3.99.8	1.1.1.288,1.14.13.90,1.3.5.6,2.5.1.32,5.3.99.8	1.13.11.51,1.13.11.68,1.13.11.69,1.14.-.-,1.14.13.-,1.14.13.129,1.14.13.93,1.14.99.45,1.2.3.14,1.23.5.1,1.3.5.5,2.3.1.-,2.4.1.-,5.2.1.12,5.5.1.18,5.5.1.19		2e-05	3e-05	http://www.kegg.jp/kegg-bin/show_pathway?map00906/default%3dgreen/1.13.11.51/1.13.11.68/1.13.11.69/1.14.-.-/1.14.13.-/1.14.13.129/1.14.13.93/1.14.99.45/1.2.3.14/1.23.5.1/1.3.5.5/2.3.1.-/2.4.1.-/5.2.1.12/5.5.1.18/5.5.1.19/1.1.1.288%09yellow/1.14.13.90%09yellow/1.3.5.6%09yellow/2.5.1.32%09yellow/5.3.99.8%09yellow
908	Zeatin biosynthesis||Metabolism of terpenoids and polyketides	11	3	3	2	1	1	1.3.1.69,1.5.99.12,2.4.1.-,2.4.1.203,2.4.1.215,2.4.2.40,2.5.1.112,2.5.1.24,2.5.1.27,2.5.1.50,2.5.1.75	1.5.99.12,2.4.1.-,2.5.1.75	1.5.99.12,2.5.1.27,2.5.1.75	1.5.99.12,2.5.1.75	2.4.1.-	2.5.1.27	5e-05	7e-05	http://www.kegg.jp/kegg-bin/show_pathway?map00908/default%3dgreen/2.4.1.-/1.5.99.12%09yellow/2.5.1.75%09yellow/2.5.1.27%09red
909	Sesquiterpenoid and triterpenoid biosynthesis||Metabolism of terpenoids and polyketides	80	5	2	2	3	0	1.1.1.216,1.1.1.314,1.14.13.106,1.14.13.119,1.14.13.120,1.14.13.121,1.14.13.123,1.14.13.133,1.14.14.17,1.14.99.43,2.5.1.21,3.1.7.6,4.1.99.16,4.2.1.123,4.2.1.124,4.2.1.125,4.2.1.128,4.2.1.129,4.2.1.138,4.2.3.104,4.2.3.13,4.2.3.137,4.2.3.21,4.2.3.22,4.2.3.23,4.2.3.24,4.2.3.37,4.2.3.38,4.2.3.39,4.2.3.40,4.2.3.46,4.2.3.47,4.2.3.48,4.2.3.49,4.2.3.50,4.2.3.55,4.2.3.56,4.2.3.57,4.2.3.58,4.2.3.59,4.2.3.6…	1.1.1.216,1.14.14.17,2.5.1.21,4.2.3.46,5.4.99.39	1.1.1.216,2.5.1.21	1.1.1.216,2.5.1.21	1.14.14.17,4.2.3.46,5.4.99.39		0.00354	0.00411	http://www.kegg.jp/kegg-bin/show_pathway?map00909/default%3dgreen/1.14.14.17/4.2.3.46/5.4.99.39/1.1.1.216%09yellow/2.5.1.21%09yellow
910	Nitrogen metabolism||Energy metabolism	36	8	11	5	3	6	1.13.12.16,1.14.99.39,1.18.6.1,1.19.6.1,1.4.1.13,1.4.1.14,1.4.1.2,1.4.1.3,1.4.1.4,1.4.7.1,1.7.1.1,1.7.1.10,1.7.1.14,1.7.1.15,1.7.1.2,1.7.1.3,1.7.1.4,1.7.2.1,1.7.2.2,1.7.2.4,1.7.2.5,1.7.2.6,1.7.3.1,1.7.7.1,1.7.7.2,1.7.99.1,1.7.99.4,1.7.99.8,1.9.6.1,2.7.2.2,3.5.1.49,3.5.5.1,4.2.1.1,4.2.1.104,6.3.1.2,6.3.4.16	1.4.1.3,1.4.7.1,1.7.1.1,1.7.1.2,1.7.1.3,1.7.7.1,4.2.1.1,6.3.1.2	1.4.1.14,1.4.1.3,1.7.1.1,1.7.2.1,1.7.7.1,1.7.7.2,3.5.1.49,3.5.5.1,4.2.1.1,4.2.1.104,6.3.1.2	1.4.1.3,1.7.1.1,1.7.7.1,4.2.1.1,6.3.1.2	1.4.7.1,1.7.1.2,1.7.1.3	1.4.1.14,1.7.2.1,1.7.7.2,3.5.1.49,3.5.5.1,4.2.1.104	0	0	http://www.kegg.jp/kegg-bin/show_pathway?map00910/default%3dgreen/1.4.7.1/1.7.1.2/1.7.1.3/1.4.1.3%09yellow/1.7.1.1%09yellow/1.7.7.1%09yellow/4.2.1.1%09yellow/6.3.1.2%09yellow/1.4.1.14%09red/1.7.2.1%09red/1.7.7.2%09red/3.5.1.49%09red/3.5.5.1%09red/4.2.1.104%09red
920	Sulfur metabolism||Energy metabolism	45	7	15	5	2	10	1.12.98.4,1.13.11.18,1.13.11.55,1.14.11.17,1.14.13.111,1.14.13.131,1.14.14.5,1.8.1.17,1.8.1.2,1.8.2.1,1.8.2.3,1.8.2.4,1.8.3.1,1.8.3.4,1.8.4.8,1.8.4.9,1.8.5.-,1.8.5.2,1.8.5.3,1.8.7.1,1.8.99.2,1.8.99.3,1.8.99.5,2.1.1.251,2.1.1.269,2.3.1.30,2.3.1.46,2.5.1.-,2.5.1.47,2.5.1.48,2.5.1.65,2.7.1.25,2.7.7.4,2.7.7.5,2.8.1.1,2.8.1.5,3.1.3.7,3.12.1.1,3.6.2.1,3.6.2.2,3.6.3.-,3.6.3.25,3.6.3.36,4.4.1.2,4.4.1.3	2.3.1.30,2.5.1.-,2.5.1.47,2.5.1.48,2.7.1.25,3.1.3.7,3.6.3.-	1.13.11.18,1.8.3.1,1.8.4.8,1.8.4.9,1.8.7.1,1.8.99.2,2.3.1.30,2.5.1.47,2.5.1.48,2.7.1.25,2.7.7.4,2.8.1.1,3.1.3.7,3.6.2.1,3.6.3.25	2.3.1.30,2.5.1.47,2.5.1.48,2.7.1.25,3.1.3.7	2.5.1.-,3.6.3.-	1.13.11.18,1.8.3.1,1.8.4.8,1.8.4.9,1.8.7.1,1.8.99.2,2.7.7.4,2.8.1.1,3.6.2.1,3.6.3.25	0	0	http://www.kegg.jp/kegg-bin/show_pathway?map00920/default%3dgreen/2.5.1.-/3.6.3.-/2.3.1.30%09yellow/2.5.1.47%09yellow/2.5.1.48%09yellow/2.7.1.25%09yellow/3.1.3.7%09yellow/1.13.11.18%09red/1.8.3.1%09red/1.8.4.8%09red/1.8.4.9%09red/1.8.7.1%09red/1.8.99.2%09red/2.7.7.4%09red/2.8.1.1%09red/3.6.2.1%09red/3.6.3.25%09red
930	Caprolactam degradation||Xenobiotics biodegradation and metabolism	21	0	3	0	0	3	1.1.1.174,1.1.1.2,1.1.1.245,1.1.1.258,1.1.1.35,1.1.1.90,1.14.13.22,1.14.15.-,1.2.1.4,1.2.1.63,1.3.99.-,1.4.3.12,2.6.1.-,3.1.1.17,3.10.1.2,3.5.1.-,3.5.2.-,3.7.1.11,4.2.1.103,4.2.1.17,6.2.1.-		1.1.1.35,1.2.1.4,4.2.1.17			1.1.1.35,1.2.1.4,4.2.1.17	0	0	http://www.kegg.jp/kegg-bin/show_pathway?map00930/default%3dgreen/1.1.1.35%09red/1.2.1.4%09red/4.2.1.17%09red
940	Phenylpropanoid biosynthesis||Biosynthesis of other secondary metabolites	36	18	13	11	7	2	1.1.1.195,1.1.1.318,1.1.1.319,1.11.1.21,1.11.1.7,1.13.11.22,1.14.-.-,1.14.13.-,1.14.13.11,1.14.13.14,1.14.13.36,1.2.1.44,1.2.1.68,2.1.1.-,2.1.1.104,2.1.1.146,2.1.1.279,2.1.1.68,2.3.1.-,2.3.1.133,2.3.1.91,2.3.1.92,2.3.1.99,2.4.1.111,2.4.1.114,2.4.1.120,2.4.1.128,3.1.1.-,3.1.1.49,3.2.1.126,3.2.1.21,4.1.1.-,4.3.1.24,4.3.1.25,5.2.1.-,6.2.1.12	1.1.1.195,1.11.1.7,1.14.-.-,1.14.13.-,1.14.13.11,1.2.1.44,1.2.1.68,2.1.1.-,2.1.1.104,2.1.1.68,2.3.1.-,2.3.1.133,2.3.1.91,2.4.1.111,3.1.1.-,3.2.1.21,4.3.1.24,6.2.1.12	1.1.1.195,1.11.1.7,1.14.13.11,1.2.1.44,1.2.1.68,2.1.1.104,2.1.1.68,2.3.1.133,2.3.1.99,3.2.1.21,4.3.1.24,4.3.1.25,6.2.1.12	1.1.1.195,1.11.1.7,1.14.13.11,1.2.1.44,1.2.1.68,2.1.1.104,2.1.1.68,2.3.1.133,3.2.1.21,4.3.1.24,6.2.1.12	1.14.-.-,1.14.13.-,2.1.1.-,2.3.1.-,2.3.1.91,2.4.1.111,3.1.1.-	2.3.1.99,4.3.1.25	0	0	http://www.kegg.jp/kegg-bin/show_pathway?map00940/default%3dgreen/1.14.-.-/1.14.13.-/2.1.1.-/2.3.1.-/2.3.1.91/2.4.1.111/3.1.1.-/1.1.1.195%09yellow/1.11.1.7%09yellow/1.14.13.11%09yellow/1.2.1.44%09yellow/1.2.1.68%09yellow/2.1.1.104%09yellow/2.1.1.68%09yellow/2.3.1.133%09yellow/3.2.1.21%09yellow/4.3.1.24%09yellow/6.2.1.12%09yellow/2.3.1.99%09red/4.3.1.25%09red
941	Flavonoid biosynthesis||Biosynthesis of other secondary metabolites	23	13	12	9	4	3	1.1.1.219,1.1.1.234,1.14.11.19,1.14.11.22,1.14.11.23,1.14.11.9,1.14.13.-,1.14.13.11,1.14.13.21,1.14.13.36,1.14.13.88,1.17.1.3,1.21.3.6,1.3.1.77,2.1.1.-,2.1.1.104,2.3.1.133,2.3.1.170,2.3.1.74,2.4.1.-,2.4.1.185,2.4.1.236,5.5.1.6	1.14.11.19,1.14.11.23,1.14.11.9,1.14.13.-,1.14.13.11,1.14.13.21,1.17.1.3,2.1.1.-,2.1.1.104,2.3.1.133,2.3.1.74,2.4.1.-,5.5.1.6	1.1.1.219,1.14.11.19,1.14.11.23,1.14.11.9,1.14.13.11,1.14.13.21,1.14.13.88,2.1.1.104,2.3.1.133,2.3.1.170,2.3.1.74,5.5.1.6	1.14.11.19,1.14.11.23,1.14.11.9,1.14.13.11,1.14.13.21,2.1.1.104,2.3.1.133,2.3.1.74,5.5.1.6	1.14.13.-,1.17.1.3,2.1.1.-,2.4.1.-	1.1.1.219,1.14.13.88,2.3.1.170	0	0	http://www.kegg.jp/kegg-bin/show_pathway?map00941/default%3dgreen/1.14.13.-/1.17.1.3/2.1.1.-/2.4.1.-/1.14.11.19%09yellow/1.14.11.23%09yellow/1.14.11.9%09yellow/1.14.13.11%09yellow/1.14.13.21%09yellow/2.1.1.104%09yellow/2.3.1.133%09yellow/2.3.1.74%09yellow/5.5.1.6%09yellow/1.1.1.219%09red/1.14.13.88%09red/2.3.1.170%09red
942	Anthocyanin biosynthesis||Biosynthesis of other secondary metabolites	19	0	1	0	0	1	2.1.1.-,2.3.1.-,2.3.1.153,2.3.1.171,2.3.1.172,2.3.1.214,2.3.1.215,2.4.1.-,2.4.1.115,2.4.1.116,2.4.1.238,2.4.1.249,2.4.1.254,2.4.1.295,2.4.1.297,2.4.1.298,2.4.1.299,2.4.1.300,2.4.2.51		2.4.1.115			2.4.1.115	0.01329	0.01367	http://www.kegg.jp/kegg-bin/show_pathway?map00942/default%3dgreen/2.4.1.115%09red
943	Isoflavonoid biosynthesis||Biosynthesis of other secondary metabolites	20	3	2	0	3	2	1.1.1.348,1.14.11.22,1.14.13.-,1.14.13.136,1.14.13.28,1.14.13.52,1.14.13.85,1.14.13.89,1.23.1.-,1.3.1.45,1.3.1.46,1.3.1.51,2.1.1.150,2.1.1.212,2.1.1.270,2.3.1.115,2.4.1.170,2.5.1.36,4.2.1.105,4.2.1.139	1.1.1.348,1.14.13.-,1.14.13.89	1.3.1.45,2.4.1.170		1.1.1.348,1.14.13.-,1.14.13.89	1.3.1.45,2.4.1.170	0.00172	0.00206	http://www.kegg.jp/kegg-bin/show_pathway?map00943/default%3dgreen/1.1.1.348/1.14.13.-/1.14.13.89/1.3.1.45%09red/2.4.1.170%09red
944	Flavone and flavonol biosynthesis||Biosynthesis of other secondary metabolites	33	2	3	1	1	2	1.14.13.21,1.14.13.88,2.1.1.153,2.1.1.155,2.1.1.267,2.1.1.42,2.1.1.75,2.1.1.76,2.1.1.82,2.1.1.83,2.3.1.115,2.3.1.116,2.3.1.173,2.4.1.-,2.4.1.105,2.4.1.106,2.4.1.159,2.4.1.189,2.4.1.190,2.4.1.191,2.4.1.234,2.4.1.236,2.4.1.239,2.4.1.240,2.4.1.81,2.4.1.91,2.4.2.25,2.4.2.35,2.8.2.25,2.8.2.26,2.8.2.27,2.8.2.28,3.2.1.31	1.14.13.21,2.4.1.-	1.14.13.21,1.14.13.88,2.1.1.76	1.14.13.21	2.4.1.-	1.14.13.88,2.1.1.76	2e-05	3e-05	http://www.kegg.jp/kegg-bin/show_pathway?map00944/default%3dgreen/2.4.1.-/1.14.13.21%09yellow/1.14.13.88%09red/2.1.1.76%09red
945	Stilbenoid, diarylheptanoid and gingerol biosynthesis||Biosynthesis of other secondary metabolites	16	7	4	3	4	1	1.14.-.-,1.14.13.-,1.14.13.11,1.14.13.36,2.1.1.-,2.1.1.104,2.1.1.240,2.3.1.133,2.3.1.146,2.3.1.211,2.3.1.217,2.3.1.218,2.3.1.219,2.3.1.95,2.3.1.99,2.4.1.-	1.14.-.-,1.14.13.-,1.14.13.11,2.1.1.-,2.1.1.104,2.3.1.133,2.4.1.-	1.14.13.11,2.1.1.104,2.3.1.133,2.3.1.99	1.14.13.11,2.1.1.104,2.3.1.133	1.14.-.-,1.14.13.-,2.1.1.-,2.4.1.-	2.3.1.99	1e-05	2e-05	http://www.kegg.jp/kegg-bin/show_pathway?map00945/default%3dgreen/1.14.-.-/1.14.13.-/2.1.1.-/2.4.1.-/1.14.13.11%09yellow/2.1.1.104%09yellow/2.3.1.133%09yellow/2.3.1.99%09red
950	Isoquinoline alkaloid biosynthesis||Biosynthesis of other secondary metabolites	58	11	6	4	7	2	1.-.-.-,1.1.1.-,1.1.1.218,1.1.1.247,1.1.1.248,1.10.3.1,1.14.11.31,1.14.11.32,1.14.13.-,1.14.13.37,1.14.13.55,1.14.13.56,1.14.13.57,1.14.13.71,1.14.16.2,1.14.18.1,1.14.21.-,1.14.21.1,1.14.21.2,1.14.21.3,1.14.21.4,1.14.21.5,1.21.3.2,1.21.3.3,1.3.3.8,1.4.3.2,1.4.3.21,1.4.3.4,1.4.9.2,1.5.-.-,1.5.1.27,1.5.1.31,1.5.3.12,2.1.1.-,2.1.1.115,2.1.1.116,2.1.1.117,2.1.1.118,2.1.1.119,2.1.1.120,2.1.1.121,2.1.1…	1.-.-.-,1.1.1.-,1.10.3.1,1.14.13.-,1.4.3.21,1.5.-.-,2.1.1.-,2.3.1.-,2.6.1.1,2.6.1.5,4.1.1.25	1.10.3.1,1.21.3.3,1.4.3.21,2.6.1.1,2.6.1.5,2.6.1.57	1.10.3.1,1.4.3.21,2.6.1.1,2.6.1.5	1.-.-.-,1.1.1.-,1.14.13.-,1.5.-.-,2.1.1.-,2.3.1.-,4.1.1.25	1.21.3.3,2.6.1.57	0	0	http://www.kegg.jp/kegg-bin/show_pathway?map00950/default%3dgreen/1.-.-.-/1.1.1.-/1.14.13.-/1.5.-.-/2.1.1.-/2.3.1.-/4.1.1.25/1.10.3.1%09yellow/1.4.3.21%09yellow/2.6.1.1%09yellow/2.6.1.5%09yellow/1.21.3.3%09red/2.6.1.57%09red
960	Tropane, piperidine and pyridine alkaloid biosynthesis||Biosynthesis of other secondary metabolites	31	6	8	3	3	5	1.1.1.206,1.1.1.222,1.1.1.236,1.1.1.237,1.14.11.11,1.14.11.14,1.14.13.101,1.4.1.18,1.4.3.14,1.4.3.21,1.5.1.1,1.5.1.21,2.1.1.53,2.3.1.-,2.3.1.145,2.3.1.185,2.3.1.186,2.3.1.93,2.5.1.44,2.6.1.1,2.6.1.5,2.6.1.57,2.6.1.58,2.6.1.9,2.8.3.17,3.1.1.-,3.1.1.10,3.1.1.84,4.1.1.18,5.1.-.-,6.2.1.-	1.4.3.21,2.3.1.-,2.6.1.1,2.6.1.5,3.1.1.-,6.2.1.-	1.1.1.206,1.14.11.11,1.4.3.21,2.1.1.53,2.6.1.1,2.6.1.5,2.6.1.57,2.6.1.9	1.4.3.21,2.6.1.1,2.6.1.5	2.3.1.-,3.1.1.-,6.2.1.-	1.1.1.206,1.14.11.11,2.1.1.53,2.6.1.57,2.6.1.9	0	0	http://www.kegg.jp/kegg-bin/show_pathway?map00960/default%3dgreen/2.3.1.-/3.1.1.-/6.2.1.-/1.4.3.21%09yellow/2.6.1.1%09yellow/2.6.1.5%09yellow/1.1.1.206%09red/1.14.11.11%09red/2.1.1.53%09red/2.6.1.57%09red/2.6.1.9%09red
966	Glucosinolate biosynthesis||Biosynthesis of other secondary metabolites	16	7	1	1	6	0	1.1.1.-,1.14.-.-,1.14.13.-,1.14.13.117,1.14.13.118,1.14.13.124,1.14.13.125,1.14.13.41,2.3.3.-,2.4.1.195,2.6.1.-,2.6.1.42,2.8.2.-,2.8.2.24,4.4.1.-,5.4.4.-	1.1.1.-,1.14.-.-,1.14.13.-,1.14.13.124,2.4.1.195,2.6.1.42,2.8.2.-	2.6.1.42	2.6.1.42	1.1.1.-,1.14.-.-,1.14.13.-,1.14.13.124,2.4.1.195,2.8.2.-		0.10152	0.10222	http://www.kegg.jp/kegg-bin/show_pathway?map00966/default%3dgreen/1.1.1.-/1.14.-.-/1.14.13.-/1.14.13.124/2.4.1.195/2.8.2.-/2.6.1.42%09yellow
970	Aminoacyl-tRNA biosynthesis||Translation	31	20	22	19	1	3	2.1.2.9,2.5.1.73,2.7.1.164,2.9.1.1,2.9.1.2,6.1.1.1,6.1.1.10,6.1.1.11,6.1.1.12,6.1.1.14,6.1.1.15,6.1.1.16,6.1.1.17,6.1.1.18,6.1.1.19,6.1.1.2,6.1.1.20,6.1.1.21,6.1.1.22,6.1.1.23,6.1.1.24,6.1.1.26,6.1.1.27,6.1.1.3,6.1.1.4,6.1.1.5,6.1.1.6,6.1.1.7,6.1.1.9,6.3.5.6,6.3.5.7	6.1.1.1,6.1.1.10,6.1.1.11,6.1.1.12,6.1.1.15,6.1.1.16,6.1.1.17,6.1.1.18,6.1.1.19,6.1.1.20,6.1.1.21,6.1.1.22,6.1.1.3,6.1.1.4,6.1.1.5,6.1.1.6,6.1.1.7,6.1.1.9,6.3.5.6,6.3.5.7	2.1.2.9,6.1.1.1,6.1.1.10,6.1.1.11,6.1.1.12,6.1.1.14,6.1.1.15,6.1.1.16,6.1.1.17,6.1.1.18,6.1.1.19,6.1.1.2,6.1.1.20,6.1.1.21,6.1.1.22,6.1.1.3,6.1.1.4,6.1.1.5,6.1.1.6,6.1.1.7,6.1.1.9,6.3.5.7	6.1.1.1,6.1.1.10,6.1.1.11,6.1.1.12,6.1.1.15,6.1.1.16,6.1.1.17,6.1.1.18,6.1.1.19,6.1.1.20,6.1.1.21,6.1.1.22,6.1.1.3,6.1.1.4,6.1.1.5,6.1.1.6,6.1.1.7,6.1.1.9,6.3.5.7	6.3.5.6	2.1.2.9,6.1.1.14,6.1.1.2	0	0	http://www.kegg.jp/kegg-bin/show_pathway?map00970/default%3dgreen/6.3.5.6/6.1.1.1%09yellow/6.1.1.10%09yellow/6.1.1.11%09yellow/6.1.1.12%09yellow/6.1.1.15%09yellow/6.1.1.16%09yellow/6.1.1.17%09yellow/6.1.1.18%09yellow/6.1.1.19%09yellow/6.1.1.20%09yellow/6.1.1.21%09yellow/6.1.1.22%09yellow/6.1.1.3%09yellow/6.1.1.4%09yellow/6.1.1.5%09yellow/6.1.1.6%09yellow/6.1.1.7%09yellow/6.1.1.9%09yellow/6.3.5.7%…
980	Metabolism of xenobiotics by cytochrome P450||Xenobiotics biodegradation and metabolism	12	0	5	0	0	5	1.1.1.1,1.1.1.146,1.1.1.184,1.14.13.-,1.14.14.1,1.2.1.5,1.2.1.83,1.3.1.20,2.4.1.17,2.5.1.18,2.8.2.14,3.3.2.9		1.1.1.1,1.1.1.184,1.14.14.1,1.2.1.5,2.5.1.18			1.1.1.1,1.1.1.184,1.14.14.1,1.2.1.5,2.5.1.18	0	0	http://www.kegg.jp/kegg-bin/show_pathway?map00980/default%3dgreen/1.1.1.1%09red/1.1.1.184%09red/1.14.14.1%09red/1.2.1.5%09red/2.5.1.18%09red
981	Insect hormone biosynthesis||Metabolism of terpenoids and polyketides	12	0	2	0	0	2	1.-.-.-,1.1.1.-,1.1.1.216,1.1.3.16,1.14.-.-,1.14.13.202,1.14.13.203,1.14.99.22,1.3.1.21,2.1.1.-,3.1.1.59,3.1.7.1		1.1.1.216,1.3.1.21			1.1.1.216,1.3.1.21	0.00018	0.00023	http://www.kegg.jp/kegg-bin/show_pathway?map00981/default%3dgreen/1.1.1.216%09red/1.3.1.21%09red
982	Drug metabolism - cytochrome P450||Xenobiotics biodegradation and metabolism	10	0	5	0	0	5	1.1.1.1,1.14.13.-,1.14.13.8,1.14.14.1,1.2.1.5,1.2.3.1,1.4.3.4,2.4.1.17,2.5.1.18,3.3.2.-		1.1.1.1,1.14.13.8,1.14.14.1,1.2.1.5,2.5.1.18			1.1.1.1,1.14.13.8,1.14.14.1,1.2.1.5,2.5.1.18	0	0	http://www.kegg.jp/kegg-bin/show_pathway?map00982/default%3dgreen/1.1.1.1%09red/1.14.13.8%09red/1.14.14.1%09red/1.2.1.5%09red/2.5.1.18%09red
983	Drug metabolism - other enzymes||Xenobiotics biodegradation and metabolism	22	0	12	0	0	12	1.1.1.205,1.14.13.-,1.17.3.2,1.3.1.2,2.1.1.67,2.3.1.5,2.4.1.17,2.4.2.10,2.4.2.3,2.4.2.4,2.4.2.8,2.7.1.21,2.7.1.48,2.7.4.-,3.-.-.-,3.1.1.1,3.2.1.31,3.5.1.6,3.5.2.2,3.5.4.5,3.6.1.19,6.3.5.2		1.1.1.205,1.17.3.2,1.3.1.2,2.4.2.10,2.7.1.21,2.7.1.48,3.1.1.1,3.5.1.6,3.5.2.2,3.5.4.5,3.6.1.19,6.3.5.2			1.1.1.205,1.17.3.2,1.3.1.2,2.4.2.10,2.7.1.21,2.7.1.48,3.1.1.1,3.5.1.6,3.5.2.2,3.5.4.5,3.6.1.19,6.3.5.2	0	0	http://www.kegg.jp/kegg-bin/show_pathway?map00983/default%3dgreen/1.1.1.205%09red/1.17.3.2%09red/1.3.1.2%09red/2.4.2.10%09red/2.7.1.21%09red/2.7.1.48%09red/3.1.1.1%09red/3.5.1.6%09red/3.5.2.2%09red/3.5.4.5%09red/3.6.1.19%09red/6.3.5.2%09red
984	Steroid degradation||Xenobiotics biodegradation and metabolism	12	0	2	0	0	2	1.1.1.145,1.1.1.51,1.1.3.6,1.13.11.25,1.14.13.141,1.14.13.142,1.14.14.12,1.3.99.4,1.3.99.5,3.7.1.17,5.3.3.1,6.2.1.41		1.1.1.145,1.3.99.5			1.1.1.145,1.3.99.5	0.00018	0.00023	http://www.kegg.jp/kegg-bin/show_pathway?map00984/default%3dgreen/1.1.1.145%09red/1.3.99.5%09red
1040	Biosynthesis of unsaturated fatty acids||Lipid metabolism	15	13	8	7	6	1	1.1.1.100,1.1.1.211,1.1.1.330,1.14.19.-,1.14.19.1,1.14.19.2,1.3.1.38,1.3.1.93,1.3.3.6,2.3.1.16,2.3.1.199,3.1.2.-,3.1.2.2,4.2.1.134,4.2.1.17	1.1.1.100,1.1.1.211,1.1.1.330,1.14.19.1,1.14.19.2,1.3.1.38,1.3.1.93,1.3.3.6,2.3.1.16,2.3.1.199,3.1.2.-,4.2.1.134,4.2.1.17	1.1.1.100,1.14.19.1,1.14.19.2,1.3.1.38,1.3.3.6,2.3.1.16,3.1.2.2,4.2.1.17	1.1.1.100,1.14.19.1,1.14.19.2,1.3.1.38,1.3.3.6,2.3.1.16,4.2.1.17	1.1.1.211,1.1.1.330,1.3.1.93,2.3.1.199,3.1.2.-,4.2.1.134	3.1.2.2	0	0	http://www.kegg.jp/kegg-bin/show_pathway?map01040/default%3dgreen/1.1.1.211/1.1.1.330/1.3.1.93/2.3.1.199/3.1.2.-/4.2.1.134/1.1.1.100%09yellow/1.14.19.1%09yellow/1.14.19.2%09yellow/1.3.1.38%09yellow/1.3.3.6%09yellow/2.3.1.16%09yellow/4.2.1.17%09yellow/3.1.2.2%09red
1051	Biosynthesis of ansamycins||Metabolism of terpenoids and polyketides	8	0	1	0	0	1	2.1.1.-,2.1.3.-,2.2.1.1,2.4.1.-,2.6.1.-,2.7.1.179,4.2.1.144,5.3.1.-		2.2.1.1			2.2.1.1	0.01329	0.01367	http://www.kegg.jp/kegg-bin/show_pathway?map01051/default%3dgreen/2.2.1.1%09red
1053	Biosynthesis of siderophore group nonribosomal peptides||Metabolism of terpenoids and polyketides	7	0	2	0	0	2	1.3.1.28,2.7.7.-,2.7.7.58,3.3.2.1,4.2.99.21,5.4.4.2,6.3.2.-		1.3.1.28,3.3.2.1			1.3.1.28,3.3.2.1	0.00018	0.00023	http://www.kegg.jp/kegg-bin/show_pathway?map01053/default%3dgreen/1.3.1.28%09red/3.3.2.1%09red
1055	Biosynthesis of vancomycin group antibiotics||Metabolism of terpenoids and polyketides	11	0	1	0	0	1	1.1.3.46,1.13.11.46,1.13.11.80,2.4.1.310,2.4.1.311,2.4.1.322,2.6.1.-,2.6.1.103,4.2.1.159,4.2.1.46,5.1.3.-		4.2.1.46			4.2.1.46	0.01329	0.01367	http://www.kegg.jp/kegg-bin/show_pathway?map01055/default%3dgreen/4.2.1.46%09red
1062	Biosynthesis of terpenoids and steroids||Chemical structure transformation maps	1	0	1	0	0	1	2.5.1.32		2.5.1.32			2.5.1.32	0.01329	0.01367	http://www.kegg.jp/kegg-bin/show_pathway?map01062/default%3dgreen/2.5.1.32%09red
1100	Metabolic pathways||Global and overview maps	1546	518	518	365	153	153	1.1.1.1,1.1.1.10,1.1.1.100,1.1.1.101,1.1.1.102,1.1.1.105,1.1.1.11,1.1.1.12,1.1.1.120,1.1.1.122,1.1.1.133,1.1.1.14,1.1.1.145,1.1.1.146,1.1.1.15,1.1.1.153,1.1.1.156,1.1.1.157,1.1.1.169,1.1.1.170,1.1.1.178,1.1.1.18,1.1.1.181,1.1.1.184,1.1.1.189,1.1.1.19,1.1.1.193,1.1.1.195,1.1.1.2,1.1.1.205,1.1.1.206,1.1.1.21,1.1.1.211,1.1.1.215,1.1.1.219,1.1.1.22,1.1.1.220,1.1.1.23,1.1.1.239,1.1.1.244,1.1.1.247,1.1…	1.1.1.1,1.1.1.100,1.1.1.102,1.1.1.157,1.1.1.170,1.1.1.193,1.1.1.195,1.1.1.205,1.1.1.21,1.1.1.211,1.1.1.22,1.1.1.23,1.1.1.25,1.1.1.267,1.1.1.27,1.1.1.271,1.1.1.288,1.1.1.294,1.1.1.3,1.1.1.31,1.1.1.316,1.1.1.34,1.1.1.35,1.1.1.363,1.1.1.37,1.1.1.39,1.1.1.40,1.1.1.41,1.1.1.42,1.1.1.49,1.1.1.62,1.1.1.65,1.1.1.79,1.1.1.85,1.1.1.86,1.1.1.95,1.1.99.1,1.10.2.2,1.10.3.1,1.10.3.3,1.11.1.15,1.11.1.7,1.13.11.…	1.1.1.1,1.1.1.100,1.1.1.102,1.1.1.133,1.1.1.14,1.1.1.145,1.1.1.157,1.1.1.170,1.1.1.18,1.1.1.184,1.1.1.189,1.1.1.195,1.1.1.205,1.1.1.206,1.1.1.21,1.1.1.219,1.1.1.22,1.1.1.23,1.1.1.25,1.1.1.26,1.1.1.267,1.1.1.271,1.1.1.282,1.1.1.288,1.1.1.29,1.1.1.294,1.1.1.30,1.1.1.31,1.1.1.34,1.1.1.35,1.1.1.36,1.1.1.37,1.1.1.39,1.1.1.40,1.1.1.41,1.1.1.42,1.1.1.44,1.1.1.49,1.1.1.53,1.1.1.60,1.1.1.62,1.1.1.65,1.1.1…	1.1.1.1,1.1.1.100,1.1.1.102,1.1.1.157,1.1.1.170,1.1.1.195,1.1.1.205,1.1.1.21,1.1.1.22,1.1.1.23,1.1.1.25,1.1.1.267,1.1.1.271,1.1.1.288,1.1.1.294,1.1.1.31,1.1.1.34,1.1.1.35,1.1.1.37,1.1.1.39,1.1.1.40,1.1.1.41,1.1.1.42,1.1.1.49,1.1.1.62,1.1.1.65,1.1.1.79,1.1.1.85,1.1.1.86,1.1.1.95,1.10.2.2,1.10.3.1,1.11.1.15,1.11.1.7,1.13.11.12,1.13.11.19,1.13.11.27,1.14.11.15,1.14.11.19,1.14.11.2,1.14.11.23,1.14.11…	1.1.1.193,1.1.1.211,1.1.1.27,1.1.1.3,1.1.1.316,1.1.1.363,1.1.99.1,1.10.3.3,1.13.11.51,1.14.11.12,1.14.13.168,1.14.13.39,1.14.13.79,1.14.14.17,1.14.18.5,1.14.99.45,1.17.7.3,1.2.1.11,1.2.1.18,1.2.1.31,1.2.1.88,1.2.3.14,1.23.5.1,1.3.1.10,1.3.1.22,1.3.1.78,1.3.1.83,1.3.1.9,1.3.5.2,1.3.5.5,1.3.8.4,1.5.1.3,1.5.1.9,1.5.3.1,1.5.3.14,1.5.3.7,2.1.1.10,2.1.1.114,2.1.1.16,2.1.1.163,2.1.1.201,2.1.1.295,2.1.1.…	1.1.1.133,1.1.1.14,1.1.1.145,1.1.1.18,1.1.1.184,1.1.1.189,1.1.1.206,1.1.1.219,1.1.1.26,1.1.1.282,1.1.1.29,1.1.1.30,1.1.1.36,1.1.1.44,1.1.1.53,1.1.1.60,1.1.1.81,1.1.1.82,1.1.3.8,1.1.99.14,1.12.98.1,1.13.11.5,1.13.11.54,1.14.11.11,1.14.13.77,1.14.13.78,1.14.14.1,1.14.99.1,1.17.1.2,1.17.1.8,1.2.1.16,1.2.1.2,1.2.1.24,1.2.1.36,1.2.1.4,1.2.1.5,1.21.3.1,1.21.3.3,1.3.1.12,1.3.1.13,1.3.1.21,1.3.1.33,1.3.1…	0	0	http://www.kegg.jp/kegg-bin/show_pathway?map01100/default%3dgreen/1.1.1.193/1.1.1.211/1.1.1.27/1.1.1.3/1.1.1.316/1.1.1.363/1.1.99.1/1.10.3.3/1.13.11.51/1.14.11.12/1.14.13.168/1.14.13.39/1.14.13.79/1.14.14.17/1.14.18.5/1.14.99.45/1.17.7.3/1.2.1.11/1.2.1.18/1.2.1.31/1.2.1.88/1.2.3.14/1.23.5.1/1.3.1.10/1.3.1.22/1.3.1.78/1.3.1.83/1.3.1.9/1.3.5.2/1.3.5.5/1.3.8.4/1.5.1.3/1.5.1.9/1.5.3.1/1.5.3.14/1.5.3.…
1110	Biosynthesis of secondary metabolites||Global and overview maps	674	285	269	199	86	70	1.1.1.1,1.1.1.122,1.1.1.169,1.1.1.178,1.1.1.193,1.1.1.195,1.1.1.2,1.1.1.205,1.1.1.206,1.1.1.207,1.1.1.208,1.1.1.218,1.1.1.219,1.1.1.223,1.1.1.23,1.1.1.237,1.1.1.241,1.1.1.243,1.1.1.247,1.1.1.248,1.1.1.25,1.1.1.26,1.1.1.267,1.1.1.27,1.1.1.273,1.1.1.275,1.1.1.282,1.1.1.286,1.1.1.288,1.1.1.29,1.1.1.294,1.1.1.295,1.1.1.3,1.1.1.314,1.1.1.316,1.1.1.324,1.1.1.330,1.1.1.34,1.1.1.343,1.1.1.348,1.1.1.35,1.…	1.1.1.1,1.1.1.193,1.1.1.195,1.1.1.205,1.1.1.208,1.1.1.23,1.1.1.25,1.1.1.267,1.1.1.27,1.1.1.288,1.1.1.294,1.1.1.3,1.1.1.316,1.1.1.330,1.1.1.34,1.1.1.348,1.1.1.35,1.1.1.363,1.1.1.37,1.1.1.41,1.1.1.42,1.1.1.49,1.1.1.79,1.1.1.8,1.1.1.85,1.1.1.86,1.1.5.3,1.10.3.1,1.11.1.7,1.13.11.12,1.13.11.51,1.14.11.12,1.14.11.15,1.14.11.19,1.14.11.23,1.14.11.9,1.14.12.20,1.14.13.11,1.14.13.112,1.14.13.122,1.14.13.1…	1.1.1.1,1.1.1.195,1.1.1.205,1.1.1.206,1.1.1.207,1.1.1.208,1.1.1.219,1.1.1.23,1.1.1.25,1.1.1.26,1.1.1.267,1.1.1.282,1.1.1.288,1.1.1.29,1.1.1.294,1.1.1.34,1.1.1.35,1.1.1.37,1.1.1.41,1.1.1.42,1.1.1.44,1.1.1.49,1.1.1.79,1.1.1.8,1.1.1.81,1.1.1.85,1.1.1.86,1.1.1.88,1.1.1.94,1.1.3.21,1.1.5.3,1.10.3.1,1.11.1.6,1.11.1.7,1.13.11.12,1.14.11.11,1.14.11.15,1.14.11.19,1.14.11.23,1.14.11.9,1.14.13.11,1.14.13.12…	1.1.1.1,1.1.1.195,1.1.1.205,1.1.1.208,1.1.1.23,1.1.1.25,1.1.1.267,1.1.1.288,1.1.1.294,1.1.1.34,1.1.1.35,1.1.1.37,1.1.1.41,1.1.1.42,1.1.1.49,1.1.1.79,1.1.1.8,1.1.1.85,1.1.1.86,1.1.5.3,1.10.3.1,1.11.1.7,1.13.11.12,1.14.11.15,1.14.11.19,1.14.11.23,1.14.11.9,1.14.13.11,1.14.13.122,1.14.13.21,1.14.13.70,1.14.13.72,1.14.13.81,1.14.13.90,1.14.17.4,1.17.3.2,1.17.7.1,1.2.1.12,1.2.1.3,1.2.1.38,1.2.1.41,1.2…	1.1.1.193,1.1.1.27,1.1.1.3,1.1.1.316,1.1.1.330,1.1.1.348,1.1.1.363,1.13.11.51,1.14.11.12,1.14.12.20,1.14.13.112,1.14.13.124,1.14.13.39,1.14.13.79,1.14.13.89,1.14.14.17,1.14.99.45,1.17.1.3,1.2.1.11,1.2.1.31,1.2.3.14,1.23.5.1,1.3.1.22,1.3.1.78,1.3.1.80,1.3.1.83,1.3.1.93,1.3.5.5,1.5.1.9,1.6.5.2,2.1.1.10,2.1.1.114,2.1.1.141,2.1.1.16,2.1.1.163,2.1.1.201,2.1.1.295,2.1.1.64,2.1.2.2,2.1.2.3,2.3.1.199,2.3…	1.1.1.206,1.1.1.207,1.1.1.219,1.1.1.26,1.1.1.282,1.1.1.29,1.1.1.44,1.1.1.81,1.1.1.88,1.1.1.94,1.1.3.21,1.11.1.6,1.14.11.11,1.14.13.68,1.14.13.77,1.14.13.78,1.14.13.88,1.14.14.1,1.17.1.2,1.17.1.8,1.2.1.5,1.21.3.3,1.3.1.12,1.3.1.13,1.3.1.21,1.3.1.28,1.3.1.33,1.3.1.45,1.3.1.76,1.4.1.14,1.5.1.10,2.1.1.107,2.1.1.13,2.1.1.53,2.1.3.3,2.3.1.167,2.3.1.168,2.3.1.170,2.4.1.115,2.5.1.27,2.6.1.11,2.6.1.13,2.6…	0	0	http://www.kegg.jp/kegg-bin/show_pathway?map01110/default%3dgreen/1.1.1.193/1.1.1.27/1.1.1.3/1.1.1.316/1.1.1.330/1.1.1.348/1.1.1.363/1.13.11.51/1.14.11.12/1.14.12.20/1.14.13.112/1.14.13.124/1.14.13.39/1.14.13.79/1.14.13.89/1.14.14.17/1.14.99.45/1.17.1.3/1.2.1.11/1.2.1.31/1.2.3.14/1.23.5.1/1.3.1.22/1.3.1.78/1.3.1.80/1.3.1.83/1.3.1.93/1.3.5.5/1.5.1.9/1.6.5.2/2.1.1.10/2.1.1.114/2.1.1.141/2.1.1.16/2.…
1120	Microbial metabolism in diverse environments||Global and overview maps	600	0	126	0	0	126	1.1.1.-,1.1.1.1,1.1.1.107,1.1.1.122,1.1.1.157,1.1.1.173,1.1.1.174,1.1.1.18,1.1.1.2,1.1.1.215,1.1.1.244,1.1.1.245,1.1.1.256,1.1.1.257,1.1.1.258,1.1.1.259,1.1.1.26,1.1.1.27,1.1.1.28,1.1.1.284,1.1.1.286,1.1.1.29,1.1.1.298,1.1.1.3,1.1.1.311,1.1.1.328,1.1.1.338,1.1.1.35,1.1.1.350,1.1.1.36,1.1.1.368,1.1.1.369,1.1.1.37,1.1.1.370,1.1.1.371,1.1.1.377,1.1.1.378,1.1.1.39,1.1.1.40,1.1.1.41,1.1.1.42,1.1.1.43,…		1.1.1.1,1.1.1.107,1.1.1.157,1.1.1.18,1.1.1.26,1.1.1.29,1.1.1.35,1.1.1.36,1.1.1.37,1.1.1.39,1.1.1.40,1.1.1.41,1.1.1.42,1.1.1.44,1.1.1.47,1.1.1.79,1.1.1.82,1.1.1.95,1.1.99.14,1.12.98.1,1.13.11.18,1.13.11.5,1.14.13.8,1.14.13.82,1.14.14.1,1.17.1.4,1.17.1.8,1.2.1.12,1.2.1.13,1.2.1.16,1.2.1.2,1.2.1.3,1.2.1.4,1.2.1.5,1.2.1.9,1.2.4.1,1.2.4.2,1.3.5.1,1.3.99.5,1.4.1.14,1.4.3.5,1.5.1.20,1.5.1.5,1.7.1.1,1.7.…			1.1.1.1,1.1.1.107,1.1.1.157,1.1.1.18,1.1.1.26,1.1.1.29,1.1.1.35,1.1.1.36,1.1.1.37,1.1.1.39,1.1.1.40,1.1.1.41,1.1.1.42,1.1.1.44,1.1.1.47,1.1.1.79,1.1.1.82,1.1.1.95,1.1.99.14,1.12.98.1,1.13.11.18,1.13.11.5,1.14.13.8,1.14.13.82,1.14.14.1,1.17.1.4,1.17.1.8,1.2.1.12,1.2.1.13,1.2.1.16,1.2.1.2,1.2.1.3,1.2.1.4,1.2.1.5,1.2.1.9,1.2.4.1,1.2.4.2,1.3.5.1,1.3.99.5,1.4.1.14,1.4.3.5,1.5.1.20,1.5.1.5,1.7.1.1,1.7.…	0	0	http://www.kegg.jp/kegg-bin/show_pathway?map01120/default%3dgreen/1.1.1.1%09red/1.1.1.107%09red/1.1.1.157%09red/1.1.1.18%09red/1.1.1.26%09red/1.1.1.29%09red/1.1.1.35%09red/1.1.1.36%09red/1.1.1.37%09red/1.1.1.39%09red/1.1.1.40%09red/1.1.1.41%09red/1.1.1.42%09red/1.1.1.44%09red/1.1.1.47%09red/1.1.1.79%09red/1.1.1.82%09red/1.1.1.95%09red/1.1.99.14%09red/1.12.98.1%09red/1.13.11.18%09red/1.13.11.5%09r…
1130	Biosynthesis of antibiotics||Global and overview maps	406	0	158	0	0	158	1.1.1.1,1.1.1.133,1.1.1.170,1.1.1.178,1.1.1.18,1.1.1.183,1.1.1.2,1.1.1.25,1.1.1.266,1.1.1.267,1.1.1.27,1.1.1.270,1.1.1.282,1.1.1.286,1.1.1.29,1.1.1.3,1.1.1.309,1.1.1.329,1.1.1.339,1.1.1.34,1.1.1.343,1.1.1.344,1.1.1.347,1.1.1.35,1.1.1.359,1.1.1.360,1.1.1.362,1.1.1.363,1.1.1.364,1.1.1.37,1.1.1.384,1.1.1.385,1.1.1.41,1.1.1.42,1.1.1.44,1.1.1.49,1.1.1.5,1.1.1.86,1.1.1.87,1.1.1.88,1.1.1.95,1.1.2.7,1.1.…		1.1.1.1,1.1.1.133,1.1.1.170,1.1.1.18,1.1.1.25,1.1.1.267,1.1.1.282,1.1.1.29,1.1.1.34,1.1.1.35,1.1.1.37,1.1.1.41,1.1.1.42,1.1.1.44,1.1.1.49,1.1.1.86,1.1.1.88,1.1.1.95,1.11.1.6,1.14.13.70,1.14.13.72,1.17.1.2,1.17.1.8,1.17.7.1,1.2.1.12,1.2.1.3,1.2.1.38,1.2.1.41,1.2.4.1,1.2.4.2,1.2.4.4,1.21.3.1,1.3.1.12,1.3.1.13,1.3.1.28,1.3.5.1,1.4.1.14,1.5.1.10,1.5.1.2,1.5.1.8,1.8.1.4,1.8.3.5,2.1.1.100,2.1.1.41,2.1.…			1.1.1.1,1.1.1.133,1.1.1.170,1.1.1.18,1.1.1.25,1.1.1.267,1.1.1.282,1.1.1.29,1.1.1.34,1.1.1.35,1.1.1.37,1.1.1.41,1.1.1.42,1.1.1.44,1.1.1.49,1.1.1.86,1.1.1.88,1.1.1.95,1.11.1.6,1.14.13.70,1.14.13.72,1.17.1.2,1.17.1.8,1.17.7.1,1.2.1.12,1.2.1.3,1.2.1.38,1.2.1.41,1.2.4.1,1.2.4.2,1.2.4.4,1.21.3.1,1.3.1.12,1.3.1.13,1.3.1.28,1.3.5.1,1.4.1.14,1.5.1.10,1.5.1.2,1.5.1.8,1.8.1.4,1.8.3.5,2.1.1.100,2.1.1.41,2.1.…	0	0	http://www.kegg.jp/kegg-bin/show_pathway?map01130/default%3dgreen/1.1.1.1%09red/1.1.1.133%09red/1.1.1.170%09red/1.1.1.18%09red/1.1.1.25%09red/1.1.1.267%09red/1.1.1.282%09red/1.1.1.29%09red/1.1.1.34%09red/1.1.1.35%09red/1.1.1.37%09red/1.1.1.41%09red/1.1.1.42%09red/1.1.1.44%09red/1.1.1.49%09red/1.1.1.86%09red/1.1.1.88%09red/1.1.1.95%09red/1.11.1.6%09red/1.14.13.70%09red/1.14.13.72%09red/1.17.1.2%09…
1501	beta-Lactam resistance||Drug resistance	1	0	1	0	0	1	3.5.2.6		3.5.2.6			3.5.2.6	0.01329	0.01367	http://www.kegg.jp/kegg-bin/show_pathway?map01501/default%3dgreen/3.5.2.6%09red
4070	Phosphatidylinositol signaling system||Signal transduction	29	17	16	12	5	4	2.7.1.107,2.7.1.127,2.7.1.137,2.7.1.140,2.7.1.149,2.7.1.150,2.7.1.151,2.7.1.153,2.7.1.154,2.7.1.158,2.7.1.159,2.7.1.67,2.7.1.68,2.7.11.13,2.7.4.21,2.7.4.24,2.7.7.41,2.7.8.11,3.1.3.25,3.1.3.36,3.1.3.56,3.1.3.57,3.1.3.64,3.1.3.66,3.1.3.67,3.1.3.78,3.1.3.86,3.1.3.95,3.1.4.11	2.7.1.107,2.7.1.137,2.7.1.140,2.7.1.150,2.7.1.151,2.7.1.159,2.7.1.67,2.7.1.68,2.7.4.24,2.7.7.41,2.7.8.11,3.1.3.25,3.1.3.36,3.1.3.64,3.1.3.67,3.1.3.95,3.1.4.11	2.7.1.107,2.7.1.137,2.7.1.150,2.7.1.158,2.7.1.159,2.7.1.67,2.7.1.68,2.7.11.13,2.7.7.41,2.7.8.11,3.1.3.25,3.1.3.36,3.1.3.56,3.1.3.57,3.1.3.67,3.1.4.11	2.7.1.107,2.7.1.137,2.7.1.150,2.7.1.159,2.7.1.67,2.7.1.68,2.7.7.41,2.7.8.11,3.1.3.25,3.1.3.36,3.1.3.67,3.1.4.11	2.7.1.140,2.7.1.151,2.7.4.24,3.1.3.64,3.1.3.95	2.7.1.158,2.7.11.13,3.1.3.56,3.1.3.57	0	0	http://www.kegg.jp/kegg-bin/show_pathway?map04070/default%3dgreen/2.7.1.140/2.7.1.151/2.7.4.24/3.1.3.64/3.1.3.95/2.7.1.107%09yellow/2.7.1.137%09yellow/2.7.1.150%09yellow/2.7.1.159%09yellow/2.7.1.67%09yellow/2.7.1.68%09yellow/2.7.7.41%09yellow/2.7.8.11%09yellow/3.1.3.25%09yellow/3.1.3.36%09yellow/3.1.3.67%09yellow/3.1.4.11%09yellow/2.7.1.158%09red/2.7.11.13%09red/3.1.3.56%09red/3.1.3.57%09red
4150	mTOR signaling pathway||Signal transduction	5	0	1	0	0	1	2.7.1.153,2.7.11.1,2.7.11.11,2.7.11.24,2.7.11.9		2.7.11.24			2.7.11.24	0.01329	0.01367	http://www.kegg.jp/kegg-bin/show_pathway?map04150/default%3dgreen/2.7.11.24%09red
4660	T cell receptor signaling pathway||Immune system	2	0	2	0	0	2	2.7.10.2,3.1.3.16		2.7.10.2,3.1.3.16			2.7.10.2,3.1.3.16	0.00018	0.00023	http://www.kegg.jp/kegg-bin/show_pathway?map04660/default%3dgreen/2.7.10.2%09red/3.1.3.16%09red
0	Unknown||Not Mapped	0	234	0	0	234	0	N/A	1.1.1.284,1.1.3.20,1.1.99.39,1.10.3.11,1.10.3.2,1.13.11.70,1.14.13.173,1.14.13.8,1.14.18.7,1.14.19.23,1.14.19.25,1.14.19.35,1.14.19.36,1.14.19.4,1.14.19.41,1.14.19.45,1.14.19.6,1.15.1.1,1.16.3.2,1.16.5.1,1.18.1.6,1.20.4.-,1.3.1.105,1.3.1.89,1.3.1.91,1.3.1.94,1.5.3.-,1.5.5.1,1.6.2.4,1.6.3.-,1.6.5.9,1.6.99.-,1.8.1.8,1.8.3.2,1.8.4.-,1.8.4.11,1.8.4.12,1.8.98.2,2.1.1.112,2.1.1.170,2.1.1.176,2.1.1.183,…			1.1.1.284,1.1.3.20,1.1.99.39,1.10.3.11,1.10.3.2,1.13.11.70,1.14.13.173,1.14.13.8,1.14.18.7,1.14.19.23,1.14.19.25,1.14.19.35,1.14.19.36,1.14.19.4,1.14.19.41,1.14.19.45,1.14.19.6,1.15.1.1,1.16.3.2,1.16.5.1,1.18.1.6,1.20.4.-,1.3.1.105,1.3.1.89,1.3.1.91,1.3.1.94,1.5.3.-,1.5.5.1,1.6.2.4,1.6.3.-,1.6.5.9,1.6.99.-,1.8.1.8,1.8.3.2,1.8.4.-,1.8.4.11,1.8.4.12,1.8.98.2,2.1.1.112,2.1.1.170,2.1.1.176,2.1.1.183,…		1	1	N/A

## Sheet: nS_RR
PathwayID	PathwayName||Category	Total(EC_All)	Total(EC_Ref(mtr))	Total(EC_Given)	Total(EC_Shared)	Total(EC_Unique_Ref)	Total(EC_Unique_Given)	EC_All	EC_Ref(mtr)	EC_Given	EC_Shared	EC_Unique_Ref	EC_Unique_Given	P-value	FDR	URL
10	Glycolysis / Gluconeogenesis||Carbohydrate metabolism	49	25	20	18	7	2	1.1.1.1,1.1.1.2,1.1.1.27,1.1.2.7,1.1.2.8,1.2.1.-,1.2.1.12,1.2.1.3,1.2.1.5,1.2.1.59,1.2.1.9,1.2.1.90,1.2.4.1,1.2.7.1,1.2.7.11,1.2.7.6,1.8.1.4,2.3.1.12,2.7.1.1,2.7.1.11,2.7.1.146,2.7.1.147,2.7.1.2,2.7.1.40,2.7.1.41,2.7.1.63,2.7.1.69,2.7.2.3,3.1.3.10,3.1.3.11,3.1.3.13,3.1.3.80,3.1.3.9,3.2.1.86,4.1.1.1,4.1.1.32,4.1.1.49,4.1.2.13,4.2.1.11,5.1.3.15,5.1.3.3,5.3.1.1,5.3.1.9,5.4.2.11,5.4.2.12,5.4.2.2,5.4.…	1.1.1.1,1.1.1.27,1.2.1.12,1.2.1.3,1.2.1.9,1.2.4.1,1.8.1.4,2.3.1.12,2.7.1.1,2.7.1.11,2.7.1.40,2.7.2.3,3.1.3.11,3.1.3.80,4.1.1.1,4.1.1.49,4.1.2.13,4.2.1.11,5.1.3.15,5.1.3.3,5.3.1.9,5.4.2.11,5.4.2.12,5.4.2.2,6.2.1.1	1.1.1.1,1.2.1.12,1.2.1.3,1.2.1.5,1.2.1.9,1.2.4.1,1.8.1.4,2.3.1.12,2.7.1.11,2.7.1.40,2.7.2.3,3.1.3.11,4.1.1.1,4.1.2.13,4.2.1.11,5.1.3.3,5.3.1.1,5.3.1.9,5.4.2.2,6.2.1.1	1.1.1.1,1.2.1.12,1.2.1.3,1.2.1.9,1.2.4.1,1.8.1.4,2.3.1.12,2.7.1.11,2.7.1.40,2.7.2.3,3.1.3.11,4.1.1.1,4.1.2.13,4.2.1.11,5.1.3.3,5.3.1.9,5.4.2.2,6.2.1.1	1.1.1.27,2.7.1.1,3.1.3.80,4.1.1.49,5.1.3.15,5.4.2.11,5.4.2.12	1.2.1.5,5.3.1.1	0	0	http://www.kegg.jp/kegg-bin/show_pathway?map00010/default%3dgreen/1.1.1.27/2.7.1.1/3.1.3.80/4.1.1.49/5.1.3.15/5.4.2.11/5.4.2.12/1.1.1.1%09yellow/1.2.1.12%09yellow/1.2.1.3%09yellow/1.2.1.9%09yellow/1.2.4.1%09yellow/1.8.1.4%09yellow/2.3.1.12%09yellow/2.7.1.11%09yellow/2.7.1.40%09yellow/2.7.2.3%09yellow/3.1.3.11%09yellow/4.1.1.1%09yellow/4.1.2.13%09yellow/4.2.1.11%09yellow/5.1.3.3%09yellow/5.3.1.9%0…
20	Citrate cycle (TCA cycle)||Carbohydrate metabolism	25	16	13	13	3	0	1.1.1.286,1.1.1.37,1.1.1.41,1.1.1.42,1.1.5.4,1.2.4.1,1.2.4.2,1.2.7.1,1.2.7.11,1.2.7.3,1.3.5.1,1.3.5.4,1.8.1.4,2.3.1.12,2.3.1.61,2.3.3.1,2.3.3.8,2.8.3.18,4.1.1.32,4.1.1.49,4.2.1.2,4.2.1.3,6.2.1.4,6.2.1.5,6.4.1.1	1.1.1.37,1.1.1.41,1.1.1.42,1.2.4.1,1.2.4.2,1.3.5.1,1.8.1.4,2.3.1.12,2.3.1.61,2.3.3.1,2.3.3.8,4.1.1.49,4.2.1.2,4.2.1.3,6.2.1.4,6.2.1.5	1.1.1.37,1.1.1.41,1.1.1.42,1.2.4.1,1.2.4.2,1.3.5.1,1.8.1.4,2.3.1.12,2.3.3.1,2.3.3.8,4.2.1.3,6.2.1.4,6.2.1.5	1.1.1.37,1.1.1.41,1.1.1.42,1.2.4.1,1.2.4.2,1.3.5.1,1.8.1.4,2.3.1.12,2.3.3.1,2.3.3.8,4.2.1.3,6.2.1.4,6.2.1.5	2.3.1.61,4.1.1.49,4.2.1.2		0	0	http://www.kegg.jp/kegg-bin/show_pathway?map00020/default%3dgreen/2.3.1.61/4.1.1.49/4.2.1.2/1.1.1.37%09yellow/1.1.1.41%09yellow/1.1.1.42%09yellow/1.2.4.1%09yellow/1.2.4.2%09yellow/1.3.5.1%09yellow/1.8.1.4%09yellow/2.3.1.12%09yellow/2.3.3.1%09yellow/2.3.3.8%09yellow/4.2.1.3%09yellow/6.2.1.4%09yellow/6.2.1.5%09yellow
30	Pentose phosphate pathway||Carbohydrate metabolism	54	14	16	12	2	4	1.1.1.215,1.1.1.343,1.1.1.359,1.1.1.360,1.1.1.363,1.1.1.388,1.1.1.43,1.1.1.44,1.1.1.47,1.1.1.49,1.1.3.4,1.1.3.5,1.1.5.2,1.1.5.9,1.1.99.3,1.2.1.89,1.2.1.9,1.2.1.90,1.2.7.5,1.2.99.8,2.2.1.1,2.2.1.2,2.7.1.11,2.7.1.12,2.7.1.13,2.7.1.146,2.7.1.15,2.7.1.165,2.7.1.178,2.7.1.45,2.7.1.69,2.7.4.23,2.7.6.1,3.1.1.17,3.1.1.31,3.1.3.11,4.1.2.13,4.1.2.14,4.1.2.4,4.1.2.43,4.1.2.51,4.1.2.55,4.1.2.9,4.2.1.12,4.2.1…	1.1.1.363,1.1.1.49,1.2.1.9,2.2.1.1,2.2.1.2,2.7.1.11,2.7.1.12,2.7.6.1,3.1.1.31,3.1.3.11,4.1.2.13,5.3.1.6,5.3.1.9,5.4.2.2	1.1.1.44,1.1.1.47,1.1.1.49,1.2.1.9,2.2.1.1,2.2.1.2,2.7.1.11,2.7.1.15,2.7.6.1,3.1.1.31,3.1.3.11,4.1.2.13,5.1.3.1,5.3.1.6,5.3.1.9,5.4.2.2	1.1.1.49,1.2.1.9,2.2.1.1,2.2.1.2,2.7.1.11,2.7.6.1,3.1.1.31,3.1.3.11,4.1.2.13,5.3.1.6,5.3.1.9,5.4.2.2	1.1.1.363,2.7.1.12	1.1.1.44,1.1.1.47,2.7.1.15,5.1.3.1	0	0	http://www.kegg.jp/kegg-bin/show_pathway?map00030/default%3dgreen/1.1.1.363/2.7.1.12/1.1.1.49%09yellow/1.2.1.9%09yellow/2.2.1.1%09yellow/2.2.1.2%09yellow/2.7.1.11%09yellow/2.7.6.1%09yellow/3.1.1.31%09yellow/3.1.3.11%09yellow/4.1.2.13%09yellow/5.3.1.6%09yellow/5.3.1.9%09yellow/5.4.2.2%09yellow/1.1.1.44%09red/1.1.1.47%09red/2.7.1.15%09red/5.1.3.1%09red
40	Pentose and glucuronate interconversions||Carbohydrate metabolism	68	11	13	9	2	4	1.1.1.-,1.1.1.10,1.1.1.11,1.1.1.12,1.1.1.125,1.1.1.127,1.1.1.13,1.1.1.130,1.1.1.137,1.1.1.14,1.1.1.15,1.1.1.175,1.1.1.179,1.1.1.19,1.1.1.2,1.1.1.21,1.1.1.22,1.1.1.250,1.1.1.287,1.1.1.307,1.1.1.365,1.1.1.372,1.1.1.380,1.1.1.45,1.1.1.56,1.1.1.57,1.1.1.58,1.1.1.9,1.1.2.2,1.2.1.3,2.4.1.17,2.7.1.16,2.7.1.17,2.7.1.43,2.7.1.47,2.7.1.5,2.7.1.53,2.7.7.40,2.7.7.44,2.7.7.64,2.7.7.9,3.1.1.11,3.1.1.68,3.2.1.1…	1.1.1.-,1.1.1.21,1.1.1.22,1.2.1.3,2.7.1.17,2.7.7.9,3.1.1.11,3.2.1.15,3.2.1.67,4.2.2.2,5.3.1.5	1.1.1.14,1.1.1.21,1.1.1.22,1.2.1.3,2.7.1.17,2.7.1.43,2.7.7.44,2.7.7.9,3.1.1.11,3.2.1.15,4.2.2.2,5.1.3.1,5.3.1.5	1.1.1.21,1.1.1.22,1.2.1.3,2.7.1.17,2.7.7.9,3.1.1.11,3.2.1.15,4.2.2.2,5.3.1.5	1.1.1.-,3.2.1.67	1.1.1.14,2.7.1.43,2.7.7.44,5.1.3.1	0	0	http://www.kegg.jp/kegg-bin/show_pathway?map00040/default%3dgreen/1.1.1.-/3.2.1.67/1.1.1.21%09yellow/1.1.1.22%09yellow/1.2.1.3%09yellow/2.7.1.17%09yellow/2.7.7.9%09yellow/3.1.1.11%09yellow/3.2.1.15%09yellow/4.2.2.2%09yellow/5.3.1.5%09yellow/1.1.1.14%09red/2.7.1.43%09red/2.7.7.44%09red/5.1.3.1%09red
51	Fructose and mannose metabolism||Carbohydrate metabolism	74	23	15	11	12	4	1.1.1.-,1.1.1.11,1.1.1.122,1.1.1.132,1.1.1.135,1.1.1.138,1.1.1.14,1.1.1.140,1.1.1.15,1.1.1.17,1.1.1.173,1.1.1.187,1.1.1.21,1.1.1.271,1.1.1.281,1.1.1.289,1.1.1.377,1.1.1.378,1.1.1.67,1.1.2.2,1.1.99.21,2.4.1.-,2.4.1.217,2.4.1.269,2.4.1.33,2.7.1.1,2.7.1.105,2.7.1.11,2.7.1.28,2.7.1.3,2.7.1.4,2.7.1.5,2.7.1.51,2.7.1.52,2.7.1.55,2.7.1.56,2.7.1.69,2.7.1.7,2.7.1.90,2.7.7.13,2.7.7.22,2.7.7.30,3.1.1.-,3.1.1…	1.1.1.-,1.1.1.21,1.1.1.271,2.4.1.-,2.7.1.1,2.7.1.105,2.7.1.11,2.7.1.4,2.7.1.52,2.7.1.90,2.7.7.13,3.1.1.-,3.1.3.-,3.1.3.11,3.1.3.46,3.2.1.78,3.6.1.21,4.1.2.13,4.2.1.47,5.1.3.-,5.3.1.5,5.3.1.6,5.4.2.8	1.1.1.14,1.1.1.21,1.1.1.271,2.7.1.11,2.7.1.4,2.7.1.90,2.7.7.13,3.1.3.11,3.1.3.46,3.2.1.80,4.1.2.13,5.3.1.1,5.3.1.5,5.3.1.6,5.3.1.8	1.1.1.21,1.1.1.271,2.7.1.11,2.7.1.4,2.7.1.90,2.7.7.13,3.1.3.11,3.1.3.46,4.1.2.13,5.3.1.5,5.3.1.6	1.1.1.-,2.4.1.-,2.7.1.1,2.7.1.105,2.7.1.52,3.1.1.-,3.1.3.-,3.2.1.78,3.6.1.21,4.2.1.47,5.1.3.-,5.4.2.8	1.1.1.14,3.2.1.80,5.3.1.1,5.3.1.8	0	0	http://www.kegg.jp/kegg-bin/show_pathway?map00051/default%3dgreen/1.1.1.-/2.4.1.-/2.7.1.1/2.7.1.105/2.7.1.52/3.1.1.-/3.1.3.-/3.2.1.78/3.6.1.21/4.2.1.47/5.1.3.-/5.4.2.8/1.1.1.21%09yellow/1.1.1.271%09yellow/2.7.1.11%09yellow/2.7.1.4%09yellow/2.7.1.90%09yellow/2.7.7.13%09yellow/3.1.3.11%09yellow/3.1.3.46%09yellow/4.1.2.13%09yellow/5.3.1.5%09yellow/5.3.1.6%09yellow/1.1.1.14%09red/3.2.1.80%09red/5.3.1…
52	Galactose metabolism||Carbohydrate metabolism	47	15	14	12	3	2	1.1.1.120,1.1.1.16,1.1.1.21,1.1.1.251,1.1.1.359,1.1.1.360,1.1.1.48,1.1.3.9,2.4.1.123,2.4.1.22,2.4.1.67,2.4.1.82,2.7.1.1,2.7.1.101,2.7.1.11,2.7.1.144,2.7.1.178,2.7.1.2,2.7.1.58,2.7.1.6,2.7.1.69,2.7.7.10,2.7.7.12,2.7.7.64,2.7.7.9,3.1.1.25,3.1.3.9,3.2.1.10,3.2.1.108,3.2.1.20,3.2.1.22,3.2.1.23,3.2.1.26,3.2.1.85,3.5.1.25,4.1.2.21,4.1.2.40,4.1.2.51,4.1.2.55,4.2.1.140,4.2.1.6,5.1.3.2,5.1.3.3,5.3.1.-,5.3…	1.1.1.21,2.4.1.123,2.4.1.67,2.4.1.82,2.7.1.1,2.7.1.11,2.7.7.12,2.7.7.9,3.2.1.20,3.2.1.22,3.2.1.23,3.2.1.26,5.1.3.2,5.1.3.3,5.4.2.2	1.1.1.21,2.4.1.67,2.4.1.82,2.7.1.11,2.7.1.6,2.7.7.10,2.7.7.9,3.2.1.20,3.2.1.22,3.2.1.23,3.2.1.26,5.1.3.2,5.1.3.3,5.4.2.2	1.1.1.21,2.4.1.67,2.4.1.82,2.7.1.11,2.7.7.9,3.2.1.20,3.2.1.22,3.2.1.23,3.2.1.26,5.1.3.2,5.1.3.3,5.4.2.2	2.4.1.123,2.7.1.1,2.7.7.12	2.7.1.6,2.7.7.10	0	0	http://www.kegg.jp/kegg-bin/show_pathway?map00052/default%3dgreen/2.4.1.123/2.7.1.1/2.7.7.12/1.1.1.21%09yellow/2.4.1.67%09yellow/2.4.1.82%09yellow/2.7.1.11%09yellow/2.7.7.9%09yellow/3.2.1.20%09yellow/3.2.1.22%09yellow/3.2.1.23%09yellow/3.2.1.26%09yellow/5.1.3.2%09yellow/5.1.3.3%09yellow/5.4.2.2%09yellow/2.7.1.6%09red/2.7.7.10%09red
53	Ascorbate and aldarate metabolism||Carbohydrate metabolism	48	12	7	4	8	3	1.1.1.122,1.1.1.129,1.1.1.130,1.1.1.19,1.1.1.20,1.1.1.203,1.1.1.22,1.1.1.316,1.1.1.365,1.1.1.376,1.1.1.46,1.1.3.8,1.10.3.3,1.11.1.11,1.13.99.1,1.14.-.-,1.2.1.26,1.2.1.3,1.3.2.3,1.3.3.12,1.6.5.4,1.8.5.1,2.4.1.17,2.7.1.43,2.7.1.53,2.7.1.69,2.7.7.44,2.7.7.64,2.7.7.69,3.1.1.-,3.1.1.15,3.1.1.17,3.1.1.19,3.1.1.25,3.1.3.93,4.1.1.-,4.1.1.85,4.1.2.18,4.1.2.20,4.2.1.25,4.2.1.40,4.2.1.41,4.2.1.42,4.2.1.43,5…	1.1.1.22,1.1.1.316,1.10.3.3,1.11.1.11,1.13.99.1,1.14.-.-,1.2.1.3,1.3.2.3,2.7.7.69,3.1.1.-,3.1.3.93,5.1.3.18	1.1.1.22,1.11.1.11,1.2.1.3,1.6.5.4,2.7.1.43,2.7.7.44,5.1.3.18	1.1.1.22,1.11.1.11,1.2.1.3,5.1.3.18	1.1.1.316,1.10.3.3,1.13.99.1,1.14.-.-,1.3.2.3,2.7.7.69,3.1.1.-,3.1.3.93	1.6.5.4,2.7.1.43,2.7.7.44	0	0	http://www.kegg.jp/kegg-bin/show_pathway?map00053/default%3dgreen/1.1.1.316/1.10.3.3/1.13.99.1/1.14.-.-/1.3.2.3/2.7.7.69/3.1.1.-/3.1.3.93/1.1.1.22%09yellow/1.11.1.11%09yellow/1.2.1.3%09yellow/5.1.3.18%09yellow/1.6.5.4%09red/2.7.1.43%09red/2.7.7.44%09red
61	Fatty acid biosynthesis||Lipid metabolism	18	13	6	5	8	1	1.1.1.100,1.14.19.2,1.3.1.10,1.3.1.104,1.3.1.9,2.3.1.-,2.3.1.179,2.3.1.180,2.3.1.39,2.3.1.41,2.3.1.85,2.3.1.86,3.1.2.14,3.1.2.21,4.2.1.59,5.3.3.14,6.2.1.3,6.4.1.2	1.1.1.100,1.14.19.2,1.3.1.10,1.3.1.9,2.3.1.-,2.3.1.179,2.3.1.180,2.3.1.39,3.1.2.14,3.1.2.21,4.2.1.59,6.2.1.3,6.4.1.2	1.1.1.100,1.14.19.2,2.3.1.41,3.1.2.14,6.2.1.3,6.4.1.2	1.1.1.100,1.14.19.2,3.1.2.14,6.2.1.3,6.4.1.2	1.3.1.10,1.3.1.9,2.3.1.-,2.3.1.179,2.3.1.180,2.3.1.39,3.1.2.21,4.2.1.59	2.3.1.41	0	0	http://www.kegg.jp/kegg-bin/show_pathway?map00061/default%3dgreen/1.3.1.10/1.3.1.9/2.3.1.-/2.3.1.179/2.3.1.180/2.3.1.39/3.1.2.21/4.2.1.59/1.1.1.100%09yellow/1.14.19.2%09yellow/3.1.2.14%09yellow/6.2.1.3%09yellow/6.4.1.2%09yellow/2.3.1.41%09red
62	Fatty acid elongation||Lipid metabolism	13	10	6	4	6	2	1.1.1.211,1.1.1.330,1.1.1.35,1.3.1.38,1.3.1.8,1.3.1.93,2.3.1.16,2.3.1.199,3.1.2.2,3.1.2.22,4.2.1.134,4.2.1.17,4.2.1.74	1.1.1.211,1.1.1.330,1.1.1.35,1.3.1.38,1.3.1.93,2.3.1.16,2.3.1.199,3.1.2.22,4.2.1.134,4.2.1.17	1.1.1.35,1.3.1.38,2.3.1.16,3.1.2.2,4.2.1.17,4.2.1.74	1.1.1.35,1.3.1.38,2.3.1.16,4.2.1.17	1.1.1.211,1.1.1.330,1.3.1.93,2.3.1.199,3.1.2.22,4.2.1.134	3.1.2.2,4.2.1.74	0	0	http://www.kegg.jp/kegg-bin/show_pathway?map00062/default%3dgreen/1.1.1.211/1.1.1.330/1.3.1.93/2.3.1.199/3.1.2.22/4.2.1.134/1.1.1.35%09yellow/1.3.1.38%09yellow/2.3.1.16%09yellow/4.2.1.17%09yellow/3.1.2.2%09red/4.2.1.74%09red
71	Fatty acid degradation||Lipid metabolism	30	9	12	8	1	4	1.1.1.1,1.1.1.192,1.1.1.211,1.1.1.35,1.1.99.20,1.14.14.1,1.14.15.3,1.18.1.1,1.18.1.3,1.18.1.4,1.2.1.3,1.2.1.48,1.2.5.2,1.3.3.6,1.3.8.1,1.3.8.6,1.3.8.7,1.3.8.8,1.3.8.9,1.3.99.-,2.3.1.16,2.3.1.21,2.3.1.9,4.2.1.17,4.2.1.74,5.1.2.3,5.3.3.8,6.2.1.20,6.2.1.3,6.2.1.6	1.1.1.1,1.1.1.211,1.1.1.35,1.2.1.3,1.3.3.6,2.3.1.16,2.3.1.9,4.2.1.17,6.2.1.3	1.1.1.1,1.1.1.35,1.14.14.1,1.2.1.3,1.3.3.6,2.3.1.16,2.3.1.9,4.2.1.17,4.2.1.74,5.1.2.3,5.3.3.8,6.2.1.3	1.1.1.1,1.1.1.35,1.2.1.3,1.3.3.6,2.3.1.16,2.3.1.9,4.2.1.17,6.2.1.3	1.1.1.211	1.14.14.1,4.2.1.74,5.1.2.3,5.3.3.8	0	0	http://www.kegg.jp/kegg-bin/show_pathway?map00071/default%3dgreen/1.1.1.211/1.1.1.1%09yellow/1.1.1.35%09yellow/1.2.1.3%09yellow/1.3.3.6%09yellow/2.3.1.16%09yellow/2.3.1.9%09yellow/4.2.1.17%09yellow/6.2.1.3%09yellow/1.14.14.1%09red/4.2.1.74%09red/5.1.2.3%09red/5.3.3.8%09red
72	Synthesis and degradation of ketone bodies||Lipid metabolism	6	3	2	1	2	1	1.1.1.30,2.3.1.9,2.3.3.10,2.8.3.5,4.1.1.4,4.1.3.4	2.3.1.9,2.3.3.10,4.1.3.4	1.1.1.30,2.3.1.9	2.3.1.9	2.3.3.10,4.1.3.4	1.1.1.30	0.00086	0.00109	http://www.kegg.jp/kegg-bin/show_pathway?map00072/default%3dgreen/2.3.3.10/4.1.3.4/2.3.1.9%09yellow/1.1.1.30%09red
73	Cutin, suberine and wax biosynthesis||Lipid metabolism	12	7	1	1	6	0	1.1.-.-,1.11.2.3,1.14.-.-,1.2.-.-,1.2.1.50,1.2.1.84,2.3.1.188,2.3.1.20,2.3.1.75,3.1.1.50,3.3.2.-,4.1.99.5	1.1.-.-,1.14.-.-,1.2.1.84,2.3.1.188,2.3.1.20,2.3.1.75,4.1.99.5	2.3.1.20	2.3.1.20	1.1.-.-,1.14.-.-,1.2.1.84,2.3.1.188,2.3.1.75,4.1.99.5		0.07238	0.07344	http://www.kegg.jp/kegg-bin/show_pathway?map00073/default%3dgreen/1.1.-.-/1.14.-.-/1.2.1.84/2.3.1.188/2.3.1.75/4.1.99.5/2.3.1.20%09yellow
100	Steroid biosynthesis||Lipid metabolism	25	11	8	6	5	2	1.1.1.170,1.1.1.270,1.14.-.-,1.14.13.126,1.14.13.13,1.14.13.159,1.14.13.70,1.14.13.72,1.14.14.17,1.14.19.20,1.3.1.21,1.3.1.70,1.3.1.71,1.3.1.72,2.1.1.143,2.1.1.41,2.3.1.26,2.3.1.73,2.5.1.21,3.1.1.13,5.-.-.-,5.3.3.5,5.4.99.7,5.4.99.8,5.5.1.9	1.1.1.170,1.14.-.-,1.14.13.70,1.14.13.72,1.14.14.17,2.1.1.143,2.1.1.41,2.5.1.21,3.1.1.13,5.4.99.8,5.5.1.9	1.1.1.170,1.14.13.72,1.3.1.21,2.1.1.143,2.5.1.21,5.3.3.5,5.4.99.8,5.5.1.9	1.1.1.170,1.14.13.72,2.1.1.143,2.5.1.21,5.4.99.8,5.5.1.9	1.14.-.-,1.14.13.70,1.14.14.17,2.1.1.41,3.1.1.13	1.3.1.21,5.3.3.5	0	0	http://www.kegg.jp/kegg-bin/show_pathway?map00100/default%3dgreen/1.14.-.-/1.14.13.70/1.14.14.17/2.1.1.41/3.1.1.13/1.1.1.170%09yellow/1.14.13.72%09yellow/2.1.1.143%09yellow/2.5.1.21%09yellow/5.4.99.8%09yellow/5.5.1.9%09yellow/1.3.1.21%09red/5.3.3.5%09red
120	Primary bile acid biosynthesis||Lipid metabolism	19	0	2	0	0	2	1.1.1.181,1.1.1.35,1.1.1.50,1.14.13.100,1.14.13.15,1.14.13.17,1.14.13.98,1.14.13.99,1.14.18.8,1.14.99.38,1.17.99.3,1.3.1.3,2.3.1.176,2.3.1.65,3.1.2.27,3.5.1.24,4.2.1.107,5.1.99.4,6.2.1.7		1.1.1.35,4.2.1.107			1.1.1.35,4.2.1.107	9e-05	0.00012	http://www.kegg.jp/kegg-bin/show_pathway?map00120/default%3dgreen/1.1.1.35%09red/4.2.1.107%09red
130	Ubiquinone and other terpenoid-quinone biosynthesis||Metabolism of cofactors and vitamins	44	19	5	5	14	0	1.1.1.237,1.13.11.27,1.14.-.-,1.14.13.-,1.14.13.11,1.14.13.116,1.17.4.4,1.21.98.1,1.6.5.2,2.1.1.114,2.1.1.163,2.1.1.201,2.1.1.222,2.1.1.295,2.1.1.64,2.1.1.95,2.2.1.9,2.4.1.194,2.5.1.-,2.5.1.115,2.5.1.116,2.5.1.117,2.5.1.120,2.5.1.39,2.5.1.74,2.5.1.93,2.6.1.5,3.1.2.23,3.1.2.28,3.2.1.-,3.2.2.26,3.2.2.30,3.5.4.40,4.1.1.90,4.1.1.98,4.1.3.36,4.1.3.40,4.2.1.113,4.2.1.151,4.2.99.20,5.4.4.2,5.5.1.24,6.2.…	1.13.11.27,1.14.-.-,1.14.13.-,1.14.13.11,1.6.5.2,2.1.1.114,2.1.1.163,2.1.1.201,2.1.1.295,2.1.1.64,2.5.1.-,2.5.1.115,2.5.1.116,2.5.1.39,2.5.1.74,2.6.1.5,5.4.4.2,6.2.1.12,6.2.1.26	1.13.11.27,1.14.13.11,2.6.1.5,6.2.1.12,6.2.1.26	1.13.11.27,1.14.13.11,2.6.1.5,6.2.1.12,6.2.1.26	1.14.-.-,1.14.13.-,1.6.5.2,2.1.1.114,2.1.1.163,2.1.1.201,2.1.1.295,2.1.1.64,2.5.1.-,2.5.1.115,2.5.1.116,2.5.1.39,2.5.1.74,5.4.4.2		0	0	http://www.kegg.jp/kegg-bin/show_pathway?map00130/default%3dgreen/1.14.-.-/1.14.13.-/1.6.5.2/2.1.1.114/2.1.1.163/2.1.1.201/2.1.1.295/2.1.1.64/2.5.1.-/2.5.1.115/2.5.1.116/2.5.1.39/2.5.1.74/5.4.4.2/1.13.11.27%09yellow/1.14.13.11%09yellow/2.6.1.5%09yellow/6.2.1.12%09yellow/6.2.1.26%09yellow
140	Steroid hormone biosynthesis||Lipid metabolism	38	0	3	0	0	3	1.1.1.-,1.1.1.145,1.1.1.146,1.1.1.148,1.1.1.149,1.1.1.152,1.1.1.213,1.1.1.239,1.1.1.50,1.1.1.51,1.1.1.53,1.1.1.62,1.1.1.64,1.14.13.-,1.14.13.100,1.14.13.17,1.14.14.1,1.14.14.14,1.14.14.16,1.14.14.19,1.14.15.4,1.14.15.5,1.14.15.6,1.14.99.11,1.14.99.12,1.14.99.14,1.3.1.22,1.3.1.3,1.3.99.6,2.1.1.6,2.4.1.17,2.8.2.15,2.8.2.2,2.8.2.4,3.1.6.1,3.1.6.2,4.1.2.30,5.3.3.1		1.1.1.145,1.1.1.53,1.14.14.1			1.1.1.145,1.1.1.53,1.14.14.1	0	0	http://www.kegg.jp/kegg-bin/show_pathway?map00140/default%3dgreen/1.1.1.145%09red/1.1.1.53%09red/1.14.14.1%09red
190	Oxidative phosphorylation||Energy metabolism	11	7	7	6	1	1	1.10.2.2,1.3.5.1,1.6.5.11,1.6.5.3,1.6.99.3,1.9.3.1,2.7.4.1,3.6.1.1,3.6.3.10,3.6.3.14,3.6.3.6	1.10.2.2,1.3.5.1,1.6.5.3,1.6.99.3,3.6.1.1,3.6.3.14,3.6.3.6	1.10.2.2,1.3.5.1,1.6.5.3,1.6.99.3,1.9.3.1,3.6.1.1,3.6.3.6	1.10.2.2,1.3.5.1,1.6.5.3,1.6.99.3,3.6.1.1,3.6.3.6	3.6.3.14	1.9.3.1	0	0	http://www.kegg.jp/kegg-bin/show_pathway?map00190/default%3dgreen/3.6.3.14/1.10.2.2%09yellow/1.3.5.1%09yellow/1.6.5.3%09yellow/1.6.99.3%09yellow/3.6.1.1%09yellow/3.6.3.6%09yellow/1.9.3.1%09red
195	Photosynthesis||Energy metabolism	3	3	2	2	1	0	1.10.9.1,1.18.1.2,3.6.3.14	1.10.9.1,1.18.1.2,3.6.3.14	1.10.9.1,1.18.1.2	1.10.9.1,1.18.1.2	3.6.3.14		0.00086	0.00109	http://www.kegg.jp/kegg-bin/show_pathway?map00195/default%3dgreen/3.6.3.14/1.10.9.1%09yellow/1.18.1.2%09yellow
220	Arginine biosynthesis||Amino acid metabolism	32	14	11	7	7	4	1.14.13.165,1.14.13.39,1.2.1.-,1.2.1.38,1.4.1.2,1.4.1.3,1.4.1.4,2.1.3.3,2.1.3.9,2.3.1.1,2.3.1.35,2.6.1.-,2.6.1.1,2.6.1.11,2.6.1.2,2.7.2.-,2.7.2.2,2.7.2.8,3.5.1.14,3.5.1.16,3.5.1.2,3.5.1.38,3.5.1.5,3.5.1.54,3.5.3.1,3.5.3.6,4.3.2.1,6.3.1.2,6.3.2.-,6.3.4.16,6.3.4.5,6.3.4.6	1.14.13.39,1.2.1.38,1.4.1.3,2.3.1.1,2.6.1.1,2.6.1.2,2.7.2.8,3.5.1.14,3.5.1.16,3.5.1.5,3.5.3.1,4.3.2.1,6.3.1.2,6.3.4.5	1.4.1.3,2.1.3.3,2.3.1.1,2.3.1.35,2.6.1.1,2.6.1.11,2.6.1.2,3.5.1.14,3.5.1.16,3.5.1.2,6.3.1.2	1.4.1.3,2.3.1.1,2.6.1.1,2.6.1.2,3.5.1.14,3.5.1.16,6.3.1.2	1.14.13.39,1.2.1.38,2.7.2.8,3.5.1.5,3.5.3.1,4.3.2.1,6.3.4.5	2.1.3.3,2.3.1.35,2.6.1.11,3.5.1.2	0	0	http://www.kegg.jp/kegg-bin/show_pathway?map00220/default%3dgreen/1.14.13.39/1.2.1.38/2.7.2.8/3.5.1.5/3.5.3.1/4.3.2.1/6.3.4.5/1.4.1.3%09yellow/2.3.1.1%09yellow/2.6.1.1%09yellow/2.6.1.2%09yellow/3.5.1.14%09yellow/3.5.1.16%09yellow/6.3.1.2%09yellow/2.1.3.3%09red/2.3.1.35%09red/2.6.1.11%09red/3.5.1.2%09red
230	Purine metabolism||Nucleotide metabolism	112	39	27	16	23	11	1.1.1.154,1.1.1.205,1.1.1.350,1.14.13.113,1.17.1.4,1.17.3.2,1.17.4.1,1.17.4.2,1.7.1.7,1.7.3.3,2.1.2.2,2.1.2.3,2.1.2.4,2.1.3.5,2.4.2.-,2.4.2.1,2.4.2.14,2.4.2.15,2.4.2.16,2.4.2.22,2.4.2.7,2.4.2.8,2.6.1.-,2.7.1.113,2.7.1.20,2.7.1.25,2.7.1.40,2.7.1.73,2.7.1.74,2.7.1.76,2.7.2.2,2.7.4.10,2.7.4.11,2.7.4.3,2.7.4.6,2.7.4.8,2.7.6.1,2.7.6.5,2.7.7.4,2.7.7.53,2.7.7.6,2.7.7.7,2.7.7.8,3.1.3.5,3.1.3.6,3.1.4.16,3…	1.1.1.205,1.17.1.4,1.17.3.2,1.17.4.1,2.1.2.2,2.1.2.3,2.4.2.-,2.4.2.14,2.4.2.7,2.7.1.20,2.7.1.25,2.7.1.40,2.7.4.3,2.7.4.6,2.7.4.8,2.7.6.1,2.7.7.6,2.7.7.7,2.7.7.8,3.1.3.5,3.5.1.116,3.5.1.5,3.5.2.5,3.5.4.10,3.5.4.4,3.5.4.6,3.6.1.-,3.6.1.13,3.6.1.15,3.6.1.21,3.6.1.5,4.1.1.21,4.3.2.2,5.4.2.2,6.3.2.6,6.3.3.1,6.3.4.13,6.3.4.4,6.3.5.3	1.17.3.2,1.17.4.1,1.7.3.3,2.4.2.7,2.7.1.25,2.7.1.40,2.7.4.10,2.7.4.3,2.7.4.8,2.7.6.1,2.7.7.4,2.7.7.6,2.7.7.7,3.1.3.5,3.2.2.2,3.2.2.7,3.5.2.17,3.5.2.5,3.5.3.9,3.5.4.4,3.6.1.15,3.6.1.29,3.6.1.3,3.6.1.9,5.4.2.2,6.3.4.4,6.3.5.2	1.17.3.2,1.17.4.1,2.4.2.7,2.7.1.25,2.7.1.40,2.7.4.3,2.7.4.8,2.7.6.1,2.7.7.6,2.7.7.7,3.1.3.5,3.5.2.5,3.5.4.4,3.6.1.15,5.4.2.2,6.3.4.4	1.1.1.205,1.17.1.4,2.1.2.2,2.1.2.3,2.4.2.-,2.4.2.14,2.7.1.20,2.7.4.6,2.7.7.8,3.5.1.116,3.5.1.5,3.5.4.10,3.5.4.6,3.6.1.-,3.6.1.13,3.6.1.21,3.6.1.5,4.1.1.21,4.3.2.2,6.3.2.6,6.3.3.1,6.3.4.13,6.3.5.3	1.7.3.3,2.7.4.10,2.7.7.4,3.2.2.2,3.2.2.7,3.5.2.17,3.5.3.9,3.6.1.29,3.6.1.3,3.6.1.9,6.3.5.2	0	0	http://www.kegg.jp/kegg-bin/show_pathway?map00230/default%3dgreen/1.1.1.205/1.17.1.4/2.1.2.2/2.1.2.3/2.4.2.-/2.4.2.14/2.7.1.20/2.7.4.6/2.7.7.8/3.5.1.116/3.5.1.5/3.5.4.10/3.5.4.6/3.6.1.-/3.6.1.13/3.6.1.21/3.6.1.5/4.1.1.21/4.3.2.2/6.3.2.6/6.3.3.1/6.3.4.13/6.3.5.3/1.17.3.2%09yellow/1.17.4.1%09yellow/2.4.2.7%09yellow/2.7.1.25%09yellow/2.7.1.40%09yellow/2.7.4.3%09yellow/2.7.4.8%09yellow/2.7.6.1%09yell…
232	Caffeine metabolism||Biosynthesis of other secondary metabolites	14	2	3	1	1	2	1.13.12.-,1.14.13.-,1.14.13.128,1.14.13.178,1.14.13.179,1.14.14.1,1.17.3.2,1.17.5.-,1.7.3.3,2.1.1.158,2.1.1.159,2.1.1.160,2.3.1.5,3.2.2.25	1.14.13.-,1.17.3.2	1.14.14.1,1.17.3.2,1.7.3.3	1.17.3.2	1.14.13.-	1.14.14.1,1.7.3.3	1e-05	2e-05	http://www.kegg.jp/kegg-bin/show_pathway?map00232/default%3dgreen/1.14.13.-/1.17.3.2%09yellow/1.14.14.1%09red/1.7.3.3%09red
240	Pyrimidine metabolism||Nucleotide metabolism	66	31	15	15	16	0	1.1.1.-,1.14.99.46,1.17.4.1,1.17.4.2,1.17.99.4,1.3.1.1,1.3.1.14,1.3.1.2,1.3.5.2,1.3.98.1,1.8.1.9,2.1.1.148,2.1.1.45,2.1.2.8,2.1.3.2,2.4.2.1,2.4.2.10,2.4.2.2,2.4.2.3,2.4.2.4,2.4.2.6,2.4.2.9,2.7.1.21,2.7.1.48,2.7.1.74,2.7.1.83,2.7.4.12,2.7.4.14,2.7.4.22,2.7.4.6,2.7.4.9,2.7.7.6,2.7.7.7,2.7.7.8,3.1.3.5,3.1.3.6,3.1.3.89,3.1.4.16,3.2.-.-,3.2.2.10,3.2.2.3,3.2.2.8,3.5.1.-,3.5.1.110,3.5.1.6,3.5.1.95,3.5.2…	1.1.1.-,1.17.4.1,1.3.1.2,1.3.5.2,1.8.1.9,2.1.1.45,2.1.3.2,2.4.2.10,2.7.1.21,2.7.1.48,2.7.4.14,2.7.4.22,2.7.4.6,2.7.4.9,2.7.7.6,2.7.7.7,2.7.7.8,3.1.3.5,3.2.-.-,3.2.2.3,3.5.1.-,3.5.1.6,3.5.2.2,3.5.2.3,3.5.4.12,3.5.4.5,3.6.1.12,3.6.1.5,4.1.1.23,6.3.4.2,6.3.5.5	1.17.4.1,1.3.1.2,1.8.1.9,2.4.2.10,2.7.1.48,2.7.4.14,2.7.4.22,2.7.7.6,2.7.7.7,3.1.3.5,3.2.2.3,3.5.1.6,3.5.2.2,4.1.1.23,6.3.4.2	1.17.4.1,1.3.1.2,1.8.1.9,2.4.2.10,2.7.1.48,2.7.4.14,2.7.4.22,2.7.7.6,2.7.7.7,3.1.3.5,3.2.2.3,3.5.1.6,3.5.2.2,4.1.1.23,6.3.4.2	1.1.1.-,1.3.5.2,2.1.1.45,2.1.3.2,2.7.1.21,2.7.4.6,2.7.4.9,2.7.7.8,3.2.-.-,3.5.1.-,3.5.2.3,3.5.4.12,3.5.4.5,3.6.1.12,3.6.1.5,6.3.5.5		0	0	http://www.kegg.jp/kegg-bin/show_pathway?map00240/default%3dgreen/1.1.1.-/1.3.5.2/2.1.1.45/2.1.3.2/2.7.1.21/2.7.4.6/2.7.4.9/2.7.7.8/3.2.-.-/3.5.1.-/3.5.2.3/3.5.4.12/3.5.4.5/3.6.1.12/3.6.1.5/6.3.5.5/1.17.4.1%09yellow/1.3.1.2%09yellow/1.8.1.9%09yellow/2.4.2.10%09yellow/2.7.1.48%09yellow/2.7.4.14%09yellow/2.7.4.22%09yellow/2.7.7.6%09yellow/2.7.7.7%09yellow/3.1.3.5%09yellow/3.2.2.3%09yellow/3.5.1.6%0…
250	Alanine, aspartate and glutamate metabolism||Amino acid metabolism	50	19	13	9	10	4	1.2.1.16,1.2.1.24,1.2.1.79,1.2.1.88,1.4.1.1,1.4.1.13,1.4.1.14,1.4.1.2,1.4.1.3,1.4.1.4,1.4.3.1,1.4.3.15,1.4.3.16,1.4.3.2,2.1.3.2,2.3.1.17,2.4.2.14,2.6.1.1,2.6.1.12,2.6.1.14,2.6.1.15,2.6.1.16,2.6.1.19,2.6.1.2,2.6.1.44,2.6.1.96,3.4.17.21,3.5.1.1,3.5.1.111,3.5.1.15,3.5.1.2,3.5.1.3,3.5.1.38,3.5.1.7,4.1.1.12,4.1.1.15,4.3.1.1,4.3.2.1,4.3.2.2,5.1.1.13,6.3.1.1,6.3.1.17,6.3.1.2,6.3.2.41,6.3.2.42,6.3.4.16,6…	1.2.1.88,1.4.1.3,1.4.3.16,2.1.3.2,2.4.2.14,2.6.1.1,2.6.1.16,2.6.1.2,2.6.1.44,2.6.1.96,3.5.1.3,4.1.1.15,4.3.2.1,4.3.2.2,6.3.1.2,6.3.4.4,6.3.4.5,6.3.5.4,6.3.5.5	1.2.1.16,1.2.1.24,1.4.1.3,2.6.1.1,2.6.1.16,2.6.1.2,2.6.1.44,3.5.1.1,3.5.1.2,4.1.1.15,6.3.1.2,6.3.4.4,6.3.5.4	1.4.1.3,2.6.1.1,2.6.1.16,2.6.1.2,2.6.1.44,4.1.1.15,6.3.1.2,6.3.4.4,6.3.5.4	1.2.1.88,1.4.3.16,2.1.3.2,2.4.2.14,2.6.1.96,3.5.1.3,4.3.2.1,4.3.2.2,6.3.4.5,6.3.5.5	1.2.1.16,1.2.1.24,3.5.1.1,3.5.1.2	0	0	http://www.kegg.jp/kegg-bin/show_pathway?map00250/default%3dgreen/1.2.1.88/1.4.3.16/2.1.3.2/2.4.2.14/2.6.1.96/3.5.1.3/4.3.2.1/4.3.2.2/6.3.4.5/6.3.5.5/1.4.1.3%09yellow/2.6.1.1%09yellow/2.6.1.16%09yellow/2.6.1.2%09yellow/2.6.1.44%09yellow/4.1.1.15%09yellow/6.3.1.2%09yellow/6.3.4.4%09yellow/6.3.5.4%09yellow/1.2.1.16%09red/1.2.1.24%09red/3.5.1.1%09red/3.5.1.2%09red
253	Tetracycline biosynthesis||Metabolism of terpenoids and polyketides	9	0	1	0	0	1	1.1.1.-,1.14.-.-,1.14.13.38,1.14.14.-,2.1.1.-,2.3.1.-,4.2.1.-,6.3.5.-,6.4.1.2		6.4.1.2			6.4.1.2	0.00935	0.00992	http://www.kegg.jp/kegg-bin/show_pathway?map00253/default%3dgreen/6.4.1.2%09red
254	Aflatoxin biosynthesis||Biosynthesis of other secondary metabolites	13	0	1	0	0	1	1.1.1.349,1.1.1.352,1.1.1.353,1.13.12.20,1.14.13.174,1.14.13.175,2.1.1.109,2.1.1.110,2.3.1.221,3.1.1.94,4.2.1.142,4.2.1.143,6.4.1.2		6.4.1.2			6.4.1.2	0.00935	0.00992	http://www.kegg.jp/kegg-bin/show_pathway?map00254/default%3dgreen/6.4.1.2%09red
260	Glycine, serine and threonine metabolism||Amino acid metabolism	67	31	19	14	17	5	1.1.1.1,1.1.1.103,1.1.1.29,1.1.1.3,1.1.1.381,1.1.1.75,1.1.1.81,1.1.1.95,1.1.3.17,1.1.99.1,1.14.11.-,1.14.15.7,1.2.1.-,1.2.1.11,1.2.1.8,1.4.2.1,1.4.3.21,1.4.3.3,1.4.3.4,1.4.4.2,1.5.3.1,1.5.8.3,1.5.8.4,1.8.1.4,2.1.1.156,2.1.1.157,2.1.1.161,2.1.1.2,2.1.1.20,2.1.1.5,2.1.2.1,2.1.2.10,2.1.4.1,2.3.1.178,2.3.1.29,2.3.1.37,2.6.1.-,2.6.1.4,2.6.1.44,2.6.1.45,2.6.1.51,2.6.1.52,2.6.1.76,2.7.1.165,2.7.1.31,2.7…	1.1.1.1,1.1.1.3,1.1.1.95,1.1.99.1,1.14.11.-,1.14.15.7,1.2.1.11,1.2.1.8,1.4.3.21,1.4.4.2,1.5.3.1,1.8.1.4,2.1.2.1,2.1.2.10,2.6.1.4,2.6.1.44,2.6.1.45,2.6.1.51,2.6.1.52,2.7.1.31,2.7.1.39,2.7.2.4,3.1.3.3,3.5.1.-,4.1.2.5,4.2.1.20,4.2.3.1,4.3.1.19,5.1.1.18,5.4.2.11,5.4.2.12	1.1.1.1,1.1.1.29,1.1.1.81,1.2.1.8,1.4.3.21,1.4.4.2,1.8.1.4,2.1.1.2,2.1.2.1,2.1.2.10,2.6.1.4,2.6.1.44,2.6.1.45,2.7.1.31,4.2.1.20,4.2.3.1,4.3.1.17,4.3.1.18,4.3.1.19	1.1.1.1,1.2.1.8,1.4.3.21,1.4.4.2,1.8.1.4,2.1.2.1,2.1.2.10,2.6.1.4,2.6.1.44,2.6.1.45,2.7.1.31,4.2.1.20,4.2.3.1,4.3.1.19	1.1.1.3,1.1.1.95,1.1.99.1,1.14.11.-,1.14.15.7,1.2.1.11,1.5.3.1,2.6.1.51,2.6.1.52,2.7.1.39,2.7.2.4,3.1.3.3,3.5.1.-,4.1.2.5,5.1.1.18,5.4.2.11,5.4.2.12	1.1.1.29,1.1.1.81,2.1.1.2,4.3.1.17,4.3.1.18	0	0	http://www.kegg.jp/kegg-bin/show_pathway?map00260/default%3dgreen/1.1.1.3/1.1.1.95/1.1.99.1/1.14.11.-/1.14.15.7/1.2.1.11/1.5.3.1/2.6.1.51/2.6.1.52/2.7.1.39/2.7.2.4/3.1.3.3/3.5.1.-/4.1.2.5/5.1.1.18/5.4.2.11/5.4.2.12/1.1.1.1%09yellow/1.2.1.8%09yellow/1.4.3.21%09yellow/1.4.4.2%09yellow/1.8.1.4%09yellow/2.1.2.1%09yellow/2.1.2.10%09yellow/2.6.1.4%09yellow/2.6.1.44%09yellow/2.6.1.45%09yellow/2.7.1.31%0…
261	Monobactam biosynthesis||Biosynthesis of other secondary metabolites	15	6	2	0	6	2	1.1.3.46,1.13.11.46,1.14.13.-,1.17.1.8,1.2.1.11,2.3.1.-,2.5.1.38,2.6.1.103,2.7.2.4,2.7.7.4,3.4.-.-,4.1.1.-,4.3.3.7,5.1.1.14,6.3.2.-	1.14.13.-,1.2.1.11,2.3.1.-,2.7.2.4,3.4.-.-,4.3.3.7	1.17.1.8,2.7.7.4		1.14.13.-,1.2.1.11,2.3.1.-,2.7.2.4,3.4.-.-,4.3.3.7	1.17.1.8,2.7.7.4	0.00235	0.00289	http://www.kegg.jp/kegg-bin/show_pathway?map00261/default%3dgreen/1.14.13.-/1.2.1.11/2.3.1.-/2.7.2.4/3.4.-.-/4.3.3.7/1.17.1.8%09red/2.7.7.4%09red
270	Cysteine and methionine metabolism||Amino acid metabolism	77	28	24	14	14	10	1.1.1.27,1.1.1.3,1.1.1.310,1.1.1.338,1.1.1.37,1.13.11.20,1.13.11.53,1.13.11.54,1.14.17.4,1.2.1.11,1.4.1.-,1.4.3.2,1.8.1.10,1.8.1.6,1.8.4.1,1.8.4.13,1.8.4.14,1.8.4.3,1.8.4.4,2.1.1.-,2.1.1.10,2.1.1.13,2.1.1.14,2.1.1.37,2.1.1.5,2.3.1.184,2.3.1.30,2.3.1.31,2.3.1.46,2.4.2.28,2.4.2.44,2.5.1.-,2.5.1.16,2.5.1.22,2.5.1.47,2.5.1.48,2.5.1.49,2.5.1.6,2.5.1.65,2.6.1.-,2.6.1.1,2.6.1.3,2.6.1.42,2.6.1.44,2.6.1.5…	1.1.1.27,1.1.1.3,1.1.1.37,1.14.17.4,1.2.1.11,2.1.1.-,2.1.1.10,2.1.1.14,2.1.1.37,2.3.1.30,2.5.1.-,2.5.1.16,2.5.1.47,2.5.1.48,2.5.1.6,2.6.1.1,2.6.1.42,2.6.1.44,2.6.1.5,2.7.2.4,3.2.2.16,3.3.1.1,4.1.1.50,4.4.1.11,4.4.1.14,5.3.1.23,6.3.2.2,6.3.2.3	1.1.1.37,1.13.11.54,1.14.17.4,2.1.1.13,2.1.1.14,2.3.1.30,2.5.1.16,2.5.1.22,2.5.1.47,2.5.1.6,2.6.1.1,2.6.1.42,2.6.1.44,2.6.1.5,2.6.1.57,2.7.1.100,3.1.3.77,3.2.2.16,3.5.99.7,4.1.1.50,4.2.1.109,4.3.1.17,4.4.1.15,6.3.2.2	1.1.1.37,1.14.17.4,2.1.1.14,2.3.1.30,2.5.1.16,2.5.1.47,2.5.1.6,2.6.1.1,2.6.1.42,2.6.1.44,2.6.1.5,3.2.2.16,4.1.1.50,6.3.2.2	1.1.1.27,1.1.1.3,1.2.1.11,2.1.1.-,2.1.1.10,2.1.1.37,2.5.1.-,2.5.1.48,2.7.2.4,3.3.1.1,4.4.1.11,4.4.1.14,5.3.1.23,6.3.2.3	1.13.11.54,2.1.1.13,2.5.1.22,2.6.1.57,2.7.1.100,3.1.3.77,3.5.99.7,4.2.1.109,4.3.1.17,4.4.1.15	0	0	http://www.kegg.jp/kegg-bin/show_pathway?map00270/default%3dgreen/1.1.1.27/1.1.1.3/1.2.1.11/2.1.1.-/2.1.1.10/2.1.1.37/2.5.1.-/2.5.1.48/2.7.2.4/3.3.1.1/4.4.1.11/4.4.1.14/5.3.1.23/6.3.2.3/1.1.1.37%09yellow/1.14.17.4%09yellow/2.1.1.14%09yellow/2.3.1.30%09yellow/2.5.1.16%09yellow/2.5.1.47%09yellow/2.5.1.6%09yellow/2.6.1.1%09yellow/2.6.1.42%09yellow/2.6.1.44%09yellow/2.6.1.5%09yellow/3.2.2.16%09yellow…
280	Valine, leucine and isoleucine degradation||Amino acid metabolism	38	18	14	12	6	2	1.1.1.178,1.1.1.31,1.1.1.35,1.2.1.27,1.2.1.3,1.2.3.1,1.2.4.4,1.2.7.7,1.3.8.1,1.3.8.4,1.3.8.7,1.3.99.-,1.3.99.12,1.4.1.23,1.4.1.9,1.4.3.2,1.8.1.4,2.3.1.16,2.3.1.168,2.3.1.9,2.3.3.10,2.6.1.18,2.6.1.22,2.6.1.40,2.6.1.42,2.6.1.6,2.8.3.5,3.1.2.17,3.1.2.4,4.1.3.4,4.2.1.17,4.2.1.18,5.1.99.1,5.4.99.2,6.2.1.-,6.2.1.16,6.4.1.3,6.4.1.4	1.1.1.31,1.1.1.35,1.2.1.27,1.2.1.3,1.2.4.4,1.3.8.4,1.8.1.4,2.3.1.16,2.3.1.9,2.3.3.10,2.6.1.40,2.6.1.42,3.1.2.4,4.1.3.4,4.2.1.17,4.2.1.18,6.2.1.-,6.4.1.4	1.1.1.31,1.1.1.35,1.2.1.27,1.2.1.3,1.2.4.4,1.8.1.4,2.3.1.16,2.3.1.168,2.3.1.9,2.6.1.42,3.1.2.4,4.2.1.17,6.4.1.3,6.4.1.4	1.1.1.31,1.1.1.35,1.2.1.27,1.2.1.3,1.2.4.4,1.8.1.4,2.3.1.16,2.3.1.9,2.6.1.42,3.1.2.4,4.2.1.17,6.4.1.4	1.3.8.4,2.3.3.10,2.6.1.40,4.1.3.4,4.2.1.18,6.2.1.-	2.3.1.168,6.4.1.3	0	0	http://www.kegg.jp/kegg-bin/show_pathway?map00280/default%3dgreen/1.3.8.4/2.3.3.10/2.6.1.40/4.1.3.4/4.2.1.18/6.2.1.-/1.1.1.31%09yellow/1.1.1.35%09yellow/1.2.1.27%09yellow/1.2.1.3%09yellow/1.2.4.4%09yellow/1.8.1.4%09yellow/2.3.1.16%09yellow/2.3.1.9%09yellow/2.6.1.42%09yellow/3.1.2.4%09yellow/4.2.1.17%09yellow/6.4.1.4%09yellow/2.3.1.168%09red/6.4.1.3%09red
281	Geraniol degradation||Metabolism of terpenoids and polyketides	15	0	3	0	0	3	1.1.1.183,1.1.1.347,1.1.1.35,1.2.1.-,1.2.1.86,1.3.99.-,2.3.1.16,2.8.3.-,4.1.3.26,4.1.3.4,4.2.1.17,4.2.1.57,5.2.1.-,6.2.1.-,6.4.1.5		1.1.1.35,2.3.1.16,4.2.1.17			1.1.1.35,2.3.1.16,4.2.1.17	0	0	http://www.kegg.jp/kegg-bin/show_pathway?map00281/default%3dgreen/1.1.1.35%09red/2.3.1.16%09red/4.2.1.17%09red
290	Valine, leucine and isoleucine biosynthesis||Amino acid metabolism	14	9	7	7	2	0	1.1.1.85,1.1.1.86,1.4.1.9,2.2.1.6,2.3.1.182,2.3.3.13,2.6.1.42,2.6.1.6,2.6.1.66,4.2.1.33,4.2.1.35,4.2.1.9,4.3.1.19,5.4.99.3	1.1.1.85,1.1.1.86,2.2.1.6,2.3.3.13,2.6.1.42,4.2.1.33,4.2.1.35,4.2.1.9,4.3.1.19	1.1.1.85,1.1.1.86,2.2.1.6,2.6.1.42,4.2.1.33,4.2.1.9,4.3.1.19	1.1.1.85,1.1.1.86,2.2.1.6,2.6.1.42,4.2.1.33,4.2.1.9,4.3.1.19	2.3.3.13,4.2.1.35		0	0	http://www.kegg.jp/kegg-bin/show_pathway?map00290/default%3dgreen/2.3.3.13/4.2.1.35/1.1.1.85%09yellow/1.1.1.86%09yellow/2.2.1.6%09yellow/2.6.1.42%09yellow/4.2.1.33%09yellow/4.2.1.9%09yellow/4.3.1.19%09yellow
300	Lysine biosynthesis||Amino acid metabolism	32	8	6	3	5	3	1.1.1.286,1.1.1.3,1.1.1.87,1.17.1.8,1.2.1.-,1.2.1.11,1.2.1.31,1.4.1.16,1.5.1.10,1.5.1.7,2.3.1.117,2.3.1.89,2.3.3.14,2.6.1.-,2.6.1.17,2.6.1.39,2.6.1.57,2.6.1.83,2.7.2.-,2.7.2.4,3.5.1.18,3.5.1.47,4.1.1.20,4.2.1.-,4.2.1.114,4.2.1.36,4.3.3.7,5.1.1.7,5.4.99.58,6.3.2.10,6.3.2.13,6.3.2.43	1.1.1.3,1.2.1.11,1.2.1.31,2.6.1.83,2.7.2.4,4.1.1.20,4.3.3.7,5.1.1.7	1.17.1.8,1.5.1.10,2.6.1.57,2.6.1.83,4.1.1.20,5.1.1.7	2.6.1.83,4.1.1.20,5.1.1.7	1.1.1.3,1.2.1.11,1.2.1.31,2.7.2.4,4.3.3.7	1.17.1.8,1.5.1.10,2.6.1.57	0	0	http://www.kegg.jp/kegg-bin/show_pathway?map00300/default%3dgreen/1.1.1.3/1.2.1.11/1.2.1.31/2.7.2.4/4.3.3.7/2.6.1.83%09yellow/4.1.1.20%09yellow/5.1.1.7%09yellow/1.17.1.8%09red/1.5.1.10%09red/2.6.1.57%09red
310	Lysine degradation||Amino acid metabolism	57	15	8	7	8	1	1.1.1.35,1.13.12.2,1.14.11.1,1.14.11.4,1.14.11.8,1.14.13.59,1.2.1.20,1.2.1.3,1.2.1.31,1.2.1.47,1.2.4.-,1.2.4.2,1.3.8.6,1.4.1.11,1.4.1.12,1.4.3.14,1.5.1.1,1.5.1.10,1.5.1.16,1.5.1.21,1.5.1.7,1.5.1.8,1.5.1.9,1.5.3.7,1.5.99.3,2.1.1.43,2.1.1.59,2.1.1.60,2.3.1.-,2.3.1.102,2.3.1.32,2.3.1.61,2.3.1.9,2.4.1.50,2.6.1.21,2.6.1.39,2.6.1.48,2.6.1.65,2.7.1.81,2.8.3.9,3.4.-.-,3.5.1.17,3.5.1.30,3.5.1.63,4.1.1.18,…	1.1.1.35,1.2.1.3,1.2.1.31,1.2.4.2,1.5.1.8,1.5.1.9,1.5.3.7,2.1.1.43,2.1.1.60,2.3.1.-,2.3.1.61,2.3.1.9,3.4.-.-,4.1.2.-,4.2.1.17	1.1.1.35,1.2.1.3,1.2.4.2,1.5.1.10,1.5.1.8,2.1.1.43,2.3.1.9,4.2.1.17	1.1.1.35,1.2.1.3,1.2.4.2,1.5.1.8,2.1.1.43,2.3.1.9,4.2.1.17	1.2.1.31,1.5.1.9,1.5.3.7,2.1.1.60,2.3.1.-,2.3.1.61,3.4.-.-,4.1.2.-	1.5.1.10	0	0	http://www.kegg.jp/kegg-bin/show_pathway?map00310/default%3dgreen/1.2.1.31/1.5.1.9/1.5.3.7/2.1.1.60/2.3.1.-/2.3.1.61/3.4.-.-/4.1.2.-/1.1.1.35%09yellow/1.2.1.3%09yellow/1.2.4.2%09yellow/1.5.1.8%09yellow/2.1.1.43%09yellow/2.3.1.9%09yellow/4.2.1.17%09yellow/1.5.1.10%09red
311	Penicillin and cephalosporin biosynthesis||Biosynthesis of other secondary metabolites	14	0	2	0	0	2	1.14.11.26,1.14.20.1,1.21.3.1,1.4.3.3,2.1.3.7,2.3.1.164,2.3.1.175,2.6.1.74,3.1.1.41,3.5.1.11,3.5.1.93,3.5.2.6,5.1.1.17,6.3.2.26		3.5.2.6,5.1.1.17			3.5.2.6,5.1.1.17	9e-05	0.00012	http://www.kegg.jp/kegg-bin/show_pathway?map00311/default%3dgreen/3.5.2.6%09red/5.1.1.17%09red
330	Arginine and proline metabolism||Amino acid metabolism	86	22	14	11	11	3	1.1.1.104,1.13.12.1,1.14.11.2,1.14.13.165,1.14.13.39,1.2.1.-,1.2.1.19,1.2.1.3,1.2.1.41,1.2.1.54,1.2.1.71,1.2.1.88,1.21.4.1,1.4.1.12,1.4.3.-,1.4.3.10,1.4.3.22,1.4.3.3,1.4.3.4,1.5.-.-,1.5.1.1,1.5.1.11,1.5.1.19,1.5.1.2,1.5.1.43,1.5.1.49,1.5.3.14,1.5.3.16,1.5.3.17,1.5.5.2,1.5.99.13,1.5.99.6,2.1.1.2,2.1.4.1,2.3.1.-,2.3.1.109,2.3.1.57,2.3.1.64,2.5.1.16,2.5.1.22,2.6.1.-,2.6.1.1,2.6.1.13,2.6.1.21,2.6.1.2…	1.14.11.2,1.14.13.39,1.2.1.3,1.2.1.41,1.2.1.88,1.5.-.-,1.5.1.2,1.5.3.14,1.5.3.16,1.5.3.17,2.3.1.-,2.5.1.16,2.6.1.1,2.7.2.11,3.4.11.5,3.5.1.4,3.5.1.53,3.5.3.1,3.5.3.12,4.1.1.17,4.1.1.19,4.1.1.50	1.14.11.2,1.2.1.3,1.2.1.41,1.5.1.2,2.1.1.2,2.5.1.16,2.5.1.22,2.6.1.1,2.6.1.13,2.7.2.11,3.5.1.4,3.5.1.53,4.1.1.19,4.1.1.50	1.14.11.2,1.2.1.3,1.2.1.41,1.5.1.2,2.5.1.16,2.6.1.1,2.7.2.11,3.5.1.4,3.5.1.53,4.1.1.19,4.1.1.50	1.14.13.39,1.2.1.88,1.5.-.-,1.5.3.14,1.5.3.16,1.5.3.17,2.3.1.-,3.4.11.5,3.5.3.1,3.5.3.12,4.1.1.17	2.1.1.2,2.5.1.22,2.6.1.13	0	0	http://www.kegg.jp/kegg-bin/show_pathway?map00330/default%3dgreen/1.14.13.39/1.2.1.88/1.5.-.-/1.5.3.14/1.5.3.16/1.5.3.17/2.3.1.-/3.4.11.5/3.5.3.1/3.5.3.12/4.1.1.17/1.14.11.2%09yellow/1.2.1.3%09yellow/1.2.1.41%09yellow/1.5.1.2%09yellow/2.5.1.16%09yellow/2.6.1.1%09yellow/2.7.2.11%09yellow/3.5.1.4%09yellow/3.5.1.53%09yellow/4.1.1.19%09yellow/4.1.1.50%09yellow/2.1.1.2%09red/2.5.1.22%09red/2.6.1.13%09…
332	Carbapenem biosynthesis||Biosynthesis of other secondary metabolites	13	0	2	0	0	2	1.14.20.-,1.14.20.3,1.2.1.41,1.5.-.-,2.1.1.-,2.3.1.-,2.3.1.226,2.7.2.11,2.8.2.-,3.1.3.-,3.5.1.-,3.6.1.-,6.3.3.6		1.2.1.41,2.7.2.11			1.2.1.41,2.7.2.11	9e-05	0.00012	http://www.kegg.jp/kegg-bin/show_pathway?map00332/default%3dgreen/1.2.1.41%09red/2.7.2.11%09red
340	Histidine metabolism||Amino acid metabolism	42	9	6	2	7	4	1.1.1.23,1.14.13.-,1.14.13.5,1.14.99.50,1.14.99.51,1.2.1.3,1.2.1.5,1.3.99.33,1.4.3.22,1.4.3.4,2.1.1.-,2.1.1.22,2.1.1.44,2.1.1.8,2.1.2.5,2.3.1.-,2.4.2.17,2.6.1.38,2.6.1.9,3.1.3.15,3.4.13.18,3.4.13.20,3.4.13.5,3.5.1.118,3.5.1.15,3.5.1.68,3.5.1.8,3.5.2.-,3.5.2.7,3.5.3.13,3.5.3.5,3.5.3.8,3.5.4.19,3.6.1.31,4.1.1.22,4.1.1.28,4.2.1.19,4.2.1.49,4.3.1.3,5.3.1.16,6.3.2.11,6.3.4.8	1.1.1.23,1.14.13.-,1.2.1.3,2.1.1.-,2.3.1.-,2.4.2.17,3.1.3.15,4.1.1.22,5.3.1.16	1.1.1.23,1.2.1.3,1.2.1.5,2.6.1.9,3.5.4.19,3.6.1.31	1.1.1.23,1.2.1.3	1.14.13.-,2.1.1.-,2.3.1.-,2.4.2.17,3.1.3.15,4.1.1.22,5.3.1.16	1.2.1.5,2.6.1.9,3.5.4.19,3.6.1.31	0	0	http://www.kegg.jp/kegg-bin/show_pathway?map00340/default%3dgreen/1.14.13.-/2.1.1.-/2.3.1.-/2.4.2.17/3.1.3.15/4.1.1.22/5.3.1.16/1.1.1.23%09yellow/1.2.1.3%09yellow/1.2.1.5%09red/2.6.1.9%09red/3.5.4.19%09red/3.6.1.31%09red
350	Tyrosine metabolism||Amino acid metabolism	68	13	11	6	7	5	1.1.1.1,1.1.1.222,1.1.1.237,1.1.1.312,1.1.1.90,1.10.3.1,1.11.1.8,1.13.11.15,1.13.11.27,1.13.11.29,1.13.11.30,1.13.11.4,1.13.11.5,1.13.12.-,1.14.12.9,1.14.13.18,1.14.14.9,1.14.16.2,1.14.17.1,1.14.18.-,1.14.18.1,1.2.1.16,1.2.1.29,1.2.1.5,1.2.1.53,1.2.1.60,1.2.3.1,1.2.3.13,1.4.1.20,1.4.3.2,1.4.3.21,1.4.3.4,1.4.9.2,2.1.1.-,2.1.1.27,2.1.1.28,2.1.1.6,2.3.1.-,2.3.1.14,2.3.1.140,2.6.1.1,2.6.1.49,2.6.1.5,…	1.1.1.1,1.10.3.1,1.13.11.27,1.4.3.21,2.1.1.-,2.3.1.-,2.6.1.1,2.6.1.5,3.7.1.2,4.1.1.25,5.3.2.1,5.3.3.-,6.2.1.-	1.1.1.1,1.13.11.27,1.13.11.5,1.2.1.16,1.2.1.5,1.4.3.21,2.6.1.1,2.6.1.5,2.6.1.57,2.6.1.9,5.3.2.1	1.1.1.1,1.13.11.27,1.4.3.21,2.6.1.1,2.6.1.5,5.3.2.1	1.10.3.1,2.1.1.-,2.3.1.-,3.7.1.2,4.1.1.25,5.3.3.-,6.2.1.-	1.13.11.5,1.2.1.16,1.2.1.5,2.6.1.57,2.6.1.9	0	0	http://www.kegg.jp/kegg-bin/show_pathway?map00350/default%3dgreen/1.10.3.1/2.1.1.-/2.3.1.-/3.7.1.2/4.1.1.25/5.3.3.-/6.2.1.-/1.1.1.1%09yellow/1.13.11.27%09yellow/1.4.3.21%09yellow/2.6.1.1%09yellow/2.6.1.5%09yellow/5.3.2.1%09yellow/1.13.11.5%09red/1.2.1.16%09red/1.2.1.5%09red/2.6.1.57%09red/2.6.1.9%09red
[truncated: 102 more rows]

## Sheet: SnE_DF
PathwayID	PathwayName||Category	Total(EC_All)	Total(EC_Ref(mtr))	Total(EC_Given)	Total(EC_Shared)	Total(EC_Unique_Ref)	Total(EC_Unique_Given)	EC_All	EC_Ref(mtr)	EC_Given	EC_Shared	EC_Unique_Ref	EC_Unique_Given	P-value	FDR	URL
[truncated: 131 more rows]

[truncated: 7 more sheets: SnE_DR, SnE_RF, SnE_RR, SE_DF, SE_DR, SE_RF, SE_RR]
