# Supplementary material for: Deep Sequencing of Suppression Subtractive Hybridisation Drought and Recovery Libraries of the Non-model Crop Trifolium repens L
Source: Front Plant Sci. 2017 Feb 23;8:213. doi: 10.3389/fpls.2017.00213 (PMC5322231; doi:10.3389/fpls.2017.00213)
Supplement: Supplementary file 7 [file DataSheet1.FASTA]

>SSHrefM3_contig_1
gtaaccattacagcttctcacactgtgattccagaaaaacctactccacaaggtcgactatggctttctgatatagaccaagtggttcgtctctgccatgtacacactctttatatttacaaaccaacacaaaacacagaaaaagccatagacacattgaaaaactctctcagcaaagttctagttccctactatcctatggctggtagattgtgttacacggaaggtgctagattagaattgattctcaatgcaaaaggagctcttttgcttgaagctgaaacagaaaaaacaattcatgattatggtgacttnnnnnnnnnnnnnnnnnnnnnnnnnnnnnnnnnnnnnnnnnnnnnnnnnnnnnnnnnnnnnnnnnnnnnnnnnnnnnnnnnnnnnnnnnnnnnnnnnnnnnnnnnnnatgaaggtttagcaattgctgttgcttttttccaymytttatswgatggattaggrgscattarattcrtmamctcatgggccaaartagcaagaggtgaaacacttgaggctaatgagttaccatttttggatagaacasttctcaaattttcacacacccctttggagccacgtttygaacacttggagttgaagccactaccactcattctaggaagaaawgatacaagtgaagaaagaaagaagaaaacttcagcaacaatgttgaaactttcakcagaacaagttgataagttgaagaaaaaagccaatgaagatgatgttctatctatgaagaaaaaagggtcaaggccttatagtagatatgaagcaattggtgcacatatatggagatgtgcatctaaggcacgtgagcttcaagagaatcaagaaagtgttgttagattcaatgctgatrttagaamwagattgrttccaccacttcctawraactattttgggaatgctttgactcaaacagctrcaaaagggtatattggagaaatcacatcaaagyctttgggttatgymgcacaaaagataagggawgcaactgarttagtaagwgatgarttcataaggtcacaaattgatgtyattagaagttttgaamatttgratgatgcaagraaattrtttttaaatgctgaaggtgaaattgctccatattttggtaatccaaattttcawttracwagttggatgagtatgcctatttatgaagctgattttggwtggggraagccattttatkttggattagcwtatgtstcwccacatgatagagcaytgattcttcttagtcctratggwgatggatctgttcwtgtgtgtttgcattttcarattgcacatttggagcttttcaacaarttyttctatgaggatatatga
>SSHrefM3_contig_2
accacctactcttgtgtcggtgtdtggcaacatgaccgtgttgaaatcatcgcyaacgaycaaggtaacagaacsacgccgtcktacgtcgcytttacygaytcygagcgtctyatcggtgatgccgctaagaatcaagtcgccatgaaccctatcaacaccgttttcgatgctaagaggttgattggtcgtagattcagtgatgcytctgttcagagtgatatgaaattgtggccnnnnnnnnnnnnnnnnnnnnnnnnnnnnnnnnnnnnnnnnnnnnnnnnnnnnnnnnnnnnnnnnaagcaatttgctgctgaagagatctcttctatggtgcttatgaagatgcgtgagattgctgaggcttaccttggatctgcaattaagaacgctgttgtcaccgtcccagcttactttaacgattctcagcgtcaagctactaaggatgctggggttattgctggtcttaatgtcatgagaatcatcaatgagcctacagctgcagccattgcttatggtcttgacaagaaggcaaccagcgttggtgagaagaatgtcttgatttttgatcttggaggtggtacttttgatgtttctttgcttacnnnnnnnnnnnnnnnnnnnnnnnnnnnnnnnnnnnnnnnnnnnnnnnnnnnnnnnnnnnnnnnnnnnnnnnnnnnnnnnnnnnnnnnnnnnnnnnnnnnnnnnnnnnnnnnnnnnaagaaggatattagtggcaaccccagagcactcagaaggttgagaactgcatgtgagagggcgaaaagaactctttcatctactgcccagaccaccattgaaattgattctctatttgagggtattgatttctactccccaattacacgtgccagatttgaggagctcaacatggatctctttaggaaatgtatggaaccagttgagaagtgtttgagagatgctaagatggacaaaaaaagtgtccatgatgttgtccttgtcggtggatccaccagaattccaaaggttcaacaacttcttcaggatttctttaatggaaaagagctatgcaagagcatcaatcctgatgaggctgttgcatatggtgcnnnnnnnnnnnnnnnnnnnnnnnnnnnnnnnnnnnnnnnnnaggttcaggatcttctcctcttggatgttacccctctatctcttggtttggagactgctggaggtgtgatgactgttctaatcccaaggaataccaccattccaacaaagaargarcargttttctcmacctaytcygacaaccagcctggygtgttgatccaggtctttgaaggagagaggaccaggactagagataacaatttgttgggcaagtttgaactttcwggyattcctccwgctccmaggggtgttccccagatcactgtgtgctttgacattgatgccaatggtatcttgaatgtctctgctgaagacaagactaccggacagaagaataannnnnnnnnnnnnnnnnnnnnnnnnnnnnnnnnnnnnnnnnnnnnnnnnnnnnnnnnnnnnnnnnnnnnnnnnnnnnnnnnngaagatgaggagcacaagaaaaaggttgaagcaaagaactccttggaaaactatgcatacaacatgaggaacaccattaaagatgacaagatcagctcaaagctttctgcaggtgacaagaaacagattgaggatgccattgaaggagccattcaatggcttgatgccaatcagcttgctgaagctgatgaatttgaaga
>SSHrefM3_contig_3
ctgctgctgctagtgctaataaaccttgtaaatggttataacaataataactcgtccgttgaatgcccctttcgtctatcttgtttggctaacattcaaaacaataatcagatccttgagtttccagcacttccaaatccagtaaaactcctcgctaaaagaatagattgtagatctcaaacactacgcttatccgacccacaaaactgtctttctagtctcttattaacacacaatatttccttattttatccttttcaaattcaaccactttcttcctctaacaatattattactttctttaattgctcctcgcttcgacaacactatctcaaaagctnnnnnnnnnnnnnnnnnnnnnnnnnnnnnnnnnnnnnnnnnnnnnnnnnnnnnnnnnnnnnnnnnnnnnnnnnnnnnnnnnnnnnnnnnnnnnnnnnnnnnnnnnnnnnnnnnnnnnnnnnnnnnnnnnnnnnnnnnnnnnnnnnnnnnnnnnnnnnnnnnnnnntgaattggtcggaaacaaattttgacagtcaatgtttagaatatgagctacacaacaaatcaaaaaagaaccacacatcaattattttagaaacaataggagcaatcattggttcaactatgctggttgttttgattggtgttctctttcgagtatacttctattttagagcgaaaggggaagatcaaacgagacttgaaaactttttgaaggattacgaagcttcaaagccaacaagattctcttattctgatattaagagaattacagannnnnnnnnnnnnnnnnnnnnnnnnnnnnnnnnnnnnnnnnnnnnnnnnnnnnnnnnnnnnnnnnnnnnnnnnnnnnnnnnnnnnnnnnnnnnnnnnnnnnnnnnnnnnnnnnnnnnnnnnnnnnnnnnnnnnnnnnnnnnnnnnnnnnnnnnnnnnnnnnnnnnnnnnnnnnnnnnnnnnnnnnnnnnnnnnnnnnnnnnnnnnnnnnnnnnnnnnnnnnnnnnnnnnnnnnnnnnnnnnnnnnnnnnnnnnnnnnnnnnnnnnnnnnnnnnnnnnnnnnnnnnnnnnnncttattgcaacaaattgctctagryatygckamyggratygagtatcttcaccaaggttgtgatcatagaattcttcactttgatatcaatcctcayaatgtcttgttagatgacaatttaattccaaaaatatcagacttyggtttagctaagctgtgctccaaaamtcaaaryamtgtwtcgatgactgcagctaggggaacattaggatacatggctcctgaggtattttctagaaactttggaaatgtttcttataagtctgatatatacagctacggtatgttgctgctcgagatggttgraggaagaaagaatactaaaacaactactagtgaagaaaatttccaagttttgtatccggattggatatmcacgrtttacttgaaggkragagacattcatatmccaattgaygaygagggagattttagaattgcaaagaaactagcarttgtgggactttggtgcattcartggcactccgtgcatcgtccgtccatgaaaactgtggtgcagatgttacaaggagatgtagacaagttaaaagttcccacaaatcctttcaatgcttcatcatcttcaactaatagaactacaaatactgcaacagtaggttgtttgaatatagaactagatgt
>SSHrefM3_contig_4
gacaacataggattgaatgaagargttatcaaraaaacatgtagtttatctttcaaagctcacaagtcaccaaatcaaccttatatttctgaaaaktttaaracatcctcagaattaacagaatatcttgttataagytttcctggatcatgggttgaaactgattggtttgttagaaaaccttttggtgaaactaagatagatcttgctcagtttcctttgcttaaaagtgttggtaatgatgaaactgctttggttaatgaagcttttttaaacagattcgatcgkttgttgaaattttcytcaattatatccgaggtgaamaaagctatgrcagaagggaagcaagtagtgtttgcaggdcactcttcaggagctgttttrgccattcttgcaacattttgggccttggaagagaatcttaactcaaccaaaacccwcaccaaattcagcamaagtcacctatgtgtgtracttttggttctcccttgattggtaatcatatattttctcatgcttcaaaccgagaaaattggtctcgttacttcatacactttgtcatgagatatgatatagtgccaaggatttttcttgctcctttttcttctattgaaaatctttttagttctgttcttcagcttttaactcctaacaacagctctgaaccttccttcactcaagattcgatagaagatagtgtgacttgtgaattttactctactgtcatgagaaatgtagcgactgttacaagccatgttgcttgtaagataatgggaagcacaaatttgttgttggagactatgacaaattttgttgagttaagtccttatagaccctttggaacttacatcttttgcgacggtaatggacagttgattgtggtaaaaaactcagacgcggttttacaactcatgttccacattgctcagctaagagatttgaaacaactttctgaagttgccaacaaaagcatattgcaacatctagcctatgaagctgaattagaggagagcttgggaatgcaaaatgtggtatacttaaacaaacttgacagccttcccttatctgctaacgatggtcctgataccgacattgcagctgccttggatagtcttggactgaatgtaagagcacggttgtgccttcgagcagctggtgagttagaaaagaaaaaagaaagaaatgaggagaaaataaaaaaggaaattgaagagaaggctttggcaagcatcagagatttggaagaatacaaaacaacatgtgagataaacaacggaaaaggttattacgatgccttcaaagtgcaaaaagaggcaaaggatttccaagcaaatgtaaagaggcttgtgcttgcaggagtatgggatgagatcattgaaatgcttaagaggtatgaactaccagatgagtttgaagggaaaagagaatggattgtactcggaaccaagtttcgtcgtcttgttgagcctctagatattgccaattatcatcggcatttgaagaatgaggacacgggaccttacatgaacaaggctaggccaaagaggtataggtatactcaaagatggttggagcatgcaaataggttgccaaaagaagaaatcacagaatcgactttttgggctgaggtggaggaactttgcagctggattagtaataataaaccttttgaagatgttaaggaaagggtnnnnnaacttgagcaagatattaaaaaatggactgataaagaggaactaaccaaggatgtgttcttaaaggatcctactttcataaagttatgggaaactctacctcatgaacacaaatctacatcctgcatctccactctctttacttttaagggata
>SSHrefM3_contig_5
atgaatcctataatatcatgttctgttggaaattcttcgattattcctggagttgcctattcaacaaggaagaacaactcgttaactagactcaacttttcaagaagttctttaaaacacggatcatcaactcggagatttctctttccttcatttgtcgtcaatggagtgtttccacagaacaaaaggatatgctcttatcataaaaaatctcgaacctccatatcagccacagaaacagaagtwtccgtggakgtagymgaagcagattcgmctgttgcagatgaagtttctactgaatctccytcagatgaagttggaacaastgtagactcakstcctaagtccgatgcyracgctgcttctttgwaagccaaacgttcaagacctggaaggaaaagcacgatgcctcctgtaaaggacgaggatttggttcccggggcrgcttttaccgggaaagtaatgtctatccagccgtttggtgcatttgtagattttggagcattyacggacggacttgttcatatttcgatgttgagtgatggctttgtaaaggatgttgcaagtgttgtttctgttggacaagaagtgaaggtgaagttgcttgaagtgaatactgaaactcggcgtatatctctaactatgcgtgaaaatgctgacactggtannnnnnnnnnnnnnnnnnnnnnnnnnnnnnnnnnnnnnnnnnnnnnnnnnnnnnnnnnnnnnnnnnnnnnnnnnnnnnnnnnnnnnnnnnnnnnnnnnnnnnnnnnnnnnnnnnnnnnnnnnnnnnnnnnnnnnnnnnnnnnnnnnnnnnnnnnnnnnnnnnnnnnnnnnnnnnnnnnnnnnnnnnnnnnnnnnnnnnnnnnnnnnnnnnnnnnnnnnnnnnnnnnnnnnnnnnnnnnnnnnnnnnnnnnnnnnnnnnnnnnnnnnnnnnnnnnnnnnnnnnnnnnnnnnnnnnnnnnnnnnnnnnnnnnnnnnnnnnnnnnnnnnnnnnnnnnnnnnnnnnnnnnnnnnnnnnnnnnnnnnnnnnnnnnnnnnnnnnnnnnnnnnnnnnnnnnnnnnnnnnnnnnnnnnnnnnnnnnnnnnnnnnnnnnnnnnnnnnnnnnnnnnnnnnnnnnnnnnnnnnnnnnnnnnnnnnnnnnnnnnnnnnnnnnnnnnnnnnnnnnnnnnnnnnnnnnnnnnnnnnnnnnnnnnnnnnnnnnnnnnnnnnnnnnnnnnnnnnnnnnnnnnnnnnnnnnnnnnnnnnnnnnnnnnnnnnnnnnnnnnnnnnnnnnnnnnnnnnnnnnnnnnnnnnnnnnnnnnnnnnnnnnnnnnnnnnnnnnnnnnnnnnnnnnnnnnnnnnnnnnnnnnnnnnnnnnnnnnnnnnnnnnnnnnnnnnnnnnnnnnnnnnnnnnnnnnnnnnnnnnnnnnnnnnnnnnnnnnnnnnnnnnnnnnnnnnnnnnnnnnnnnnnnnnnnnnnnnnnnnnnnnnnnnnnnnnnnnnnnnnnnnnnnnnnnnnnnnnnnnnnnnnnnnnnnnnnnnnnnnnnnnnnnnnnnnnnnnnnnnnnnnnnnnnnnnnnnnnagatgacaatgttgaagctgttccagagagcaatgagattgatgctagtttgaccggacgaaatggtgatttgtctcctgaggagagcttgaataaagatggaacagaagaaagcgatcaagttccmtctcctgaaagtcctgccaccgaagaagtgcaagaaccaacacctgtagcagcycaagttgaagatgttgcarttgcaattgcatccgaracaaacagcagcttatctgcttcagatgaaggctcgagtaaagcaactatatcaccagcacttgtgaagcaacttcgagacgaaactggagctggaatgatggactgcaaaaatgctctatcagagagtgaaggggacattattaaagcacaagaattcctcaggaaaaagggcttagcaagtgcagacaagaaagcagccagagcaactgctgaaggaaggatagcttcttacattcatgacagcaggannnnnnnnnnnnnnnnnnnnnnnnnnnnnnnnnnnnnnnnnnnnnnnnnnnnnnnnnnnnnnnnnnnnnnnnnnnnnnnnnnnnnnnnnnnnnnnnnnnnnnnnnnnnnnnnnnnnnnnnnnnnnnnnnnnnnnnnnnnnnnnnnnnnnnnnnnnnnnnnnnnnnnnnnnnnnnnnnnnnnnnnnnnnnnnnnnnnnnnnnnnnnnnnnnnnnnnnnnnnnnnnnnnnnnnnnnnnnnnnnnnnnnnnnnnnnnnnnnnnnnnnnnnnnnnnnnnnnnnnnnnnnnnnnnnnnnnnnnnnnnnnnnnnnnnnnnnnnnnnnnnnnnnnnactattggagaaaatattaaagttaagaggtttgtacggttcaacctcggcgagggtttagaaaagaaaagccaggattttgctgctgaagtggctgcacaaactgcagcaaaaccagtgactacaccggtgaaagaggagcctactgctgcagcagccgaggacactgaaccaaagaaaccaacagtagtgatctcggcttcactggtgaagcaactaagggaagaaactggtgcagggatgatggactgtaagaaagctcttgccgaaactgaaggtgatcttgaaaaggcgcaggcatacctcaggaagaaaggtctgtcatcggctgacaagaaatctggcaggctagcagctgaagggagaatnggtacatacattcacgattcacgcatcggagttctaattgaagtgaactgcgaaaccgactttgttggcagaagtgagaaattcaaggaattggttgatgatattgcaatgcaagttgtggcttgtccacaggttcagtttgtatctattgaagatattcctgaaacaactgtgaagaaggaaaaagaaatcgaaatgcaaagagaagaccttgcttcgaaacccgagaacataagagagaaaattgttgagggaagaatctcaaagaggttaggggaacttgctcttctagagcagcctttcattaaggatgacagtgttttattgaaagacttggttaagcaaagtatagctgccattggagagaacattaaagtgcggcgttttgttcggttcactcttggagagacagttgaaaaagaaacag
>SSHrefM3_contig_6
atgtcggatgatgaaagagaggagaaggagttggatctctcttcttctgaagttgtcaccaaatacaaaactgcagctgagatcattaacaaggctttgaagttagttatttcagaatgtaaacccaaggctaagattgtggacatttgtgagaaaggagattcatttattagagagcaaactagtaatgtgtacaagaatgtgaaraagaagatagagagaggygttgctttcccgacttgcatatcygttaacaayacaatctgccatttttcscctctagcaagtgatgaaacagtgttggaagaaggtgatatagtgaaaattgatttggcttgtcatatagatggwttcattgctgcsgtkgctcacactcatgttcttcaggaaggtccagttactggacgagcagcagatgttatygctgctgcaaacactgctgctgaagtggccttgagacttgtaaggccaggaaagaagaacaannnnnnnnnnnnngcaattcaaaaggttgctgctgcctatgattgtaaaattgttgagggtgttttaagtcaccaattgaagcagtttgtgattgatgggaacaaggttgtgcttagtatcactaatccagatacaagggttgatgatgcagagtttgaggaaaatgaagtttatgcaattgatatagtgacaagcactggagaaggaaagcctaagttattggatgagaagcagacaactatttataagagggctgttgacaagagttatcacttgaagatgaaagcatctcggttcatattcagtgaaataagccaaaaatttccaatcatgccattttctgctagggctttggaagagaaaagagctcgtctgggtttagtdgaatgtatgaatcacgagctcttgcagccwtatcctgttctgcatgaaaagcctggtgattttgttgcmcacatcaaattcacggtmttgytaatgccaaatggrtcggatcgcgtcacatctcatccwctccaagaattgcagcctacgaagacaatagatgaycctgakatcaaggcatggctagctttgggsacaaagacaaagaagaaaggwggcggaaagaagaaaaaaggtaagaaagakgacaaggctgagaagctgagccagaggactcaacaaatggggccacacctcaggaatga
>SSHrefM3_contig_7
ctcctcctccttcttcttcgacttccgatttaaaacctcaggttgcaaacttggaggatatactatcagaaagaggggcctgtggtgttggattcattgccaatttggaaaataagggatcatacgagattgtcaaggatgctttaaatgctttaagctgtatggaacatcgtgggggatgtggtgcagataatgactctggtgatggttcgggagtgatgactggaattccttgggatctatttgacaactgggcaaacaagcaagggattgcttcctttgataagttgcacactggcgttggaatggttttcctacccaaagatgtagaacttacgaataaggccaagaatgttattgtaaatacttttcagcaagaaggtcttgaggtgcttgggtggaggccagtccctgtaaatacttctgttgtaggttattatgcaaaggaggccatgcccaatatacagcaggtatttgtcaaggttgcgaaggaagaaaatattgatgacattgaacgagaacnnnnnnnnnnncggaaactgattgaaaaagaagtaagctcggaaagttggggaaatgaactttatttttgttctttatccaatcgaacaatagtttacaaggggatgcttcgctcagaagttttggggttattttactctgaccttcaaaatgacctttataaatcatcctttgccatttatcatcgaaggtatagcacaaatactagtcctagatggcctcttgcacagccaatgagacttcttggtcataatggagagatcaacaccatacagggaaacttgaattggatgcaatcacgagagccttcattgaagtcacctgtatggcgaggccgtgaaaatgaaattcgtccatttggaaatccaaaagcatcagactcggcaaatcttgacagtgctgcagaattattaataagaagtggtcgaagccctgaggagtccatgatgattcttgttccagaggcttacaaaaatcatccaacactgacaatcaaataccctgaggcgattgacttnnnnnnnnnnnnnnnnnnnnnnnnnnnnnnnnnnnnnnnnnnnnnnnnnnnnnnnnnnnnnnnnnnnnnnnnnnnnnnnnnnnnnnnnnnnnnnnnnnnnnnnnnnnnnnnnnnnnnnnnnnnnnnnnnnnnnnnnnnnnnnnnnnnnnnnnnnnnnnnnnnnnnnnnnnnnnnnnnnnnnnnnnnnnnnnnnnnnnnnnnnnnnnnnnnnnnnnnnnnnnnnnnnnnnnnnnnnnnnnnnnnnnnnnnnnnnnnnnnnnnnnnnnnnnnnnnnnnnnnnnnnnnnnnnnnnnnnnnnnnnnnnnnnnnnnnnnnnnnnnnnnnnnnnnnnnnnnnnnnnnnnnnnnnnnnnnnnnnnnnnnnnnnnnnnnnnnnnnnnnnnnnnnnnnnnnnnnnnnnnnnnnnnnnnnnnnnnnnnnnnnnnnnnnnnnnnnnnnnnnnnnnnnnnnnnnnnnnnnnnnnnnnnnnnnnnnnnnnnnnnnnnnnnnnnnnnnnnnnnnnnnnnnnnnnnnnnnnnnnnnnnnnnnnnnnnnnnnnnnnnnnnnnnnnnnnnnnnnnnnnnnnnnnnnnnnnnnnnnnnnnnnnnnnnnnnnnnnnnnnnnnnnnnnnnnnnnnnnnnnnnnnnnnnnnnnnnnnnnnnnnnnnnnnnnnnnnnnnnnnnnnnnnnnnnnnnnnnnnnnnnnnnnnnnnnnnnnnnnnnnnnnnnnnnnnnnnnnnnnnnnnnnnnnnnnnnnnnnnnnnnnnnnnnnnnnnnnnnnnnnnnnnnnnnnnnnnnnnnnnnnnnnnnnnnnnnnnnnnnnnnnnnnnnnnnnnnnnnnnnnnnnnnnnnnnnnnnnnnnnnnnnnnnnnnnnnnnnnnnnnnnnnnnnnnnnnnnnnnnnnnnnnnnnnnnnnnnnnnnnnnnnnnnnnnnnnnnnnnnnnnnnnnnnnnnnnnnnnnnnnnnnnnnnnnnnnnnnnnnnnnnnnnnnnnnnnnnnnnnnnnnnnnnnnnnnnnnnnnnnnncactcatcagtttgcctgtttaataggatatggtgcaagtgctgtgtgtccatacttggcactggagacatgtcgtcaatggcgtttgagtaataaaacggtaaatcttatgaagaatggaaagatgcctactgtatcaattgaacaggcgcagaaaaactactgcaaggctgtaaaagcaggtcttcttaaaattctttccaaaatgggcatctcattgctttcaagttactgtggtgcacagatatttgaaatctatggattgggaaaggaagttgtggatgttgcgttcannggaagtgtatcgaaaattggcggattaacttttgatgagctagctagagagactttgtctttctgggtgaaggcattctctgaagatacagctaaaagattggaaaattttggatttatagtgttcagaccaggaggcgagtatcatgcaaataatccagagatgtcaaagttgctccacaaagctgttcgtcagaaaagccaaaatgccttttccgtttatcaacaatatttggctaatcgacctgtgaatgttctccgtgatcttcttgagttcaaaagtgatcgtgcccccattcctgtggggaaggttgaacctgctttatctattgtgaaacggttttgcactggggggatgtctcttggagctatatctagggaaacccacgaagcaattgcaattgcgatgaacagaataggtggaaaatcaaattcaggggaaggtggtgaggatcctattcgctggaaaccacttactgatgttgttgatggttactctccaacgcttccacatcttaaaggtcttcaaaatggggatactgctactagtgcaatcaaacaggtcgcttcaggaaggtttggtgtcactccaacattcttggcaaatgctgatcaattagaaatcaaaattgcacaaggtgcaaagcctggtgaaggtggacaattgcctgggaaaaaagttagcatgtatattgcaaggctgagaaattctaaaccaggggttcctcttatatctccacctcctcatcatgacatttactctattgaagatcttgctcaattgatctttgatcttcaccaggtgaatcctaaggccaaggtatctgtaaaactggtggctgaagctggaattggcactgttgcatctggggttgcaaagggcaatgctgacattatacagatttcaggacatgatgggggaacaggagcaagccctataagttccatcaaacatgcaggtggtccttgggaacttggacttaccgaatctcaccagacactcgttgagaatggactcagagaaagggttattctcagagttgatggtggatttagaagtggagttgatgtcatgatggcagcaataatgggtgctgatgaatatgggtttggttcagtggcaatgattgcaactggatgtgttatggctcgcatttgccacaccaataactgtccagttggtgttgccagtcagagggaagagttgcgcgcacggtttcctggtgtccccggtgatcttgtaaacctctttttgtatgtagctgaagaggtaagaggcactttggcacagctggggtatgagaagttagatgatataattggccgaacagaattgttgagaccaagagacatatctcttgtgaaaacacagcatctagatctgagttatatcctctctaatgttgggttacctaaattgagcagtacagaaatcaggaatcaggagccacataccaatggtcctgttctggatgatgttttgctagcagacccagagattgcagatgccattgaaaatgaaaaagctgttagtaagaccataaagatatacaatgttgatcgttctgcctgtgggcgtattgctggtgttattgcaaagaaatatggtgacactggttttgctggacagttgaatataacatttacaggaagtgctgggcagtcatttgggtgctttttgacaccaggaatgaatattcgccttgtaggagaagctaatgattatgttgggaagggcattgctggtggtgaattggttgtcactccagttgacaagacaggatttatacctgaggatgcagctattgtggggaacacgtgcttgtatggggcaacaggtgggcaggtctttgttagagggaaagctggggaaaggtttgctgtcagaaactcacttgctgaagctgtagttgaaggcacaggagatcattgttgnnngtacatgactggtggctgtgtggttatcctgggaaaagtgggcaggaatgtagctgctggaatgacaggagggttggcttacattttagatgaggatgatactctcattcccaagataaacagagaaattgttaaaattcaacgagtaacagcgcctgtagggcagattcaactgaagaaactaattgaagcccatgttgaaaaaacgggtagcaacaaaggtgatgcaattctgaaggactgggacaagtatttatcactattttggcagttggttccacctagcgaagaagatacccccgaagctaatgccaaatatgacataactgcaacggagcaagtcacttttcagtctgcttag
>SSHrefM3_contig_8
ggattgcttgaatggagagtttgttagggtgggacccaatccaaggtttgctcccgtggctggatatcactggtttgacggagatggaatgattcatggtttgcgtatcaaagatggaaaagctacatatgtttcccgctttgtgaaaacttctcgtcttaaacaagaagnnnnnnnnnnnnnnnnnnnnnnnnnnnnnnnnnnnnnnnnnnnnnnnnnnnnnnnnnnnnnnnnnnnnnnnnnnnnnnnnnnnnnnnnnnnnnnnnnnnnnnnnnnnnnnnnnnnnnnnnnnnnnnnnnnnnnnnnnnnnnnnnnnnnnnnnnnnnnnnnnnnnnnnnnnnnnnnnnnnnnnnnnnnnnnnnnnnnnnnnnnnnnnnnnnnnnnnnnnnnnnnnnnnnnnnnnnnnnnnnnnnnnnnnnnnnnnnnnnnnnnnnnnnnnnnnnnnnnnnnnnnnnnnnnnnnnnnnnnnnnnnnnnnnnnnnnnnnnnnnnnnnnnnnnnnnnnnnnnnnnnnnnnnnnnnnnnnnnnnnnnnnnnnnnnnnnnnnnnnnnnnnnnnnnnnnnnnnnnnnnnnnnnnnnnnnnnnnnnnnnnnnnnnnnnnnnnnnnnnnnnnnnnnnnnnnnnnnnnnnnnnnnnnnnnnnnnnnnnnnnnnnnnnnnnnnnnnnnnnnnnnnnnnnnnnnnnnnnnnnnnnnnnnnnnnnnnnnnnnnnnnnnnnnnnnnnnnnnnnnnnntatgctaaggatgagargcttattagatggtttgaactaccaaactgcttcatattccacaatgccaatgcttgggaggaggaggatgaarttgtyttgatcryrtgccgmhtgragaatccrrayttggacmwgrycarcgrrrmyatcaaggawaagctygaaaaywtctcaaaygagctrtatgaaatgagatttaacatgaaaaccggygaagcttctcaaaagaaactatcarcatctgctgtagatttccctagggtgaatgaaagctacactggcaggaarcaamartatgtatatggaaccayattagacagcaktgctaaagttactgggattattaaatttgatttgmaygccaaaccggatttgggaaaawctaagcttgaagttggaggaaatgttcaaggtctctatgacttgggaccaggaaggtttggctcrgargctgtttttgttccacgcgtccctggcacwgattctgaagaagatgatggatacttgatctkmtttgtacatgawgagaataccgggaaatcattcgtgcatgttatcgatgcaaaaacaatgtcagcagttgcagttgtagaattgcctcaaagagttccatatggtttccatgctttctttgtgacagaggaccaactgcaagaacaggctaaattgtaa
>SSHrefM3_contig_9
tttggatgaggtgaagcgtatggtggaggaataccgtaatccattggttaaaattggcggcgagacgcttaccattgctcaggtggctggaattgcttctcatgatagcggtgtgagggtggagctgtccgagtccgcaagggccggcgttaaggcgagtagtgattgggtgatggatagcatgaacaatgggactgatagttacggtgttaccaccggttttggtgccacctctcaccggagaaccaagcagggtggtgccttgcagaaggagctaattaggtttttgaatgctggaatatttggcaatggtnnnnnnnnnnnnnnnnnnnnnnnnnnnnnnnnnnnnnnnnnnnnnnnnnnnnnnnnnnnnnnnnnnnnnnnnnnnnnnnnnnnnnnnnnnnnnnnnnnnnnnnnnnnnnnnnnnnnnnnnnnnnnnnnnnnnnnnnnnnnnnnnnnnnnnnnnnnnnnnnnnnnnnnnnnnnnnnnnnnnnnnnnnnnnnnnnnnnnnnnnnnnnnnnnnnnnnnnnnnnnnnnnnnnnnnnnnnnnnnnnnnnnnnnnnnnnnnnnnnnnnnnnnnnnnnnnnnnnnnnnnnnnnnnnnnnnnnnnnnnnnnnnnnnnnnnnnnnnnnnnnnnnnnnnnnnnnnnnnnnnnnnnnnnnnnnnnnnnnnnnnnnnnnnnnnnnnnnnnnnnnnnnnnnnnnnnnnnnnnnnnnnnnnnnnnnnnnnnnnnnnnnnnnnnnnnnnnnnnnnnnnnnnnnnnnnnnnnnnnnnnnnnnnnnnnnnnnnnnnnnnnnnnnnnnnnnnnnnnnnnnnnnnnnnnnnnnnnnnnnnnnnnnnnnnnnnnnnnnnnnnnnnnnnnnnnnnnnnnnnnnnnnnnnnnnnnnnnnnnnnnnnnnnnnnnnnnnnnnnnnnnnnnnnnnnnnnnnnnnnnnnnnnnnnnnnnnnnnnnnnnnnnnnnnnnnnnnnnnnnnnnnnnnnnnnnnnnnnnnnnnnnnnnnnnnnnnnnnnnnnnnnnnnnnnnnnnnnnnnnnnnnnnnnnnnnnnnnnnnnnaacaaggccattcatggtggtaaytttcaaggaacacctattggagtttcaatggataacacacgtttagctcttgcttcaattggtaaactcatgtttgctcaattctctgaacttgttaatgatttttayaacaacgggttrccttcgaatcttactgctagtaggaacccragcttggaytayggtttcaagggatcggaaattgccatggcttcgtattgttcygagttacaatatcttgctaatcctgtcaccacccatgtccaaagtgcsgagcaacacaaycaagatgttaactctttgggtttgatttcwtctagaaaaacaaatgaagctattgagatyctmaagctcatgtcttcsacatttcttgattgcaytwtgtcaagcaatygayttaaggcayttggaggaaaatctsaggaacacygtcaagaacacggtaagccaagtagcgaagagaacactcaccaccggygtyaayggagaacttcatccttctagattttgtgagaaagatttgctyaaagttgttgatagggagtatgtatttgcctatgccgacgatccttgtctagctacataccctttgatgcaaaagttgagacaagtgcttgtggatcatgcattggtaaatgttgatggagagaagaatttgaacacatcaatctttcaaaagattgcaacttttgaggatgagttgaaagctatttgccaaaggaggttgaaagtacattaacagca
>SSHrefM3_contig_10
atattggcaaaaaaggaggattgggagagccatctgtaaccaagtcaagagatcagacagtcgtcacggataaagtgaagaatgtgaacggggatgcatctaagaacattaagggaggaggcaaacctttagcagagatagatcttccagatgctgaaattggaaaagttcgcttgcgatttgcacctgagcccagyggctatcttcacattggtcrckcaaaagcagctctgttgaacaartattttgcygagmratacmaaggtrarrttrtymttcgtttwgatgatacsaatcctgctaaagaaagtaatgagtttgtggacaacttggtgaaagatattgagacattgggtatcaaatatgaaacaattacatayacatcagattacttycccgagttgatggaattggctgaaaaattaattagccagggtaaagcatatgttgatgacactccacgcgaacaaatgcaaaaggagagaakggakggcatagaatctaaatgcagaaatcaaagtgtagaggagaatttgaaattatggaaggaaatgattgcagggtcagagaggggcttgcagtgttgtgtccgtgggaaattggatatgcaagacccgaacaaatcactccgtgatcctgtttactatcgttgcaatccaatgcctcatcatagaattggatccaagtataaagtgtatccaacttatgattttgcctgtccatatgttgatgctagggaaggtatcacacatgcccttcggtcaagtgaataccatgatcggaatgctcagtattatcggattcaagaggacatgggagttaagaaagttctcatctacgaatttagccggttgaatatggtctacactcttctcagcaaacgaaagcttttgtggtttgttcaaaagggaaaagttgaatcatgggatgatccacgatttcctacggtgcaaggaattgtgcgtagaggtttgaaaattgaagcactgatccaatttattgttgaacaaggggcatcaaaaaatctyaatctcatggagtgggacaagctctggaccatcaataagaagattattgaccctgtatgtccyagacacactgctgtcattgcggatarrcgggtattgytgaccctcasygatggtcctgagaaatcatttgtccgyatcatacctagrcacaagaaatatgaagctgccrgaaataaagctaccacatacactaaaaggatatggattgactatgctgatgcagagtccatatcagcrggtgaggaagtaaccttgatggattggggaaatgccatagtaaaggaagtagagaaggaccgggatgggaatgtcacagggttgagtggtgttttgcatcttgaaggatctgtgaagaccacaaagttgaagctcacttggctacctgagttagatgaactagttagcttgacattgatggagtttgattatctaattacaaagaaaaagcttgaggaaggggaggacttcattgatgtgcttaatcc
>SSHrefM3_contig_11
gctgattgtgctgttgttgttgaggaattatggtggaaagcattggatttggttgcacttaaaagaagttctgtttcattctttgatgagaataaacaagaaactgcagtttcaagatggggaagagcaaggacaagagcagctatggttggaaaaggtttgtctaaggatgacaaggcacaaaaattagccctccaacattggcttgaagctattgacccacgtcatcgctatggacacaatttgcatttatattatgatatttggtttgaaagccaaagtgttcaaccatttttctaytggttggatgttggwgatggwaaagaaataaatcttgaraaatgtccaagrwmcactgtyctwcaacgccartgyattmaatayctykgwccraaagaaagggaagaatatgaagtaattgttgaaaaggggaagttggtgtatagacaagatggaaggtttgtggaaacagatgaaaagtccaaatggatatttgttcttagcacaactaggtctttgtatgttgggaggaaacaaaagggtgcatttcaacactctagctttttatctggggcagcaaccacagctgctggaagattagttgcacatcaaggtgtactnnnnnnnnnnnnnnnnnnnnnnnnnnnnnnnnnnnnnnnnnnnnnnnnnnnnnnnnnnnnnnnnnnnnnnnnnnnnnnnnnnnnnnnnnnnnnnnnnnnnnnnnnnnnnnnnnnnnnnnnnnnnnnnnnnnnnnnnnnnnnnnnnnnnnnnnnnnnnnnnnnnnnnnnnnnnnnnnnnnnnnnnnnnnnnnnnnnnnnnnctactcaatcaatatctacagctaccaataataccaacaaaggaatcaaggacaataatgcaacacaagttaaggacaagaaatwtgagggaccaatatttgacttttccaagagattatcatgcaagtggtctacaggagctggaccycgtattggttgtgtccgtgattatcctgaacaccttcaatcaagggcattggaacaagttaatttgtctcctaggcctgcwtctgcaagaccatatagttatggcccaataccttctccaagrccaagcccaaaagttaggatttctcctaggcttgcttatatgggtttacctagcccaagaactccaattcatg
>SSHrefM3_contig_12
gggttcagattgtaggaacacatgatggggaggtcactgatttgtcaatgtgccaatggatgacaaatcgattggtatctgcatcacaggatggcacgataaaaatatgggaagatcggaagacaaaaccacttgctattttaaggccacatgatgggcatcctgttttttctgctacattttttactgctccccaccagcctggtcatattgtccttatcacagcgggaccacaaaaccgggaagtgaaggtctgggtctcaacaagtgaagaaggctggctgctcccaagtgatactgaatcctggaaatgcactcagacattggagttgaatagttcagctaagccaactctaaaggatgcattctttaatcaagttgcagcattgcctcacgcaggtctgcttttacttgcaaatgcccagaggaatgctatatatgctgtgcacttagaatatggtcctaatcctgaatcaactcgcatggattatttagccgagtttactgtgacaatgcccattcttagttttactggaacaagtgatattttgcctcatggcgaacatattgttcaggtttattgtgttcagacacaggctattcagcagtatgctttggatttagcacaatgnnnnnnnnnnnnnnnnnnnnnnnnnnnnnnnnnnnnnnnnnnnnnnnnnnnnnnnnnnnnnnnnnnnnnnnnnnnnnnnnnnnnnnnnnnnnnnnnnnnnnnnnnnnnnnnnnnnnnnnnnnnnnnnnnnnnnnnnnnnnnnnnnnnnnnnnnnnnnnnnnnnnnnnnnnnnnnnnnnnnnnnnnnnnnnnnnnnnnnnnnnnnnnnnnnnnnnnnnnnnnnnnnnnnnnnnnnnnnnnnnnnnnnnnnnnnnnnnnnnnnnnnnnnnnnnnnnnnnnnnnnnnnnnnnnnnnnnnnnnnnnnnnnnnnnnnnnnnnnnnnnnnnnnnnnnnnnnnnnnnnnnnnnnnnnnnnnnnnnnnnnnnnnnnnnnnnnnnnnnnnnnnnnnnnnnnnnnnnnnnnnnnnnnnnnnnnnnnnnnnnnnnnnnnnnnnnnnnnnnnnnnnnnnnnnnnnnnnnnnnnnnnnnnnnnnnnnnnnnnnnnnnnnnnnnnnnnnnnnnnnnnnnnnnnnnnnnnnnnnnnnnnnnnnnnnnnnnnnnnnnnnnnnnnnnnnnnnnnnnnnnnnnnnnnnnnnnnnnnnnnnnnnnnnnnnnnnnnnnnnnnnnnnnnnnnnnnnnnnnnnnnnnnnnnnnnnnnnnnnnnnnnnnnnnnnnnnnnnnnnnnnnnnnnnnnnnnnnnnnnnnnnnnnnnnnnnnnnnnnnnnnnnnnnnnnnnnnnnnnnnnnnnnnnnnnnnnnnnnnnnnnnnnnnnnnnnnnnnnnnnnnnnnnnnnnnnnnnnnnnnnnnnnnnnnnnnnnnnnnnnnnnnnnnnnnnnnnnnnnnnnnnnnnnnnnnnnnnnnnnnnnnnnnnnnnnnnnnnnnnnnnnnnnnnnnnnnnnnnnnnnnnnnnnnnnnnnnnnnnnnnnnnnnnnnnnnnnnnnnnnnnnnnnnnnnnnnnnnnnnnnnnnnnnnnnnnnnnnnnnnnnnnnnnnnnnnnnnnnnnnnnnnnnnnnnnnnnnnnnnnnnnnnnnnnnnnnnnnnnnnnnnnnnnnnnnnnnnnnnnnnnnnnnnnnnnnnnnnnnnnnnnnnnnnnnnnnnnnnnnnngtgcatgcaattcaactgattcgtccaatgaaccaaatggaatttcaaaccttcaatctacagaaaatggtttgcctcaaattatggcaatgcaagagtcaatcaatcagttattgacaatgcaaaaggagatgcagaaacaaatgacgatgatggttgcagctccagttacaaaagaaggtaaaaggcttgaggctgtcctagggaaaagcatggaaaaagctgtcaagtccaatgctgatgctctgtgggctagaattcaagaggagaatgcaaaaaatgaaaagttgytgcgagatcgtatccaacaagttacaacaggtttgattactaacttcatgaacaaggatctaccgtcaatattggagaaaactgtaaagaaggaaatgggttcagttgggcaagctgtaattcgttcaatgtctcctgctattgagaaaataatatcctctactatrgtggaaaccttccagagaggagtgggcgacaaagcagtgaatcaacttgataagtcagttaattcaaaactcgaagttaccgtagctaggcaaattcaagcacagtttcagacaactgccaaacaggcgcttcaggatgcactcaagtccagttttgaaacaacagtggttcctgcatttgagatgtcctgcaaagccatgtttgagcaagtggatactacattccagaaaggtttggctgaacatctcaaatgcagttcagcaacgccttgaatcgggtcctacttcattggcaatgacattaagggattccattaattcagcctcatcagttactcaaaccttgagtagagaagtgcttgagggccagagaaagctaatggcacttgcaacctcaagaacaannnnnnnnnnnnnnnnnnnnnnnnnnnnnnnnnnnnnnnnnnnnnnnnnnnnnnnnnnnnnnnnnnnnnnnnnnnnnnnnnnnnnnnnnnnnnnnnnnnnnnnnnnnnnnnnnnnnnnnnnnnnnnnnnnnnnnnnnnnnnnnnnnnnnnnnnnnnnnnnnnnnnnnnnnnnnnnnnnnnnnnnnnnnnnnnnnnnnnnnnnnnnnnnnnnnnnnnnnnnnnnnnnnnnnnnnnnnnnnnnnnnnctttcccttttgcagcagttggcctgtgatatcaacaatgacatgtcccgaaagatttcgtggatgacagacgtgtctactgccataaatccctcagatcccatgataacaatgcacgtccgacccatcttcgagcaagtctatcagatactaaatcatcaacgcaactcgccttcaatctctggatctgatctttcaagtatccgtcttttattgcatgtcatcaactctatgcttaccacatgtaaatga
>SSHrefM3_contig_13
atggcgtttttgagatctctcgttttctctacacttcttctctgtctctttcacaccgcttactgcttctaccttcccggcgtcgctccacaagacttctataagggagatatattgcaagtgaaagtaaacaaattgacatcaacaaagacccagcttccatactcatattattcacttccttatgttgcccccaaaaaaatacaggatagtgcagaaaatctcggggaagtgcttcgtggtgatcgcattgaaaattcactatatgtgtttaaaatgcgygagccacaaatgtgtaatrttgtgggtaaaattaaacttgatgcgaaaaatgctaaggagttcaaagaraagatcaatgatgaataycgggtgaacatgatcctagataaccttcctctrgttgttcccataaarcgwaatgatcaggattctactgtttaccagcttggtttccatgttggtctyaaagggcagtatacygggagcaaggaggaaaagtattnnnnnnnnnnnnnnnnnnnnnnnnnnnnnnnnnnnnnnnnnnnnnnnnnnnnnnnnnnnnnnnnnnnnnnnnnnnnnnnnnnnnnnnnnnnnnnnnnnnnnnnngagtatgacggtaaatgggatgagaaaaagactcgtttgacaacctgtgaccctcatgctaagcacacggttgtaaacaacaactcccctcaagaagttgaagagaacaaggaaattatcttcacatatgatgtagacttccaggagagtgatgtgaagtgggcttcaagatgggatgcctatttgctaatgaatgatgaccaaattcactggttctctattgtaaactcattaatgattgttctcttcctttcgggcatggtggcaatgataatgttgaggacactctatcgtgacattgcaaagtataatgagcttgagacccaggaagaagcccaagaggagactggttggaagcttgtccatggggatgtatttaggcctcctaacaactcagatttgctgtgtgtttatgttggaactggtgttcaattttttgggatgatactagtgaccatgatattcgccatccttggattcctttctccttctaaccggggtgggctcatgacagccatgctnnnnnnnnnnnnnnnnnnnnnnnnnnnnnnnnnnnnnnnnnnnnnnnnnnnnnnnnnnnnnnnnnnnnnnnnnnnnnnnnnnnnnnnnnccctcaggactgcaaccttgttccctgcaattgtctctgtcattttcttcatattaaatgctctcatatggggccaaaaatcatctggagctgtgccatttggtacaatgtttgccctggtctttttatggtttgggatctctgttccacttgttttcgtgggtagctatattggtttcaaaaaacctgcaattgagaatcctgtgaaaacaaacaaaattccaaggcagatccctgaacaggcctggtacatgaacccagctttctcagttttgattgggggaatacttccatttggagctgttttcattgagcttttctttatcctcacctcaatctggttgaatcagttttactacatctttgggttcctctttttggtcttcatcatcctcgttgtcacttgtgctgaaataaccattgtgctatgttacttccagttgtgcagtgaagattacttgtggtggtggcggtcataccttacttctggttcttctgcactatacctctttctttatgcaacattctacttctttaccaagcttgaaatcacaaagttggtatctgcaatattttactttggatacatgcttatagcttcttatgcgttttttgtggtaacc
>SSHrefM3_contig_14
actgctggtgctgcttcaactatgatgaatcctaagaattcagtttcacagattaagagacttattgggaagaaattttctgatccggatttgcagagtgatcttaagtctttgccttttactgtcagtgaaggacctgatgggtatcctttgattcatgctaggtatttaggggaagttaagacgtttactcctacgcaagtgtttgcgatgatgttgtcgaatatgaaagagatagctacgaaaaatcttaatgctgcggttcatgattgttgcattgcgattccggtttattttactgatcttcagagaagggctgttttggatgctgcaactattgctggtttgcacccgcttcggttgcttcatgaaactactgcgactgcattggcgtatgggatttataagacggatctgtccgaaactgatccgctgaatgtggcctttgtggatattggacatgctagtatgcaggtgtgcattgctggattcaaaaaggggcagctgaaagtgttggctcattcgttcgataggtctcttggtggtagggattttgatgaggttnnnnnnnnnnnnnnnnnnnnnnnnnnnnnnnnnnnnnacaaaattgacgtgcttcagaatgctagggcatgtttgaggcttagggctgcttgtgagaagatgaagaagatgctcagtgcaaatcctgtggtgcccttgaacattgagtgcttgatggatgagaaggatgtgaagggtatcatgaagcgtgatgagtttgaggaactgagtctcccgattttggagcgtgtcaagggacctttggagagggcacttgctgacgcaggactctcagttgatgatatacatatggtnnnnnnnnnnnnnnnnnnnnnnnnnnnnnnnnnnnnnnnnnnnnnnnnnnnnnnnnnnnnnnnnnnnnnnnnnnnnnnnnnnnnnnnnnnnnnnnnnnnnnnnnnnnnnnnnnnnnnnnnnnnnnnnnnnnnnnnnnnnnnnnnnnnnnnnnnnnnnnnnnnnnnnnnnnnnnnnnnnnnnnnnnnnnnnnnnnnnnnnnnnnnnnnnnnnnnnnnnnnnnnnnnnnnnnnnnnnnnnnnnnnnnnnnnnnnnnnnnnnnnnnnnnnnnnnnnnnnnnnnnnnnnnnnnnnnnnnnnnnnnnnnnnnnnnnnnnnnnnnnnnnnnnnnnnnnnnnnnnnnnnnnnnnnnnnnnnnnnnnnnnnnnnnnnnnnnnnnnnnnnnnnnnnnnnnnnnnnnnnnnnnnnnnnnnnnnnnnnnnnnnnnnnnnnnnnnnnnnnnnnnnnnnnnnnnnnnnnnnnnnnnnnnnnnnnnnnnnnnnnnnnnnnnnnnnnnnnngaagaggaagaagttgaggcttcagtttccaaagaatcagcaagcgaacctactaagatggaagctgatgaagctcctgctggtgctgctgcacctcccaatgggaatgatgctgatgttaatatgcaagatgcaaaggctaatgctgatacccctggggttgaaaatggcgtccctgaaaatggagataagcctgcacaaatnnnnnnnnnnnnnnnnnnnnnnnnnnnnnnnnnnnnnnnnnnnnnnnnnnnnnnnnnngctgagttagtttatggagcaatggcacctgtggatgtccagaaagctttagagaaggagtatgaaatggctttgcaagatcgtgtaatggaagaaacaaaggacaagaaaaatgcagtagaggcttatgtttatgacatgagaaacaagcttaatgacaaataccatgagtttgtcattgcttcagagagggaaggtcttaccgctaaacttcaggaggtggaagattggctatatgaggacggtgaagatgaaactaaaggnnnnnnnnnnnnnnnnnnnnnnnnnnnnnnnnnnnnnnnnnnnnnnnnnnnnnnnnnnnnnnnnnnnnnnnnnnnnnnnnnnnnnnnnnnnnnnnnnnnnnnnnnnnnnnnnnnnnnnnnnnnnnnnnnnnnnnnnnnnnnnnnnnnnnnnnnnnnnnnnnnnnnnnnnnnnnnnnnnnnnnnnnnnnnnnnnnnnnnnnnnnnnnnnnnnnnnnnnnnnnnnnnnnnnnnnnnnnnnnnnnnnnnnnnnnnnnnnnnnnnnnnnnnnnnnnnnnnnnnnnnnnnnnnnnnnnnnnnnnnnnnnnnnnnnnnnnnnnnnnnnnnnnnnnnnnnnacaaaaccaaagccggccaagcctgctccacaagcaccaccaagcccagcttcttcgggttctgagcagcagcaacctcaggcagatgagaatgccarcaccaatgagaataccggrgaygatgctaatcargcttcatcarcatccacwgaaccaatggagactgataagycwgawaatgccggttctrcataa
>SSHrefM3_contig_15
atgggagaggtagcgcgtggaggtggttgttgtcctccgatggatctattccgttcggagccgatgcaactcattcagctcatcattcccatcgaatccgctcaccgcactgtttcctatctcggtgaccttggtctccttcagtttaaagatctcaattcagagaagagcccttttcaacggacttatgcagctcagattaaaagatgtggagagatggctcgtaaattacgttttttcaaggaacaaatgattaaggcaggtgtttcaccaaaaggttccacaacagagtttgatgcgaacatcgataacattgagataaaacttacagaaattgagtcagagttaactgagatgaatgcaaatggtgaaaagttgcaacacacnnnnnnnnnnnnnnnnnnnnnnnagcttgttctgcagaaggctggtgactttttccactcagctcaaagccgtgccatagagcagcaaagagaatatgaatcacgccaactgagtggggaatctatggaaacacctttattacaggaccaagaattaccaggtgattcatcaaagccggttaagttggggtttttagcaggtcttgttccaagggaaaagtcggtggcatttgagagaattctatttcgtgctactagaggcaatgtgtttttgaggcagactgctgttgagaatccagtcacagaccctgtttctggagaaaagacggagaaaaatgtttttgtcgtcttttatgctggtgaaaaagtcaaaggcaagattctgaaaatctgtgatgcctttggtgctaatcgatacccgtttgctgaggaacttggaaaacaagctcaaatgatttctgaggtttctgggagacttgcagaattgaagaccaccatagatgctggacttttgcaccgagttaacttgctggaaaatattgggactcaatacgagcaatggaatcttttggtgagraaggagaaatccattcaccataccctgaacatgctaagccttgatgtgactaaaaagtgccttgtggstgaggggtggagtcctgtttttgcaacaaagcaggtccaggacgcrttraagcgggctgcaaaggactctaattctcaagtcagtgccattttgcaagttttgcataccagggagtcaccacctacctactttcgcacgaacaaatttacgtctccgtatcaaggaattatagactcatatggggttgccaagtatcaagaggcaaatcctactgtgtttactgtagttacctttccatttctttttgccgtaatgtttggtgattggggccatggaatatgtttactgcttgcagctctatatttcatagtcagggagaagaaactttctagccagaagcttgatgacatcacggagatgacttttggaggtcgttatattattttcatgatggcactcttctcaatctacactggcgtgatctataatgagttcttttctgtcccatttgaactctttggcccctctgcatatgagtgtcgtgacctttcttgcagggattctacaacaataggactgataaaaacgcgtcctacttacccttttggattggatcctgtatggcatgtacwcgtagtgaattgccattcctgaactcattgaaaatgaaaatgtcaattcttcttggagttgctcaaatgaaccttggaattataatgagctattgcaatgccaggttcttcaagaacagcgtaaatgtatggttccaatttatcccccaggtgatatttcttaacagtctattcggctacctatcccttcttattattgtgaagtggtgcacgggttctcaagctgatnnnnnnnnnnnnnnnnnnnnnnnnnnnnnnnnnnnnnnnnnnnnnnngggtgagaaccaactctttgcgggtcagaaaaatcttcagcttgtgcttttgcttctggccggtgttgctgtgccctggatgctgttgccaaaaccttttatcttgaagaagcaacatgaagctaggcacggggatgaatcctatgcaccacttccaaacacggaggagagcttgcaagtggagtcaaatcatgattcccatggtcacgacgagtttgagttcagtgaaatttttgtac
>SSHrefM3_contig_16
gagatgcggaagctgttagacggccacaatttggaagaacgcgactggctattcggattaatcatacagagcggacttttcaaccggcgggaagtcgacggacgtgtgtttgtttcccccgattataatcagtcgatggaacaacagcgagagatgacgatgaagcgaatcgcttatttgttggatcgcggtgtgtttcgtggttggcttactggtgatggtccacaagangagttgaggaaattggctcttcatgaggttattggaatgtatgatcactctcttgctgttaagcttggcgttcatatcttcttgtggggcggggctgtgaagtttctgggaaccaagcgtcaccatgacaagtggttgagagctactgagaactatgacatgaagggttgttttgctatgtctgagttgggccatggaagtaatgtccgaggaattgaaacaatcactacttatgatccaaatactggagaatttgtcatcaatactccgtgtgagtcggctcagaagtattggatcggtggtgcagcaaatcatgcaacacatactatagttttttcacaactcaacataaatggaagcaaccaaggggtgcatgcttttattgcccaaatcagggatttagatggaaacatatgcccaaatatccgaatagctgaatgtggtcataaaattggcttaaacggggttgataatggccgtatctggtttgacaatgtgagaatacccagagaaaatttgttgaattctgtagctgacgtttcaccaagtggcgaatatttgagtgcaataaaaaatacagatcagaggtttgcagcattcttagcccctttgacctctggtcgnnnnnnnnnnnnnnnnnnnnnnnnnnnnnnnnnnnnnnnnnnnnnnnnnnnnnnnnnnnnnnnnnnnnnnnnnnnnnnnnnnnnnnnnnnnnnnccaaatgggcctgaagttttactgcttgactacccaagtcatcaacagcgactattgcctttacttgctaagatatacgcaatgagttttgcttcaattgagctcaaaatgatgtatgtgaatagaacacctgagtcaaacaaagcaattcatattgtttctagtgcatacaaggctacttttacatggaataatatgcgcactcttcaggaatgtcgtgaagcatgtgggggacaaggcgtcaaaactgaaaatcgtattggtcaattcaagggtgaatatgatgtgcattcaacatttgagggggacaacaatgttctgatgcagcagataagcaaggcactcctcgcagaatacatagcatgtcaaacaaaaaacaagccatttaaaggtctgggattagaacacatgaacaaatcttgtcctgtcatcccatctcagttaacaagttctaccatcaagagcagtgaatttcagattgatctgttccacctaagagagcgagatctattgaaacgttttgctgragaggtttcagaacatcaakctcaaggaaatagcaaagagtctgcctttattctwagttatcaacttgccgaggacttgggcagagctttctctgaacgagcaatactgaaaacatttatggaggcsgagtcagctttaccagmtggttcattgaaggatgtcttaggtytsytaagatcgttatacgctttgatttgtgtggatgaagatgctgcctttctccgatacgggtacttgtcaacagagaatgcttctgcagtgaggaaagaagtgccaaaactatgtgctgaacttcgaccgcatgcacttgcgctggttaattcctttggtattcctgatgcttttttgagccccatcgcatacaactggattgagtcaaattcttggtctaccgctcaaaattaa
>SSHrefM3_contig_17
gattgccgagaattagttctgctgatgctatggaaacttgggctaatagtcacaaaggaaagaagctctacattgttcttataagcattcacggcctcatacgtggagagaatatggagttggggcgtgattctgatacgggtggtcaggttaagtatgttgtggagcttgcacgggccctgggatcaatgccgggagtttatcgggttgatttactgactaggcaagtctcgtcgccggatgtagattggagttatggggaaccagtagaaatgttgtctcctagaaacacggatgaatttggagatgacatgggagagagcagcggcgcttacatcattcgtattccctttggtccgagaaataaatatattccaaaagaagaactctggccttnnnnnnnnnnnnnnnnnnnnnnnnnnnnnnnnnnnnnnnnnnnnnnnnnnnnnnnnnnnnnnnnnnnnnnnnnnnnnnnnnnnnnnnnnnnnnnnnnnnnnnnnnnnnnnnnnnnnnnnnnnnnnnnnnnnnnnnnnnnnnnnnnnnnnnnnnnnnnnnnnnnnnnnnnnnnnnnnnnnnnnnnnnnnnnnnnnnnnnnnnnnnnnnnnnnnnnnnnnnnnnnnnnnnnnnnnnnnnnnnnnnnnnnnnnnnnnnnnnnnnnnnnnnnnnnnnnnnnnnnnnnnnnnnnnnnnnnnnnnnnnnnnnnnnnnnnnnnnnnnnnnnnnnnnnnnnnnnnnnnnnnnnnnnnnnnnnnnnnnnnnnnnnnnnnnnnnnnnnnnnnnnnnnnnnnnnnnnnnnnnnnnnnnnnnnnnnnnnnnnnnnnnnnnnnnnnnnnnnnnnnnnnnnnnnnnnnnnnnnnnnnnnnnnnnnnnnnnnnnnnnnnnnnnnnnnnnnnnnnnnnnnnnnnnnnnnnnnnnnnnnnnnnnnnnnnnnnnnnnnnnnnnnnnnnnnnnnnnnnnnnnnnnnnnnnnnnnnnnnnnnnnnnnnnnnnnnnnnnnnnnnnnnnnnnnnnnnnnnnnnnnnnnnnnnnnnnnnnnnnnnnnnnnnnnnnnnnnnnnnnnnnnnnnnnnnnnnnnnnnnnnnnnnnnnnnnnnnnnnnnnnnnnnnnnnnnnnnnnnnnnnnnnnnnnnnnnnnnnnnnnnnnnnnnnnnnnnnnnnnnnnnnnnnnnnnnnnnnnnnnnnnnnnnnnnnnnnnnnnnnnnnnnnnnnnnnnnnnnnnnnnnnnnnnnnnnnnnnnnnnnnnnnnnnnnnnnnnnnnnnnnnnnnnnnnnnnnnnnnnnnnnnnnnnnnnnnnnnnnnnnnnnnnnnnnnnnnnnnnnnnnnnnnnnnnnnnnnnnnnnnnnnnnnnnnnnnnnnnnnnnnnnnnnnnnnnnnnnnnnnnnnnnnnnnnnnnnnnnnnnnnnaatggtctgcttgtagatccccatgatcagaagtctattgcagatgctcttttgaagcttgtaaacaacaagcaactgtgggcaaaatgtagacagaatgggttgaagaatattcatttattttcatggcctgagcattgtaagacttacctgtccaaaatagccacttgcaagccaaggcatcctcaatggcaacgaagtgaggatggaggcgaaagttcagaatcagaagaatcacctggtgattcgttgagagatatacaggacttatctcttaacttgaagttttcattggatggagagaagaatggggatagtggaaatgataattctttcgatcccgatggaaatgcaaccgatagaagtgcaaaattagaaaatgctgttttgtcatggtcaaagggcatttccaaggacttgcgccggggtgggtctgctgaaaaatctggtcaaaattcaaatgctggtaaatttccgccattgaggagtagaaatcgactatttgttattgcggtggattgtgataccacttcaggtcttcttgaaatgattaaagtaatctttgaggctgctggagaggagagaactgaaggctctgtagggttcatattgtcaacctcaatgacaatatctgagatacagtcatttctggcctcaggtggcttgagtcccagtgattttgatgcttatatttgcaacagtggcagtgatctctactatccatccctcaatcctgaagatcgcctatttgtgggtgacttgtatttccactctcacattgaataccgttggggtggagaagggctgagaaagactttagtacnnnnnnnnnnnnnnnnnnnnnataagaagggtgagagcaatgagcaaattgtgagtcctgctgaacagctttctaccgactactgttatgctttcaaagtgcgaaaggcaggaatggctccccctctgaaggagcttcgtaagttaatgaggatccaagctctgcgttgccatcctatatattgtcagaatggaacaagactaaatgtaattccagtnctggcatctcgctcccaagccctcagatatctatatgttcgatggggttttgaactgtcaaagatggtggtgtttgttggagaatgtggtgacaccgattacgaaggactggttggcggcctacacaaaagtgtgatattgaagggagtcggaagcagggcaattggtcaactccataataacagaaactatcctctctcagatgtcatgccattggacagccctaacatcgttgaggcacctgagggaagtagcagtgctgatatccaggctttgttggaaaaagaaggatatctcaagggatga
>SSHrefM3_contig_18
atgggtgttaaaggttttgttgaaggtggtattgcttcgattatcgcaggatgttctacacatccattggatcttattaaggttcggatgcaacttcaaggcgaaaacgcckctcctaaaccsaacccggttcaggttcttagaccggcacttgcttttggtcaaaccggaacagcaacctcgatccacgtgggcygctgcgcaaactgcygttccacaggctcgtgtgggtytkgtttcagtcggagtccgtctkgttcaacaagagggygttaargctttgttytccggcgtytcygcyaccatgctccggcagacactktattctactaccaggatgggtctatatgatatcttgaagaacaagtggacagatmgtgaagcyggcggrackatgccgctgattcgtaagatcgaggctggactwattgctggaggagttggtgctgcnnnnnnnaacccggctgatgttgctatggtyagaatgcaagcygacgggagactcccggcrgctcagargaagaaactacaaatctgttgttgatgccattacaagaatggctaagcaggaaggcgtgaccagtctmtggcgcgggtcttcacttackgttaaccgcgccatgytggtcacggcttcccagctkgcatcttatgatcagtttaaggannnnnnnnnnnnnnnnnnnnnnnnnnnnnnnnnnnnnnnnnnnnnnnnnnnnnnnnnnnnnnnnnnnggatttgtggctgcagttgcrtcgaatccggtggatgttattaaaactagagttatgaacatgaaagtggaggctggtaaggaaccaccttatgctggtgcattggattgtgctatgaaaacrgttcgtgctgagggtcctctggctctttacaaaggatttattcctacaatttcraggcagggwcctttcactgttgttctgtttgttactctggagcaggttcgsaaggtgatgaaggatttct
>SSHrefM3_contig_19
ctcgaccgtcggatctctcacttygtttcctccgawcaccctatctgggcggattccgccgacgccggtgctttycttgacgccgttgacgacttaatygcctccgtcgctgagtggaaccacctcaccggygataaatccatsgccacgtgtctygttcgtgctgaggatatgcttcagcacgctatgtttcgtcttgargatgagttccgatctctcatggaacgcggtggtgagtcgtttgacgtaacgcaaccgtatcggaacagtgattcagccggaaacttgtcgaatttaccgtttgactcggaagaagaggatgaagaaatcgaaaacggtggagaagaagaggatctgattccggttgcgatgccggtaactgattacgacatcgtgattgacgcgttaccgtcggcgacgattaacgatcttcacgagatcgctaagcgaatggttgctggtggatttggtaaagagtgttctcatgtgtnnagcagttgtagaagagagttcttggaggaaagtctctcgagattagggttacagaagcttagcaacgatgttgtttgtacatgggcatggcaggaaattgaagacgagattgaaagatggattaaagcttcyaatgttgctttaargatacttttyaccagygagcgacgactctgygatcgsgtgtttttyggwttctcttcagctgcagatttctcgtttatggaggtttgcagrggttctacagttcagttgctgaatttygcygatgctgttgccatcggaagccgttcgccggaacggttgtttaaaattctcgatgtgtttgaaacattgcgtgacctaattccggaattygaggtyttattytgtgatcagtatagtgtgtcyttaagaaatgaagcattgactatatggaagagattgggggaagcaattagaggyattttyatggagttggagaatttgatycgyagagatccagctaaggcggctgttcccggtggtggacttcacccgattactcgttacgtgatgaactacctccgtgcagcgtgtcggtctaggctgacattggaacaagtgtttgaagactatggacatccattgaaggaataccctaaaattgatgatagaatgtcttcatcttcctctctatcagtgcaaatggattggattatggagctattagagagcaatttggaagccaaatcgaaaatctataaagaccctgcattgtgctatgttttcttgatgaataactgcaggtacaattatcaaaannnnnnnnnnnnnnnnnnnnnnnnnnnnnnnnnnnnnnnnnnnnnnaaaaaacacactgcaaaaattcggcaatatcatgcgcagtatcaaagaagctcatggaataaggtgtttgggtttctgaaagttgaatacaatggatcaatcccacctagtggggtagccaagtctatgaaagagaagctgaaatcgttcaacatggtgttcgatgatttatgcagggttcaatcttcatggtttatctttgatgaacaacttaaggaagaaataagaatttcaattgagaaacttttgttaccagcttatgaaaatttcattgggaggtttcataatattgctgatgttggtaagcatgctgaaaaatacattaagtatgaaacagaggagattgaagcaagactcaatgatttgtttcagggaagcagtggatcaactggtagc
>SSHrefM3_contig_20
ccttcgttgttgacatgttctgcaccaccatgattgatattgccaaagaattttctgttcctacgctcgtcttcttcacttctrgtgttgctttccttggtttgaatcttyatattyacamtmtgtttgaamgrgataacattgattcmactcagttgctkcaactaacwgakytggctatycmragtttcgctaayttggttcctacaaaatcyatgcctagtkcygtgytrcrcaaggawtatgartcktttttcatragwtatgcraaaggtcwcaagaatgctgatggmattattgttaattcatttgaagagctagaatcrcatgcrsttcactcwttttcctctcatcckgrtctascwgrtttwccgatatatccggtgggaccawtaytaaaccysgagccwaaraccaagggmacygtygattmkgatgatatyatcaaktggcttgaygaycaacctccwtcytcrgtagttttcmtytgcttcgggagyargggttctttygatgaggatcargttaaggarattgcmbtygctrttgagaatagyggrgyccgyttygtktggtctctacgtaaascyccaccraagggcacywtgawtmcrccydstgattaycckctttctgawttggwttcrsttttaccygaaggrttyttaratcgrackratagagattggaarggtaattggwtgggcyccacargcccaaatactagcccacycrgccacagghggatttgtttcgcattgtggytggaattcsacactygagagcatwtattttggtgtgcctattgccacatggccactttatkcagaacaacagcctaatgcttttsaattggtgwstgagttgaagatggctgtggagatt
>SSHrefM3_contig_21
atgaaggatacattagttctatacccagctcttggaaaaggtcacctaaactctatgattgagttaggcaaactcataataacacattacccttcactttccataaaaattctaatccttagccctccaaatactaccgtgcagtcgctgcaggaaatccaaaaactcacaaccacctttggttgtgaatcttttccgtcsatcactttccaycacattcctycyatttcattcccygtcactcttccacctcacatactcmcyctygargtwtgtgstcgtagtaayyaccatgttaaccatrttctycaatccatttcaaaaacwwcraacctcaaaggtgttatcttrgatttcatgaactttagcactaawcaaaycacttyaactcttgatataccaacttactttttctacacttcaggagcatcractcttgcrgtttttcttcarcttccmaccawtcatmaaawwacyacaaaatcgcttaragartttcmmatgcatcctcatatccckggsctrccrcagatwccyatagcggatatgccmgaggaagtgaaggatcgygarggtaaaggttacaaggttttcttdgatmtkgcaayaagtatgawggaawgtgayggarttatcrtaaacacgtttratgcmattgaakcaagagytwtaaaagcattaaaagcggggttgtgtcttccggaaggagcaacaccgccattgttttgtattggaccaatgatttcacctccttcwaagggtgawgatgaaagagggagtttgtgtttgagttggctagactcgcaacctagtcaaagcgtcgtgttcttgtgctttggaagtatgggratattttctavgacacarttgaatgagatagctataggaytrgagaaaagtgagaaaagrtttttgtgggttgttaggagtgacccagactcagagaagctgagtttggacgagttgttgccagaagggttcttggagaggacaaaggagaagggaatggtggtgaggaattgggc
>SSHrefM3_contig_22
atgaagatgagcggcggagtattgtgtggcggaggttcacgcggcaacgtcgtgccgaggttcttcagccaccgcacatcttctctccgcatttcttcttcttcctccaactccgaacatgtttcttttgtaaaggatgtagctgtaattcaaccacctcagcatctttcacaactcttgagtatcttgaaaactagaggtgaaacwatwatttctccgggtgmtaagcaagggttaatcccwcttgctatacccytgtcraaaaacagctcaggtgctgtaactgcactgctgmgatggcccacrgctccacccaaattggaaatgccggtrgtggaagtgagaaaacacggagtgtggcttttagctaagactgtagaccaatatattcacaggatattggttgaagaagatgcraargacagtcaagagagaaatgaagaactctttcatgcttcagctgatgccggggaaaagctttacagaaagggtgattttgcagagtctgggatttctaacttagatggctatcttctgaaaaaggtaggtatatttcctgatatcttagagcgcaaagtgaggcggcattttgatgaaggagatcaggtttcagctttagtaacgggtgagttttatacaaagaargarcattttccaggatttgcacgaccttttgtgttcaatgctgagsttatgttgagggttggacgwaaagtagaagcwaaagatgctgccaggggagckttgaaatcaccgtggtggactctaggctgcatgtatcgggamgttgctaatatagcscaatgggacgatgagcaaattgagtatattaaggagaaagtgaccgaagagggaaggcaggaagatcttaaaaaagggaaggcgcctgaacaggttgta
>SSHrefM3_contig_23
aaaggtatgcggtagtgactggatcaaacaaaggaattggattagagattgtaaggcaattagcttcagcwgrgatcaawgtkgtgcttacagcaagagatgagaaaagaggtcttcaagctttggaaacactcaaatcctttggtttatctgattttgtygtgtttcatcaactwgatgtagctaatgctgcaagtgtagctactcttgcagattttgtcaaatcacaatttggtaaacttgatattttggttaacaatgctggggttagcggagttgtaattaaagatagtgatttattcaaccaagcaattatgacgaatggggcactwtcygaygakgaawtgrraaggkcratgacasawacrtwtgakttagctaaagaatgcwtacaaataaaytatggtggtgctaaaacaayatttsaatayyttcttccyctbctycaattatctgattcrccaagagtdgttaatgtttcatcrkbwytgggmrwgatwragyrtgtatcaaatgaatgggcyaaagsartcttyartgaygtygataaccttacagawgasagaatmratgaagtkwtaaaggagtttatyaaagattwtgaagaaggrtccttaswravaaaaakgttggcctagrtwtttdsctgcctataytgttgctaaagcttckatgaatgcvtatacaagaattmttgcraagaaatatyytacwttyygcatyaattgtgtttgtcctggttatgtcawracwgacatwactgstaatactggtttmtacacaacagaagaaggtgctkcwcatcckgttagrttakcactacttccyaatgrtrgtycwtctggystytwctatatccghaatgaagtmtytwcattttga
>SSHrefM3_contig_24
gttgaagatcagttggagtatttcatcaatggtgctggtcaggggatacaaattcagcttgtcagtgaacaaattgaccctgtcactaataatggaaaaagtgtggaatcatacgtaagaggttggttaccgaagccgtcaaacattccatatgttgtggaatactctgctgatttcacagtgccaactgactttggatctcctgctgctattctcattacaaancttcgtccaaaggagttccacttgctggaaatcatccttcacggcttcgctgaaggacccgttttctttccagctaacacatggattcattcgcgtaacgataaccctcaaagtagaatcatattcaagaaccaagcatatttaccatcacaaacaccacctggtatcaaagatcttcgactcgaggacttgctaagcataaggggnnnnnnnnnnnnncaagaaaatgaaagaaaatcacacgaaagaatctatgattatgctccctacaatgatttgggcaatcctgataaagaagaacttgttagaccagtccttggagatcaagagagaccttatcctcgccgctgcagaactggaagacctcccactcgctccgatccaacgactgagagtagaattgaaaagccgcatcctgtttatgtgccgcgagatgaaacttttgaagaaatcaaacaggatacattttctgctggaagattgaaagctgtgttacacaatcttatacccacaatttcagccactctgtccagttcagacattcctttcaagtgtttctcggaaatcgacaagctttatatcgatggtgttagtttgatagatgaagagaataaagggatagtggacagtctcttggtgggaaaagttatgaannnnnnnnnnnnnnnnnnnnnnnnnnnnnnnnnnnnnnnnnnnnnnnnnnnnnnnnnnnnnnnnnnnnnnnnnnnnnnnnnnnnnnnnnnnnnnnnnnnnnnnnnnnnnnnnnnnnnnnnnnnnnnnnnnnnnnnnnnnnnnnnnnagtttccaatctgcagcaaactagatccaactgtctatggccctcctgaatcagcaataacaaaggagctactggagcaagaacttggtggaataagcttggaaaaggctatggaggaaaagagactatttattattgattaccatgacacacttttgccattcatcaagaagatgaactctctacctgagaggaaagcttatgcctcgcgaacaattctcttcattacaaagaccggtattctgcgtcctatagctattgagctttcacttcctcaaacaccttcctcaccaccaaataaaagagtttacacacaaggccatgatgccacaacagactggatttggaagttagcaaaagctcatgtttgctcaaatgatgctggcattcatcaactagtaaatcattggttaaggactcatgcatgcatggagccatatataattgctagtcatagacagttaagctcaatgcatcccatttacaagttgctacatcctcatatgcgctatacaatggaaattaatgcacttgctcggcaaaatttaataaatggagggggtataattgaagcatcatttagtcctggaaaatatgccatggagcttagttcagcagcttataagagcatgtggagatttgatatggagtctctcccagcagatcttattcggaggggcatggcagtagaagacccttcaatgcccwatggtgtaaaacttgtgattgatgactacccttatgctgcagatggactcctaatmtggtctgccattaaagaatgggtagaatcttatgttsaacacttctattccgaaycraaytcaatcamatccgacgytgagctccaagaatggtggagtgaaatcaagtwtaagggtcaccatgacaaaagtaatgaaccmtggtggcctaaactagatacsaaagaggacctatctgggatacttacgacaatcatatgggttgcttcrggtcaacaygctgctataaattttggacaatacccttttggaggatatgttcctaaccgtcctacyctcatgagaaaacttatccctcaagaaaatgatyctgattatgaaaagttaattaaaaatcctcaactttttttcttatcatcattgcctactcaacttcaagcwaccaaagtaatggctgttcaggacacgttgtcmactcattcgccygacgaagagtatttgggtcaagtgaattatctgcataatcattggatcaatgataatgaaatcmtgaaaytgtttggtaaattttctgctmgacttgaagagatagaggaaataataaatgcaagaaataargatccgagtttgaaaagtagaactggtgcaggtgttcckccttatgaacttttgcttcctttgtcaggacccggggtaactggtcgtggaatycccaacagcatatctatatga
>SSHrefM3_contig_25
ttggtgattttgagacggatcttttggcggctcttatggaattgaaggtgaaggaggatcatttacaagaagttgagagaactgttttgttggagaatggaaaattgaagcatgctaaagaggaattagagcgtcaagagagtgaaattgaggctgcccgtgagaagtatgagaggcttgaagaggagatgaaggaggcgagggctagtttggtttctcaagttggacaggtagatgaattgaagctccggcttacggatcgtgataatgaaattgctggtttacgtgatgcgctgattttgaaggaagaagaattggaggaaatgagaattggtttggctaagaagagtgaagaagctgcttatgttgattctgagcttagaaataaggttcagcttctgagtgaagcaaatgaggttgtgaagaaacaagaaattgagcttcaagaacttcggacagttgtattacaaagagaagaagaactacgagtttctgcggctgagagggaagttgaacaagaaaagctcaagattgcggaggcctctttggaaaagcaggcaatggagtggttattaacacagggggaacttaagagactggaagaggaggcgtcgaggcatgcacaggagaacagtgaaacgttagaggatttcagaagggtgaaaaagcttctcagtgatgtgaggtctgaattagtttcatctcagcaatcgctggcatcttctagaaacaaaatggaagtacaagaaaagttgttggaacagcagatggctgagctttcagaccaaagggaaagtgtcatgttgtatatggaaaatttaaaagatgcacaaagagaagtagagagtgaaagaatgaaacttggggttgcagaggctttgaataaaaaactcgaacaagatctgtccatggagaaggagctcatgaagaagttacaggaggagctgaaggaagagagarcttctttggagcargctgtccatgaattgtctttgcttcaagaggaatttgatataaaaagtgctgaatttaaggaaaaaagtgctcttcttgatatcaaagagtcagarcttgttgatgctaggmtagaaatccaacatttgaaatcygaaaaggcttctcttctggttctcttggaggagaargacttggaactttccaatgctaggaagatkctggcagaactaaaccaggaartatatgatcttaagatgcktatgaacaataaagaaacacagcttattgaagcarccaatatgttaagggagaaagatgagcatgtgaagatgatccaraataagttgaataatacaaacctgaaggctttygaggctgaaactgtagtagaacgagttttagatctcacaaacaaactggttgcttccattaagaatgaagagrtcaattcatcaagaccrctagatgaaatgggtgatcaactaatgacgcaacttatggaggatcctactaatgaattgagttggcaacaaaaacggctggagaatgtgctcgagctgagggctctaataataaaagaagaggagcttaaaatgactcttgcaaggttggaagcaaaagaggaagagttaagaggagctaaggacaaggcgacagaagatgccaatgatcataataggttgtatgctatgacgcaggagagactcgatgagaataacatggaggacttggcaatcgagaagcttcagcttgaggcagcacagcttgaagttgaagctgctactagtgctctacagaaaattgcagaaatgagtcaacaacttttgaataaagccattccgagtgttaaagctgatagctatgtcagtgccatgcaaaataacaatgatattaaacttgatctaatgacaaatatcaattgcattgactgtttggctgtggtgaaagaaggagttgctcgactctcggcattgacagaacagcttgtaatggatgcaggtcttcctgctgcaagctag
>SSHrefM3_contig_26
gttgttcttgaaagcaaatatggytcacctaaaattgtcaacgatggtgtcactgttgctaaagaggttgagttggaggatccggttgagaatattggtgctaaattggtgagacaagcggctgccaagacaaaygacttggccggtgatggaactacgacctctgttgttttggctcarggtcttattgcrgaaggtgtcaaggttgttgcagcnnnnnnnnnnnnnnnnnnnnnnnnnnnnnnnnnnnnnnnnnnnnnnnnnnnnnnnnnnnnnnnnnnnnnnnnnnnnnnnnnnnnnnnnnnnnnnnnnnnnnnnnnnnnnnnnnnnnnnnnnagtgcagggaacaattatgaggttggaaatatgatagctgaggcattgagcaaggttggtagaaagggtgttgtgacacttgaagarggaaagagygctgaraacartctktatgttgtygagggkatgcaatttgaycgwggwtatatttcaccytacttygttaccgacagtgagaaratgactgttgaatttgaraactgcaagttgctattrgttgacaaaaagatwaccaatgcmagggatcttattaacatactggaggatgcaattagaaryggattccctatyttgatcattgcggaggatattgaacaagaagctttrgcwactcttgttgtgaacaaacttagaggatctctgaagattgctgcacttaaggcccctggatttggagaacgcaaaagccaataccttgatgatattgccatcttgacaggaggtactgttatcagagaggaggttggccttaccttagacaaagctgggaaagaggttctgggcactgcctccaaggtggtgctcaccaaggattcaaccacaattgttggtgacggaagtactcaggaagcggttaacaagagagtttcacaaattaagaaccaaattgaggctgcagagcaagattatgaaagagagaagctaaatgaaaggattgcaaaactgtctggtgg
>SSHrefM3_contig_27
atggtgtccggatctggagtctgcgcaaagagagtcgtgatcgatgcwcgtcaycacatgcttggycgccttgcatccattgtagcwaaggarcttctcaatggtcagaaggtygttcttgttagatgtgaagaaatttgcatttccggtggactygttagacagaaratgaaatacatgcgtttccttcgtaarcgtatgaacacyaaaccttctcatggwcctattcayttycgtgctccttccaaratcttytggcgcactgttcgtggaatgattccacacaagacmaagcgtggagargctgcacttgctagattgaaggtttatgarggwattccycctccatatgacaagatcaagagratggttgttcctgatgctcttaaggtgttgaggcttcaaaagggacacaaatactgcgcgcttggtcaattgtcatcagaggttggatggaactactatgacacyatyaaggagctggagaagaagaggaaggaacgtgcacatttggcttaygagaagaagaagctgctcaccaaattgagagctaaagctgaaaagattgtagacgagaaacttgctccccaacttgaaattcttgctcctgttaagta
>SSHrefM3_contig_28
ggattcggaagaggtttcggwgacagaggccgtggaagaggcggagacagaggccgtggaggtcgtagaagaggaggccgtcgtgaagaagaagaaaaatgggttccagtaacaaaactcggtcgtctcrtcaaagaaggtaaaatccgtagccttgaacagatctaccttcattctcttccaatcaaagagcatcaaatcatcgayacactcgttggtccaacwttgaaagatgaagtgatgaaaatcatgccggttcagaaacaaacccgagccggtcaaagaacccggttcaaagcttttgttgttgttggtgataataatggtcatgttggtttaggtgttaagtgnnnnnnngaagttgctaccgcgattcgcggygcgataattytkgcraaattgagtgtkattcctgtgagragaggttattggggtaataagattggwaaaccacatactgttccttgtaaggttactggtaaatgtggttctgttactgttagaatggttcctgctcctagaggtagtggaattgttgctgctagggttcctaagaaggttttgcartwtgctgggattgatgatgtttttacttcttctagaggatctactaagactcttggaaattttgttaaggctacatttgattgtctgatgaaaacctatggtttcttgacccctgaattctggaaggagactcgcttcagtagatcaccattccaagagttcacagatttgttggcaaagccaacaggaaagggcttaatcttggaggaggaaagagtggaagctt
>SSHrefM3_contig_29
atggtgaagaaaagcaagaagagtaagagtaaaagggttccattgaagaagaaatacaaaatcataaggaaagtaaaagagcataacaaaaagaaaacaaaagaagctaaaaagcttcttctaagtggtaagaagaaggttgagaaagatgatcctggtattccaaatgattggccttttaaggaacaagagttgaaattacttgaagctcgtagagaacgtgctattcaggaattagaacaaaaaaaagctgatcgagctcgcaaaaggaagtcgggtttgccagtggatgatgataactcccaatctgttgaaacagcttctctagaaaatactaataacgcccctgctgttaggaatactacagatagttcagatagggctttttacaaagatttgaaaaaggttatacaagcttctgatgttatcttggaggtccttgatgcccgagatcctttgggtannnnnnnnnnnnnnnnnnnnnnnnnnnnnnnnnnnnnnnnnnnnnnnnnnnnnnnnnnnnnnnnnnnnnnnnnnnnnnnnnnnnnnnnnnnnnnnnnnnnnnnnnnnnnnnnnnnnnnnnnnnnnnnnnnnnnnnnnnnnnnnnnnnnnnnnnnnnnnnnnnnnnnnnnnnnnnnnnnnnnnnnnnnnnnnnnnnnnnnnnnnnnnnnnnnnnnnnnnnnnnnnnnnnnnnnnnnnnnnnnnnnnnnnnnnnnnnnnnnnnnnnnnnnnnnnnnnnnnnnnnnnnnnnnnnnnnnnnnnnnnnnnnnnnnnnnnnnnnnnnnncccaatgttggtaagagcagtcttattaacagtttaaagagatgccatgttgtcaatgtcggtgctactcctgggttaacaaggtcgatgcaagaggttcatttggacaaaaatgttaagttgcttgattgccctggtgttgttatgctgaagtctgaagaaaataatgctactgttgcattaaaaaattgcaagagaattgagaagttagatgatccagttggcccagtgaaagaaattctcaagctctgtcccgccagggtgcttgtatctctttacaagattccaagttttgaatcagttgatgacttcctacagattgtggctactgttaggggtaaactcaagaagggtggaatagttgacattgatgctgctgcaagaattgttcttcatgactggaatgaaggtaaaattccatattatatactatgcccccagttagggatcargcagaaccttcagaggccaagatagtttcagagttttctaaagagtttaacattgaygaggtctacaatagygaaacttcatttattggraaccttaaatctactgttgacttagatccygttgaagttccttcaagttgccctstcaactttgatgaracaatgttagaggaygakgarccwgtkaagttgyyaraacaagatgaagstcmtgggaacatggaggayaatgatgaggatgaatctatggaatgcgataaagatgatgttagcaaggacaagggtaaaagtgcatctagtaaacaaaatgacaagttatatacagcggatggtatacttaatccaaa
>SSHrefM3_contig_30
aaagcgcctaatcgtctcgttgttgatgaggctgtcaacgatgacaactccgttgtcgcacttcatcctgataccatggagaaacttcaactctttcgcggtgataccattctgatcaagggaaagaaaagaaaagacacaatttgtattgcacttgctgatgaaacatgtgaggaaccaaagataagaatgaataaggttgtgagaaacaatcttagggttaggcttggagatgttgtttcggttcatcaatgtgctgatgtcaaatatggaaagcgagttcacattcttcctgtggatgatactattgaaggagttactgggaatctctttgatgcttacttaaagccttatttccttgaggcatatcgtccagttaggaagggggatatgttccttgtgagaggggggatgagaagtgtggaattcaaggttattgaatgtgacccagctgagtattgtgtggttgcacctgacaccgagatcttctgtgaaggagagcctgttaaaagggaagatgaggataggttagatgaggttggttatgatgatgttggtggtgttagaaagcagatggctcagattcgggaactggtggaactgccattgaggcatccacaattattcaagtctattggtgtgaagccaccaaagggtattttgtnnnnnnnnnnnnnnnnnnnnnnnnnnnnnnnnnnnnnnnnnnnnnnnnnnnnnnnnnnnnnnnnnnnnnnnnnnnnnnnnnnnnnnnnnnnnnnnnnnnnnnnnnnnnnnnnnnnnnnnnnnnnnnnnnnnnnnnnnnnnnnnnnnnnnnnnnnnnnnnnnnnnnnnnnnnnnnnnnnnnnnnnnnnnnnnnnnnnnnnnnnnnnnnnnnnnnnnnnnnnnnnnnnnnnnnnnnnnnnnnnnnnnnnnnnnnnnnnnnnnnnnnnnnnnnnnnnnnnnnnnnnnnnnnnnnnnnnnnnnnnnnnnnnnnnnnnnnnnnnnnnnnnnnnnnnnnnnnnnnnnnnnnnnnnnnnnnnnnnnnnnnnnnnnnnnnnnnnnnnnnnnnnnnnnnnnnnnnnnnnnnnnnnnnnnnnnnnnnnnnnnnnnnnnnnnnnnnnnnnnnnnnnnnnnnnnnnnnnnnnnnnnnnnnnnnnnnnnnnnnnnnnnnnnnnnnnnnnnnnnnnnnnnnnnnnnnnnnnnnnnnnnnnnnnnnnnnnnnnnnnnnnnnnnnnnnnnnnnnnnnnnnnnnnnnnnnnnnnnnnnnnnnnnnnnnnnnnnnnnnnnnnnnnnnnnnnnnnnnnnnnnnnnnnnnnnnnnnnnnnnnnnnnnnnnaatccttctgctctccgtgaaacsgttgttgaagtgcccaacgtcagctgggacgatattggtggtcttgaaaatgttaagcgagaactccaagagactgttcaatatccagtggaacaccctgaraaattygagaagtttggaatgtcaccttcaaagggagttctgttctatggtcctcctggttgtggtaaaacccttttggccaaagctatcgcraatgaatgtcaagcaaacttcatnnnnnnnnnnnnnnnnnnnnnnnnnnnnnnnnnnnnnnnnnnnnnnnnnnnnnnnnnnnnnnnnnnnnnnnnnnnnnnnnnnnnnnnnnnnnnnnnnnnnnnnnnnnnnnnnnnnnnnnnnnnnnttgcaactcagagaggtagtagttcaggagatgctggtggtgctgctgacagagttttgaatcaactacttacagaaatggatggaatgtcggcgaagaaaactgtgtttattattggggccactaatcggccagatatcatagaccctgctctactacgacctggacgtctggaccagttgatttatatcccccttccagatgaggattcccgtcataatatattcaaagctgccttgagaaaatcccccattgcaaaggatgttgacatcagagctcttgcaaagtacannnnnnnnnnnnnnnnnnnnnnnnnnnnnnnnnnnnnnnnnnnnnnnnnnnnntatgccataagagagaacattgagaaggatattgagagagaaagaaggagaagcgaaaatcccgaggctatggaagaggataatgaagatgatgaggtagctgaaattaaagcagcacactttgaagaatcgatgaaatatgctcggaggagtgtcagtgacgctgacattcgcaagtatcaagcttttgcccagacattgcagcaatcaagagggtttggaagcgagttcaggtttgcagatactagtgccggcggcactactgctgctgcttcagccgacccttttgcaagtgccgggggagctgatgaggatgacctttacaatta
>SSHrefM3_contig_31
aatttcaaatcctacaagggtttccaagatatcggtcctttctatgatttcaccgcaattatcggccctaatggttccggcaagtccaaccttatggacgctattagtttcgttctcggcgttagaaccggccaactccgtggtgctcaactcaaagatctcatctatgcattcgatgatagagataaagaacagaaaggaagaagagcttttgttcgtttgatttatcgtctcgcgaatgattcggagattaaatttactagaactattacttctgctggagcaagtgagtatcgtattgatgaaagtgttgttacttgggatgtttataatgctaaactcaaatcgttagggattcttgttaaggctcgaaatttcttggtctttcagggtgatgtggaatctattgcgtcgaagaatccgaaggaacttactggacttattgaacagatatctggatctgatgagcttaagagagattatgagcagtttgaagaagaaaaagctactgctgaggagaaatcggcacttgtttatcagaagaaaaagacaatggttatggagagaaagcagaagaaagaacagaaggaagaggcagagaaacatcttcgactgcaagatcaattgaaatctatgaagaaggaacatttcttgtggcagttnnncaatatagaaaatgatattgttaaaacaaccgaggaacttgaagctgataaaagaagtcgtgaaggtgttattgaagaactagaaaattatgaacatgaagccagtaaaaagaagaaagaacaagccaaatatctgaaagaagttatgctacgtgagaagaaaataactgagaaaaacaacaaacttgacaagacccaacctgagcttcttaagttaaaggaggaaatgtctcgtattagtgcaaaaattaaaaaaggtaagaaggagcttagcaaaaaaagggaagaacaaaggaggcatgccgatgatatagcaggcctaaagagtggtattcaggatcttacagcgaagatggcagacctacaggagaagggtcgaaatgttggtgatgagctcaatttagatggcaatgacttggaagaatattttagaataaaagaagaagctgggatgaaaactgcaaagcttagagaggaaaaagaacttctagataggcagcagcatgctgatactgaagctcaaaataatttggatgaaaatcttcaacaattaaaaaaccgggaggctgagctggattcacaggaaaaacagatgcgagaaaggcttgaaaaaataaaggataataatcaaaaggataaggaaaccgttgaaaagttgaataaagaactgcgtgagatgaaagaaaaacataatgaatccaagagaaaatatgataacttgaagataaaaattggcgaagtagaaaatgatctccgtgaattgaaggctgatagatatgaaaatgaaagagatgctaaattgtctcaggctgtggcgactctgaaacgcttgtttcaaggagtccatggccgcatgactgatctttgtaggccaacacagaagaagtataacctagccgttactgttgctatgggtaaattaatggatgcagttgttgtcgaggatgaaaagaccgggaaggaatgcatcaagtatttaaaagagcaaaggcttcctccccagacatttattcctctacaatctattcgtgtgaagcaaataatggaaaggttacgctcattagggnnnnnnnnnnnnnnnnnnnnnnnnnnnnnnnnnnnnnnnnnnnnnnnnaaggcaattctatttgctgttgggaatactcttgtttgtgaagacctcgaggaagccaaaattttaagctggagtggggagagatttaaagttgtaactgtggatggaattttgctgacgaagtctggcacaatgactggtggcactagtggtggaatggaagcaagatctaaacagtgggatgacaagaaatttgaagcatgtcttaagaagaaagagcagtatgaatcagagttggaacagctaggatcaataagggatatgcaccttaaagaatctgaaacagcggggaaaaagagtggacttgagaagaaatttcaatatgctgagattgaaaagggaagcattgaagacaaactttcaaattttagtcgcgaaaaggggaccatcaaagaagaaattaaacgtattagtccagaactgaagaagttaagagatgctgttgaaaagaggaataaagaattacgtgctcttgagaagaggataaatgaaatcactgatcggatatacaaagaattcagcaagtcagttggggtagcaaacattcgtgagtatgaagaaaatcgactcaaggatgctcaaaatgtagctgaggagaggctgaatctgagtagccaacttgcaaaattaaaatatcagttggagtatgagcaaaatcgggacatgagttcacgaattcaagaattggaatcttctgtaactgctnnnnnnnnnnnnnnnnnnnnnnnnnnnnnnaaagagggtgaagcaaagttagcagcagagaaagctgctgaggagatcaatcaattgaaggatgaagctaaagagtggaaatcaaagtcagatgattgtgaaaaggaaatccatgaatggaagaagagggcttctacatccacaacaatcttatccaaacttaatcgtgggataaactcaaaggagacacatattgagcagttgatggggcaaaagcaggaaatattagagaagtgtgaactagaacagattatccttccaatcatatcagatcccatggatactgatagctcaacaccgggtccagtttttgactttgataagcttagtaggacactaaaagataaacactctgacagggataaaatagaggtagaatttaagaccaaaatggatgcattgatatctgagatcgaaagaacggcaccaaatttgaaggcattggaccagtatgaggctttgcttgaaaaagaaagagctgtaactgaagagtttgaagctgtcaggaaagaagagcaggaaaaagcaaaaagattcaatgatgtaaagcagaagagatatgatttgttcatggatgctttcaatcatatagctggtaatattgataaaatttacaaacaacttacaaagagcaacacccatcctctgggtggaacagcatacttaaatttggaaaatgaagatgatccatttc
>SSHrefM3_contig_32
atggcgttacagcaagcagtttcattttcatcaacaagcttyagtaaccatyctcaccttcccccmaaaccctaatttcatcatccccaaattcaaactyccatyttccayaacactcccttycaaagcaacccatagaaatttcaacttsaagtgttccaattccatcaccaatnnnnnnnnnnnnncataccctaaacccactgaarttcmatggaataaggacctctkcaactccgtcaatttaatcggttttgtcgctgaccccgtcgaaatcaaacacyttccstcyggtaaagtcgttgctyggacccgcctctctgtcaagaaaaacgctactcaaatgtcatggattcatttgamattctgggatgaacttgctcatgttgcttctcagcatgttcagcaaggtcaacamattcatgtttttggtcggcttgtwacygacactgttgattctgttgaaggcaaacaacaaacttactacaaggtggttgctcagcagctgaatttcattcataggggtgacacgccggtgacttcacatgatcaagactttgatttcatgatgtctgatggaggtaaaaaagtgagtaatgctgggaataataatgctggttctgtggtggaattatggcaagcattctttgctaacccaggggagtggtgggacaataggaagaacaagaggaaccccaaaggtcctgattttaagcacaaagataccggagaagcgctgtggatcgatagcagatcca
>SSHrefM3_contig_33
cctgaaggttggggtggttatgtttgtccttggatcaaagctatggctgttgcttatccttgtttggaagagattaggcttaagagaatgattattagtgatgattgtttggatcttattgctaaatctttcaagaatttcactgttttggttcttacttcttgtgaaggtttcactactgatggacttgctgccattgctgccaattgcaggaatttgagggagttggacttgcgggagagtgaagtggaggacatttgcggtcattggctaagccattttcctgattcatacacatcattggtttctctaaacatctcttgcttagcaaatgaggtgaattttcctgcactagaacgcctggttagtaggtgtcctaacctgcagactctccgcctcaatcgtgctgcaccccttgataagctagccaatcttcttcgtggggcgccccagctggttgagttaggtactggagcctacacgaggagatgcatccagacgtcttttcaaacctggtagcagcattttctgggtgcaagcaaatgaatagcttgtctggcttttgggatgtgctcccatcctaccttcctgcagcctatccagtatgctctagactcacatcgctaaacttgagttatgctacaatccaaagcccggatcttatcaagcttgttggtcaatgccagagtttgcagcggttatgggtgytkgattacatagaagatgytggkcttgacgmtgcttgctgcwwcrtgyaaggatytrmrrgagttragggtgtttccwtckgacccrtytkgkttrgaacyaaatrtwgcdytgacagarmrgggcctygtytcygtrtcygaaggytgyccmaagctycawtcagttctatayttttgtcgwcaaatgwcyaatgcwgctyttaaatrywattgckcrgaayaggcctaatwtgacycrttttmgmcthtgtattattgagcctcrmactcctgactatcttacccttcaacctttggatgctggttttggagctattgtagagcattgtaagggccttcagcgcctttccctatcagggcttcttactgaccgtgtgtttgagtatattgggactcatgctaagaagcttgagatgctttctgtggcttttgctggagatagtgatctgggactccatcatgtgctgtctgggtgtgacaaccttaggaagctggagatcagggactgcccctttggtgacaaagctcttttagccaacgctgcaaagttggagacaatgcgatccctttggatgtcctcttgctcagtgagttttggagcatgtaaactgttgggacagaagttgcccagactcaatgttgaagtcattgatgaaagaggacctccagattcaaggccagatagtagtcctgttgagaagctatacatatataggaccatttccgggcctagattggacatgcctggttatgtatggacaatggaagatgattctgcatatcttgaatga
>SSHrefM3_contig_34
aggagcatctttggattggtctcgtgagtgcttcacaatggatgacaaaagatctaaggctgtgacagaggcttttgtgaggctttacaaacaaggccttgtctatagggacttacggttagtaaattgggattgtgtgttacgaacagcaatatctgatattgaggtggattatattgatataaaagaaaggaccttactaaaggttccaggatacgacaaacctgttgaatttggagttttaaaaaaatttgcatacactttggaagggaacctaggtgaaattgttgttgccacaactcggatagaaactatgcttggcgacactgctattgccgttcatcctgccgatgaccgatacagccaatttcatggaaannnnnnnnnnnnnnnnnnnnnnnnnnnnnnnnnnnnnnnnnnnnnnnnnnnnnnnnnnnnnnnnnnnnnnnnnnnnnnnnnnnnnnnnnnnattacaccagcccatgatcccaatgattttgaggttggaaaacgtcacaaccttgaatttattaatgttttcactgatgacgggaaagtaaattccaatggtggctctgaatttttgaacatgcctcgatttaaagcccgggaagcaataaccgaagcattacaaaagaaggatctttatagaggctctgaaaacaatgagatgcgccttggtgtatgttcaagaagcaatgatgttatagagcccatgataaagccacagtggtatgtcaattgcagtgatatcgcaaaggaagctcttcatgctgtcacggatgaagaaaacaaaagggtggagattattccaaaacaatatgtggctgattggaagagatggctagagaacatacgtgattggtgcatttcacggcagctatggtggggtcannnnnnnnnnnnnnnnnnnnnnnnnnnnnnnnnnnnnnnnnnnnnnnnnnnnnnnnnnnnnnnnnnnnnnnnnnnnnnnnnnnnnnnnnnnnnnnnnnnnnnnnnnnnnnnnnnnnnnnnnnnnnnnnnnnnnnnnnnnnnnnnnnnnnnnnnnnnnnnnnnnnnnnnnnnnnnnnnnnnnnnnnnnnnnnnnnnnnnnnnnnnnnnnnnnnnnnnnnnnnnnnnnnnnnnnnnnnnnnnnnnnnnnnnnnnnnnnnnnnnnnnnnnnnnnnnnnnnnnnnnnnnnnnnnnnnnnnnnnnnnnnnnnnnnnnnnnnnnnnnnnnnnnnnnnnnnnnnnnnnnnnnnnnnnnnnnnnnnnnnnnnnnnnnnnnnnnnnnnnnngggcgcaagatgtccaagtctttggggaatgttattgaccccattgaggtgataaatggtatatcactagaaggtctacataagaggttagaaggaggtaaccttgaccctaaggaactagctgttgcaatagagggtcagaagaaggactttccaaatggtattgatgaatgtggtgctgatgccctccgttttgccctggtctcatacacagctcagtctgacaaaattaaccttgatattcaaagggtggnnnnnnnnnnnnnnnnnnnnnnnnnnnnnnnnnnnnnnnnncgatttgctatgagcaagctcggagatgattatagccctcctgcaaatttgactccagatgctctcccatttagctgccagtggatactatctgtgttgaataaaaccatatcgaaaatatccaagtctctagaatcatatgagttctcgcaagctaccactgctgtgtattcttggtggcagtatcaattgtgtgatgtgttcattgaagtgatcaagccttacttttctggcaatgatcccgagattgcttccaaaagacgtgcagctcaagatactttgtggttttgtctggacaatggtctgcgattgcttcatccttttatgccttttgtcacagaagaattgtggcaacgccttccttcacccagggaatctaagagagaagactctatcatgatagctgattatccatcaactatagagagctggaataatgaaagggcagagaaggagatggaccttgttgagtctactgttaagtctctcaggtcactggcaaaagagagacgtgacaggcgatcagcttttgttctctgccgaaaacaggagggaacacaggaggttccagaggttgcaaagattattatgagccatcaattggagattactacactagctaatctatcctctttaaccgtaatcactgatgttgaagcggttccatctgattatgctaatactgtcataaatggagacctttctgtttatttagagcttcattctgcagaagcggagcctggaaagatgaagaagattactgagctgaaaacgcaaatagaaagattagagaagagtatgaatgttccaggttatgaagacaaggttccgcaacaagttcgatccaggaatgtagagaagctagaatccttaaagaagcatttattgctcgaggaaacagccggtctgagtgtccag
>SSHrefM3_contig_35
cttcttccaacccttccattcacaccctctctctaacctcaggacaaagctgtagtaagaagttatatggaggaattggaattaatggcacaaagggaaggtctaggttccctgttgttaatgttgccactgaagttaactctgtagaacagctgaatactatttctaaagaaagccagaggccggtgtacccttttgctgctatagttggacaggatgagatgaagctttgccttcttcttaacgtcattgatcctaagattggaggtgtaatgataatgggggatagaggaacagggaaatcaacaacagttaggtcattggtcgatttacttcccgaaatcaaagttgttttcggtgatccatataactcagacccagaagatccagaagtgatggggattgaagtgcgagaccgagtaataaaaggagagcaactttccatcgtgttgaccaaaattaacatggttgatttgccattaagagctacagaagatagagtttgtggnacaattgacatcgaaaaagctctcactgagggtgttaaggcatttgagcctggactactagctaaagctaatagaggaatcttatacgttgatgaagttaatcttttggatgatcacttggttgatgtgttgttggattctgccgcatcaggttggaacacagtggagagagaaggtatatctatctcacatcctgcacggtttatcctaattggttcgggaaatcctgaagaaggggagctcaggccacaactgttggataggtttggaatgcatgctcaagtagggactgttagggatgctgagctgagagtgaagattgtagaagagagagctaggtttgacaagaatccgaaggaatttagagagtcttacatagccgagcaggcaaagctaacagaacaaattactgcggcaaggagtatactttcttctgttcaaattgatcaagatctcaaggtgaaaatctctagggtgtgtgctgagttgaatgtggatggattgagaggagacatagtaacaaatagagctgctaaagctttggctgctttgaagggaagagacaaagtnnnnnnagaggatattgctactgtcatycctaattgyttgagacaccgtcttagaaaggatcctttggagtcaatagactcrggtttacttgttacagagaaattttatgaartattcagctga
>SSHrefM3_contig_36
atgaaaccctgcatgtttcttgtcttattctattttctaacctatgttcatgttcaaggtcgttttgttgtggagaaaaacagcataactgttctatcaccacaaaaaattagaggtaaaaaagatggtgctataggaaactttggtcttccaaattatggaggatatattgtaggatcacttgtttatcctcaaaaaggttctaatggttgtgatgtctttgaaggtgataagccttttaagtttcgatcttatcgtccaactattgttcttcttgatcgtggagaatgttattttgccttaaaggtatggcatgctcaacaagctggagcggcagcagttttagtcgctgacagcgttgatgaatcactgataacaatggattcacccgaggaaagcactgatgctgacggctacatagaaaagattctaattccatcagcactaatagataaatcctttggtgattcattgaaggaatctctaaataacaaggacgaagttttgctaagaatagannnnnnnnnnnnnnnnnnnnnnnnnnnnnnnnnnnnnnnnnnnnnnnnnnnnnnnnnnnnnnnnnnnnnnnnnnnnnnnnnnnnnnnnnnnnnnnnnnnnnnnnnnnnnnnnnnnnnnnnnnnnnnnnnnnnnnnnnnnnnnnnnnnnnnnnnnnnnnnnnnnnnnnnnnnnnnnnnnnnnnnnnnnnnnnnnnnnnnnnnnnnnnnnnnnnnnnnnnnnnnnnnnnnnnnnnnnnnnnnnnnnnnnnnnnnnnnnnnnnnnnnnnnnnnnnnnnnnnnnnnnnnnnnnnnnnnnnnnnnnnnnnnnnnnnnnnnnnnnnnnnnnnnnnnnnnnnnnnnnnnnnnnnnnnnnnnnnnnnnnnnnnnnnnnnnnnnnnnnnnnnnnnnnnnnnnnnnnnnnnnnnnnnnnnnnnnnnnnnnnnnnnnnnnnnnnnnnnnnnnnnnnnnnatgaaatcattagatcttccgatcgagaaaattaagaaatgtatcggtgaccctgaagctgatgtggagaatgaagtgctaaagatcgaacaaacagcacagatcggaggaggatctcgtggcgacgtcaccattttgccaacattggttttaaacaatgtccagtatagaggaaaattggagagaacatctgtcttgaaggctatatgtgctggatttaaggagactactgaacctcaagtttgtttaagtgaagatattgaaactaatgagtgtctcgaaagaaacggtggatgctggcaagacagaagtgctaatgttactgcttgcaaggatacttttaggggaagagtttgtgagtgtcctgttgcgaaaggtgttcaatataagggtgatggttatacaacatgtgaagcttttggacctgcaaggtgttctttaaacaacggaggctgttggtcagaaactagaaataagattactttctcggcttgctcagaatccaaggtgaatggctgccactgtccagttggatttnnnnnnnnnnnnnnnaayaaatgtgaagatgtcgatgaatgtaaggaaagaagtgcttgtcagtgtgatggttgcagctgtaagaacacttggggmagytatgattgtaartgcaaaggagatcttctatatatcaaggaacaagatatttgtatcgaaagaagtggttcaaaacttggaaaggtyatcgccttygtggtcatagcagttgtygtaggagctggtytagccggttayrtattctacaaatatagact
>SSHrefM3_contig_37
ttgtgtgacactaacctcaagcttggttttagctattttatttgctctcacagttcaagtcttctacttctcaccaatagatccacttttgctagaaataccacatgctgtattttcaatttcttcaaccaaaaacaacaaattacagaatgtgattaaacttggagaagggtttatgaagcaacctgaagatgtttgtgtggataaagatggtgtcctatatacagctacaagagatggttggattaaaagaatggttaggaatggaaaatgggagaattggaagcatatagatagttctactttgcttggaatcacaacatcaaaagatggtggtctcattgtgtgtgatactagtttgggtttgctcaaggttacagaagatggtttcagtgttatcctttcacaagtcaatggttctcaattaatatttgctgacgatgtaatagaagcatcagatgggaatatatatttcagtgttggtagtacaannnnnnnnnnnnnnnnnnnnnnnnnnnnnnnnnnnnnnnnnnnnnnnnnnnnnnnnnnnnnnnnnnnnnnnnnnnnnnnnnnnnnnnnnnnnnnnnnnnnnnnnnnnnnnnnnnnnnnnnnnnnnnnnnnnnnnnnnnnnnnnnnnnnnnnnnnnnnnnnnnnnnnnnnnnnnnnnnnnngtgtgtgaggcactggctaaatggaattaacaaaggcaaaactgatatcttcattgaaaacctccctggtggacctgacaatatcaatcttgctcctgatggctcattttggatcrctttggtkmaaataacttctgaaaggctcrgttttktgcacamgtctaaggtatgcaagcacttgktagcwtyatttccaargctakttmatctgatcaatagtgcaaaaarstsagcawtcggtggtaaatgttggaactgatggyaagattatcaraaagtttgaygataaygaagggaaggtcattmrttttgtaacttcrgctgtggaatttgaggaccatctttacytaggcagtcttcattccgactttgtcggaaaattaccactgygaartgca
>SSHrefM3_contig_38
tttgttatctttgcatttgtgttrttgacatggaggagtgtgaawgcacaagatgatgcwattgtyccagcaatyattacatttggtgactctgctgttgatgtgggaaacaatgactatctttacactmttttcaaagctaactatcctccttatggaagagattttgtcaaccatagacccactgggaggttttgyaatggaaaattagctactgatattactgctgaaacactrggttttacrcgatwtgcccctgcatatcttagccctcnnnnnnnnnnnnnnnnnnnnnnnnnnnnnnnnnnnnnnnnnnnnnnnnnnnnnnnnnnnnnnnnnnnnnnnnnnnnnnnnnnnnnnnnnnnnnnnnnnnnnnnnnnnnnnnnnnnnnnnnnnnnnnnnnnnnnnnnnnnnnnnnnnnnnnnnnnnnnnnnnnnnnnnnnnnnnnnnnnnnnnnnnnnnntgtacctattgagtggtggaagtagtgactttattcaaaactattataccaatcctttaatcaacaaatttgttactcctgatcaatattcttcataccttgtggattcattctcaagctttgttaaggatttgtataaattgggagctagaaaaattggagtgacttcacttccaccattgggttgtctacctgctacaagaacwttatttggatttcatgagaaaggwtgtgtsacaagaatcaacaatgatgcacaaggatttaacaagaaaatgaactcgaccgcagcgagactccaaaagcaayttcctggtcttaagatygttgtctttaatatttacaaacctctctatgaccttgttcaatccccttcaaattttggtttcacggaggcaaggagaggctgctgcggaactgggattgtaga
>SSHrefM3_contig_39
ctacagctactcaggatccgagggaaaatctgatggagaaaaatgggaacatgacaaaasatgtcgagagaraaatcactcgtgttttattttgyggmcatcagttcccaggttctcatctatatacaacagagtatttgcagaaycattcatttatcaaggttgatgttctccctttggaagaagtgccgaaggctattgsraactatcatgtttgcatagtaaaaatgatgaggctagattcaaacttaatttctcgtgcagttcagatgcagcttataatgcartatggtgtagggttggaaggtgttgatatcgatgctgcaacaaarcatggaatcaaagttgctaggattccyggcgatgttacaggaaatgcagcttcatgtgctgaaatggccatatatctaatrttgggtctcctccgyaagcaaaatgaaatggcgattkccatacaacaaaggaagcttggagagcctatcggtgatactttatttgggaaaactgtattcattttgggcttcgggaacattggaattgatttagcacggcgattgaaaccatttggcgtaaaagttattgctacaaaacggagttggtcttcatatgcacaaaacactaatgaattaagtaaaaatgatgttgatgctcttgttgatgtgaagggtagtcatgaagatatatatgaattcgcagcgaaagctgacattgttgtttgctgcttaatcttaaacagtgaaacggytggtattataaacaataacttcatatcttccatgaaaaagggtgcccttctggtgaatattgctagaggycgtcttttagactatgaggctgtggtcaaacayctggaatccggtcatttaggaggrttaggcacygatgttgcatggacggagccatttgatccagacgatcggatattgaaatttaaraacgttatcatgacgcctcatattgcaggygttacagaacattcytatagatcmatggctaaggttgttggtgatgtggttcttcaacttcatgatgggcttcctttgwcagggattgagttagtcaattga
>SSHrefM3_contig_40
atggctactctaagcttcaaytccacaagaatcaaaaccccatctttcaactacacmaacccaatactcaccaatctcacctcttcaaaacccataatcaagttcccatttttcacttcctccaacaaaaaacacatccttaaatttcaaacatgttctgtctcagatacctcagkaaywacaacaacaacmaccsagaaagaatttgaagaagawgaasaasaagaagannnnnaagaagacccaactgctgaaacatgctttcttgatccagaaactgatcctgataacttattaagctgggaattggatttttgttctagacccattctagatgctagaggaaagaaactttgggagcttgttgtttgtgataaatctctttcacttcaatatactaaatattttcctaataatgttattaatagtattactcttaaggattctattgttggtatttgtgatgagttggatatacctgtgcctagaaacattcgcttctttaggtcacagatgcagacaattattacaaaagcatgtaaggagcttggcataagagctcttcctagtaaacggtgcttgtcattacttttatggctagaggaacgctacgaaactgtatatacaaaacatcctggatttcaaaagggatcyaagcctcttttgccattagacaatccctttcccacgaaacttccagaagatctttttggtgaaagatgggcatttgttcagttaccttactcagctgttcgagaggaggcctcggcctcwgaggaaagatttggctatggttcygggctagatcttgayttattgggtattgaaatcgacga
>SSHrefM3_contig_41
atgggagcgtcaacttcatcggagccaaaggtttcaccggaacaacaggaagcggaaaacgtcgcatcttccaccggagctctcccaatacttcagaaagctttctccaagttcgccaactccgaaacaaacgcaattcccttagaaaatcttcaaagatgcttcagtttcgttcgcgaaggtggaagttacactaccgagaacgtgaacgattcgtttccggtgttattggatcaattnnnnnnnnnnnnnnnnnnnnnnnnnnnnnnnnnnnnnnnnnnnggaataaactgggttgaatttgtgaaaggttataacaagtgttgttctagggtatcagcatcgatttttctgaataagtttattagagtgttcattgatgttactaaaaaagcaaatttatctctgaatttggagtttgaatcagatgatgttgattgtaaggtcaatggttatcttcttcctaatcatgtgtttctgttactttccatttgttgggctatgtcttgggattgtagaaatttgaatgggaaagggaannnnnnnnnnnnnnnnnnnnnnnnnnnnnnnnnnnnnnnnnnnnnnnnnnnnnnnnnnnnnnnnnnnnnnnnnnnnnnnnnnnnnnnnnnnnnnnnnnnnnnnnnnnnnnnnnnnnnnnnnnnnnnnnnnnnnnnnnnnnnnnnnnnnnnnnnnnnnnnnnnnnnnnnnnnnnnnnnnnnnnnnnnnnnnnnnnnnnnnnnnnnnnnnnnnnnnnnnnnnnnnnnnnnnnnnnnnnnnnnnnnnnnnnnnnnnnnnnnnnnnnnnnnnnnnnnnnnnnnnnnnnnnnnnnnnnnnnnnnnnnnnnnnnnnnnnnnnnnnnnnnntacaataaatgaagagatttctagagcctttattagcagtggagctggaattgatgagaaccttatttatcgttcatccacccatggaagaggcctcaacagattttggtctcatgttgaaggttatcacggcccgttgctaattttgattgccgcaagttcaggaaatgatcacgaaggaaattccgcaatcaggaaatttattttaggtgccctaacaaatgaaggtcttgaaaataaagatatcttctatggaaccgccggttgtttatattctttaagcccggtgtttcatgtatttccaccttctggtaaggaaaaaaatttcgtttatagccacttgcatcctactggcagagnnnnnnnnnnnnnnnnnnnnnnnnnnnnnnnnnnnnnnnnnnnnnnnnnnnnnnnnnnnnnnnnnnnnnnnnatgaagatttttcaaaagtgaccattcgccaccatgctgttgacaaaacttaccagagtggtgccctctttccagatcagggtttcctacctactgaagctctcatttcagaagttgaagtttggggacttggtggsaaagcagcawwggatgttcaaaacaaatataagaagagagaagaacttttcactgatcaaagacgaaaaattgacctgaagacatttgcaaaytgggaggattcacctgagaaaatgatgatggatatgatgtctgatccaaatgctgctcgaagggaagagcgttga
>SSHrefM3_contig_42
ctgtcaaacatgtggtgagaatgttggattgacagcaactggtgatctgtttgttgcttgtaatgagtgtggttatccagtttgtcgtccttgttatgaatatgaacgaaaagatggaaatcaatcttgtcctcagtgcaaaactagatacaaaagacacaaaggaagtgctagagtggatggagatgatgatgaagatgatggtgatgatatagagaatgaattcaattacacacaaggaaatactaaatcgaggacacagtgggacgatgatgctgacctttcttcatcttctagacgcgattatcagcaaccgattccacttcttactaatggccagacgatgtctggtgagatccctacgcccgataatcaatcagttcgaacaacctcaggtcctttgggcccatcagagaaannnnnnnnnnnnnnnnnnnnnnnnnnnnnnnnnnnnnnnnnnnnnnnnnnnnnnnnnnnnnnnnnnnnnnnnnnnnnnnnnnnnnnnnnnnnnnnnnnnnnnnnnnnnnnnnnnnnnnnnnnnnnnnnnnnnnnnnnnnnnnnnnnnnnnnnnnnnnnnnnnnnnnnnnnnnnnnnnnnnnnnnnnnnnnnnnnnnnnnnnnnnnnnnnnnnnnnnnnnnnnnnnnnnnnnnnnnnnnnnnnnnnnnnnnnnnnnnnnnnnnnnnnnnnnnnnnnnnnnnnnnnnnnnnnnnnnnnnnnnnnnnnnnnnnnnnnnnnnnnnnnnnnnnnnnnnnnnnnnnnnnnnnnnnnnnnnnnnnnnnnnnnnnnnnnnnnnnnnnnnnnnnnnnnnnnnnnnnnnnnnnnnnnnnnnnnnnnnnnnnnnnnnnnnnnnnnnnnnnnnnnnnnnnnnnnnnnnnnnnnnnnnnnnnnnnnnnnnnnnnnnnnnnnnnnnnnnnnnnnnnnnnnnnnnnnnnnnnnnnnnnnnnnnnnnnnnnnnnnnnnnnnnnnnnnnnnnnnnnnnnnnnnnnnnnaagagccgcctcttgtaactgcaaatactgttttgtctatacttgctgttgattaccctgtcgacaaggtttcctgctatgtatcagatgatggttcagctatgttgacttttgaagccttatctgaaacagccgagtttgcaaagttgtgggtgcccttttgcaaaaagcacaatattgagccaagagcacctgaattttattttgctcagaagattgattacttaaaggacaagattcaaccctcttttgttaaggagcggcgagcaatgaagagagaatatgaagaattcaaagtaaggatcaatagctatgttgccaaagctcagaagacgccagaggaaggttggacaatgcaggatggaactccttggcctggaaataattccagagatcatcctggaatgattcaggtgtttttaggtcatagtggaggacttgatacagatggtaatgagcttcctaggcttgtttatgtttctcgtgaaaagcgaccaggtttccaacatcacaagaaggctggagctatgaatgcattgattcaagtttctgctgttttgaccaacggtgcatatcttttgaatgttgattgtgatcactacttcaataatagcaaagctcttaaagaagcaatgtgcttcatgatggatcccgcttatggaaagaagacatgctatgtgcaatttcctcagagatttgatggcattgatttgcacgatcgatatgccaatcgcaatattgtcttcttcgatatcaacatgaaaggtcatgatggtattcagggtccagtctatgtgggaactggttgctgtttcaataggcaagctttgtatggttatgatcctgttttgactgaggaagatctcgaacctaacattattgtgaagagttgttggggtactagaaagaagggaaagggtggcaacaagaagtatggtgacaagaagaggggagttaaaagaactgagtccacaattcccatatttaatatggaggatgacgagggtgttgaaggttatgacgaggaaaggtcacttctaatgtctacaaagagcttggagaagcgtttcggacagtcaccagtttttattgctgctaccttatatgagcagggtggcattccacctgcaactaatcctgcaactcttcttaaggaagcaatccacgttatcagttgtggttatgaagacaagacagaatggggcaaagagattggatggatctatggttctgtgactgaagatatcttgactgggtttaagatgcatgcgcgtggttggatttccgtctattgcatgccacctcgtccagcatttaagggttctgcgcccatcaatctttctgatcgtctcaatcaagtgcttcggtgggccttggggtctattgagattttccttagcaggcattgtcccttatggtatggctacaacggaaggatgaggcctctcatgaggctggcctatatcaacacaattgtctacccctttacctcgatccctttgattgcgtacnnnnnnctacctgcattttgtcttatcacaaataaatttattattcccgagataagtaactttgcaagtatgtggtttattcttctctttatctccatttttactacttcgatcctcgagcttaggtggagtggtgtcggtatagaagactggtggagaaatgaacagttttgggttatcggtggaacatccgcacatcttttcgctgtgttccaaggtcttctcaaagtacttgcagggatcgacacaaattttaccgttacatcaaaggcatcagatgaagatggtgacttcgcggagctttatgtgttcaaatggacatcccttctcatccctcctacaacagtgcttattgtgaatttgataggtattgtggctggtgtatcctatgccataaacagtggttaccaatcttggggtccactatttggaaagttgttctttgctatatgggtcattgctcatttataccctttcttgaagggtcttttggggaaatcaaaccgtaca
>SSHrefM3_contig_43
atggcagtggcgattcaatgtctatcatgtgctcgtttcgtcactgtyggaggwaaycgatcctttccactgcaacgraaacctcttctcttctcywccrctctttcttctccctctcggaatytctactcctcaattgtcaccgcctcttccaaaaagaaaaacaayaagaaaaaatyatctcatgttaccgaagggaacgatgargaggamgatgaagaggaagaygcatttgagttrctgttcaagcaactcgaagaagatctcaaaaacgatgaygattcatcaaaagacgatggcgatgatgatgatgatataactgaagaagaaatggctttgtttgaacgtgaattagaaggtttkttaggtgaatttgargctgaattgtcgaactcrgatagcrgtgaaacagaagaagctgatgataatgatgctgaraaaagtagtggtgatggaaatgagaatccactgaagcttagaacttggcaattgaatagattggctagagccttgaaaactggacgccgcaaaataagtannnnnnnnnnnnnnnnnnnnnnnnnnnnnnnnnnnnnnnnnnnnnnnnnnnnnnnnnnnnnnnnnnnnnnnnnnnnnnnnnnnnnnnnnnnnnnnnnnnnnnnnnnnnnnnnnnnnnnnnnnnnnnnnnnnnnnnnnnnnnnnnnnnnnnnnnnnnnnnnnnnnnnnnnnnnnnnnnnnnnnnnnnnnnnnnnnnnnnnnnnnnnnnnnnnnnnnnnnnnnnnnnnnnnnnnnnnnnnnnnnnnnnnnnnnnnnnnnnnnnnnnnnnnnnnnnnnnnnnnnnnnnnnagagtttacatgagatcaaagcgacctactaatgcaatgattagcaatatcgtgcatgttacaaacattccacggaaaacggttattaagtggttcgaagacaaacgtgctgaggagggagttccagaacgccgtcttccttaccagcactctgctcatgaaactggttga
>SSHrefM3_contig_44
actggatctggtttgggttctcttttgttggagcgtctctctgttgattacggcaaaaagtcgaagttaggtttcaccgtttatccatctccacaggtttcaacctccgtggttgaaccctacaacagtgtcctttcaactcattccctccttgaacacactgatgttgccgttctccttgacaatgaagccatctatgatatttgccgccgatcccttgatatcgagcgtcccacctacaccaacctcaatcgccttgtctctcaggtgatttcatccctcactgcctctttgaggtttgatggtgccctgaatgttgatgtaacagagtttcaractaacttggttccttaccctaggatccatttcatgctttcmtcatatgcwcctgtyatctctgctgagaaagcttaccatgaacagctttctgttgctgagatcaccaacagtgcttttgaaccatcttctatgatggctaagtgtgatcctcgccatggraaatatatgrcttgctgtttgatgtatcgtggtgatgttgttcctaaagatgtgaatgctgctgttgcaactatcaagaccaagaggaccattcagtttgttgattggtgtccaactgggtttaagtgtggtatcaattatcagcctccaactgttgttcctggtggtgatcttgctaaggttcagagggctgtgtgcatgatctctaactccaccagtgttgctgaggtgttctcaaggattgatcataagtttgatcttatgtatgctaagggggcatttgtacactggtatgttggtgaaggtatggaagagggwgagttctckgaggctcgtgaagaycttgctgcycttgagaaggattaygaggargtyggtgcwgagkctggtgatggagacgatgttgatggagatgatgattattag
>SSHrefM3_contig_45
acatgcggtagaaaaattacgccaatccattgaaatatggtatgctacaagcgaatatttgcgacaagaaatgaatcctaattttaggatgactgacccctttaatccagttcatataatgtctttttcgggagctagaggaaatgcatctcaagtgcaccaattagtcggaatgagaggattaatgtcagatccacaaggacaaatgattgatttacccattcaaagcaatttacgtgaaggactgtctttaacagaatatataatttcttgctacggagcccgtaaaggggttgtagatactgctgtacnnnnnnnnnnnnnnnnnnnnnnnnnnnnnnnnnnnnnnnnnnnnnnnnnnnnnnnnnnnnnnnnnnnnnnnnnnnnnngtaccatccgggggatttctgtaaatacccgaaatggaatgatggcagaaagaattttgatacaaacattaattggtcgtgtagtagcagacgatatatatataggttcgcggtgcattgtcgttagaaatcaagatattggaattggacttatcaatcgattcataacttttcaaacacaacctatatttattcgaaccccctttacctgtaggaatacctcttggatttgccgattgtgttatgggcggagtcctattcatggggacctggtagaattgggagaagctgtaggtattattgctggtcaatctattggagaaccgggaactcaactaacattaagaacttttcatactggtggagtattcacagggggtactgcagaatatgtgcgagccccctcgaacggaaaaataaaatttaacgaggatttagttcaccctacacgtacacgtcatggatatcctgcttttatatgtaatatagagttgtatgtaactatcgaaagtcacgatattatacataacgtgattgttccaccaaaaagttttctattagttcaaaatgatcaatatgtaaaatcagaacaagtgattgccgagatccgcgcgggaacatatacttttaatttgaaagaaagggttcaaaaacatatttattctgactcagaaggggaaatgcattggagtaccgatgtgtatcatgcatcagaatttatgtatagtaatgtacatatcttaccaaaaacaagnnnnnnnnnnnnnnnnnnnnnnnnnnnnnnnnnnnnnnnnnnnnnnnnnnnnnnnnnnnnnnnnnnnnnnnnnnnnnnnnnnnnnnnnnnnnnnnnnnnnnnnnnnnnnnnnnnnnnnnnnnnnnnnnnnnnnnnnnnnnnnnnnnnnnnnnnnnnnnnnnnnnnnnnnnnnnnnnnnnnnnnnnnnnnnnnnnnnnnnnnnnnnnnnnnnnnnnnnnnnnnnnnnnnnnnnnnnnnnnnnnnnnnnnnnnnnnnnnnnnnnnnnnnnnnnnnnnnnnnnnnnnnnnnnnnnnnnnnnnnnnnnnnnnnnnnnnnnnnnnnnnnnnnnnttcaagaaagaaagaacgaactaatacccccttccggtgtctccgttgaaatacctatcaatggtatttttcatagcaatagtatttttgcttatttcgatgatcctcaatacagaagacagagttcgggaattactaaatatagaactataggaattcattccatttttcaaaaagaagatttcattgagtatggaggaatcaaagaattaaagccaaaataccaaataaaagtagatcgatttttttttattcccgaagaagtgcatattttacccgaatcttcttccataatggtacnnnnnnnnnnnnnnnnnnnnnnnnnnnnnnnnnnnnnnnnnnnnnnnnnnnnnnnnnnnnnnnnnnnnnnnnnnnnnnnnnnnnnnnnnnnnnnnnnnnnnnnnnnnnnnnnnnnnnnnnnnnnnnnnnnnnnnnnnnnnnnnnnnnnnnnnnnnnnnnnnnnnnnnatcttgataccatccggaatggtaaaaaaaaaatggaaggaatcaaaaaaaattaacaattggatctatgtccaatcgatgacaactaccaagaaaaagtatattgttttggttcgacctgcaattttatatgaaataccggacagtatccattttgtaaaactttttccccaagatctatttcaggaaagggataatctggaactaaaagttgtcaattatattctttatggaaatggagaatccattcgggaaatttccgacacaaggattcaattagttcggacttgtnnnnnnnnnnnnnnnnnnnnnnnnnnnnnnnnnnnnnnnnnnnnnnnnnnnnnnnnnnnnnnnnnnnnnnnnnnnacaaatggtttgattgagtattttctaagaattgacttagtgaaatcgaatacttcatatatccgaaaacgaaatgacccatctggtttaggattgatcgcggataatgaattggatcggaacaatattaatccatttttttctattcattccaaggcaaaaattcaacaatcaattagccaaaatcacggaactattcgtatgttgttgaatagaaataaggaatcccgatcttggataattttgtcatcatctaattgttttcaaatgagatcattcaacaatgtaaaatatcacaatgggataaaaaaagatcctagaattccaattaataataagaattcgttaggccctttaggaatagcccttcaagttgcaaatttggattcactttactgtttcaaaacttataatcagatctcaataattaaaaatttacaacttgacaaattaacggaaatttttcaagtaattaaatattatttaatggacgaaaatgataaaatttttaaaccggatctatccagtaatatcgttttgaatccattccatttgaattggtattttctccagaattattattctgaaaaaacgtttacaataattagtcttggacaatttatttgtgaaaatatatgtatagctcaaatgaaaaacggcccacacctaaaactaaaatcgggtcaagttctaactgttcaaatggattctgtaataataagatcggctaacccctatttggcgactccaggagcaaccattcatggccattatggggagatcctttatcaaggagatattttagttacattcctatatgaaaaatcgagatccggtgatataacacaaggtcttccaaaagtggaacagatattagaaatacgttcgattgattcaatatcgatgaatctagaaaaaagaattgatgtttggaacgagtgtataacaagaattcttggcactccttggggattcttgattggtgctgagctaactatagcgcaaagtcgtatttctttggttaataaaatccaaaaggtttatcgatcccagggagtacacatccacaatagacatatcgaaattattgtgcgtcaaataacatccaaagtcttggtttcagaagatggaatgtctaatgtatttttacctggcgaactgattggattattgcgagcagaacgaacgggacgtgccttggaagaagctatttgttaccgagctttattattgggaataacaaaaacatctctgaatactcaaagtttcatatccgaagcgagttttcaagaaactgctagagttttagcaaaagccgctcttcggggtcgtatcgattggttgaaaggtcttaaagaaaatgttgttttagggggaa
>SSHrefM3_contig_46
atggactccgaggatgatatgcatgatgctaacgatatggagtctcttgatgacgatgatgatttctacagtggtgatacggatggtgctcccatggattattacagtgattatgatgatgatgatgctggtgattacttcgatgatgctgataagattgagtctcgtcgacctgagcaaaactttaccatcttgaaggaatccgatatccgaatgagacaggaagatgacatcaatacagtagctgctgttctttctgtatcaaaagttattgcaagcatattacttcgtcaccacaattggagcgtcagtaaagtgcatgatgcgtggtttgctgatgaagagcaagtccgaaaagcggttggcttgttggatgagccagttgtcctgcatcctaatgctagagagcttacatgtggcatctgttttgaaaactatcctcgttctgggattgaaatggcttcttgtggtcatccatactgtttctcatnnnnnnnnnnnnnnnnnnnnnnnnnnnnnnnnnnnnnnnnnnnnnnnnnnnnnnnnnnnnnnnnnnnnnnnncttgtggtgctgctattggtcaaratatgattgatttattagcatctaatgaagataaacaaaagtatgaccgttaccttcttagatcttatatcgaagacaataaaaagtcaaagtggtgtcctgcccctggttgtgaatatgcwgttacttttgatgctggaggtggaaattatgatgtctcttgcctctgttcatatagyttttgttggaattgcactgaggaggctcatcgtccagtggactgtggcactgtggtaaagtggatyatgaaaaacagtgcrgagtccgaaaacatgaactggatacttgctaactcaaaaccatgtcccaagtgcaagcgaccaatcgaaaaaaatcaagggtgtatgcacatcacgtgcactcctccctgtaaatttgaattttgttggctatgccttggtgcatggtcagaccatggcgaaagaaccggtggtttctatgcttgcaatcgttatgaagcagctaagcaagagggagtgtatgatgatactgaaagaagaagagaaatggcaaagaattcattggagagatatacacattattatgaacgttgggccagcaaccaatcttcaaggcagaaagctcttgcagatctagatcagatgcaaactgttcatattgagacgcttagtgacattcagtgccaacctgagtcacagcttaagttcattacggaggcctggctgcagatagttgagtgtaggagagtgctgaaatggacatatgcatatggatactatttacctgagcatgagcgtgcaaaaaaacagttctttgagtatttgcaaggtgaagcagaatctggtctagagagacttcatcaatgtgctgaaaaagaattacagcaattcctcaatgctgaagaaggcccatctaaagaattcaatgatttccgtacacagttagctggattgactagtgtgactaaaaactacttcgagaatttagtgagggctttagagaatggtctatccgatgtggatggtaatggagctgtcttgagcaaagcaacaagctcaaaaaatgcagcagggagcagcaaggcgagagctgcgaga
>SSHrefM3_contig_47
atggagatttcgacacctagctcttccaaacctctgtccattacgcccagttctagggttttgagaagtcctctctctgatgaacagatctggaagcgccttagagatgctggctttgatgaagaatcgattaagcataaagataaagctgcactggttgcttacatcgttaagcttgaagctgagatatatgatcatcaacatcacatgggccttctcatattggagaaaaatgaattggcctccaagtatgaacaagttaaagccacggtcgaatcatttgagttagtgcataaccatgattcatccaggaataaatctgcattagctgaatcaagaaaacgggaagaatgtttgaagaagacaataggcgtcaaagatgcatgcataggaagtcttgagaaagccttgcatgaaatgcgcacggaatgtgctgaaacaaaggttgcagccgagagtaaattagctgaagcacaccaattgatagatgaagcacaaaaaaagtttacagaggctgaagccaaagtgtgtgctgcagaatctttgcaagcagatgctaatcgatataacagtgttgcagaaaggaagcttcgtgatgttgaagcgcgtgaagataacctcaggcggcaaattatatctttcaaatcagattgtgatgagaaagataagaagatggatcttgagaggcaatctctctctgaaaggcaaaaggttttgcagcaagaacaggaaagnnnnnnnnnnnnnnnnnnnnnnnnnnnnnnnnnnnnnnnnnnnnnnnnnnnnnnnnnnnnnnnnnnnnnnnnnnnnnnnnnnnnnnnnnnnnnnnnnnnnnnnnnnnnnnnnnnnnnnnnnnnnnnnnnnnnnnnnnnnnnnnnnnnnnnnnnnnnnnnnnnnnnnnnnnnnnnnnnnnnnnnnnnnnnnnnnnnnnnnnnnnnnnnnnnnnnnnnnnnnnnnnnnnnnnnnnnnnnnnnnnnnnnnnnnnnnnnnnnnnnnnnnnnnnnnnnnnnnnnnnnnnnnnnnnnnnnnnnnnnnnnnnnnnnnnnnnnnnnnnnnnnnnnnnnnnnnnnnnnnnnnnnnnnnnnnnnnnnnnnnnnnnnnnnnnnnnnnnnnnnnnnnnnnnnnnnnnnnnnnnnnnnnnnnnnnnnnnnnnnnnnnnnnnnnnnnnnnnnnnnnnnnnnnnnnnnnnnnnnnnnnnnnnnnnnnnnnnnnnnnnnnnnnnnnnnnnnnnnnnnnnnnnnnnnnnnnnnnnnnnnnnnnnnnnnnnnnnnnnnnnnnnnnnnnnnnnnnnnnnnnnnnnnnnnnnnnnnnnnnnnnnnnnnnnnnnnnnnnnnnnnnnnnnnnnnnnnnnnnnnnnnnnnnnnnnnnnnnnnnnnnnnnnnnnnnnnnnnnnnnnnnnnnnnnnnnnnnnnnnnnnnnnnnnnnnnnnnnnnnnnnnnnnnnnnnnnnnnnnnnnnnnnnnnnnnnnnnnnnnnnnnnnnnnnnnnnnnnnnnnnnnnnnnnnnnnnnnnnnnnnnnnnnnnnnnnnnnnnnnnnnnnnnnnnnnnnnnnnnnnnnnnnnnnnnnnnnnnnnnnnnnnnnnnnnnnnnnnnnnnnnnnnnnnnnnnnnnnnnnnnnnnnnnnnnnnnnnnnnnnnnnnnnnnnnnnnnnnnnnnnnnnnnnnnnnnnnnnnnnnnnnnnnnnnnnnnnnnnnnnnnnnnnnnnnnnnnnnnnnnnnnnnnnnnnnnnnnnnnnnnnnnnnnnnnnnnnnnnnnnnnnnnnnnnnnnnnnnnnnnnnnnnnnnnnnnnnnnnnnnnnnnnnnnnnnnnnnnnnnnnnnnnnnnnnnnnnnnnnnnnnnnnnnnnnnnnnnnnnnnnnnnnnnnnnnnnnnnnnnnnnnnnnnnnnnnnnnnnnnnnnnnnnnnnnnnnnnnnnnnnnnnnnnnnnnnnnnnnnnnnnnnnnnnnnnnnnnnnnnnnnnnnnnnnnnnnnnnnnnnnnnnnnnnnnnnnnnnnnnnnnnnnnnnnnnnnnnnnnnnnnnnnnnnnnnnnnnnnnnnnnnnnnnnnnnnnnnnnnnnnnnnnnnnnnnnnnnnnnnnnnnnnnnnnnnnnnnnnnnnnnnnnnnnnnnnnnnnnnnnnnnnnnnnnnnnnnnnnnnnnnnnnnnnnnnnnnnnnnnnnnnnnnnnnnnnnnnnnnnnnnnnnnnnnnnnnnnnnnnnnnnnnnnnnnnnnnnnnnnnnnnnnnnnnnnnnnnnnnnnnnnnnnnnnnnnnnnnnnnnnnnnnnnnnnnnnnnnnnnnnnnnnnnnnnnnnnnnnnnnnnnnnnnnnnnnnnnnnnnnnnnnnnnnngagttcatccaagaacgtggatgtcgatgacatcaacaatgggtttgatactccatttgtgcagaagtcatcaggggtttctcctcatcatagtgcggctcgattctcatggataaaacgatgcaaagaactaatattccgaaattcttctgatacgccagtcgtgaaaaaagaaaacttgtctctgagttccaatacaaataatgctagcaatgggcaaaagcacttggaaaatgacaaaccacttggcaactttagcaatgagcagcaactgggnnnnnnnnnnnnnnnnnnnnnnnnnnnnnnnnnnnnaccctctcaagatagaaatgccagcagaataagtgagttcgaatctgtgactaaagatgttaatgggaaaactacgttttcagatgaacgccaagtgggcagagggaaaagaggcaggggaaacttgaytactgaagtaggtgattcacytgtagatccggcccagaataagaaaccwagagcagaagaaagaatggtttcagatctagccactacctaccgtgtgmtttccacccagtcagakatatcagagatccagcaggtrtcaawkgccttcaaatcayaarcaagggaaaackgaagawrctcrtgtagtaatkgttgacaaggttattcatgtttcagaagtgacttctgagaaagttgatrctcacatcatccccaatmaakataatcttcacaaagaaacaatcgttcagtcaaattctaaaactagatctgaagaaattttaccttgtggttctagtgtattggaaaacacggaaggaatatgcaaagaaaacaacgaacgtgtttc
>SSHrefM3_contig_48
ggcggagccactggcggcggagacgatcgagttctcgcaacagcacaacagatcttaaaaagccttaaagctccaaaagaagatcgtgaagacatgctgttaatcttctccaccttcgataatcgtctctccggcatcactgacctaatcaacggcgacgattcaaaatcctccgatggcgccgacgatgatgacgaagaccttgaccgtttcgaagccgccgagaaagtcatactnnnnnnnnnnnnnnnnnncaccgagccgtcgcgtcaatctacttcgcttttcgatcctccgaatgatccggttgagtatttcaccgcagttgatgagattattcagtggatggaacactttaccatcgcgccgccgcatcaatcggcggggaaaaccggtcagatcattttggaccgtgctgagaacgcgatccagcttgctatgtcgaggcttgaggatgagcttcgtcatatgctgatttgtaatactgtcccgccggattctgttagccggtgcagcactaataggaggaattcgttatctttcagtgtgaacgacggtgcgnnnnnnnnngatgataattctagcagctttggtgatgtaagtggtcccgatcctcatcggtttcatgaacgtggtgttagtcttggagatgatttgtttgttgatttggttcggccggaatcgattatgaatctgaaagatattattgatcgtatgattaggtctggttatgagatggagtgtcttcaggtttatagcagtgttcgtcgtgacgctttggttgagtgtttggcgattcttggtgttgagaagatgagtattgaagaggttcagaaggttgaatggaagagtttggatgagaaaatgaagaattgggtgcaagctgttaaggttgtttttggggttttgttgagtggggacaaaaggctttgtgatagtctttttggtgatttggatgatttgaaggaggtgtgtttcaataaaactgctaagggttgtgttatgatgttgttgaattttggtgaagctgtttccatttgtaagaggtcgcctgagaagttgtttaggatattggatatgtatgaggctttgagagatggtttgcctgatttggaggatatggtgacggaggagtttgtgatcaccgaggcaaagggtgtgcttaggggacttggtgaggctgcaaaagggacattttctgaatttgagagttgtattcggaacgagacttctagaaagccggttctaacaggggatgttcatcctttgcctaggtatgttatgaattacctgaaactgcttgtggattannnnnnnnnnnnnnnnnnnnnnnnnnnnnnnnnnnnnnnnnnnnnnnnnnnnnnnnnnnnnnnnnnnnnnnnnnnnnnnnnnnnnnnnnnnnnnnnnnnnnnnnnnnnnnnnnnnnnnnnnnnnnnnnnnnnnnnnnnnnnnnnnnnnnnnnnnnnnnnnnnnnnnnnnnnnnnnnnnnnnnnnnnnnnnnnnnnnnnnnnnnnnnnnnnnnnnnnnnnnnnnnnnnnnnnnnnnnnnnnnnnnnnnnnnnnnnnnnnnnnnnnnnnnnnnnnnnnnnnnnnnnnnnnnnnnnnnnnncgacagtatgctacaggatacctcagagcctcttggagcaaagccttgtcttgtttgaaagatgaagggatcggagggagctctaataatgcatcaagggtggctttgaaggagaggttcaagaatttcaacgcatgttttgaagatatatacagggttcagacagcttggaaggtacctgatgatcagcttcgtgaagagatgcggataaatatatcagagaaggtgattcctgcataccgctcatttatggggcgatttagcggtcaactggagggaagacatgcaggcaaatacattaagtatatacccgaggatctagagacttatttattagatttgtttgaaggatcccctgctgtactta
>SSHrefM3_contig_49
acggtgtttatggatatgcttgttgaacaaactcatcatatgtcaacttttgattctcagagtgagaaacatatgaggtatactgatactagggttgataaacaagagaggagaatttctattaaagctgttccaatgtcgcttgtgttggaagatagtaattcgaaatcgtatttgtgtaatattatggatgcgcatggtcatgttaatttttctgatgaaatgactgctgcattgaggcttgcagatggtgctgttttggttgttgatgctggcgaaggagnnnnnnnnnnnnnnnnnnnnnnnnnnnnnnnnnnnnnnnnnnnnnnnnnnnnnnnnnnnnnnnnnnnnnnnnnnnnnnnnnnnnnnnnnnnnnnnnnnnnnnnnnnnnnnnnnnnnnnnnnnnnnnnnnnnnnnnnnnnnnnnnnnnnnnnnnnnnnnnnnnnnnnnnnnnnnnnnnnnnnnnnnnnnnnnnnnnnnnnnnnnnnnnnnnnnnnnnnnnnnnnnnnnnnnnnnnnnnnnnnnnnnnnnnnnnnnnnnnnnnnnnnnnnnnnnnnnnnnnnnnnnnnnnnnnnnnnnnnnnnnnnnnnnnnnnnnnnnnnnnnngcttcccgcctttggggtgacttctattatcatccagatacaagagccttcaaaaagaaaccccctgtgggtggtggggaacgatcttttgttgagtttgtgcttgagccactttacaagatatatagccaagtcattggagaacataaaaagagtgttgagacaacccttgctgaacttggagtcactctaagnnnnnnnnnnnnnnnnnnnnnnnnnnnnnnnnnnnnnnnnnnnnnnnnnnnnnnnnnnnnnnnnnnnnnnnnnnnnnnnactgatatgcttgttcagcacataccttcgccaagagatgctgcagttaagaaagttgatcatatatataccggtcctaaagattcgcccatttacaaagcaatgacacaatgcgattcttctggtccactaatggttaatataaccaaattgtatccaaagtctgattgtagtgtatttgatgcttttggtagagtttatagtggcatgttacagacagggcagtctgtccgtgttctaggagaaggatactcaccagatgatgaggaggacatgactgcaaaggaagtaacgaagttgtgggtttatcaagctcgcgacaggatgccaatatccgaggctcctccaggttcttgggttttaattgaaggtgtggatgcttcaataatgaaaaccgcaactatttgtaatatggattctggtgaggatgtatacatattcaggccccttctgttcaatacactgtcagtagtgaaaacagctactgagccattaaatccaagcgagttgccaaaaatggtggagggcctgaggaaaattagcaagagttatcctttagcagttactaaagttgaggagtctggggaacacactatattagggaccggtgaactgtgcttggattcaattatgaaggacttgagagagctatactctgaagtcgaagtcaaggtagcagatcctgttgtctcattttgtgaaacagttgtggaatcttcatcaacgaaatgttttgctgaaacaccaaacaagaagaataaaataacaatgattgctgagccactagaaagaggtctggcagaagacattgagaacggtgttgttagcaccgactggaatagaaagaaactgggtgattttttccaaactaaatatgactgggatcttcttgctgcacgatcaatctgggcatttggtcctgataagcagggccccaatattctgttagatgatacccttccgactgaagttgacaagagcctgcttaatgcggtgaaggattccattgttcagggatttcagtggggtgcacgtgaaggacctttgtgtgatgagcccattagaaatgttaagtttaagattgttgatgcaaggattgctcctgagccacttcaccgtggatccggccagatcattccaacagcacggcgagtggcctattcagctttccttatggctacccctcggcttatggaaccagtatattatgtagagattcaaacaccaatagattgtgtatctgcaatctacactgt
>SSHrefM3_contig_50
taattgaccaaattcgaagtgcatgcaatgagtggggattttttcaggtgattaatcatggwattcctattactrtmttrgatgaaatgatygatgggatycgtaagtttcatgaacaagatgytgatgtaagaaaagagttttayacgcgtgatttaaagaaaaargttaystatkwctccaatskammcrttgtwtagtggycaagctgcwaattggagrgatachttwgsttttgytgttgctccyvatcmattcraaccarawgaamtaccwcyaatatgcagagatatygyrattgartattcgcagaaaataasggatttrggtttcayratctttgagttattgtcarrrgcactaggactyraytcttcttwyctmmrwgarwtgraytgtgcygaagsactytwtatywtgggwcamtactatccacmrtgccckgaaccwgaattaacyaygggsaytgcsaarcayastgattktracttyatgacawtacttctwcaagatcakatwrgtggtcttcaarttcttcrygayraymaatgggtyaaygttcctccrgtrcatggmgctcttgttgtaaayatwggrgatmtyytacagctwatsacraatgacakgtttgtmagtgttkakcaccgrgtcttrtcwmaggamyrtaggccckagartttcwgtagcaascttctttrtgaaytytmctgatcyarmtraakgyrsatcaaagatttatggtccwatwaagsaaytgctwtcagaagaaaaccckccratctayaargaygttactataraagaatatttagaacattattttgcaaaaggccttgatggaaattctgctttggagccgtttaagttgt
>SSHrefM3_contig_51
acaagaagcttctatgcacagttgaccttacgaaggacttctttttcagctactcataccatatcatgcgcagtcttcaaaggaacatgtgcgaccctgagacaggccatgccctatacgagaccatgttcgtctggaatgaatacttaactcgaggaattaggaatcacctccagaatactatttggacagttgcactagtttatggcttctttaaacaggacacacttgagatatctggacgggagttcatactgacgctcattgcgagaagatcacgccattatgctggcactaggtatttgaggcgaggtnnnnnnnnnnnnnnnnnnnnnnnnnnnnnnnnnnnnnnnnnnnnnnnnnnnnnnnnnnnnnnnnnnnnnnnnnnnnnnnnnnnnnnnnnnnnnnnnnnnnnnnnnnnnnnnnnnnnnnnnnnnttctggtcacaggaaacttcacgtctaaatattaaaccagatattatcgtgtcaaagaaggaccagaattatcaagctactagactccactttgaaaatcttgtgaaaagatacggaaatcccattataattttgaatttaataaagacccaggagaagaggcctcgtgaggccattcttcgtcaagagtttgttaatgccatagagttcatcaacaaagatttgtctgatgcaaacaggcttaggttccttcactgggatctacacaaacattnnnnnnnnnnnnnnnnnnnnnnnnnnnnnnnnnnnnnnnnnnnnnnnnnnnnnnnnnnnnnnnnnnnnnnnnnnnnnnnnnnnnnnnnnnnnnnnnnnnnnnnnnnnnnnnnnnnnnnnnnnnnnnnnnnnnnnnnnnnnnnnnnnnnnnnnnnnnnnnnnnnnnnngtacacgctgaatatgataatgaggatggtaatgatttagagaggaaaccaagcgatggaattaatatttccgatgaaaatcattctgccaaatcacccaggttgcaaaagggagtgctcaggaccaactgcatagactgcttggatcgcacaaatgttgcacaatatgcatacgggttggcagctattggccaccagcttcactctctgggaattattcagcacccaaaaattgatcttgatgaccctgtagctaatgatttgatgcagttttatgagcggatgggtgacacacttgcacatcaatatggtggttctgctgcacacaacaagatattctctgcgaggaggggccaatggaaagctgcaacacagtctcaggagttttttagaactcttcaacgctattacagcaatgcttggatggatgccgagaaacaagatgcaatcaatgtattcctgggacattttcagccacaagagggtatgcctgctctatgggagttgcgttcagatcagcactacgatacagggaggctcggtgacgatgatgcaaggtcatttatcaaaagatctttctcagatggaaacattcttcgcgacagttctacacccatgtcagctccaaatgccaagaacgaaaaattctctaactcaggtttaccagaccgatcaggtgaagggagcaaggccttttgtgagtcatcgcccgaaatatctacttctgaggctgagagtgacatttcattttcnnnnnnnnnnnnnnnnnnnnnnnnnnnnnnnnnnnnnnnnnnnnnnnnnnnnnnnnnnnnnnnnnnnnnnnnnnnnnnnnnnnnnnnnnnnnnnnnnnnnnnnnnnnnnnnnnnnaactttgtggacctggattggytatcttcttcagcaaattcatgtgaagaagagccatacgagaggttrtcaattaccaactccccaactgccgggctttcttcagaaaatrttgtcaatggagttatagtcggagaaacaactgcgtccgctagtgattggggcagcaccagcgtaaaggagaggratccaactgaatcagcgatatcctayggtgatgcacggtccaacaatccagaggaatttccygatactttcattgaatgggtgacttatggacagacactttgccattga
>SSHrefM3_contig_52
acattgtaaccatgatcatttccgagaagaaccgtagagagatctccaaatacctcttccaagagggagtttgctatgcaaagaaggattacaatttggctaagcatccagagattgatgtgccaaatctgcaagtgattaagcttatgcagagcttcaaatctagagaatatgtnnnnnnnacttttgcttggatgcactattactggtttttgacmaatgatggaattgagttccttagracttatctcaatcttccatctgagattgtyccrgctactttgaagaarcaggctaagccagctggaaggccwttyggyggtccacctggtgatcgycctagrggcccacctagatttgaaggtgaaagaagattyggtggtgatcgtgatggataccgtggwggtcmmagaggacctggtggtgartttggwggagaraagggwggagctccagcygactayagaccttcytttgggggtcctggwggaagamctggyttcggycgtggttctggtggcttcggagctccaacaagttccaatgatgcttaa
>SSHrefM3_contig_53
gtggaaagggacagagaaagactctttggtgactgaagcaccggccgcgagggctagggctcagaaagagaaagctcacgctttgaaggagcagaagaggattgcattggctaagaagcttgttcaacgatacactacctaccccaattttaagttgcttcacgattctatctctggtcattttgctgattgcttgaagaaagatcttgagtttttgaaatctgggtcgcccacaaaaatcagtcttgcggcaaaatggtgcccttctattgactcttcctatgacaagtcaacgcttctctgtgagagcattgcaaagaggatcttccctagggaggagtatgaaggtgtggaggaggctcattatgcttaccgggtccgtgatcgtttgaggaaggatgtnnnnnnnnnnnnnnnnnnnnnnnnnnnnnnnnnnnnnnnnnnnnnnnnnnnnnnnnnnnnnnnnnnnnnnnnnnnnnnnnnnnnnnnnnnnnnnnnnnnnnnnnnnnnnnnnnnnnnnnnnnnnnnnnnnnnnnnnnnnnnnnnnnnnnnnnnnnnnnnnnnnnnnnnnnnnnnnnnnnnnnnnnnngcggccggtgctttgcttccccatgagattataggttctttgggagatggagatggtggtgaagttgctgagttgcagtggaagagaatggtcgatgacttgctcaagaaaggaaagatgaggaattgtcttgctgtttgcgatgtgtctgggagcatgagtgggattcccatggaggtgtctgtggcattgggattgttggtgtctgaattgaatgatgaaccttggaaaggaaaagttattaccttcagcgccgagcctcagcttcatktgattcagggggrtratytsmrrtccaagacagaktttgtgaggracatggattggggsrkgaacactgatttycagaaggtgtttgatcgcatattggatgtggctgtmaatggkaatctcaaggaggawcagatgattaagaggatctttgtrttcagtgacatggagtttgatsaagcatctrmraacycytgggaracwgaytaycaarcaatyactaggaagtatasagaraaagggtatggttctgytgtkcctcagatagtkttytggaatctgagagactcragggccaccccggtgccrgccamtcagaaaggwgtggckctcgtaagtggrttttctaagaatctgctgacaytsttyttggataatgaaggwgawataagccctgtagaagccatggaagctgccatcgcmggcccygagtatcagaarctwgttgtgytggattga
>SSHrefM3_contig_54
ataggtttatcaattggattggcaactgcattgtttgttattctttttctgtgttattggagaatcaaatcttcagaagtgaaaaaccaatcaagaaccaattatcatggtctctcaagaaatacaacaatcccggaaaatggagctgtctactttggaatccctgtcttctcgtatgatgagctcaaagaagcaacaaacaattttgatcaagctagacaaattggagaagggggcttcgggactatttactacggaaagcttggagatggacgtgaagttgcggtgaagcgcctattcgagcgcaactacagaccagttgaatcattcacgaacgaaattcaaatcctcacacgaatgcgccacagaaatcttgtatccctttatggctgcacatcgcgccacagtcgtgagttgctgctagtatacgaatacgtcccaaatgacacygtcagtagccatctccacggagaaaargcaaaaaayaacycatcattaccatgggcagtgagaataaaaatagccatagaaaccgcgggcgcattgacttatctccatgcttctgatgtcattcaccgagacgtgaaaaccagcaacattctccttgacaacagtttttgtgttaaggttgccgattttggtctttcgagactataccctaatgatgtcacacacgtctctacagcaccgagaggaacaccgggatatgttgatccagaatatcgcttatgttaccaactgacagacaagagtgatgtatatagcttcggcgtagttcttgttgagctaatatcatctttgccagcagttgatttgacamgggatagagatgacattaagttggcaaatctagccgtaaggaagatycgaagaagcgartttcatgagttgattgatccttctcttggtattcagacaratgagagattaaaaaatatgata
>SSHrefM3_contig_55
cactttctcaatctactcacaaacactaaagtcaacacaacactatgatcagtcaacgctcgacattgtttctgtttccaaagacattggagtcaacgttggtgttctgtctggtctcttatatgatttccttgctactagaacttcaattgggccgtggatcgttcattttttgggctcggcccaatgtttcttgggctattttctcatttgggcttctgtctccggtctccttccgccggtgccggtgccggtcatgtgcctgtttatgtttgtgactgctcatggtcagagtttctttaacacttctaatgttgttactggtgttcataatttccctaattatagtggaaccatcgttggtatcttaaaggggkttctaggtttgagtggagcaatattaatccaagtgtatcgaacaatyttcaacaacaatcctatgtcatatctgctgatgctatcactcttgccacctatcaacacttcgatccttatgtggtttgtaagaatccacaacactcacgagccagtgtcggaagaaaagaagtatctcaacatattttctttgatggctctagttattgctgcatatcttatgactgttataatcctagagaacatcttcactctacgattgttgatccgcatatttacattcattctgcttatggcgttactagcctcgcttctttgcattgcattgaaagcacatgaaaagtgcacttctaatagcgcttcagaaagttttcttgctgaagggtccaacctaattgcaagagaagattcttccagtaaccaaaggrctgtgcgacaaggagaaaatctgaatcttttcgaagcagcgaaaacagttaactttwggattttgtttgtttctatggcatgtggaatgggatcaggactcgcracagttaataatatgagccaaataggagaatctcttggttattccaccgttgagacaaattcgttggttgctttgtatagcatttggaattttcttggccgttttggagctggttatgtatcggattattttttacacacaagaggatggacaagacctatttttatggtgatcacattgatgatcatgagcattggtcacgtcgttattgcttatggacttccaggcgctctatacatcggttcaatattggtcggtatttgttacggctcccaatggtctttaatgcctacaatcacttctgagatatttggtgtagaacatatgggaagcatattcaacaccatttccgtagcaagtccggtgggttcgtatatattctccgtaagagtagttggatatatgtatgataaagaagcatctgaggaaggaaatatatgtattgggactcattgtttcatgtttccttttcttattatggcatctgctactattcttggttctctaacagctttgtgtttgtttttccggactagacgcatttatgatcaggttgttcttagaagaattcaaaatgtt
>SSHrefM3_contig_56
aaaccaaacgtcaaacaagccgtctctaacatcactactggagcagaaaatggtgtcctatccgctttcgttgttgacatgttctgcaccaccatgattgatatcgccaaagaattctccgtccctggtctcatcttcttcacttccggcattgcttcccttggtttaatgctccatgttcatactttgtttgaacgagacaacgttgattcgactcagttgctgcagcagactgagttgtccgtcccaagtttcgccaacttgtttcctgtaaactcgttgccaagttttatgctacgcaaagaatgggaatcgtttttcgtgaactatgcaggaggtctcaagaaagctgatggtattatagtaaattcatttgaagagctagaatcacatgcacttcactctttttcctctcatcctggtctaccagattttccgatatatccggtgggaccmwtaytaaacccbgagccyaaraccaakrgmayygyygaktckgatgatatcatcaaktggcttgatgatcarccwccttcktcagtagttttyytttgcttyggrascmgsggttctttyraygrggaycargttawggagattgcaywtgctrttgaraayagtggagcycgyttyktktggtctytrcgyaaaccycmaccgaarggmryywygdhtvcrcchwctgawyaymckctttctgawttgrdttyrsttttrccygaaggrttyttrgatcgracgkywrakattggaarggtarttggwtgggcyccacarrcccaaatactagcycaycmrkccacagghggawttrtttcrcattgtggttggaattcyayactcgaragyatatattttggtgtgcctattgccacgtggccgctctttgc
>SSHrefM3_contig_57
atggctggtaatgaatggattaatggatatcttgaggctacactatcgaccggtggtggtgcttcaaccaccgttgaagagcaacaaagggttgcggccgctgcaagagaaagtggtgatcatttcaatccaacaaagtattttgttgaagaagttgttagtgctgttgatgagtccgatcttcatcgtacttggctcaaagttgttgctactcgtaatacaagagagcgtagctcgagacttgagaacatgtgttggcgtatttggcatctcgctcgcaagaagaaacaggtggaaggggaagaagtgcagagattagcatatagaagatgggaaagagaacaaggacgtagggatgcaacagaggatttgtcagaagagttatcagaaggagaaaagggagatggcattggggagataatacaaattgagactcagcagaaaaaaattcagaggcatgcttctagtttggaaatatggtctgatgataaaaaggaaaagaaactttatattatcctcttaagtttgcatggattggttcgaggagaaaacatggagcttggtcgagattctgatactggtggacagattaaatatgtggtagaacttgctcgtgcacttgcgaaaatgccaggagtatatagagtcgatctcttcacacggcaaatatcatctcctgacattgattggagctatggagaacctacagaaatgctatctgcaagtcaagatgaagatgatgatgagaacactggagagagcagtggtgcatatatcataagaataccctttggtcctcgtgataaatatctcgagaaagaacttctttggccacacattcaagaagttgaagatggaaccttagctcacattcttaacatgtcgaaagtattgggtgaacaagttggtggtggacaacctgtgtggccttatgtgattcatggacactatgccgatgccggtgacagtgctgctcttctttcaggtgctttgaatgttcctatggtgctaactggtcattcacttggaagaaacaagcttgaacagcttcttaagcaaggtcgtcaatcgtgggaggatatcaattcgacgtataagataatgaggaagattgaagccgaagagctttccttatgatggatttgatgttaagcttgagaaagttttgcgcgctcgtgataggcgcggtgtcaattgtcatggtcgatatatgccaagaatggcggttatccctcctggtatggactttagcaatgttgtgacacaagaagatggccctgagatcgacggggatctgtcgcagcttactggtggtgccaccaaaagctttgcctgcaatttggttagaagtgatgcgtttcttcacgaatcctcacaagcctatgatattagctttatcaagaccagatccaaagaagaacataacaactctattaaaggctttcggagaatgccgttccttaannnnnnnnnnnnnnnnnnnnnnnnnnnnnnnnnnnnnnnnnnnnnnnnnnnnnnnnnnnnnnnnnnnnnnnnnnnnnnnnnnnnnnnnnnnnnnnnnnnnnnnnnnnnnnnnnnnnnnnnnnnnnnnnnnnnnnnnnnnnnnnnnnnnnnnnnnnnnnnnnnnngagatatatcgatttgctgctaaaacaaagggagttttcgtaaatcctgctttagtggaaccttttggtcttactttaattgaggcagctgcacatggactaccaatggtggccactaaaaatggcggaccagtggacattaatcgggctctcaacaatggtttgcttgtggaccctcatgatcatcaggcaattgctgatgcattactaaaattgctgtcagagaaaaacttatggcatgagtgtaggaacaatggttggaagaacatacaccttttctcatggcctgaacactgccgaacttatttgacacgcgtgaatgcatgtcgaatgaggcatccacaatggcaagataatgctccagaagacgatgtagatgttgaggagtcttttaatgattcacttaaggatgttcaagacatgtcccttaggctctcaattgacggagaatttgttgcaagtggtggtagtaacgaagagcaagtgaaacgccttttaagcaagataagaaagcaagattcnnnnnnnnnnnnnnnnnnnnnnnnnnnnnnnnnnnnnnnnnnnnnnnnnnnnnnnnnnnnnnnnnnncggaggctgattgttatagcgctcgattcctatgacagtaatggttttcctgataagaagttgattgaagtagtgcaaaggatagttaaagctgttcagttagaccctcaaactgcacgagtttcgggatttgctttgtcaactgctatgacaatgcaagaaacattggagtttctaacatcagggaatattcaagcaaacgagtttgatgctataatttgtagtagtgggagtgaagtttattaccctggtgttcatacagaagatgggaagctttcgcctgatcaagattatgcggtnnnnnnnnnnnnnnnnnnnnnnnnnnnnnnnnnnnnnnnnnnnnnnnnnnnnnnnnnnnnnnnnnnnnnnnnnnnnnnnnnnnnnnnnnnnnnnnnnnnnnnnnnnnnnnnnnnnnnnnnnnnnnnnnnnnnnnnnnnnnnnnnnnnnnnnnnnnnnnnnnnnnnnnnnnnnnnnnnnnnnnnnnnnnnnnnnnnnnnnnnnnnnnnnnnnnnnnnnnnnnnnnnnnnnnngtactgcagaggctcaactagaatgcatgtcattccccttcttgcatctagagctcaggcactcaggtatcttttcgtgcgttggagattaaatgtcgcaaacatgtatgtcatccttggagaaacaggtgacactgattatgaggaaatgatttctgggacacacaagactataataatgaaaggagtggtgtctaagggttcagaagaattgcttagaggtccaggaagttatcaaagagatgatgttgtcccaaatgagagtcctcttgttgcatacattagtgaaacatcagaggaaagtattgccaatgctttgaagcaactttcaatatctggaggaa
>SSHrefM3_contig_58
tacgtatagttactaaattttctgagatggaggagacatattcttctcacgatcttcttagatatgaagtcattgttgatgttgcgccagaaatcaaatggatttctgatgatgcatacaaaaatttgaaggttgttgttgagatagacaatgaaatagatgctcacatagcatctgaaaaagaatttagaaggcggtacannnnnnnnnnnnnnnnnnnnnnnnnnnnnnnnnnnnnnnnnnnnnnnnnnnnnnnnnntgtacttgacatctcagcaacaaccattgatcaagacgaatcaaatgtcaaaagtattccttctgccgaaagtaaaggatttaactttgatacagaagatggtgaaatattagtaccaggtttccttgattctataattggaattggtcgaggtgaaacaaagtcattccccattgtttttccggaaacttggaagcaagaaagtctccgtggtgttcatgctcagtttactgttgagtgcaaagaacttttttacagagatttaccagagctggatgattctattgctgataagcttatccctggatgcaccacagtggaagaggtcaaagagttattgttagagagataccaagagatagagcaaacagctagggaacaagcaaccgataatgctatactagaacatatttctaagctggtagaagttgatatacctckatccttgtttgaggaacaaggtagacagctttatggatccagcctattagaaatgcagacaaaaataaaactaaatgagcagcagctagctackytatcaagtccaaaggctgtgaatgaatatcttgagcatcatagggaaaatataaaaaatttaatcaaacagaacctggcagttggtgacatatataggcgtgaaaatctgcagcttcctacygaagacatcrtcaaagaggttgaraattccatcgctgaattcaaacgtcaaaaacaagagtatgatgaggaacgtgtaaaagaacaggttcaagaaatactagaaggagctaaggtgcttgaatggttgaaagaacatgcagacattcagtatataacaagatga
>SSHrefM3_contig_59
caaaccacttgcatctcctcctactaaactcaccgccgccgatcctctcgccggtcgaatcgagtctcttagtcaggtctccggtgttctcggttgtcaatggggcgatgagggtaaaggaaagcttgttgatatcttagctcaacacttccaaatcgttgctcgttgtcagggtggagctaatgctgggcataccatttataattcggaggggaaaaagtttgcccttcatcttgttccttctggtatccttaatgaggatacgctgtgtgttattnnnnnnnnnnnnnnnnnnnnnnnnnnnnnnnnnnnnnnnnnnnnnnnnnnnnnnnnnnnnnnnnnnnnnnnnnnnnnnnnnnnnnnnnnnnnnnnnnnnnnnnnnnnnnnnnnnnnnnnnnnnnnnnnnnnnnnnnnnnnnnnnnnnnnnnnnnnnnnnnnnnnnnnnnnnnnnnnnnnnnnnnnnnnnnnnnnnnnnnnnnnnnnnnnnnnnnnnnnnnnnnnnnnnnnnnnnnnnnnnnnnnnnnnnnnnnnnnnnnnnnnnnnnnnnnnnnnnnnnnnnnnnnnnnnnnnnnnnnnnnnnnnnnnnnnnnnnnnnnnnnnnnnnnnnnnnnnnnnnnnnnnnnnnnnnnnnnnnnnnnnnnngaggtacgctgatagattgaaaccctatattgctgataccgtkcatgtcatgaaygaagccataacacaaaagaagaagatcttggttgaaggaggmcargcaaccatgttggacattgattttggcacytatccctttgttacttcttcyagyycatcarctggcgggatatgcacyggtcttggtattgcyccaagartagttggtgatttagtgggwgtggtgaaagcatacacyacaagagttgrttctggtccttttccaacygaaattttgggyccargaggtsatctcctcakatytrmtgggcaggagtttggcaygactactggmcgccyycgacgatrtggctggttggatattkttgcattaagatactcatgtcagatcaayggtttttcagcattgaatctcactaagytggatgttttgkmtrgtcttgatgaaatacaattgggtgtctcctataaacatgaggatggcactccagtcaaatcattcccatcagatcttcgtcttctcgagcaattgaaggtggaatatgaaacgattcctggatggaagactgacatttcttccattagaaactattctgaccttccaagagctgcacagttgtatgtagaaaggatagaagagcttgttggtgtccctattcactacattggtgttgggcctggacgtgatgccctaatattcaaat
>SSHrefM3_contig_60
gagaaccctccctcctccttcaatcgagttcgcttcgccggaaggaaaacaaatctttaccgaagctcttcataatggaacaatggaaggtttcttcaaattgatttcttattatcagactcaatcagatcctgctttctgtggtttagccactctttctgttgtcctcaatgctcttgctattgaccctggtagaaaatggaaaggtccttggagnnnnnnnnnnnnnnnnnnnnnnnnnnnnnnnnnnnnnnnnnnnnnnnnnnnnnnnnnnnnnnnnnnnnnnnnnnnnnnnnnnnnnnnnnnnnnnnnnnnnnnnnnnnnnnnnnnnnnnnnnnnnnnnnnnnnnnnnnnnnnnnnnnnnnnnnnnnnnnnnnnnnnnnnnnnnnnnnnnnnnnnnnnnnnnnnnnnnnnnnnnnnnnnnnnnnnnnnnnnnnnnnnnnnnnnnnnnnnnnnnnnnnnnnnnnnnnnnnnnnnnnnnnnnnnnnnnnnnnnnnnnnnnnnnnnnnnnnnnnnnnnnnnnnnnnnnnnnnnnnnnnnnnnnnnnnnnnnnnnnnnnnnnnnnnnnnnnnnnnnnnnnnnnnnnnnnnnnnnnnnnnnnnnnnnnnnnnnnnnnnnnnnnnnnnnnnnnnnnnnnnnnnnnnnnnnnnnttatactgtgagttgtagacatgaaggttggagcagtgttgccaaatatctaactgaagacgtccctcttcttctaaaatccgagggtctaaaagacattcaggaagtattctctgttgtatttaaatctcctcctactgaattaagagagtttatcacttggattgctgaggttcgcaggcaagaagatgggaatctcacgttgagcgaggaggagaaaggaaggctggctatcaaggcagatgtattagaacaaattcgatcaactgcactcttcaaacaygtgaccaggtggttggattcagaaaggtcatgttgcgakaccattgcaagctttggtgacaaagataagttatcagcacttgcggcacgtgtttgctgccaaggggcagatctcttrtctggttgtcgtttgtcargatgcaaaatgctgtrgtcaaatagatgtaamgcatctgaatgttgatagtgaaaatccagtaacaatgttttccggaaccattacaaccgggggcagtagtgaacaaggagttgatgtgttggtccctctgtgtcaaaggaagccgaatagcttgtgtctttgtaatgaaggtcagtgcattggaatgcacccatccactgcagatgtcttgacagtgcttttatttgccttgccattgcatacatggtcaggcatcaaagaagaaaagctgcgtgtggaagttgcaagccttctaacaaccgaagatctccttcccttactttcagaagaggttttgtttttgcgagagcaacttcactctctcatgactgataatggtgctccttctaact
>SSHrefM3_contig_61
acttactttgttgttttctgctgctacgcgcttctgttgtggtatggaggctatcttgtaaggcatcacgagacaaatggaggactagccattgcaaccatgtttgctgtcatgattggtggaataggtttggggcaatctgcacctagcatggctgcatttacaaaggcgagggttgctgcggctaagattttccggataatcgatcacagtcctggtatagatagaaacagtgaatcaggattggaattggaggcaattactggacttgtggaacttaaaaatgtcgacttttcatatccatctaggcccgaggttctgatcctcaatgatttctccttgagtgttcctgctggaaagaccatagctttagtcggtagcagtggctccggcaagagcactgttgtttcccttattgagagattctatgacccaacttcaggacaagttatgctagatggtcatgacattaaaactttgaagcttaaatggttgaggcaacagataggactagtgagycaagagcctgctttgttcgctaccrcgattcgagaaaatatrctcttgggaaggcctgatgcaraccaggtwgagattgaagaagctgctagggttgctaatgctcattcgttcatcatcaaacttcctgaaggctatgaaactcaggtaggagaaagagggctacaactttctggagggcaaaaacaaagaatagcaatagcaagggcaatgttaaaaaatccagcaatacttctcctagatgaggcaacaagtgcattggactctgaatcagaaaaactggtgcaagaagcacttgaccggttcatgattggaagaacgactcttgtaattgctcatcgcctttccacaattcgcaaagctgacctcgtagccgtgattcaacaaggaagtgtttttgaaattggaactcatgatgagttattctccaaaggtgaaaatggagtctatgccaagcttattaagatgcaggaggttgcccatgaaactgctatgaataatgctagaaagagtagtgcaaggccttcaagtgcaagaaactcggttagctctccaataattgctaggaattcttcttatggacggtcaccgtnnnnnnnnnnnnnnnnnnnnnnnnnnnnnnnnnnnnnnnnnnnnnnnnnnnnnnnnnnnnnnnnnnnnnnnnnnnnnnnnnnnnnnnnnnnnnnnnnnnnnnnnnnnnnnnnnnnnnnnnnnnnnnnnnnnnnnnnnnnnnnnnnnnnnnnnnnnnnnnnnnnnnnnnnnnnnnnnnnnnnnnnnnnnnnnnnnnnnnnnnnnnnnnnnnnnnnnnnnnnnnnnnnnnnnnnnnnnnnnnnnnnnnnnnnnnnnnnnnnnnnnnnnnnnnnnnnnnnnnnnnnnnnnnnnnnnnnnnnnnnnnnnnnnnnnnnnnnnnnnnnnnnnnnnnnnnnnnnnnnnnnnnnnnnnnnnnnnnnnnnnnnnnnnnnnnnnnnnnnnnnnnnnnnnnnnnnnnnnnnnnnnnnnnnnnnnnnnnnnnnnnnnnnnnnnnnnnnnnnnnnnnnnnnnnnnnnnnnnnnnnnnnnnnnnnnnnnnnnnnnnnnnnnnnnnnnnnnnnnnnnnnnnnnnnnnnnnnnnnnnnnnnnnnnnnnnnnnnnnnnnnnnnnnnnnnnnnnnnnnnnnnnnnnnnnnnnnnnnnnnnnnnnnnnnnnnnnnnnnnnnnnnnnnnnnnnnnnnnnnnnnnnnnnnnnnnnnnnnnnnnnnnnnnnnnnnnnnnnnnnnnnnnnnnnnnnnnnnnnnnnnnnnnnnnnnnnnnnnnnnnnnnnnnnnnnnnnnnnnnnnnnnnnnnnnnnnnnnnnnnnnnnnnnnnnnnnnnnnnnnnnnnnnnnnnnnnnnnnnnnnnnnnnnnnnnnnnnnnnnnnnnnnnnnnnnnnnnnnnnnnnnnnnnnnnnnnnnnnnnnnnnnnnnnnnnnnnnnnnnnnnnnnnnnnnnnnnnnnnnnnnnnnnnnnnnnnnnnnnnnnnnnnnnnnnnnnnnnnnnnnnnnnnnnnnnnnnnnnnnnnnnnnnnnnnnnnnnnnnnnnnnnnnnnnnnnnnnnnnnnnnnnnnnnnnnnnnnnnnnnnnnnnnnnnnnnnnnnnnnnnnnnnnnnnnnnnnnnnnnnnnnnnnnnnnnnnnnnnnnnnnnaccgagattgaaccagatgatcaagatgctactcctgttcctgaccgtcttcgcggtgaagttgaactaaagcatgtggacttttcttatcccactagaccagatatgccggttttccgtgaccttaatcttcgtatccgagctggcaaaactcttgcccttgttggacctagtggctgcggtaagagctcggtgattgcacttatacagagattctatgatccaacatctggtcgggtaatgattgatgggaaagacatcagaaaatacaacctcaagtccttaagaagacacatttctgtagtacnnnnnnnnnnnnnnnnnnnnnnnnnnnnnnnnnnnnnnnnnnnnnnnnnnnnnnntgactcagcaacagaagccgagataatcggagctgcaacacttgctaatgctcacaagttcatatcttctctacctgacggatacaaaacatttgtaggggagagaggcgttcaactctccgggggacaaaaacaaagaatagcagttgctcgtgcttttttgaggaaagccgagcttatgcttcttgacgaggcaacaagtgcacttgatgctgagtcagagaggtctgttcaagaggctytagaccgygcttcaacgggaaaaacaaccatcattgttgcacataggttatcaactataaggaatgccaatgtgatcgctgtgattgatgatggtaaagtagctgaacaaggttcacattcacagttgatgaaaaatcaccaggatggaatatatgcgcgcatgattcaattacaaaggtttacacacaacgaggtaattggtatggcatctggttcaacttcttcaacat
>SSHrefM3_contig_62
caacctccgcataagattgaygaaaacatgtggaagaatcgagaatatattgaagaaacrattttyttacttgaaggatctaattggccagaggggctgaagcagsagtccacacctgacaatgttgaattttccattatgtttgggaagctgcaagataaacttcgycatactytgaagagtttggaatcattccaartaaaaaatgctgaacatgtrtttaacacagttatgacatatctgcctcaagattttcgaggaactctcctcagacaacaacgggaacgctcagagaggaataagcaagcagaggtggatgctttggtaaattctggtggtagtatacgtgatcgatatgctcttctgtggaaacaacagatggacaggagaaggcaattagctcagcttggctctgcaacaggagtctataaaaccctcgtcannnnnnnnnnnnnnnnnnnnnnnnnattgcttgattttacaaggcagattaatgatgatgacgggcccatggaggagcagcgtcatcgctatggaccaccattatacagcctcacctcaatgattctttctgtccgattcttcctttcattatcatgggcacggcatgggtctaagaaattaaaaagggaacagttagctgtcttggagcaagctgttgatgtctataccatggagttcgagaggttcatctcatttattagtggggtctttgcaaactcgccgttcttcattccagcagatgttgctggtgcaatggaagcaaggaaacatgacgattacaaagagataagtgttccagctggaaaaacttttgaggttatactctcagtggactcagtaaactcgtatattgcatgggatttttctttagtacaaggcaagataaatatggatattggatttagtttggagtttgcaagtcctactggggaaaagattctgatgttgccttaccgccgatacgagtctgaccaagggaacttctgcacattaatggccggaagctataaactgatatgggacaacacacattcaactttttttagaaaggtgctacggtataaggtagattgtatacctcccgttgctgaacc
>SSHrefM3_contig_63
accactaaccatatggtggttaacaaaatatggatatgtgaaaaaaccacccaattgaaaggtaatgaaagtgcagatgaactgaaaacaaacattaatgaaggagttctaagtatcctttcacaggctatatttcaaaacacttctgcggaagtggttaaggataaaaatggaaagaacacaatattgggaagcccaacagaatcagcattattggaatttggcttgcttttgggttctgattttgatgctcgcaacnnnnnnnnnnnnnnnnnnnnnnnnnnnnnnnnnnnnnnnnnnnnnnnnnnnnnnnnnnnnnnnnnnnnnnnnnnnnnnnnnnnnnnnnnnnnnnnnnnnnnnnnnnnnnnnnnnnnnnnnnnnnnnnnnnnnnnnnnnnnnnnnnnnnnnnnnnnnnnnnnnnnnnnnnnnnnnnnnnnnnnnnnnnnnnnnnnnnnnnnnnnnnnnnnnnnnnnnnnnnnnnnnnnnnnnnnnnnnnnnnnnnnnnnnnnnnnnnnnnnnnnnnnnnnnnnnnnnnnnnnnnnnnnnnnnnnnnnnnnnnnnnnnnnnnnnnnnnnnnnnnnnnnnnnnnnnnnnnnnnnnnnnnnnnnnnnnnnnnnnnnnnnnnnnnnnnnnnnnnnnnnnnnnnnnnnnnnnnnnnnnnnnnnnnnnnnnnnnnnnnnnnnnnnnnnnnnnnnnnnnnnnnnnnnnnnnnnnnnnnnnnnnnnnnnnnnnnnnnnnnnnnnnnnnnnnnnnnnnnnnnnnnnnnnnnnnnnnnnnatgaaggatatcataccaagaatccaggtcatggcacgatccttaccgctcgacaagcataagttagtgaccaatttgaggaatatgtttggtgaggttgttgctgttactggtgatggaacaaatgatgctcctgcattgcatgagtcagacatcggacttgccatgggaatagctggaaccgaggttgcaaaagaaaaggctgatgtgattataatggatgataacttcgcgactattgtcaatgtggtgaaatggggacgggcagtatatataaacattcaaaaatttgtgcagtttcaattaacagttaatgttgttgcacttattatcaactttgtctctgcatgcatcnnnnnnnnnnnnnnnnnnnnnnnnnnnnnnnnnnnnnnnnnnnnnnnnnnnnnnnnnnnnnnnnnnnnnnnnnnnnnnnnnnnnnnnnnnnnnnnnnnnnnnnnnnnnnnnnnnnnnnnnnnnnnnnnnnnnnnnnnnnnnnnnnnnnnnnnnnnnnnnnnnnnnnnnnnnnnnnnnnnnnnnnnnnnnnnnnnnnnacttgcaattctaaatttcgatgggaagaggctactcggaatttacggttcagatgcaaccaatgtgctcaacactttgatattcaactccttcgtattttgccaggtgtttaatgagataaacagcagagatatggaaaagataaacatattcaaaggcatgtttgacagctggatatttttarktgatwattwtygccacmrykryatttcaagtratmatagttgarttcctwggagcatttgccagcacwgtgcctctaaactggcaattctggttactcagtgttttaattggagcaattagcatgcctatagctgttatcttgaaatgcatcccagttgaaacaaaaaatactagtaaacaaaaccatgatggttatgaggcacttccatctggtccagagctagcata
>SSHrefM3_contig_64
atggcttaccataatcagcatctttcacaagaactaccaccaatccaccatttcacagaccaaaccaataataacaacaacacgttccgttccatattaccagaagactcacccgacgaccctaactccaaacctgattccgaccctaaccaactccacaccacgcctaattggctcaataacgctctccttcgtannnnnnnnnnnnnnnnnnnnnnnnnnnnnnnnnnnnnnnnnnnnnnnnnnnnnnnnnnnnnnnnnnnnnnnnnnnnnnnnnnnnnnnnnnnnnnnnnnnnnnnnnnnnnnnnnnnnnnnnnnnnnnnnnnnnnnnnnnnnnnnnnnnnnnnnnnnnnnnnnnnnnnnnnnnnnnnnnnnnnnnnnnnnnnnnnnnnnnnnnnnnnnnnnnnnnnnnnnnnnnnnnnnnnnnnnnnnnnnnnnnnnnnnnnnnnnnnnnnnnnnnnnnnnnnnnnnnnnnnnnnnnnnnnnnnnnnnnnnnnnnnnnnnnnnnnnnnnnnnnnnnnnnnnnnnnnnnnnnnnnnnnnnnnnnnnnnnnnnnnnnnnnnnnnnnnnnnnnnnnnnnnnnnnnnnnnnnnnnnnnnnnnnnnnnnnnnnnnnnnnnnnnnnnnnnnnnnnnnnnnnnnnnnnnnnnnnnnngccaagtattcggcgtttggacagaacatcgtcggagtagatgacaaagaacttgaccacttcatgtcacactatgtattattgctgtgttctttcaaagaacaattgcaacaacatgttcgcgtccatgcaatggaagcagtcatggcttgttgggagatagagcagtctctgcaaagtttaacaggtgtatcttcaggtgaaggaactggagcaacaatgtcagacgatgaagaggagcaggcagagagtnnnnnnnnnnnnnnnnnnnnnnnnnnnnnnnnnnnnnnnnnnnnnnnnnnnnnnnnncctctgtaccaacagagaatgaaagatccttaatggagcgcgtaagacaagagctaaagcatgaattgaaacatggttataaggagaaaattgtcgacataagagaggaaattttacgcaagagacgagctgggaaacttcctggtgacactacatctgtccttaaggcttggtggcaatcacattccaaatggccttatcctacagaggaagataaggcaaggttggtgcaagaaactggtttgcaattaaagcagattaataactggtttatyaatcaaaggaagaggaattggca
>SSHrefM3_contig_65
aataagcttgcggatcttgttggtgttactcttggtcctaaaggaaggaatgttgttcttgagagcaaatatggttcgcctaaaattgttaatgatggtgttactgttgctaaagaggttgagttggaggatccagttgagaatattggtgcgaagttggtgagacaggctgctgccaagacaaatgatttggctggtgatggaaccacaacctcggttgttctagctcagggccttattgcagaaggtgtaaaggttgtggcagctggtgcaaaccctgtgctcattacacgtggtattgagaagacaactaaagctcttgtggakgagctyaaaaagatgtcgaaagaggttgaagatagtgaattggcagatgtggcagcagtcagtgcagggaacaattacgargttggaaatatgattgctgaagccttgagtaaggttggtagaaagggtgttgtgacacttgaggagggaaagagtgcygagaacaatctttatgttgttgannnnnnnnnnnnnnnnnnnnnnnnnnnnnnnnnnnnnnnnnnnnnnnnnnnnnnnnnnnnnnnnnnnnnnnnnnnnnnnnnnnnnnnnnnnnnnnnnnnnnnnnnnnnnnnnnnnnnnnnnnnnnnnnnnnnnnnnnnnnnnnnnnnnnnnnnnnnnnnnnnnnnnnnnnnnnnnnnnnnnnnnnnnnnnnnnnnnnnnnnnnnnnnnactcttgttgtgaacaaacttagaggatcactgaagattgctgcacttaaggctcctggatttggagaacgcaagagccagtaccttgatgatattgccatcttgacaggaggcactgttatcagagaggaggtcggccttaccttagacaaagctgggaatgaggttctgggcactgccgccaaggtggtgctcaccaaagattcgaccacaattgttggtgatggaagtacccaggaagcagttaccaagagagtttcacaaattaagaaccaaattgaggccgcagaacaagattatgaaaaggagaagctgaacgaaaggattgcaaaactgtctggtggtgtggctgtaatacaggttggtgcacaaactgagacagaactcaaggaaaagaaattgagagttgaagacgctcttaatgctacaaaggcggctgttgaagagggtattgtagttggtggtgggtgcacattgctcagacttgcatcaaaggtagatgcaataaaggctacccttgccaatgatgaagaaaaagttggagcagacattgttaaaagagctcttagttaccctctgaaattaatagcaaagaatgccggtgtaaatggaagtgttgtgagtgagaaggttctgtctaacgacgatacaagatatggctataatgctgccactggcaaatacgaagatttaatgtctgccgggatcattgatccaacaaaggtggtcagatgttgcctggaacatgcagcctctgttgccaaaaccttcttgatgtcagactgtgttgttgttgagataaaggaacctgagtctgcacctgttggcaaccccatggacaattcaggctatggtatgtag
>SSHrefM3_contig_66
acgttggtgatcttgatttgaatgttaacgattctcagctttacgatctgtttaatcaggttggacaagttgtttctgttagggtttgtagggacttggctacgcgtcgttcactcggttatggttatgttaatttcactaaccctcaggatgcggctagggcattggatgtgctgaattttactccactgaacaacaaatctattagggttatgtattctcatcgtgatcctagtattcggaagagtggcactgctaatatttttatcaagaatttggacaagacgattgatcacaaagctttacatgataccttttctactttcggacatattctgtcttgcaagatagcgactgatggttctggtcagtctaaaggctatgggtttgtccaatttgagactgccgaatctgctcagagtgcaattgataagttaaannnnnnnnnnnnnnnnnnnnnnnnnnnnnnnnnnnnnnnnnnnnnnnnnnnnnnnnnnnnnnnnnnnnnnnnnnnnnnnnnnnnnnnnnnnnnnnnnnnnnnnnnnnnnnnnnnnnnnnnnnnnnnnnnnnnnnnnnnnnnnnnnnnnnnnnnnnnnnnnnnnnnnnnnnnnnnnnnnnnnnnnnnnnnnnnnnnnnnnnnnnnnnnnnnnnnnnnnnnnnnnnnnnnnnnnnnnnnnnnnnnnnnnnnnnnnnnnnnnnnnnnnnnnnnnnnnnnnnnnnnnnnnnnnnnnnnnnnnnnnnnnnnnnnnnnnnnnnnnnnnnnnnnnnnnnnnnnnnnnnnnnnnnnnnnnnnnnnnnnnnnnnnnnnnnnnnnnnnnnnnnnnnnnnnnnnnnnnnnnnnnnnnnnnnnnnnnnnnnnnnnnnnnnnnnnnnnnnnnnnnnnnnnnnnnnnnnnnnnnnnnnnnnnnnntggcacaataacttcgtacaagattatgcgagacccaaatggagtcagcagaggatccggatttgttgcattttcaactccagaggaagcatcaagagctcttggagagatgaatggcaaaatgattgtcagcaaacctctttatgttgctgttgcacagagaaaggaagatagaaaagcaaggttgcaggcacaattttcacaaatgaggcctgttgcaatttcaccttctgttgctccccgaatgccactctaccctcctggtgctcctggtattggacaacaatttatgtatggtcaaggacccccagccatgatgcctccacaagctgggtttggataccagcagcaacttgttcctgggatgagacctggcggtggtcctatgccaagctactttgttccaatggttcagcagggccaacaaggtcagcgtcctggtggacgccgaggtcctgttcaacaaccccagcagcaattgccaatgatgcagcagcagatgcttccaaggcaacgtgtttatcgmtaccctccaggccgcaacaacattcaagatgcyccygtggctggaggaatgatgtcctatgacatgggaggtctgccactccgtgatgttgsgtcgcctatgcccattcatgcyttggctacagcacttgcgaatgctccccctgaacagcagaggactatgcttggagaggctttgtatccgctagtagatcagctggaacaygattctgcagctaaggttaccgg
>SSHrefM3_contig_67
gaagatgcttgggcagttatttcagcttactttgaagaaaaaggtttagttcgtcagcaacttgattcgttcgatgagttcattcagaacactatgcaagaaattgttgatgaatctgctgatattgaaattcgacctgaatctcagcataatcctggtcaccaatctgatgttgctgagacgatttacaagataagttttggtcagatttacttgagtaagccgatgatgacggaatctgatggagaaactgctactttgtttcctaaggcagctaggttaaggaatttaacttattcagctcctttgtatgttgatgtttctaagagggttattaagaaaggacatgatggtgaagaggttaccgaaactcaggatttcaccaaagttttcattggcaaggttcctataatgctgcggtctagttattgcacattatttcagaattcagagaaggatttgactgagcttggagagtgcccatatgatcaaggaggatatttcattattaatggcagtgagaaggttcttattnnnnnnnnnnnnnnnnnnnnnnnnnnnnnnnnnnnnnnnnnnnnnnnnnnnnnnnnnnnnnnnnnnnnnnnnnnnnnnnnnnnnnnnnnnnnnnnnnnnnnnnnnnnnnnnnnnnnnnnnnnnnnnnnnnnnnnnnnnnnnnnnnnnnnnnnnnnnnnnnnnnnnnnnnnnnnnnnnnnnnnnnnnnnnnnnnnnnnnnnnnnnnnnnnnnnnnnnnnnnnnnnnnnnnnnnnnnnnnnnnnnnnnnnnnnnnnnnnnnnnnnnnnnnnnnnnnnnnnnnnnnnnnnnnnnnnnnnnnnnnnnnnnnnnnnnnnnnnnnnnnnnnnnnnnnnnnnnnnnnnnnnnnnnnnnnnnnnnnnnnnnnnnnnnnnnnnnnnnnnnnnnnnnnnnnnnnnnnnnnnnnnnnnnnnnnnnnnnnnnnnnnnnnnnnnnnnnnnnnnnnnnnnnnnnnnnnnnnnnnnnnnnnnnnnnnnnnnnnnnnnnnnnnnnnnnnnnnnnnnnnnnnnnnnnnnnnnnnnnnnnnnnnnnnnnnnnnnnnnnnnnnnnnnnnnnnnnnnnnnnnnnnnnnnnnnnnnnnnnnnnnnnnnnnnnnnnnnnnnnnnnnnnnnnnnnnnnnnnnnnnnnnnnnnnnnnnnnnnnnnnnnnnnnnnnnnnnnnnnnnnnnnnnnnnnnnnnnnnnnnnnnnnnnnnnnnnnnnnnnnnnnnnnnnnnnnnnnnnnnnnnnnnnnnnnnnnnnnnnnnnnnnnnnnnnnnnnnnnnnnnnnnnnnnnnnnnnnnnnnnnnnnnnnnnnnnnnnnnnnnnnnnnnnnnnnnnnnnnnnnnnnnnnnnnnnnnnnnnnnnnnnnnnnnnnnnnnnnnnnnnnnnnnnnnnnnnnnnnnnnnnnnnnnnnnnnnnnnnnnnnnnnnnnnnnnnnnnnnnnnnnnnnnnnnnnnnnnnnnnnnnnnnnnnnnnnnnnnnnnnnnnnnnnnnnnnnnnnnnnnnnnnnnnnnnnnnnnnnnnnnnnnnnnnnnnnnnnnnnnnnnnnnnnnnnnnnnnnnnnnnnnnnnnnnnnnnnnnnnnnnnnnnnnnnnnnnnnnnnnnnnnnnnnnnnnnnnnnnnnnnnnnnnnnnnnnnnnnnnnnnnnnnnnnnnnnnnnnnnnnnnnnnnnnnnnnnnnnnnnnnnnnnnnnnnnnnnnnnnnnnnnnnnnnnnnnnnnnnnnnntgaagttggggttgttagagatatccgtcttaaagaactgcgcatatatacagattatggtcgctgcagtcgtcctttattcattgtggataaacaaaggcttctcataaagaagaaggacattcattctttgcaacaaagggaatcccctgaagatggtggatggcatgatcttgtgtccaagggctttatagaatatatcgacacagaagaggaagagactactatgatttccatgaccattaatgatcttgttcaagcaaggctcaatccagaagaagcatattctgatacttacactcactgtgaaatccatccatcactgattttgggtgtatgtgcttccatcataccctttcctgaccacaaccagtcccctcgtaacacataccagtctgcaatgggaaaacaagcaatgggaatatatgttaccaactannnnnnnnnnnnnnnnnnnnnnnnnnnnnnnnnnnnnnnnnnnnnnnnnnnnnnnnnnnnnnnnnnnnnnnnnnnnnnnnnnnnnnnnnnnnnnnnnnnnnnnnnnnnnnnnnnnnnnnnnnnnnnnnnnnnnnnnnnnnnnnnnnnnnnnnnnnnnnnnnnnnnnnnnnnnnnnnnnnnnnnnnnnnnnnnnnnnnnnnnnnnnnnnnnnnnnnnnnnnnnnnnnnnnnnnnnnnnnnnnnnnnnnnnnnnnnnnnnnnnnnnnnnnnnnnnnnnnnnnnnnnnnnnnnnnnnnnnnnnnnnnnnnnnnnnnnnnnnnnnnnnnnnnnnnnnnnnnnnnnnnnnnnnnnnnnnnnnnnnnnnnnnnnnnnnnnnnnnnnnnnnnnnnnnnnnnnnnnnnnnnnnnnnnnnnnnncaaggacaagctgctcgttactcaaaacgtgatcacagcataagcttacgacatagtgaaactggaattgttgatcaagttctgttgacaacaaatgctgatggattgagattcgtgaaagtaagagtgagatctgttagaataccacagattggcgacaaattcagtagtagacatggtcagaaggggacagttggtatgacttatacacaagaagacatgccctggactgtcgaaggcatcaccccagatattattgtcaatccacatgcnnnnnnnnnnnnnnnnnnnnnnnnnnnnnnnnnnnnnnnnnnnnnnnnnnnnnnnnnnnnnnnnnnnnnnnnnnnnnnnnnnnnnnnnnnnnnnnnnnnnnnnnnnnnnnnnnnnnnnnnnnnnnnnnnnnnnnnnnnnnnnnnnnnnnnnnnnnnnnnnnnnnnnnnnnnnaatggtcatacagggagacgtctcagtgccatgattttccttggccctacctattaccaaaggttgaagcatatggttgatgacaaaatccattcccgtggacgaggtcctgtgcagattcttacaaggcaacctgctgaggggcggtcacgagatggaggtcttcgatttggagagatggaacgtgattgtatgatagcccatggagctgctcactttctaaaggaaagattgtttgatcaaagtgatgcatatagggtccatgtgtgcgaacgctgtgggttaatagctattgcaaatctaaaaaagaactcttttgagtgcaggggctgcaaaaacaaaactgacattgttcaggttttcattccttatgcttgtaaattgctcttccaagagctaatggctatggccatagctccaagaatgctcacaaaagaggtgaaatctataaa
>SSHrefM3_contig_68
atgactcttgaagacttctttaccttgactgagatgaaagatgggctcatagccccttctcgggtgcaggaattggtctctgtaatgaagaaggagcaagacagtgttgtgaagaacactggtgatacaatgagacagtgggctgctgttgcaagcactattgctgctacagagaataaagattgccttgacctttttattcaattagatggattgtggttcatcaataaatggttaactgatgctcaaaaatttggtgccgatactaatgatggcatcatggaagagtcaattactgcaatgttacgagcagttgaaaagctatatctagacagtgaaaagccaattacatcaggaatttgggccactgtaagtaaccttcttgatcaccacagctccaagattcaagatagagcaagaggattatttgacaagtggaaaggggttggaaacggggatgctgaatctcatgatatggatactggtcaaagaaaccatatgagtgataagaatctcaaggaggaaggccagttgtcttcagtgaacaaggctagnnnnnnnnnnnnnnnnnnnnnnnnnnnnnnnnnnnnnnnnnnnnnnnnnnnnnnnnnnnnnnnnnnnnnnnnnnnnnnnnnnnnnnnnnnnnnnnnnnnnnnnnnnnnnnnnnnnnnnnnnnnnnnnnnnnnnnnnnnnnnnnnnnnnnnnnnnnnnnnnnnnnnnnnnnnnnnnnnnnnnnnnnnnnnnnnnnnnnnnnnnnnnnnnnnnnnnnnnnnnnnnnnnnnnnnnnnnnnnnnnnnnnnnnnnnnnnnnnnnnnnnnnnnnnnnnnnnnnnnnnnnnnnnnnnnnnnnnnnnnnnnnnnnnnnnnnnnnnnnnnnnnnnnnnnnnnnnnnnnnnnnnnnnnnnnnnnnnnnnnnnnnnnnnnnnnnnnnnnnnnnnnnnnnnnnnnnnnnnnnnnnnnnnnnnnnnnnnnnnnnnnnnnnnnnnnnnnnnnnnnnnnnnnnnnnnnnnnnnnnnnnnnnnnnnnnnnnnnnnnnnnnnnnnnnnnnnnnnnnnnnnnnnnnnnnnnnnnnnnnnnnnnnnnnnnnnnnnnnnnnnnnnnnnnnnnnnnnnnnnnnnnnnnnnnnnnnnnnnnnnnnnnnnnnnnnnnnnnnnnnnnnnnnnnnnnnnnnnnnnnnnnnnnnnnnnnnnnnnnnnnnnnnnnnnnnnnnnnnnnnnnnnnnnnnnnnnnnnnnnnnnnnnnnnnnnnnnnnnnnnnnnnnnnnnnnnnnnnnnnnnnnnnnnnnnnnnnnnnnnnnnnnnnnnnnnnnnnnnnnnnnnnnnnnnnnnnnnnnnnnnnnnnnnnnnnnnnnnnnnnnnnnnnnnnnnnnnnnnnnnnnnnnnnnnnnnnnnnnnnnnnnnnnnnnnnnnnnnnnnnnnnnnnnnnnnnnnnnnnnnnnnnnnnnnnnnnnnnnnnnnnnnnnnnnnnnnnnnnnnnnnnnnnnnnnnnnnnnnnnnnnnnnnnnnnnnnnnnnnnnnnnnnnnnnnnnnnnnnnnnnnnnnnnnnnnnnnnnnnnnnnnnnnnnnnnnnnnnnnnnnnnnnnnnnnnnnnnnnnnnnnnnnnnnnnnnnnnnnnnnnnnnnnnnnnnnnnnnnnnnnnnnnnnnnnnnnnnnnnnnnnnnnnnnnnnnnnnnnnnnnnnnnnnnnnnnnnnnnnnnnnnnnnnnnnnnnnnnnnnnnnnnnnnnnnnnnnnnnnnnnnnnnnnnnnnnnnnnnnnnnnnnnnnnnnnnnnnnnnnnnnnnnnnnnnnnnnnnnnnnnnnnnnnnnnnnnnnnnnnnnnnnnnnnnnnnnnnnnnnnnnnnnnnnnnnnnnnnnnnnnnnnnnnnnnnnnnnnnnnnnnnnnnnnnnnnnnnnnnnnnnnnnnnnnnnnnnnnnnnnnnnnnnnnnnnnnnnnnnnnnnnnnnggatggaaagggtcggctgccaccagtgcctttcgtcctgcatcaccccgtaaaaattctgataatcagaagattgtttctgctggtgggaactctgatatttctaaacagaggcaggattttcttgattttgatctaaatgtggctgggggcgaagaagaatttgtaaaacaaattggtgagtcttctggcctgccttctgggcaatcatcagtggaacatagccctaaaagatcaaggaggtttgaattagatttgaacagtgctggtgatgatggtgataatacccaaccttcagatcagaggatggaggggcagctcttcttaggaagaaatggctattggagcccatcaccggcatcatcttcgtcgtcaatgcagccttcagttcgannnnnnnnnnnnnnnnnnnnnnnnnnnnnnnnnnnnnnnnnnnnnnnnnnnnnnnnnnnnnnnnnnnnnnnnnnnnnnnnnnnnnnnnnnnnnnnnnnnnnnnnnnnnnnnnnnnnnnnnnnnnnnnnnnnnnnnnnnnnnnnnnnnnnnnnnnnnnnnnnnnnnnnnnnnnnnnnnnnnnnnnnnnnnnnnnnnnnnnnnnnnnnnnnnnnnnnnnnnnnnnnnnnnnnnnnnnnnnnnnnnnnnnnnnnnnnnnnnnnnnnnnnnnnnnnnnnnnnnnnnnnnnnnnnnnnnnnnnnnnnnnnnnnnnnnnnnnnnnnnnnnnnnnnnnnnnnnnnnnnnnnnnnnnnnnnnnnnnnnnnnnnnnnnnnnnnnnnnnnnnnnnnnnnnnnnnnnnnnnnnnnnnnnnnnnnnnnnnnnnnnnnnnnnnnnnnnnnnnnnnnnnnnnnnnnnnnnnnnnnnnnnnnnnnnnnncaacttggtttaaatggtgttggatcttcccgtcccaacttcgatcttaactctggctgcttgattgatggtgggaatagagatgcattggctacaaggccatttttctttcctggtcaaagtagagctatggaggacaggacccttcaacaatcctcaagttcaggggtcggtgggaaaagaaaagaaccagacggtggctcctgggaaacctatccatttggctacaaacatcagcaac
>SSHrefM3_contig_69
catttcataataatactaattgttgtttcatgcaaattaacaaatgctattgtggaattgccaccaaatgtttcagttccagcagtgttggtatttggagattcaatcgtggatactggtaacaataacaacaatttgagaacaacagctcgttgcaatttcccaccatatgggaaagattttaaaggagggattccaaccggaagatttagtaatggaaaagttccctcagacctcytagttgaagaaytaggcattaaagagcttcttccagcatacttggatccaaatctgcagcctagtgatttgcttactggtgtstgttttgcatcyggtggtgctggatatgatcctttgacatctcaaacatcgtcagcaatatctttatctggtcaactagacttgttcaaagaatacatagaaaaattaaaagtagttgttggagaagacagaacaaagttcatcttggcaaatagtgtttaccttgtggtattaggcagcaatgacatttccaacacatacttcttatctcgtattagacaagttcagtatgattttccttcttatgctgattttatggtcaactcagcatctaatttcttaaaggaaatatatgawttaggtgcaaggaggattggagtattcaatacaccaccaatyggktgtttgccatttcagagaacagcagctggaggaatagaaagaaraattgtagtggaatacaatgaagcagtagaattatacaacaccaaattgtcraaggggttrgcttcttttaatcasaactayccaracagcaggattgtttacattgatgtctacaaccctctscttgatatcattktaaactccaataaatacggatataaagtggaagatagagggtgctgtggcacgggaataatagaggttgtgytgttatgcaaccatttggtttctacgtgtcccaatgatatggagtttgtcttttgggatagttttcatccaactgaaagtgtttacaaacgtctcatagctcctattgtccaaaaatacgtcaaagatttcctg
>SSHrefM3_contig_70
ccaatgggttccaaaatcttcgcttttcttctcctactaccttcaaattctctaaaaatcagggaatatggattaggaaagctggaggcactgaagtcactgcaaagtttgagctgaagccaccgccatatccgctggatgctttggagccaattatgagccgggagacatttgagtaccattggggaaagcaccacnnnnnnnnnnnnnnnnnnnnnnnnnnnnnnnnnnnnnnnnnnnnnnnnnnnnnnnnnnnnnnnnnnnnnnnnnnnnnnnnnnnntacaataatggcgacattcttccagctttcaacaatgcagcacaggtatggaaccatgatttcttctgggagtccatgaaacctggtggtggtggaaagccatctggggaacttctaaaactgattgaaagagactttggttcatttgaaaaattcgttgatcagttcaagcttgctgcttcaacacaatttggttcaggatgggcatggcttgcatataaagaaagcaggctcgatgttggaaatgcaataaatcctcttgcaaccgaggaggataaaaagctagttgtgctaaagagtcccaatgctgtaaaccctcttgtttggaaccatcatcatccactccttaccattgatgtatgggagcatgcatactaccttgactatcagaaccggcgccctgattatatatcagttttcatcgataagcttgtatcttgggaagcwgtcagctcaaggcttgagaaagctaaggccrtaattgcagagagggagaragaggargagagsaaaagragagaraaagaagagaaatmaamaaccggcsamgaagctacrcctactcctgagatattagcagatattgatactgactag
>SSHrefM3_contig_71
gggacaagggaaacctgtgccctgcatactgccagactttcatgtgacacactggtggatttttggtcggcactgggtgaagagacaagacaatctcttctaaggatgaaggaagaagactttatagagagactcatgttcaggtttgatagcaagaggttttgcagagattgtagaagaaatgttattcgagaattcaaggagctaaaagaactgaagcgcatgcgtagagaacctcgttgcaccagctggttttgcgttgctgatactgcatttcagtatgaggtatctgatgactcaattcaagcagattggcgccaaacatttgcagatactgtaggatcgtatnnnnnnnnnnnnnnnnnnnnnnnnnnnnnnnnnnnnnnnnnnnnnnnnnnnnnnnnnnnnnnnnnnnnnnnnnnnnnnnnnnnnnnnnnnnnnnnnnnnnnnnnnnnnnnnnnnnnnnnnnnnnnnnnnnnnnnnnnnnnnnnnnnnnnnnnnnnnnnnnnnnnnnnnnnnnnnnnnnnnnnnnnnnnnnnnnnnnnnnnnnnnnnnnnnnnnnnnnnnnnaattgtaggggatggttatgttaccatcacaaaaggagaaagtataaaaagattctttgagcatgctgaagaggcggaagaagaagaggatgatgatttgatggacaaagatgggaatgagcttgatggagaatgcactcgtccgcaaaagcatgcgaagagtcctgaacttgctcgagaatttcttctagatgctgctacagttatattcaaagagcaggtagaaaaggctttcagagaaggaacagcacgtcaaaatgcgcatagcatattcgtttgtcttgcactaaaattgctggaggaacgagttcatgtagcatgcaaagagatcattacattagagaagcagacaaaacttcttgaggaagaagaaaaggaaaannnnnnnnnnnnnnnnnnnnnnnnnnnnnnnnnnnnnnnnnnnnnnnnnnnnnnnnnnnnnnnnnnnnnnnnnnnnnnnnnnnnnnnnnnnnnnnnnnnnnnnnnnnnnnnnnnnnnnnnnnnnnnnnnnnnnnnnnnnnnnnnnnnnnnnnnnnnnnnnnnnnnnnnnnnnnnnnnnnnnnnnnnnnnnnnnnnnnnnnnnnnnnnnnnnnnnnnnnnnnnnnnnnnnnnnnnnnnnnnnnnnnnnnnnnnnnnnnnnnnnnnnnnnnnnnnnnnnnnnnnnnnnnnnnnnnnnnnnnnnnnnnnnnnnnnnnnnnnnnnnnnnnnnnnnnnnnnnnnnnnnnnnnnnnnnnnnnnnnnnnnnnnnnnnnnnnnnnnnnnnnnnnnnnnnnnnnnnnnnnnnnnnnnnnnnnnnnnnnnnnnnnnnnnnnnnnnnnnnnnnnnnnnnnnnnnnnnnnnnnnnnnnnnnnnnnnnnnnnnnnnnnnnnnnnnnnnnnnnnnnnnnnnnnnnnnnnnnnnnnnnnnnnnnnnnnnnnnnnnnnnnnnnnnnnnnnnnnnnnnnnnnnnnnnnnnnnnnnnnnnnnnnnnnnnnnnnnnnnnnnnnnnnnnnnnnnnnnnnnnnnnnnnnnnnnnnnnnnnnnnnnnnnnnnnnnnnnnnnnnnnnnnnnnnnnnnnnnnnnnnnnnnnnnnnnnnnnnnnnnnnnnnnnnnnnnnnnnnnnnnnnnnnnnnnnnnnnnnnnnnnnnnnnnnnnnnnnnnnnnnnnnnnnnnnnnnnnnnnnnnnnnnnnnnnnnnnnnnnnnnnnnnnnnnnnnnnnnnnnnnnnnnnnnnnnnnnnnnnnnnnnnnnnnnnnnnnnnnnnnnnnnnnnnnnnnnnnnnnnnnnnnnnnnnnnnnnnnnnnnnnnnnnnnnnnnnnnnnnnnnnnnnnnnnnnnnnnnnnnnnnnnnnnnnnnnnnnnnnnnnnnnnnnnnnnnnnnnnnnnnnnnnnnnnnnnnnnnnnnnnnnnnnnnnnnnnnnnnnnnnnnnnnnnnnnnnnnnnnnnnnnnnnnnnnnnnnnnnnnnnnnnnnnnnnnnnnnnnnnnnnnnnnnnnnnnnnnnnnnnnnnnnnnnnnnnnnnnnnnnnnnnnnnnnnnnnnnnnnnnnnnnnnnnnnnnnnnnnnnnnnnnnnnnnnnnnnnnnnnnnnnnnnnnnnnnnnnnnnnnnnnnnnnnnnnnnnnnnnnnnnnnnnnnnnnnnnnnnnnnnnnnnnnnnnnnnnnnnnnnnnnnnnnnnnnnnnnnnnnnnnnnnnnnnnnnnnnnnnnnnnnnnnnnnnnnnnnnnnnnnnnnnnnnngatagttcaacctgcgttgacaatggcgtgtctggctgttatgaacctgagatcgagaaaactcatgatgcaaatggtgagggtttgtcaagcaggtcactatctgttccatccttggatgcagcagaaagtgaagtgtttgggagtcctgtgttagatactgcccaaagttttgaaaatggtgtttctttcaccaatgtatgttctcaagctgaaagcattctacctccnnnnnnnnnnnnnnnnnnnnnnnnnnnnnnnnnnnnnnnnnnnnnnnnnnnnnnnnnnnnnnnnnnnnnnnnnnnnnnnnnnnnnnnnnnnnnnnnnnnnnnnnnnnnnnnnnnnnnnnnnnnnnnnnnnnnnnnnnnnnnnnnnnnnnnnnnnnnnnnnnnnnnnnnnnnnnnnnncttttgcatgcagtatggttccttgcagcaaccaacaccccaatttaaccctgctgcaattccagtttatcatccagttgccagaacaaacggcttaaatggagaggaactgagtcaaacttctaagccggcatccatgcacgagcgttttaatgaatctatggcagaaagggttgttccggttgcagctaattcaagaaaaggactgaatggggaaggccaacgtggcaattctgccaagtcacaagatagtaacagtgggttttccttgtctcattttggtgggcctgtagcattttcaaatgaacgcaaaacagctactgcatcttcagaaaatgttggagatttcaactcaaaaagttcgccagatcaagtcgataaagatcatggttgcaataagaaagagactgctttcatggagg
>SSHrefM3_contig_72
catattggagcagccaaaaagggttggcaatgaagtggtcgggaaagatgacgatttacaagatctgtctacatcttttaacaggagtctaaatttatgcacctcagaaagagagaaggaaataaccgaatcatgtaaagatggtctcaaaccctctcttgatctttctgttggaaagaaaattgtccattccgtaaccatttcggaaagacaatgtgatgtagaacagaatgactctgaaaggaaatcaatacaactcaaaggggaaacaagtattgttgctactaatgatgatgcttccacttccaatttagatcattccaatgttgaagagaaatttcatatggaaaaaacaattggatcgttcgatgctaaaccgaaatcttctcttaaatctaacggtaaaaagaaactcagtcgctctgttacttgggctgatgagaaaacaaacagttctgggagtaaagatctttgtgcagtgaaagaatttggaaacattaaaaaggaatctggtgtggcagataatatagatagtgctgctgatgaagatatattacgttgtgcattagcagaagcttgtgcaattgcaatgagccaagcatcggaggcagttgcatctggagactcagatgccaatgatgctgtttctgaagctggaatcactatattgccacatcctcccaatcctgttgaggaagatactgaggacgatgatgacactctagaaacagattcagttactctgaaatggccaaggaaacctggaatttctgaatttgatttgtttgactctgaagactcgtggtttgatgctccaccagaaggttttagtwtgactttgtcaccttttgctactatgtggaatgccttcttttcgtggataacatcatcctctttggcatatatatacgggagggatgtaagttttcatgaagaatttctatcagttaatggaagagaatatcctagtaaaattgtcttgacagatggtcggtcatctgaaataaaacaaacattagccggctgtcttgcacgagctctacctgcagttgttgctgagctcaggctgccaataccaatatctacattagagcaagcgatggtatgcttgctggatacaatgtcatttgtggatgcactaccaggattcagaatgaaacaatggcaagtggttgttctcttgtttgttgatgcattgtccgtctgtagaatacctgttcttatctcatacatgacagataggagggacttgtttctcaaggttctgagtggttcacaaatagctatggaagagtatgacctt
>SSHrefM3_contig_73
atgggttccaaagcgagtgcgatggcagcagagaaaatagggacggcggtgcggaaacaggccgtttccttatccgacgccgctgcctctagaatacgcgccttgcttcagcagcgtcagagaccgttcttaaagtttggtgttaaggctcgcggttgtaacggcttatcttataccctagattatgcagatgaaaaagggaaatttgatgagttggttgaggataagggtgttaagatattgattgatcccaaggctcttttacatgttattggaaccaagatggattwtgttgatgacaaaytaagatctgagttcgttttcatcaatccaaactccaaargcmagtgtggttgtggtgaatcwttcatgacaaaaccaagttctggagccgcttagcaaggaaatggttga
>SSHrefM3_contig_74
gtacattggtctggaattgagtgcagttttgagactgaataatattgatgttaccatggtctacccagaaccttggtgtatgccaagactttttactgctgaaatagctgcgttctatgaaggatattatgcaaataagggggtcaatatcattaaaggaactgttgctactggattcacaagtaactccgatggagaggtaaaagaagtcaaactaaaggatggtagggtactrsaagccgatattgttgttgttggtgttggaggaaggcctctaacatccttattcaaagggcaggttgaagaggagaagggtggaatcaagactgattccttcttcaaaacaagtgtttccaatgtatatgctgttggtgatgttgccacattccctttgaaattgtacaatgaggatagaagagttgarcatgttgatcatgctcgcaaatcagctgagcaggctgcaaaggccatcattgcagcagaggcaggaaaaacaattgaagagtatgattaccttccatacttctattcscgttcgtttgatctgtcttggcaattctatggcgacaatgttggtgaaacagtgctatttggagacaacaatcctgcatcaccaaagcctaattttgggacatactggattaaagacgggaaagttatyggggccttcttggaaggyggaagtcccgatgasaacaaagctattgccaaagttgcaagagtcaagcctgcagtagaggatgtgaatcaacttgcaaaggatggcatttcttttgccagcaaaatttaa
>SSHrefM3_contig_75
gtcgatgaattaacaatcgacgaggacaagaagtcttcttctaaattattagacgatcccgatgacgccaacattcaagcggtaacatctggcgatactccatacacatcagcggcgacatttgaagaattgtcactytckccggagcttttgaagggactctatgtagagatgaagtttcaaaaacctagcaaaattcaagctgtgagtttgcctatgattctaaatcctccacatagggatttgatagcgcaggcacataatggttcaggaaaaaccacctgttttgtgcttggaatgcttagtcgtgttgatccaaccttgcaagctcctcaagctctttgcatttgccccactagagagttagctattcagaatgttgaggttctcnnnnnnnnnnnnnnnnnnnnnnnnnnnnnnnnnnnnnnnnnnnnnnnnnnnnnnnnnnnnnnnncaattccgatatcaagaaggtcgcctattatggctcaggttgttattggaactcctggcacgattaagaatttgatgacttataagaaacttggggtgacaagattgaagattcttgtttttgatgaggccgatcaaatgcttgctgaggatggatttaaagatgattctctgaggataatgaaagaaatagaaaagttcaattcaaactgtcaggttcttctgttttctgctacgtttaatgacactgtcaagacttttgttacaaggattgttgagaagaaggaacataataaactttttgtgaagaaagaggagctatctttagatgcggtgaagcagttcaaagttcatgttcctgatgaacttgagaagattgaagtgattaaagattatatatttgatataggagagaatgtggggcaaactattatatttgtgcgcactagaaatagtgcaaaaatgttgcataaagctcttgttgatttaggctatgaggttacttcgatacatggtcttcttgaacatgacgagagagacaagattgtcaaggagtttaaagatggtttgacccaggttcttatatcaactgatgttcttgcccgtggctttgatcagcagcaggttaatttggttatcaactatgatcttccaacgaagtatcgtgattctgcgcctgattttgaggtgtatttgcatagggttggtagggctgggcgatttgggcgcaagggggctgtatttaacctgatatgtggtgaaagagatgaagagctcatgtcaaagattgaaaaccattttggcacacatataaaagaggtggaacgaaaaagtaaggaagactataaagctgctcttaaggatgctggtttaatggattga
>SSHrefM3_contig_76
atgtcgaggggaagatctgatggatcacaaaagaagcgcatatttgcttccatctgtgctgtggcaattgttattggttttctgtatgtgtatggtggatccatctttggttctcaaaacagtgcttcatctgctctagaatatggaagatcgttgaagagacttggctcatcatatttgggtgcggatgatgacaatgatggcaagcaagatgaatcttcatcaagctttgggcaaggagatggcgaagacaatatcgttccaaagagtttccctgnnnnnnnnnnnnnnnnnnnnnnnnnnnnnnnnnnnnnnnnnnnnnnnnnnnnnnnnnnnnnnnnnnnnnnattggacttgtctgtgatggaacactatgagagacattgtcctccagcagaaaggcgctacaattgcttgattccacctccagcaggatacaaggtcccggttaagtggccaaaaagccgagatgaggtgtggagagcaaatatcccgcatactcaccttgcgcatgagaaatctgaccagaactggatggttgaaaaaggtgataagatagtgtttcccggaggcgggactcattttcgctatggagctgataaatacattgcatcaatggcaaatatgcttaacttttcgaacaataatctaaacaannnnnnnnnnnnnnnnnnnnnnnnnnnnnnnnnnnnnnnnnnnnnnnnnnnnnnnnnnnnnnnnnnnnnnnnnnnnnnnnnnnnnnnnnnnnnnnnnnnnnnnnnnnnnnnnnnnnnnnnnnnnnnnnnnnnnnnnnnnnnnnnnnnnnnnnnnnnnnnnnnnnnnnnnnnnnnnnnnnnnnnnnnnnnnnnnnnnnnnnnnnnnnnnnnnnnnnnnnnnnnnnnnnnnnnnnnnnnnnnnnnnnnnnnnnnnnnnnnnnnnnnnnnnnnnnnnnnnnnnnnnnnnnnnnnnnnnnnnnnnnnnnnnnnnnnnnnnnnnnnnnnnnnnnnnnnnnnnnnnnnnnnnnnnnnnnnnnnnnnnnnnnnnnnnnnnnnnnnnnnnnnnnnnnnnnnnnnnnnnnnnnnnnnnnnnnnnnnnnnnnnnnnnnnnnnnnnnnnnnnnnnnnnnnnnnnnnnnnnnnnnnnnnnnnnnnnnnnnnnnnnnnnnnnnnnnnnnnnnnnnnnnnnnnnnnnnnnnnnnnnnnnnnnnnnnnnnnnnnnnnnnnnnnnnnnntacagtgaccatgtcaacaaagctaaaggtagtggcttagctccatggcctgcaagattgactagtcctcctcctagattagctgactttggctattcaaatgaaatgtttgaaaaggatacggaactatggcgagagagagttgataaatactggagtctcatgagtaaaaaaatcaaaccaaacacgttgaggaatattatggatatgaaagcaaacttgggttcatttggagctgctcttaaagataaggatgtttgggtgatgaatgttgtacctcaagatggaccaaacacgctaaaaattatatatgacagaggcctcataggcgccactcatgactggtgtgaagcattctcaacataccctcggacttacgatttactccatgcatggaccgtcttgtctgacgtagcaaagaaagattgcagtccagaggatctattaattgagatggaccgcatactcaggccaaccggttttataatcttccatgataaacagccaatgattgattttgtg
>SSHrefM3_contig_77
atggccaaagacccagttcgtgttcttgtcactggtgctgcaggacaaattgggtatgctcttgtccctatgattgctaggggagtgatgctcggccctgaccagccygtgatcctccacatgcttgacatyccacctgcagccgaatcactgaacggtgttaaaatggagttggtggatgctgcattccctcttcttaaaggagttgttgctacaactgatgtggttgaggcatgcactggkgtcaatattgccgttatggttggcgggttccctagaaaagaaggtatggagaggaaagatgtgatgacaaaaaatgtctctatttacaagtcccaggcttctgcccttgaaaaacatgctgctgcaaactgcaaggttcttgttgttgccaacccagcaaacaccaatgcattgatcttgaaggaatatgccccatccattcctgagaaaaacatttctgctttgactagattggaccataacagggcactaggtcaaatttctgaaagactaaacgttgaagtttctgatgtgaaaaatgttataatctggggaaatcattcatcaactcagtaccctgatgtcaaccacgcaacnnnnnnnnnnnnnnnnnnnnnnnnnnnnnnnnnnnnnnnnnnnnnnnnnnnnnnnnnnnnnnnnnnnnnnnnnnnnnnnnnnnnnnnnnnnnnnnnnnnnnnnnnnnnnnnnnnnnnnnnnnnnnnnnnnnnnnnnnnnnnnnnnnnnnnnnnnnnnnnnnnnattagagattgggttcttggaactcctgagggaacctgggtatcgatgggagtttattctgatggatcttacaatgtaccagctggactcatctattcattccccgtcaccactgctaatggggaatggaaaattgttcaaggactttcaattgacgagttctcaaggaagaagttggacttgacagctgaagagttatccgaggaaaagactttggcatactcatgcctctcttag
>SSHrefM3_contig_78
gatgaggctgttgcttatggtgcagctgtycargctgctttrytgagygrwggcwttaagaatgttccwracwtggtgctgcgagatgttacaccattgtcactaggttggatgctagaagrtgatattatgggtgtggtgattccgagaaacactyctattcctgttaaaaagacagaagaattttacacrgtttttgayagccaatccagcgtccttattgatgtttacgagggtgagagaacgcgggcgagctgcaacaattttcttgggtcttttcgcctttgtgacttaccccttgttgctaaaggccatcctttcgatgtatcctttgatattgatcaaaatggcatcctaaccgtttctgctgaggaaaaatggaccggtaatatgagtaagatcacgataaccaatgacaaagaaaggctgtcgaccaaagaagttgaaaaaatgattcaagaagccaaggattaccgtgttgaagataagaaattcttaaggaaggctgaattattgaatgaattgagtgaatgcatttacaaaatgagaaatgatttgaatctcacttcggaagaaaatgagaagacccattctttaattgcaatggaagaaaatttgcttgatgaggatcatccgcagattggaatagatgttcttgaggatgatctaaagaagattcagagtatgtcggagagcattatatccaagactcgctag
>SSHrefM3_contig_79
cttgggaatgtataaaaggctttacggatgcctcaagaagctattgcatgctatcaacatgctcttcagacgcggccaaactatggcatggcatatggtaatttggccagtatacattatgagcaaggtcaactggacatggcaattctacactacaaacaagctattgcatgtgaccccagatttttggaagcttacaataatttgggtaatgctctgaaagatgttggcagagtggaggaagcaatccagtgctataatcaatgcctttcgctacagcccaaccacccacaagcattgaccaatcttggaaatatttacatggaatggaacatggtgactgctgctgcttcatattacaaagctacgctaactgtaaccactggattatctgcaccttataacaaccttgctataatctataagcagcaggggaattgtgcagatggcatatctnnnnnnnnnnnnnnnnnnnnnnnnnnnnnnnnnnnnnnnnnnnnnnnnnnnnnnnnnnnnnnnnnnnnnnnnnnnnnnnnnnnnnnnnnnnnnnnnnnnnnnnnnnnnnnnnnnnnnnnnnnnnnnnnnnnnnnnnnnnnnnnnnnnnnnnnnnnnnnnnnnnnnnnnnnnnnnnnnnnnnnnnnnnnnnnnnnnnnnnnnnnnnnnnnnnnnnnnnnnnnnnnnnnnngtacagacttcccggaagcaacttgcaatcttctacatacactacagtgtgtatgctgttgggaggatcgtgatcaaatgttcaaggaagtagaagggattatcagaaggcaaattaatatgtcagttcttcctagtgtccagcctttccatgcaatagcatatccacttgacccaatgcttgctctggaaattagccgcaaatatgtcgctcactgctctgtaattgcatctcgattctctcttccaccatttagccatcctgctcctattcnnnnnnnnnnnnnnnnnnnnnnnnnnnnnnnnnnnnnnnnnnnnnnnnnnnnnnnnnnnnnnnnnnnnnnnnnnnnnnnnnnnnnnnnnnnnnnnnnnnnnnnnnnnnnnnnnnnnnnnnnnnnnnnnnnnnnnnnnnnnnnnnnnnnnnnnnnnnnnnnnnnnnnnnnnnnnnnnnnnnnnnnnnnnnnnnnnnnnnnnnnnnnnnnnnnnnnnnnnnnnnnnnnnnnnnnnnnnnnnnnnnnnnnnnnnnnnnnnnnnnnnnnnnnnnnnnnnnnnnnnnnnnnnnnnnnnnnnnnnnnnnnnnnnnnnnnnnnnnnnnnnnnnnnnnnnnnnnnnnnnnnnnnnnnnnnnnnnnnnnnnnnnnnnnnnnnnnnnnnnnnnnnnnnnnnnnnnnnnnnnnnnnnnnnnnnnnnnnnnnnnnnnnnnnnnnnnnnnnnnnnnnnnnnnnnnnnnnnnnnnnnnnnnnnnnnnnnnnnnnnnnnnnnnnnnnnnnnnnnnnnnnnnnnnnnnnnnnnnnnnnnnnnnnnnnnnnnnnnnnnnnnnnnnnnnnnnnnnnnnnnnnnnnnnnnnnnnnnnnnnnnnnnnnnnnnnnnnnnnnnnnnnnnnnnnnnnnnnnnnnnnnnnnnnnnnnnnnnnnnnnnnnnnnnnnnnnnnnnnnnnnnnnnnnnnnnnnnnnnnnnnnnnnnnnnnnnnnnnnnnnnnnnnnnnnnnnnnnnngtacagcccgatcaaatcatyttcacagatgttgcgatgaagggtgaacacattagacggagttctttagcagacttatttcttgacacgcctttatgcaatgcacatacaacaggaacagatatactatgggcaggtctgccyatggttactctgcctcttgagaaaatggctactagggttgctggctcactctgtmtttcgactggactgggggaggagatgattgtcagcagtatgaaagagtatgaagatagagctgtatcactggctttgaatcgccctaagcttcaagctcttactgacaagctcaaagctgtgcgcaygacctgtcctctctttgacacaa
>SSHrefM3_contig_80
aacaacaacaaccacaagacccacagaaaaaactataccaacctttccgaccaccaccaactcctctcccagcaaaattcgacaacctcgacatcccagctcgaatcgacattctcgctaaccgtctcggtgtatggcacgaatacgctcctctcatcacttcccttatccgtgaaggcttttcatctccctccatcgaagaaaccaccggaatcagcggcgttgaacagaatcgcataatagtcgccactcaagttcgagacactttagttcaatccaacatcgatgaagaaactctttcttttttcgatannnnnnnnnnnnnnnnnnnntacgaaattcgtctccttagcgctgcgcaacgcgcygctgctgcaaagtttcttgttgagaatcgrtccgatggaaaagscgcgcaagatctcgcgcgtgcgattaaggattttccgagtagacgaggagagaaaaattgggagagttttgattatactctcccgggagattgtctctcttatatgtattatagrcaragtaaggarcayaagaatccttctgatcaragagattcwgcgcttgaattagcgcttagcgttgcrgaaagtgaraaagckaaaaaarttgttkwtgaggaactamatgggaaaactgaarwgggtgaagaagaggttgaagctgttgtkttaaargtgccggttccggtggtgaggttacarattggtgaagtagcggaggcgacttcggtggttgttttaccggtggttaaagcggaggaaggagttaaagtgatttttgawgcaccttctgaggtaagaaatgaaggggagttcggcattgtggtggcggagaaaggatgggagaaatgggtkgtgttaccrggttgggagccrgtkgttaatgtagggaaaggtsggtgtgtggttgtgtcgtttttggatgcgagagttttgccgtggaaggcgaatagatggtataaagaagaacctatattggttgttgctgataggaataagagarcggtggagaatgatgaagggttttatwtggtggttgatgaaggtaatgaagttggtttaaaggttcaaaggggtttggctttgaaagaaaatggtgttagtgagtgtttagggaatgttgttttggttgttaggccacctgatgagaataatgatgatcagttgagtgaggaagattggga
>SSHrefM3_contig_81
atggattccgaaagaagtctgctggagtcgtgcagtttgacacaacccaaaatcgctttttggttgcaggtgaagacggccaagtgaagttttgggacatggacaatattaatcttataacaagcactgatgcagatggtgggttacagggccttccacgcttgaaattcaataaggaaggaaatattcttgctgttactactgtggacaatggattcaagatactggctaatgctactggtcttagatccttaagaacaattgaaactccagcatttgaagcattgaggtcacccattgaatctgctgcaatcaaggtatcaggctctactactgctaatgtcagtcctgtaaactgtaaagtggaaagaagctcccctgtcaggccacctccgattcttaatggagttgatcccatgagtcgaagtgtagagaaatcaagaactgtggaagatgcaacagatagaactaaaccatggcaattgtctgaaattttggatcctgtccaatgtcggtcagttaccatgcccgacaacacagactctttcagcaaggttnnnnnnnntttatatacaaattctgctgttggtattctggcccttggttcaaatggtgtccagaagctttggaaatggtctcgcaacgaacagaatccaactgggaaggcaactgccagtgttgttccacaacgttggcaaccaaacagtggtcttctgatgactaatgatattgcgggcgtcaaccttgaggaagcagttccttgcattgccctctcaaaaaatgactcatatgttatgtctgcctgtggtggaaaagtttcattatttaacatgatgacattcaaggtgatgacaacattcatgccaccacctcctgcgtctacctttctagctttccatccccaggataacaacattatatccattgggatggaagattcaaccattcacatctataatgttagagtggatgaggtgaaatcaaaattgaagggtcatcagagacgaattaccggtttagccttttcaaccaatcttaacatcctggtttcatctggtgctgatgctcaactgtgtgtgtggagcattgatacatgggagaaaagaaaatccattccaattcaactacctgcgggaaagtcacctgttggtgatacacgtgttcagttccattctgatcaacttcgcttattggtagttcatgagactcaattggcaatatatgaagcctccaagatggagcgcattcggcagtggattccccaagatgttctgccwgctcccatatcatatgcggcatactcctgcaacagtcagttaatatatgcttcattttstgatgcaaacattggggtttttgatgctgatagcttgagactaagatgtcgtattgcaccatcaatatgcttgtcatcagccrctttaaatagaagccaagctgtgtatcctctygtgattgctgctcatccacttgaacctaaccagtttgctgttgggttgagtgatgggtccgtcaaagtgatagarccaagtgaatcagarggtaagtggggatcttctccgccratggacarcggaatcttgaatggtaaggc
>SSHrefM3_contig_82
tgggagactctcaaagagtccatmgtcgyctacaccggtctagctcckaccacyttcttcactstcttggctcttctatttgccttttactacgtcgtttctggtttctttgsctcctcttcttctgaccgtcaccaccaaacccgccacttycaagaggaggagyttcctcctcttcgaccmcctgttcagytaggtgaaattactgaagaacaactyaaggcytatgatggcwccgatcatgataaacccttgctcatggctattaagggtcagatctatgatgtgtctcagagcaggatgttttatggacccggtggaccttaygctttatttgcygggaaggatgctagtagagctttagcaaagatgtcgtttgaagagaaagatctgactggggatatttctggtcttggcccatttgagckcgacgcattacaggactgggaatacaagtttatggaaaagtatgtaaaggttggaactattaaaaaggaagttccagttactgaggctgaatccagcggcgaaccatcagaatctactccccgcgatgttgatgctgttaagccaactgaagatgacaaatcagaaactgctgcagctgttaaaagtgacgaaaccccttcaaatgttgaagccgataaagactaa
>SSHrefM3_contig_83
ttctcatcaccataacatcctctctctgcttcgccaccgaatcaaaccaagaacgaacaaacgagcttttatcacttcaatcaagatccgattcatccataatccatctcaacgaccaatccatcgctcgttacttaacctccgttaaaaccccaagaccttattctcttctcatcttcttcgatgctcatcaacttcacgacaaatctgaactccgtctcaccgaacttcacaaagaattttccatcgtcgcttcatctttcaccacaaacaacgcaaatcaatcatcattatcaaaactcttcttttgtgatatcgaatttaaagaatcgcaactcactttttcccaattcggtgttaacgctcttcctcatattcgtcttgtgggtcccactcatggtttgaaggattctcaacaratggatcagggtgattattctagacttgcggaatcaatggcggaattcgtcgaagcgaaaacwagactctctgttggaccaattcatcgtcctccrattctttcaagraacaaaattattctcattgttgttggggttttgatttggttatcgttttttgttaagaagcttcttactggtcaaacattgttgcatgatcctagggtttggttggctggttctgtttttgtttacttttttagtgtttctggtgcaatgcataatattataaggaaaatgcctatgtttcttgtggatcgtaacgatccttcgaagcttgtgtttttctatcagggatctggaatgcagcttggtgctgagggttttactgttggatttttgtatacacttgtgggtctgcttttggctttcatgagtcatggtcttgttaagatcaagagtgttaaagttcagagggtgattatgatttttgctctgttggtttgtttcttggctgttaagcaggttgtgtttttggataattggaagactggttatgggattcatgggtattggccatctagctggcaatga
>SSHrefM3_contig_84
ttctcctttcatccacgattcttcaacttttcctcatggaaccaagctttttcatcttcctcactctacttccacacgcaaacctcgatgcttcaaatctttctcttcaaagtgctccctcgacaacatccccaaacagttcagacaggaaaatctcaaggatggattgatggacaactacaagaatacaccccagtttctgtacggtcttactccttcgcaaatggacatgttcgtaaatgcagacaatcctatgcacaaggcgtccggaaaagttacagaggaaagcatttcatctgccaaaagttatttggagaatagtgggatgggtagtatatctagcatggatactaatgcctcttcaaggcacagcatgagtgttagtatgtatagaggaggaggtagggggggaaggcctagaagagctccaccggatttgccttctctgctcttggatgctcgaatatgttttctgggtatgccgattgtaccagctgtgacagaacttattctagctcaacttatgtggttggattatgataaccctgccaaacctatttatttatatattaattcgtctgggactcagaatgagaagaaggagaacgtgggatcagaaactgatgcttattgcatagctgatatgatttcttatatcaaatctgatgtctatactatcaatttggcaatggcgtttggccaagcagcaatgcttttggctatcgggaaaaagggttatcgtgctgtactgccaaattcatccacaaaagtatatctcccgaaatgccacagatcaagtggttctgttgcagatatgtggattaaggcaaaagagctggaggcaagttctgagcattacattgatttgctggcaaaaggaatagggaaaccaagggawgaaattgctcaagaagtccagaggactagatttttccaagcacaggaagccgtagacttcggaatcgcrgacaaaataatggacttcggggaagatgcatttgagaagcgggattataatgcaatgcgtgctgcaagagcactcaagagaagtggtgggagccctcaagcgtctccttcaggactttag
>SSHrefM3_contig_85
ttctattcttgctttggaagggaattttactctaccgacaagtctcaaagaagatgtggaggctgtgcaaatcagtgggggccctgctggtttggaatcagagttacagcagcttaaggacttaaggagggtgaatcaagaactgctggttcagaccgaggagttgttgcagaaggaatcaagagaagatgctcaatttagaagtcaatttggcaccaaatggactaggcctcagtcaagcacattgacaaagaacttgttggatagactaaataggtttgcaggtaacttgaagcaagctgctgatagtgatgctaggattgagcgttcagttagagaacattcagcactcatggcaattcttgatgcccgtccgattgaatctgcacttccaagcttggcaaggccaattatgtcttttgatcaaaatgaagatgctattgttgggtctctcaaacaaagcttgaggcaactagaaactctgggagctcaaagggctggtctcgaagacatgcttagagagatgaaaagaaaggatgatatattacccaagctgatgacatccaccggttcttatgaggatctttttagaaaggagatagcaaaatatgaccatatttctgaagaaatagctcaaaatattgaggcacaagagcaacttttgctgcaaatccaggctcaaaatgatgatttctctgttatcttcaaccttgaagattacaaatcttcacgkgraaaatcctacaarcagattgaagctgccattgcraagtttcgtgaaataaaggayaatatcaatgaagggttaaaattctatgttaccctacargatgcaatcacaaatgtaaagcagcagagcaatgactttgtaatgacaaggaacatccagtgcagggaaatgattgaagatgttcagagacaagtagcyggtctgagtttccaggataaraacacargtggctataacaayaactacccttcagtgggaaaccannnnnnnnnnnnnnnnnnnnnnnnnnnnnnnnnnnnnnnnnnnnnnnnnnnnnnnnnnnnnnnnnnnnnnnnnnnnnnnnnnnnnnnnnnnnnnnnnnnnnnnnnnnnnnnnnnnnnnnnnnnnnnnnnnnnnnnnnnnnnnnnnnnnnnnnnnnnnnnnnnnnngtacccacccccgcaggtccatcagcagcagcagcctccaccaaaccatgattatggccaacctgcgtatcccggatggcgtggtccatactacaatgcacactcacaacacccacaacaacaacctcctccttctggtcctcgacctccttataccataccatcgccatatcctccacctcaccaaggtggctactataagcagcaatag
>SSHrefM3_contig_86
atgtctctcgaaattgctgtcaaggctgccgttggcgctccgaatgttctcggagaytgtccattttcscaaagggcactcttaackttggaagagaagwaggtcccatacaacatccacctaattgatatcagtaacaaaccccaatggtttttggaagtgaatccagaaggaaaggttccagtggttaagtttgatgakaaatgggttcctgattcygatgttattgttggratacttgaagagaaatacccygaaccytctctcattwctcctmctgaatttgcatcrgtgggatcaaayatctttgggtctttcgtgagctttctgaagagcaaggattcaaatgatggaacagagcaagctnnnnnngctgaactgaatgctttggatgaacatcttaaggctcatggtccatttgttgctggggaaaaggtttctgctgttgatttgagtttggcaccaaaattgtaccatctagtggtagcacttgatcacttcaagaattggaccattcctgagagtttgacaaatgtccacaactacatcaagttgctcttcgcccgtgattcatttgagaaaaccaaggctgcaaaggaatatgtcattgctggatgggcaccaaaggtcaatgcatga
>SSHrefM3_contig_87
tggtaataaggataaaggtgttgctggtggtgttcctgaagaggatgtcaactctccacctcttccagaaagggttcaagtaggaggatcgcctctctacaaggtagaaaggaaacttggtaaaggtggatttggtcaagtttttgttggccgtcgtgagcgcgcaaatgctcccggagctttggaagttgctctgaaatttgaacatagaaacagtaaaggttgcaattatggccctccttatgagtggcaagtatgcaacacccttggtgnnnnnnnnnnnnnnnnnnnngtacactataaaggaagacaaggagattattatgtgatggttatggacattcttggtccaagtttgtgggatgtatggaatacctcaggacagtcgatgtctcctgaaatggtctcatgtatagctgttgagtcgttatccatacttgagaagttgcacgctaaaggttatgtgcatggagatgtaaaaccagagaactttttactaggtcaacccagcacagcacaggagaagaaattgtttcttgttgaccttggtttagcaacaaagtggaaagattcgtcaaatggaaagcatactgaatacgatcaacgccctgacatgtttagagggactgttcgatacgctagcgttcatgctcatttgggaagaactgctagtagaagggatgatcttgaatcacttgcatacacactaatctttcttcacaggggccgattgccatggcaaggttttcagggtgatggcaaatcgttcctcgtttgcaaaaagaaaatgggaacatctcctgagatgctatgctgcttttgccctgcaccttttaagcaatttctcgagactgtggtgaacatgaagtttgatgaagaacctaactactctaagctaatatccttgtttgatggtatgctcggacctaatcctgcattgcgaccaattaatactgaaggtgctcaaaaggttgggcaaaagagaggtagattgaatattgaggaagaagatgattcacagcccaaaaagaaggttcgtttgggggttcctgccacacaatggatatcaatttacaatgcaagaatgccaatgaagcaaaggtatcattacaatgtagcggatggaagattagcgcaacatgtagagcgagggattgcagatgrccttctyattagttgtgtrkcwtsttgttccaatctmtgggcacttatyatggatgcwggaactrrttwtacmrmtcaagtttacaarttrtcaccwttwttyttacacaaggaatggatcwtggarcartgggakaagaaytwytacattacttctattgcwggrgyyamyaatggsagctctsttgtggtgatgtcaaaaggcacacaatacacacaacaatcatacaaagtaagcgagtctttccccttcaaatggataaacaagaagtggagagaaggttttcannnnnnnnnnnnnnnnnnnnnnnnnnnnnnnnnnnnnnnnnnnnnnnnnnnnnnnnnnnnnnnnnnnnnnnnnnnnnnnnnnnnnnnnnnnnnnnnnnnnnnnnnnnnnnnncataaacgttgggataatggttataggattacagcaactgcagctacattggatcaatctgcgcttatattaagtatccctaggaacagacccggagatgaaactcaggaaactcttaggacatctcaatttccaagcacacatgttaaggaaaaatggtcaaaaaacctttaccttgcttgtttgtgctatgggcgcacagtttgctga
>SSHrefM3_contig_88
atggattcgccagaggatggattgtcggcaccgttgttggactctgtaactcaggattttaagaatctcatccctaagaagaaaaacctcgaagatctcaattgggacaattcctttgtcagagaattaccctctgatcccagaaccgatccctatccccgagaggtattacatgcttgctatacaaaagtatctccatcggttcaagtagatgatcctcaactcgttatatggtctcaatccgttgccgacctacttgacttggacaataaagaatttcaaaggcctgatttcccccttttcttctctggtgcatcacctttggtcggagcgttgccttatgctcagtgctacggtggacatcaatttggtatgtgggctggccagttgggagacggtagggcaattacgcttggggagatactcaattcaaactctcaaaggtgggaactgcagcttaaaggtgccgggaagactccttacagtcgctttgccgatggccttgcagtgctccgtagcagcatcagggaattcctttgcagtgaagccatgcatcacctggggataccaacaactcgtgctctttgtcttgtcaacactggaaagttggtcactcgagacatgttctacgatggcaatccaaaggaagaacagggtgcaatcgtttgcagagttgctcaatcttttctacgttttggttcataccaaatacatgcctccagaggtaatgaggacctggaaattgttcgtnntttggcagactatgctattaagcaccactttcctcatattgagaacatgagtaagagtgaaagcttatctttcagcactggcgatgaagatcattctgttgtggatcttacatcaaacaagtatgcagcatgggcagtggagattgctgagcgcactgcttccacgattgctagatggcagggggttggtttcactcatggtgtgatgaacacggataacatgagcattttgggtcttactattgattatggtccatttgggtttttggatgcttttgatcctaaatttactccaaataccacagaccttccaggtagaaggtactgttttgcaaaccarcctgacattggtttatggaatcttgcacagtttacctcaacactgtcagctgctcatttaataaatgacaaagaggctgactatgctttggaaagatatggaaccagatttatggatgattatcaagatataatgaccaaaaagcttggcctccctaagtataataaacagctgattggcaaacttcttactaatatggctgttgrcaaagttgattatacaaacttctttcgtacactctcaaatattaaagcggacacaagcattccagatgatgaattgttagtgccactaaagtcagtgctgttagatattggtaaagagcgtaaagaagcgtggacaagttggttgaaaacctatatacacgagctctctactagtgacacttctgatgatcagaggaagatcttgatggatatggtaaatcctaaatatattctcaggaactatctctgccagactgcaattgatgctgcagaaatcggtgattttggagaaattcgtaggctactcaaattagtggaacatccttttgatgagcaaccaggaatggaaaagtatgctcgcttacccccagcatgggcatatcgaccaggcgtatgcatgctttcttgttcctcatga
>SSHrefM3_contig_89
atggaggaaaatactactagttcatggttaagaagggcgaaattctcgcaaacagtgtgtcatcgtttagatacatctagtttgaatgctactccgatccgtgttcaattggaagaaatttcgaaaccttcttcgaatattaagaaaaacattgtaaccaacaagcagagatctttgtcgccattgccccgaacttttsttaatgatgtctttarggaagctagacatgaagcgaagaggttctcgacaccaggtcctaggagggataacaagaggattatgggaaaggtgtcgaataatgatactcggggaccattacccaaggtatcgagttcgaaatcacttttgaacagtccgaatcagcaaagggtgatgtctaagaacatgagcaaggatggttcgtggagtaagtatcttgaaaatggtagtggcggtggtggaaaggttactgctttggaaacagctgaagaatggactattgacatgtctaagctgtttcttggccataagttcgctcatggcgctcatagtaggctgtatcatggtgtatataaggatgagtctgtagctgttaaaatcattagggcacccgacgatgatgaagatgaagaattgacttctaaattagagaatcagttcattagagaggtcacccttttatctcgtctccaccatcgaaatgttataaagttcatagctgcaagcaaaaacccgccggtttattgtattatcacagaatatctagctgaaggttccttgagggcatatttgcataagttggagcagaaaactattcctctcgagaagctaatagcctttgctctcgacattgctcgtggaatggcatatatacactctcaaggtgtcattcatagagatcttaaaccagagaatgtccttattgatgaagactttcaccttaaacttgctgatttcggcattgcttgtgaggagtcggtctgcgacttattggcggatgatcccggcacctaccggtggatggcacctgaaatgatcaagcgaaaatcctatgggagaaaggttgatgtctacggttttgggcttatgttatgggaaatgytgrcaggaamwattccatacrtggawatgaatccaatgcargctgcttttgcagttgtgaataagaaattaaggccarytattcctccagactgcccacctgcaatgcgagctttaatcgagcaatgttgggcgttrcaaccagataagaggcctgatttctggcaaatcgtsaaggtgttggagcaatttcaatcttctattgaccgtgatggaacsytgactctggtgcagaaccctcgt
>SSHrefM3_contig_90
atgggttttaaggtaattactctgtttcttctattctctctattttgccaagttctacttggtgcatcaaatttccacaatgtaagtagcataagagggaaaaagccagtaataggaaatgggtgcaatttgttcataggaagttgggtatttgacccttcttatcctctctatgactacacaagctgccccttcattgatcccgaatttaattgtcaaannnnnnnnnnnnnnnnnnnnnnnnnnnnnnnnnnnnnnnnnnnnnnnnnnnnnnnnnnnnnnnnnnnnnnnnnnnnnnnnnnnnnnnnnnnnnnnnnnnnnnnnnnnnnnnnnnnnnnnnnnnnnnnnnnnnnnnnnnnnnnnnnnnnnnnnnnnnnnnnnnnnnnnnnnnnnnnnnnnnnnnnnnnnnnnnnnnnnnnnnnnnnnnnnnnnnnnnnnnnnnnnnnnnnnnnnnnnnnnnnnnnnnnnnnnnnnnnnnnnnnnnnnnnnnnnnnnnnnnnnnnnnnnnnnnnnnnnnnnnnnnnnnnnnnnnnnnnnnnnnnnnnnnnnnnnnnnnnnnnnnnnnnnnnnnnnnnnnnnnnnnnnnnnnnnnnnnnnnnnnnnnnnnnnnnnnnnnnnnnnnnnnnnnnnnnnnnnnnnnnnnnnnnnnnnnnnnnnnnnnnnnnnnnnnnnnnnnnnnnnnnnnnnnnnnnnnnnnnnnnnnnnnnnnnnacttgggctagatgggttgatcaaaatgttgatccttccaaaactaaagttgtcttccaagggatttctccaactcattatcagggcaaggagtggaatcaaccaaaaaaaagttgtagtggacaacttcaaccattatcaggatcaacatatccaacaggtctacctccatcaagtaacatattgaataatgtgttaaagaatatgaaaacaccagtttatctacttgayatwacwcttctttcacarctaagaaaagatgcacatccttcttcctatagtggtgatcatgcaggcaatgattgtagccattggtgcttaccaggattacctgatacttggaaccagctcttatatgcagc
>SSHrefM3_contig_91
acaactttaacaaggttgcacaatataagcagctgactttggaggaagcagaagagaagatgaaaaatagaaaaaaaactgctgatggatatcaaagatggatgatgaaagcagcaaataatgggcctgctgcatttggggaacatgtgaagttagaagacaaggaaagtaacgcaggtggtgggagaagccgtaaaaaaactggcgatgatgacgacgaaggcccttcctctgataaaggagaggaagatgaagacgaggaggtagataggaagaatagacttggactgaataaaaaaaatggctttgatgatgatgatgaagggccaagaggaggggatctagatgacgatgattatgatgttgaaaagggtgatgattgggagcacgaagagattttcactgatgatgatgaaggtgttgctaatgatcccgaggaaagggaagatttggctcccgaagtccccgctcctcctgaaatcaagcaggatgatgatgatgaggaggaggannnnnnnnnnnnnnnnnnnnnnnnnnnnnnnnnnnnnnnnnnnnnnnnnnnnnnnnnnnnnnnnnnnnnnnnnnnnnnnnnnnnnnnnnnnnnnnnnnnnnnngacgacgacgatgatattgatgacgatgttgctgttcctcctgtgactgctgcaaagcagaaggaacctaaggaagaacctgttgacaacagtccttcaaaacctactgcaacaggacctgctcgtggaacacctacttcaaagtcttcaaaggggaaaagaaaagcaaatgaggaagcaaagccatctatcagtgtaccnnnnnnnnnnnnnnnnnnnnnnnnnnnnnnnnnntcatctggaaaagatgtaaatgggtctgcatctaaaagtaatgcgcctcaaaaaggcacaccgtcatcaaactctgggtcttctaactcagcttctgggcctgtaactgagcaagaaattagggctgttctaatgcaaaggactccattaaccacacaggagcttgtagctaaatttaagggaagattaagatgtgcagaggacaaacaagcttttgctgagatcatgaagagaatctgtaagatacagaaaactaatggatccgttatgttatcctgagagggaagtaa
>SSHrefM3_contig_92
atgttattgatgccgaaatcgttgatgttaaaggtaggcttttgaataggaaatcgatgggggaagatcttttttgggctatacgaggcggtggtggcgctagttttggtgttgttttgtcttatactattaaattagtwgcggttcctgaraccgttactgtttttcgtatwgagaaaactttggatcagaatgctactgatttagttgttcaatggcaacaagttgcgccgactacygatgataggctttttatgaggctncttttgcagcctataacttctaaggttgtcaaaggaacraaaaccgttagagcttckgtygttgctttgttyctcggtsgwgcygakgaagtrgtrrrgattttrgsgaargaatttccmcktttgggwttgaagaaarmkgattgtattgaattgagttggattaatkctgttctttggtataatratgctgawgcttttamyarwggygcgaaaccggagagtcttttgrataggaatcttaattcggctagtttcggtaagagaaaatctgattatgttcaaaaagctatttcaaaagaagatttggaattgatatggaagaagatgattgaattaggaaaagttggatttgtttttaa
>SSHrefM3_contig_93
atggaagaactcaaactcaaatatctcaaaggatttctaaatagaacaaatctatgtgtggatgatttggttttcaaacttcaacagtgggaaaataaaattcgaaattgttatgcagggcatgttagctttgacagcaatgatttcttaaaaatcattatagttgatgcatgtttcataattgaacattttcttaggtattgtagatactcagattggagggaaaatgatcctatcttattaaacactgggctactttgtgacattaaacgtgacttaatactccttgaaaatcagctacctttttttgttcttgaagagatatacaaattagctaatatagatcttgaagttccctcatttgtcacaattactatgtggtattttcaccgattcaaccaacagaacataaattcagaaannnnnnnnnntcctaaacatttcacagatcttctaagaacatttttgctaccatcaacatttgattttgcacaccaagaaatgggaaatgcaggatgtgcaattcaacatgtatatagtgcaagtcagttatcagaagcaggaytgaaattyaagttaagtgaaagcaaatgcttacttgacytgaaattygataaaggtgwgttgcaaatgccatgctttcatgtgcatgattcaayrgagatgcacatgaggaatataatagcatttgaaggatgtcmcatttctawttmwgaatcagctagcgtatgtttctcagtatttataagtattttagattttcttattaatacggaaaaggatgtgtgcatcttagttaataagaaaattattgctaattggatggctgacgcttaatgc
>SSHrefM3_contig_94
tttaaagaagggaatttgcttgttaataaagatggagttagaattgtctctgaaagtgaagatgaagctcaaccaccaatcaagccagttaacaatcagataagtttagcagagcttgatacaatcaaagtggttggaaaaggaaatggagggatagttcaattggtgcaacacaaatggactaatcaattttttgcattaaagcaaattcaaatgactcttgaggaatctacgtgcaggcgaatagcgcaagagctaaaaatcaatcaatcatcacaatgtgctcatgttgttgtttgctaccaagcaatctattataatggcaccatatcaattatcttagagtatatggatggaggatccttagaggatcttcttaacaaagttaaaacaattccagaaccatttcttgctgccatttgtaagcaggtgttgaagggtttgatgtatcttcatcatgagaaacacattattcatagggacttgaaaccttctaatatattgataaatcatagaggggaggtaaagattactgattttggtgtaagtataatcatggaaactacatctggtcaagcaaatacttnnnnnnnnnnnnnnnnnnnnnnnnnnnnnnnnnnnnnnnnnnnnnnnnnnnnnnnnnnnnnnnnnaactacaaaagtgatatatggagcttaggactgatgttgctcaagtgcgctactggacgttttccatatactccgcccgataatagtgaaggatgggaaaatttgtttcagcttattgaaaccattgttgaaaaaccttcacctagtgctccatccgaygaatgttctscagaattttgctcatttatctcwgcatgtttacagaaaaatccaagggacagaccatcgacacgaaacctattgaggcatccttttgtgaacatgtatgatgayttggaggtggatctttcggcttatttctccaatgcaggctctacacttgcaaccatataaaa
>SSHrefM3_contig_95
caatttgaatcctgaaaggcctgacgcaggattttttaggaccttggattccagcattaagcgcaacactgcagttattaagaaactgaagcagattaatgaagagcagcgtgaatctctgatggatgacttgcgaagtgtcaacttaagcaaatttgttagtgaagcagttgcagctatatgtgatgcaaagcttagaagtgctgatatacatgcagcagttcagatatgctctttgcttcatcaaaggtacaaggattttgtgccaactctgattcaaggacttctcaaaatcttctctcctggaaaatctagtgatgaatccgattcagacagaaacttaaaggcaatgaagaagcgcagctctctgaaacttctattggaacttttttttgttggggttattgaagatggtggcatttttatcaatatcataaaagatcttaccagtatggaacagctgaaagatcgtgaagctacacaaacaagtttgacccttctttctagctttgctcggcaaggaagaatttttcttggactttctgttaccgaacctgaaattcatgaagagtttttgaaaggcctcaacatcacggcagatcaaaagaaagttatccggaaagcatgttattctttttatgaatctgcagctgaactacttcagtccgagcattcttcacttcgattaatggagcatgagaattctaagatattgaatgcaaaaggcgagctaagcgatgaaaatctctcttcatatgaaaaacttcgtaaatcctatgaccatttgtaccgtaatgtctcatcattagctgaagcacttgatatgcagcctcctgtaatgccggaggatggccacacaaccagggtaactagtggcgaggaggctgtttcttctgctgctgggaaagattctgttgttgaacccatatgggatgatgaagacacaagggctttttatgaatgcttaccagatcttagagcttttgttcctgctgtgcttttgggagaaacggagccaaaagtcaatgagcaagctgtgaagggtcaagaccaaccaactgaaatattacctgactcagggaaaagccaactgatcacccttgacagtggagaggtctccacagagtctagtgttttacctgagggagaaagctccgagaaagtgaatgataataaagaagaaaaagaaaagtctaaagaactggacagnnnnnnnnnnnnnnnnnnnnnnnnnnnnnnnnnnnnnnnnnnnnnnnnnnnnnnnnnnnnnnnnnnnnnnnnnnnnnnnnnnnnnnnnnnnnnnnnnnnnnnnnnnnnnnnnnnnnnnnnnnnnnnnnnnnnnnnnnnnnnnnnnnnnnnnnnnnnnnnnnnnnnnnnnnnnnnnnnnnnnnnnnnnnnnnnnnnnnnnnnnnnnnnnnnnnnnnnnnnnnnnnnnnnnnnnnnnnnnnnnnnnnnnnnnnnnnnnnnnnnnnnnnnnnnnnnnnnnnnnnnnnnnnnnnnnnnnnnnnnnnnnnnnnnnnnnnnnnnnnnnnnnnnnnnnnnnnnnnnnnnnnnnnnnnnnnnnnnnnnnnnnnnnnnnnnnnnnnnnnnnnnnnnnnnnnnnnnnnnnnnnnnnnnnnnnnnnnnnnnnnnnnnnnnnnnnnnnnnnnnnnnnnnnnnnnnnnnnnnnnnnnnnnnnnnnnnnnnnnnnnnnnnnnnnnnnnnnnnnnnnnnnnnnnnnnnnnnnnnnnnnnnnnnnnnnnnnnnnnnnnnnnnnnnnnnnnnnnnnnnnnnnnnnnnnnnnnnnnnnnnnnnnnnnnnnnnnnnnnnnnnnnnnnnnnnnnnnnnnnnnnnnnnnnnnnnnnnnnnnnnnnnnnnnnnnnnnnnnnnnnnnnnnnnnnnnnnnnnnnnnnnnnnnnnnnnnnnnnnnnnnnnnnnnnnnnnnnnnnnnnnnnnnnnnnnnnnnnnnnnnnnnnnnnnnnnnnnnnnnnnnnnnnnnnnnnnnnnnnnnnnnnnnnnnnnnnnnnnnnnnnnnnnnnnnnnnnnnnnnnnnnnnnnnnnnnnnnnnnnnnnnnnnnnnnnnnnnnnnnnnnnnnnnnnnnnnnnnnnnnnnnnnnnnnnnnnnnnnnnnnnnnnnnnnnnnnnnnnnnnnnnnnnnnnnnnnnnnnnnnnnnnnnnnnnnnnnnnnnnnnnnnnnnnnnnnnnnnnnnnnnnnnnnnnnnnnnnnnnnnnnnnnnnnnnnnnnnnnnnnnnnnnnnnnnnnnnnnnnnnnnnnnnnnnnnnnnnnnnnnnnnnnnnnnnnnnnnnnnnnnnnnnnnnnnnnnnnnnnnnnnnnnnnnnnnnnnnnnnnnnnnnnnnnnnnnnnnnnnnnnnnnnnnnnnnnnnnnnnnnnnnnnnnnnnnnnnnnnnnnnnnnnnnnnnnnnnnnnnnnnnnnnnnnnnnnnnnnnnnnnnnnnnnnnnnnnnnnnnnnnnnnnnnnnnnnnnnnnnnnnnnnnnnnnnnnnnnnnnnnnnnnnnnnnnnnnnnnnnnnnnnnnnnnnnnnnnnnnnnnnnnnnnnnnnnnnnnnnnnnnnnnnnnnnnnnnnnnnnnnnnnnnnnnnnnnnnnnnnnnnnnnnnnnnnnnnnnnnnnnnnnnnnnnnnnnnnnnnnnnnnnnnnnnnnnnnnnnnnnnnnnnnnnnnnnnnnnnnnnnnnnnnnnnnnnnnnnnnnnnnnnnnnnnnnnnnnnnnnnnnnnnnnnnnnnnnnnnnnnnnnnnnnnnnnnnnnnnnnnnnnnnnnnnnnnnnnnnnnnnnnnnnnnnnnnnnnnnnnnnnnnnnnnnnnnnnnnnnnnnnnnnnnnnnnnnnnnnnnnnnnnnnnnnnnnnnnnnnnnnnnnnnnnnnnnnnnnnnnnnnnnnnnnnnnnnnnnnnnnnnnnnnnnnnnnnnnnnnnnnnnnnnnnnnnnnnnnnnnnnnnnnnnnnnnnnnnnnnnnnnnnnnnnnnnnnnnnnnnnnnnnnnnnnnnnnnnnnnnnnnnnnnnnnnnnnnnnnnnnnnnnnnnnnnnnnnnnnnnnnnnnnnnnnnnnnnnnnnnnnnnnnnnnnnnnnnnnnnnnnnnnnnnnnnnnnnnnnnnnnnnnnnnnnnnnnnnnnnnnnnnnnnnnnnnnnnnnnnnnnnnnnnnnnnnnnnnnnnnnnnnnnnnnnnnnnnnnnnnnnnnnnnnnnnnnnnnnnnnnnnnnnnnnnnnnnnnnnnnnnnnnnnnnnnnnnnnnnnnnnnnnnnnnnnnnnnnnnnnnnnnnnnnnnnnnnnnnnnnnnnnnnnnnnnnnnnnnnnnnnnnnnnnnnnnnnnnnnnnnnnnnnnnnnnnnnnnnnnnnnnnnnnnnnnnnnnnnnnnnnnnnnnnnnnnnnnnnnnnnnnnnnnnnnnnnnnnnnnnnnnnnnnnnnnnnnnnnnnnnnnnnnnnnnnnnnnnnnnnnnnnnnnnnnnnnnnnnnnnnnnnnnnnnnnnnnnnttgaaaacaaagttcctcagatattcatgattagtaatggcctggtctcctcttgtgccactatcatattctactcttcacactcttcctggcaaggacgagttccttatcctgttggtaagtggcggtttcaagcatggtgggttggtgatgcagggtttgtagtttgttgtgcaccactatgttggattcttgacctaagttaacttgcaggatagta
>SSHrefM3_contig_96
attgatgctttgttgagaatttccggtgtttctggcgagggatcyggtgtmattgtrgaatcttctctcgtagctgaagaggctgttgccactcctccagctgctgacacaaaggccactgaagcagaggatgatgatgatgacgatgtggatttgtttggkgaagagactgargaagagaagaaggcagctgaggaamgggcwgcagccgtgaaggcatctggcaaaaagaaagagagtgggaaatcatctgtrttgttggatgtsaarccatgggatgatgaaactgacatgaagaagcttgaagaagcmgtgagatctgttmagttggaagggttgttttggggtgcatccaaacttgttccwgttgggtayggtatcaagaaaytrcaaattatgcttactattgtsgatgatttggtttcygttgacaayatggttgaggattatcttacygtygagcccatcaatgagtatgtycagagttgtgacattgtrgccttcaataaaatataa
>SSHrefM3_contig_97
atggcttcagctacagcacctacaactctctctctcctccccaccacaaaatcatcatcaggccaatctgtggccccatccccctcccgtgtccagctgtcctcattccttggcgcccgcccacttcgccgactggggttcgctgctgctgaccccttgttggcagtgcaggtagcgtcaaaggtgaggtccgtgagcgggagaggaatgagaggagtggtgtccatggcgaagaagagtgttggagatttaagtgcggcggaattgaaaggaaagaaggtttttgtgagagctgatttgaatgttcctcttgatgataatcagaatattaccgatgatactagaattcgtgctgctattccaactatcaaacatcttattcaaaatggtgctaaagtcatcctttctagtcacttgggaaggccaaagggtgtcactcccaaatacagcttggcacctctcgttccccgrctttcygaactcattggaatcgaggttattaaggctgaggacagcattggtccagaagtagaaaagttggtggcttcccttccagawggaggtgttctacttctagaaaatgtgaggttttacaaggaggaagaaaagaaygatcccgagcatgcaaaraagcttgckgcactcgcagatttgtatgtcaatgaygcatttggaactgctcatagggcacatgcatcaacagaaggagtcactaaatacttgaagccatctgttgccggttttcttttgcaaaaggaacttgactaccttgttggggcagtatcaaccccaaaaaggccatttgctgcaattgttggtggttccaaggtgtcatctaaaattggagtgattgaatcacttctagaaaaagttgacatccttcttctcggtggaggaatgatcttcacattttacaaggcacaaggtctttcagttggttcatccctagtagaggaagataagttggaacttgctacaacactaattgcgaaagccaaggcaaagggtgtgtcactcttgctaccaagtgatgtcgtgattgcagacaaattcgctcctgatgcaaacagccagatcgtgccagcatctgccatccctgatggttggatgggattggacattggcccagattctattaaaacattcaacgatgcattggataccaccaaaaccgtcatatggaatggaccaatgggagtgtttgagtttgacaagtttgctgttggaacagaggctattgcaaagaagttggctgacctcagtggaaagggggtgacaactattattggaggaggagattctgttgcggctgtggagaaagtaggagtcgccgatgtcatgagccacatatccactggtggtggtgcaagtttggagctattggaaggcaaagagcttccaggtgtcctcgctctcgatgaagcggtaccagtcgccgtg
>SSHrefM3_contig_98
taggctkcaagaacgcaaagaatttgatgaaacaaaagctggtgttaaaggccttgttgatmaaggtatcatcaaaatcccaaccttatttcatcatccacctcataacttwtcaaaytccacaawttcaaccaayayacaacatactatwcctgttatagactttacatatattggtaaagatacaaatayaaggcaagaaattataagcaaartaagggaagcttctgagacatggggtttctttcaagtkgtyaatcatgstattcctttgaatgttcttgargatatgaaagatggrgggcttagattctttgaacaagayactgaagtgaagaaagagatktatactagagataaamcargrycwttcatttataatagtaattttgatttgtatamttcaccagcacttagttggagggatacttttrcatttcactttgctcctawtwctcccaaaccwgaagatttgccagttgtatgcagggatatacttgtagaatatgga
>SSHrefM3_contig_99
atggccgttgaatctcgccatcttcacctcttttcccctcaactcataaccaactgagaaatgatgaaccctattgaaacaaacatctacaacaacatatcacaaatgggttactcatcaattccaccatcttccatcaaaacaaccgcaacggagacactaatcctaccaccttacaactccataacaaccgattctttaccacagaaaacagctatgaactccgacagcggtttaacttataatgttcctttaagaaaacgttctagagattctagagactattcaaattcaatcaattttcctttcccaaattcttatctttctcctacaacattaacaactcaacaaaacaacaacaacaaaagttgtgcctcttcatcattctcttttctcggtgaagatatttctgttcagatccaaagacaacaacttgatattgatcaactcattgcacaacaaatggagaaagtgaaatatgagattgaggaaaaaaggaagagacaagcgatgagattgattcaagctattgacatgagtgtgacaaagagattgaaagcaaaagaagaagaaattgaaaaaattgggaaaatgaattgggcattagaagaaagagttaagtcactttgcatggagaatcaaatatggcgtgatttagcacaaagtaatgaagcaacagcaaatgctttraggtccaatctagaacaacttcttrcacaacgcggcggcggagacgaaaacggagaaatttctccggcgggtatgctsgggtggtgctttaatggatgatgcagagtcatgttgtgatagtaatgaragtattaatgatgatggaaatgctgtggatcagtggagaaannnnnnnnnnnnnnnnnnnnnnnnnnnnnnnnnnnnnnnnnnnnnnnnnnnntgtggtggtgaaagtggaagcaattttgtgaatagcatgaaactgtgcagtaactgtggaaaagatgaatcttgtgtgttgattttaccttgtagacatctttgtttatgtggtgtttgtgggtcttctcttcacatttgtcctatttgtaaatctttcaaaactgctagtatccatgttaacatgtcttga
>SSHrefM3_contig_100
ttcttccttattgttacggttgtggtggtggttgtagaagcaaaaggtggtggtggaaattctaaacagtgtgattatttcaccggaacatggacggtggatgaatcatatccattgtataaacaagccacgtgtccatttatagaacgcgagttcnnnnnnnnnnnnnnnnnnnnnnnnnnnnnnnnnnnnnnnnnnnnnnnnnnnnnnnnnnnnnnnnnnnnnnnnnncagatttgacggacgagattttttggagaagatgaggggaaagagcatcatgtttgttggagattcattgagtagaaatcaatggcaatctttgacttgcttgcttcattctgcagtgcccaattccaattacactttggctagggttggagatgtttctatatttacatttacggagtatgaagtgaaagtgatgctagataggaacgtgtacttagtggatgttgttcgagaggatataggcagagtcttgaagcttgattccatacaaagtagcaaactatggaatgggattgatatgcttatctttaacacatggcattggtggtcacgtagaggaccaactcaaccatgggattatatccaagtgggaaatcaagttatgaaagacatggatagaatgaaggcttttgaaaaagcactcactacatgggcagcgtgggtagactctaacatcgaccctacaaaagtgagggtcttctttcaaggaatttctccttctcattacaatggcactctatggaatgaaccaannnnnnnnnnnnnnnnnnnnnnnnnnnnnnnnnnnnnnnnnnnnnnnnnnnnnnnnnnnnnnnnnnnnnnnnnnnnnnnnnnnnnnnnnnnnnnnnnnnnnnttaagaaaccagtcacattgctagacatcacaaccctctcactcctaagaaaagatggccatccttcaatttatggactttttggctcaaagggaatggattgtagccattggtgtctttctggtgttccagatacttggaatgagatactctacaaccttatttaa
>SSHrefM3_contig_101
tcacataagattcttccctcacacacttgttacttctacaaacttcactcccaaactcaaaatcaaccataaccgttttttcttctctccttcacactcttcttcttcttcttccaccgtcactgccatggcttcaaatgctcgtaaagtcttgattccgatcgctgatggcacagagcctatggaagctgtcatcaccatcgacgttatccgtcgatccggagctgacgtcactgtcgcatccgccgctaataatctacccgttaaagctctccacggcgttaaaatcattgccgatgcttcggtttctgatgttgccaataccgctttcgacgttatcgctctccctggtggggttccaggtgtggacaatcttagagactctgcagtgttggaagggttgnnnnnnnnnnnnnnnnnnnnnnnnnnnnnnnnnnnnnnnnnnnnnnnnnnnnnnnnnnnnnnnnnnnnnnnnnnnnnnnnnnnnnnnnnnnnnnnnnnnnnnnnnnnnnnnnnnnnnnnnnnnnnnnnnnnnnnnnnnnnnnnnnnnnnnnnnnnnnnnnnnnnnnnnnnnnnnnnnnnnnnnnnnnnnnnnnnnnnnnnnnnnnnnnnnnnnnnnnnnnnnnnnnnnnnnnnnnnnnnnnnnnnnnnnnnnnnnnnnnnnnnnnnnnnnnnnnnnnnnnnnnnnnnnnnnnnnnnnnnnnnnnnnnnnnnnnnnnnnnnnnnnnnnnnnnnnnnnnnnnnnnnnnnnnnnnnnnnnnnnnnnnnnnnnnnnnnnnnnnnnnnnnnnnnnnnnnnnnnnnnnnnnnnnnnnnnnnnnnnnnnnnnnnnnnnnnnnnnnnnnnnnnnnnnnnnnnnnnnnnnnnnnnnnnnnnnnnnnnnngcatcgcgtaaagttaaactggargcagacatactcctygatgaagcrgctaaactttcatatgacctrwttgtgttrccwggtggacttggtggtgcmcaagcttttgcaaactcsgaaaccttggtgaatttgttgaaamagcaaagagaatcaaacagatattatggagcaatttgtgcatccccagctttagttttggagccccatggcttgctaaagggkaaaaaggctactgcttttcctgccatgtgcggcaagttatcagatcagagtgaagtagaaaacagggttgtcgttgatggtaaccttattacaagcagaggccccggaacctccatcgagtttgcattagttattgtggagaagctgtttggacgcgatttagctctagaacttgcaaagacaacagtgttcacaagcccat
>SSHrefM3_contig_102
tcatctcccttatttgttgatgaycagtatcwatctwcatcttctggtttttcctyaagwagtgaatttgatgctggaatattraacaatattaayaataatggtrgyttgtttaacattagctacaagattrgyctcwmwscrrtgtcttctycgscttttgamargaattccttgtttaayatgtcttattattcggtkaagatttcggcagaaggartttatgattccrgaratggaacyttrtgtatgrtaggttgccgcgaccttrtctcaaacaatgraatggcawcaacaacagaatcacgttcwttggactgtgagrtwytsatgaaatttcagttccctkctttagatacaaagggtaagagcyacattaagggawgcatcraaagcacrcgccaamaatccgatcctctttasttcaaacaattagaggtatccgcggtagcatattacatycaagaagcragaagaaatgtttggagaatggatatagaartcatcatggctctkgtatctacaactctagyatgcgttttcatcggattrcaactccaccatgtgaagaraaaccctaatgtgcttcccttcatctcaattttcatgatgtcrattctcacattaggtcacwtgataccacttgtyctyaatttygaagcacttcttgctaaaaaycctaacaacacakcctttgttttaggaaatgttgaaaartggcttgaagtkaatgaaataagtgtgaggctaatcaccatggtagctttcytgytgcaattccgtctcctgtatataacttggtcgtcaagaaagactaacgaaagcgggaacgayctctggattaccgagaaaaargcttcttatgtgactttccccttgtatgcagctggattattgattgcattgttgttgaagttaaagaaggatagagattcagttagctcagggttccaagtctaccgacaacatgattcgtcttgggagaacatcaartcttatggtggtttkgtattggatggctttcttgtgccacaagtcattctaaacttgttttcaaatatgaaygagaatgttctttcattttcrttttactttggaactacttttgtgagactcttrccacatgcctacgatctttaccggactcataattatgcygacgaagatagtaactcatactactatgctgatccaagccaagatttttactcaacttcttgggayattttcattcctttgctaggtattgtatttgctatcattatctacytgcagcaacgttttggygctcaatgcgttcttcctyggaaattcaaaggatcaaagggatatgcaaaggtgcctgaatcagaaggagargtagagacaaccaasttgtaa
>SSHrefM3_contig_103
gaaaaagatccactttcacaattragtttaccacctggttttagattttacccaaccgatgaagaacttcttgttcaatatctatgtcgtaaagttgctggtcatcatttttctcttcaaattattgctgaaattgatctctayaaatttgacccatgggttctaccaagtaaggcaatttttggtgagaaagaatggtatttttttagtccaagagataggaartatcctaatggaacaagacccaannnnnnnnnnnnnnnnnnnnnnnnnnnnnnnnnnnnnnnnnnnnnnnnnnnnnnnnnnnnnnnnnnnnnnnnnnnnnnnnnnnnnnnnnnnnnnnnnnnnnnnnnnnnnnnnnnnnnnnnnnnnnnnnnnnnnnnnnnnnnnnnnnnnnnnnnnnnnnnnnnnnnnnnnnnnnnnnnnnnnnnnnnnnnnnnnnnnnnnnnnnnnnnnnnnnnnnnnnnnnnnnnnnnnnnnnnnnnnnnnnnnnnnnnnnnnnnnnnnnnnnnnnnnnnnnnnnnnnnnnnnnnnnnnnnnnnnnnnnnnnnnnnnnnnnnnnnnnnnnnnnnnnnnnnnnnnnnnnnnnnnnnnnnnnnnnnnnnnnnnnnnnnnnnnnnnnnnnnnnnnnnnnnnnnnnnnnnnnnnnnnnnnnnnnnnnnnnnnnnnnnnnnnnnnaatctgaattctgcaaataataacagtttcatggattggtcaaatccatcatcaattttgaacactgtaacagatcagtttcaagraacacaaactcaaggaatgatgaattttggtggatgtaatgacctttatgyccctaatgtatccamtttatgtcaartggactcttccgtyatyammgayaaaactagtmagatacccgtgcatccractgargaggaggttcagagtggggc
>SSHrefM3_contig_104
tagcgacgaaattatcgacggaggagttccacgtgatagaaattcagagtaacgatattatggaccagccagaaggtttgatagtgagtcgtgtggaaatggaaggtggagatggtgaattagcgacgcaggtgaatggatttggagcgaatgagggtttgttatcgttggaagggttttcttcttcttcttctacttcgggtttggttggtaatgagaatgaagagagtgttgagaagcttctagataggagtattaatgctagtattgttcttgnnnnnnnnnnnnnnnnnnnnnnnnnnnnnnnnnnnnnnnnnnnnnnnnnnnnnnnnnnnnnnnnnnnnnnnnnnatagtaagatatgcacctctgcayaactggttggcttatgaggaagctcttaagacaaatccggtttttgccaagatggtgattagtggagttgtttattctgtaggagactggattgcacagtgctttgaaggaaagcctcttttygagtttgatcgggcacggatgttcagatcagggcttgttggttttgctctacacggctctctttctcattattaytaycagttttgtgaggagctmtttccttacaaagratggtgggtrgttcctgtcaaagttgccttcgatcaaactgcatggtcrgcagtttggaacagcatttattatacggttgtcgsratcctgcgtyttgattctccgattaatattttc
>SSHrefM3_contig_105
ttgcaggaaatgggttgttttatcccattttgggttttgcttcatttgtggtttttatttatatgtcttttggagggttaaggtttagtcttgaagaaggaaaagaaatgggttttgtgatgagaaatgagacacaatttgtggttgatggaaaagtgttttatgtgaatggttggaattcttattggttaatggatcattctgttgatttttcatcaagatttatggttcgtgaaatgatgaaaattggtgctaaaatgggactcactgtttgtagaacttgggctttcaatgatggtcattataatgctcttcaaatttcacctggtcacttygatgaacargtttttcaggctttggattatgtgatagcagaagcaaggcaaaatggaattaggctgctccttagcttagtaaataacttgcaaccatatggtgggaagagtatgtatgtcaaatgggcgtggcaagacggtgtaggattaagctcctccaatgattctttcttctatgatccatcaatccgtagttatttcaagaattacatcaagactgtcttgacaaggaaaaatactatcaccggaattgaatatagaaacgaccccgccatttttggttgggaattgattannnnnnnnnnnnnnnnnnnnnnnnnnnnnnnnnnnnnnnnnnnnnnnnnnnnnnnnnnnnnnnnnnnnnnnnnnnnnnnnnnnnnnnnnnnnnnnnnnnnnnnnnnnnnnnnnnnnnnnntttatggtcctaatgacccaaaagatttgactgtcaaccccaattattgggcatcgaaactcgggtctgattatatccggaactccaaagtttctaatattgacttcacctcggttcatatctaccccgaccaatggtttcatgaggatgagaaagcaattgaaactcaactgaaatatatctccaagtggatgctttcccacattgaagatggcgaccaagtattgaagaagccggtcttgttttccgaatacggtttatcaaaaaagaaccagnnnnnnnnnnnnnnnnnnnnnnnnnnnatgtacgatacaattttaaacattgtttacaaatctgcaaagagaaacaggtccggagcaggtgctttagtttggcaattcttagttagcggaatggaagattattccgatgattatgggatagttccgtcggaaagtccatcaacacagtcactatatataaaacattcatgcagattggccaaactcaagggatggagtcctcaacaggatgtaaatttcaaagcactttgttag
>SSHrefM3_contig_106
cacgattcttccgattccgattccgacaacgtaaacmtacgttcraagagtttaatccttgtcraaatatggtgtttaatcatcttatttgtatccactttcttaggtggtgtrtctccttattatttccgatggaatgaggtttttcttctcttagggacacaatttgctgstggtgtttttcttggaacatctwtgatgcatttcttragtgattcaaatgaaacwtttggagatcttacmammaaaacttacccttttgctttcatgttagcttgttctggatatcttttaactatgtttggtgattgtgtggtggtttatgtgacaagtaatagtcaaagggaagctaaagttgaggaacttgaaggaggaagaacacctcaagaaggagaaggaactaatgagttagctatggatgaaagtaacgttgcattcacgaagacttctaatgtgggagatactattttgcttattcttgcactttgttttcattcggtttttgaaggcatagctgttggagtttcaggtactaaagcggaagcatggaggaatttatggacaatatcattacacaaaatatttgctgcaatagcaatgggaattgcattacttagaatgttaccaaaaagaccattagtaacaacagcagcatattcatttgcatttggtatctcaagtccaattggtgtaggaattggaattgcaattgatgcaacaacagaaggtaaaacagctgattggatgtatgcaatatcaatgggaattgcttgtggtgtttttgtctatgttgctatcaatcatttaatgtctaaagggttcaaacctcaaaggaagagcaattttgacactccttggtttaagtttctagctgtgctttttggtgttgctgttattgcagttgtcatgatttg
>SSHrefM3_contig_107
aattggttaacaaatcgttggactggcgtcgccgccgcaatatggatccaatggagctgcggtgcatcatacactttcagcatttactcacctctcctcaaatccacacaaaactattcccaatctacgcttgacaccgtttccgttttcaaagacatcggagctaacttcggtgttctttccggtctcctttactccgccgtcacaccttacggtgatcggcaaccacagtctaaatctaaatggagttcttttggtgggccttggattgttgttgctgccggtgctgttcagggttttgtgggctttttctttatctgggcttctgttgtgggcttgattcatcagccacctgttgctgtaatgtgttttttcgcttggcttgctgctaatggacaaactttcttgaatactactaatgttgttactgggttgcgtaattttcctcaatacagtggcaccatcattggtatcatgaagggttttcttgggcttagtggagctatcttgattcaactgtatcatacatttttykatggtgacccagccaccttccttctgatgctagcttgcttacctgcaatcatctgtktgttgtttatgtttctgttgargatctatcaagtgcaagacyatgattacaagaagcatttggatgatttctccgtggtcactgtcattattgttgtgtatctcatgttcataatagttttgcagaatttcgtgagcnnnnnnnnnnnnnnnnnnnnnnnnnnnnnnnnnnnnnnnnnnnnnnnnnnnnnnnnnnnnnnnnnnnnnnnnnnnnnnnnnnnnnnnnnnnnnnnnnnnnnnnnnnnnnnnnnnnnnnnnnnnnnnnnnnnnnnnnnnnnnnnnnnnnnnnnnnnnnnnnnnnnnnnnnnnnnnnnnnnnnnnnnnnnnnnnnnnnnnnnnnnnnnnnnnnnnnnnnnnnnnnnnnnnnnnnnnnnnnnnnnnnnnnnnnnnnnnnnnnnnnnnnnnnnnnnnnnnnnnnnnnnnnnnnnnnnnnnnnnnnnnnnnnnnnnnnnnnnnnnnnnnnnnnnnnnnnnnnnnnnnnnnnnnnnnnnnnnnnnnnnnnntatggtgtcattgtggagtatgtggaattttcttggccggtttggtggtggccatttatccgattatatcatgcataaaagaggttggccgaggcccctgttgatgaccgtaactctggggattatgattcttggtcatttaatcatagcttctggtttccctggaaatttttatttgggtcctgttctggtgggaatatgctatggtacannnnnnnnnnnnnnnnnnnnnnnnnnnnnnnnnnnnnnnnnnnnnnnnnnnnnnnnnnnnnnnnnnnnnnctattgctgcatcaagtccacttgggtcatatatactttctgtgagagtagttggacatatatacgacaaggaagccaataaagaagataactcatgcttcggcatcaactgtttcatgttgtcgtttctgatcctagccggtgtggcttttctggcatttttggtcggtttggcgctgtatttccggacccaaaggttctataagcaagttgtgattagaaaattaaactattatgcgcgatga
>SSHrefM3_contig_108
ctaagctctctaatttccacactatcttctctaagtcaggcaatggaagttcatggctgcaaagtagtgcaactgctgcgagcagcgagcacaagaagggtgctgtatattcagcatttccttcatcacctgcccaagtttcatcggtgcaagacctgtttgaatttatttgttcaggacctttgcttgacaaaattggtttgacgtcagagaatgtggccgagtctatagataactggttatcgtacgggcggcaactatgcagactatttcagcttaatgaattgttcttgacagagcctcagaaagttaggctttatcattactatataccagtcttcatctggtgtgaaagtgagattgctcggcatcgatccaaattcaaagatgaagaagaaatacctcctttagtgattggatttagtgcccctcaaggctgtggaaagacgaccctcgtctttgctcttgactaccttttccaaatgatcggcaggaagtcggcaacaatatctatcgatgatttttatttgacggctgaaggtcagaataagctaagagcagctaatccaggaaatgcacttcttgagtatcgtggaaatgcaggaagccatgatcttcctttttctgttgaaactttgacatctttaaccaaaatgtctagagaaggtatcaagatgaagttaccaagatatgataaatctgctttcggtgggagaggtgatcgtgctgatccttcgacatggcctgaaatcgaaggccccctaacagttgtgttgtttgaaggctggatgcttggtttcaagccggttccaggtgaagttgtaaaggccgttgatccycagctagaaataataaataaaaacctcgaagcttattatgaygcgtgggacaaatttatwaagtcgtggatagtcattaagattcaggayccaagttgtgtcttccagtggcgcttgcaggctgagattgctatgagggaggcaggcaatcctggaatgtctgatgatgaggtgagagattttgtttctcgctayctgccagcatacaaggcataccttcctacactttactcrcaaggtccgaatggatcagatcctcaacatctactaaccattgaaatagatgaaaagagaaacccgatcctcggtgtctag
>SSHrefM3_contig_109
gtacaagaagttgaattaccacgcatagaaagttcaggaagaggagattctgttacagagtccagccatggaaagaagaaaggaatggttcttccatttgaaccacattctatcacttttgatgatattgtatactctgttgacatgccagcggaaatgaaagagcaaggtgtgacagaggacagattagtgcttttgaagggtgttagtggcgcattcaggcctggtgttctcacagctctgatgggtgtaagtggagctggtaagacaactttgatggatgttctggctggtaggaaaaccggtggatatattgatggagacataaaggtttcaggataccctaaaaagcaagaaacatttgctagaattgctggctattgtgaacagaatgatatccattcacctcatgttacagtttatgaatcccttgtttactcagcatggcttcgtttacctgcgggagttgataccaaagccagagagacgttcattgaggaagtcatggacctggtggagttgaactcattgaggaactccttggttggtttgcctggtgtgagtggtctctcaaccgaacaacgcaagaggctgactattgcagttgaactagtggctaatccatccatcattttcatggatgagcctacttctggtttagatgctagagctgctgcaattgttatgagaaccgtaaggaacacagtggacacaggaagaacagttgtgnnnnnnnnnnnnnnnnnnnnnnnnnnnnnnnnnnnnnnnnnnnnnnnnnnnnnnnnnnnnnnnnnnnnnnnnnnnnnnnnnnnnnnnnnnnnnnnnnnnnnnnnnnnnnnnnnnnnnnnnnnnnnnnnnnnnnnnnnnnnnnnnnnnnnnnnnnnnnnnnnnnnnnnnnnnnnnnnnnnnnnnnnnnnnnnnnnnnnnnnnnnnnnnnnnnnnnnnnnnnnnnnnnttgattttactgagtattacaaaaattcagatctatataggagaaacaagcaacttatacaagaacttagccagcctgctcctggttcaaaggatcttcatttcgatagtcaattttcgcagtctttcttggtccaatgccaggcttgcttatggaagcaacgtttgtcatattggcgtaatccaccatacactgctgtgaggtttttcttcactacattcataggcataatgtttggaacaatgttctgggaccttggtggcaaacactcaagtagacaagacctgttgaacgctgtgggttcaatgtatactgctgnnnnnnnnnnnnnnnnnnnnnnnnnnnnnnnnnnnnnnnnnnnnnnnnnnnnnnnnnnnnnnnnnnnnnnnnnnnnnnnnnnnnnnnnnnnnnnnnnnnnnnnnnnnnnnnnnnnnnnnnnnnnnnnnnnnnnnnnnnnnnnnnnnnnnnnnnnnnnnnnnnnnnnnnnnnnnnnnnnnnnnnnnnnnnnnnnnnnnnnnnnnnnnnnnnnnnnnnnnnnnnnnnnnnnnnnnnnnnnnnnnnnnnnnnnnnnnnnnnnnnnnnnnnnnnnnnnnnnnnnnnnnnnnnnnnnnnnnnnnnnnnnnnnnnnnnnnnnnnnnnnnnnnnnnnnnnnnnnnnnnnnnnnnnnnnnnnnnnnnnnnnnnnnnnnnnnnnnnnnnnnnnnnnnnnnnnnnnnnnngtactactgggcatgtccagttgcatggaccatctacggattggttgcatctcaatttggagatataactacttttatggatgctgaacaaaaagatgtgaaaactttccttaacgacttttttggtatcaaacacgacttcataggagagtgtgcaattgtggtcggtggaatcgctgttgcctttgcagttattttcgctgttgcaatcaagacctttaacttccaaaagagatag
>SSHrefM3_contig_110
cgatgctaattctcagggttccgagtttttgaataggtttaggtctgcgggtgcgggtgggtttgaggaaacgtggaatgagatacaacatgacggaaatcaactccggctctatgatggcaggggacagcttccaccacagcttcatcaacctgcactggatggaacaccacaaagagttctatctacctttttgcactcatttcttgatagcagtcgtggtggaataccttttcatcctgcccctcttccagtattgggtttatctgaaggtgataaacagtgtatacgtgaccgtagcagcataatggccagacatctctttgcagataaagcgaagaatttatccatgcccaagtcaatgctcttttgtcctctctagatattgacagtaatgtccgtggcaagggacctatgcctgaaaggtttagggagcttgatgattattggaatgagtctcaaggcaaccagatacatggtgctcatgctgcagacggatggatttccgaattcagtcaacatagggaaagatatgataatcctgatgcatgggctaactcatttgagcaacagcacggtgttaatggttgggcctctgaatttgaacattctcaattgtcatcagtagatcaaatgcgaggtatgaacatgtcaaacattgctgcaatggagcagactcgtatgcttgcaaatacactggcccagaatgctgaccctaaatttcagaactcaaagttccttcaatttgtatcaaagatgagccgcggtgagttaattatcgatgacaatcaagttaaagagactgcattacctgcacccggagattgggcatcagaatatcagcagcagtataatcgtggtgatgcatgggccggtgaattcktaaataataaggytttttctggagttggacctgaaatgtgggcgaatgaatttgcaaatgaaagacaacaaaatggagcagttgatgaccagtgggttgatgaattctcaaagttgcatgttaatgactgggcagatgaatttggtcagcaggttggtgaaggagcctttggggaaggttcttccgataattgggctcaggcatatgatgagttcctgaacgagcaagttgctgccaagcagcggtcagatagctcaaggggcgtgtatgtgttttcagatttaaatccttatgttggtcatccaaatccactaaaagaaggccaagatctcttcagaaaagggcttttaagtgaagcggttctagcactagaagctgaagtcttgaaaaaccctgaaaatgccgaaggatggagactacttggaatagcccacgcagaaaatgatgatgatcaacaggcgattgcagcgatgatgcgtgcacaggatgctgatccaacaaacttggaggtgcttcttgctcttggtgtcagtcatacaaatgaactggagcaaaatgctgctttaaagtatctatttggatggttacggaatcacccaaaatatggaacaattcccccacctgagatgtctgattcnnngtactatgctgatgttgctagattattcaacgaagcagctgtaatctcacctgacgatgcagatgtccacatagttcttggggttctttacaacttatccagagaatatgacaaagctattgctgcttttgaacgagcattgaaacttaagccacatgattactctctctggaacaagcttggtgcaacacaagcaaacagtgttcaaagtgctgatgcaatatcggcttatcaacaggcacttgatttaaagcctaattatgttcgtgcttgggcaaatatgggtattagttatgcaaaccagggcatgtatgacgagtctattcgttattatgttcgagcgcttgccatgaatccaaaagcagataatgcatggcaatatttgagaatttcattaagttgcgcttctaggaatgacatgttggaagcttgtgatagtcgtaatttggaccttctccagaaggagttccctctacagtaa
>SSHrefM3_contig_111
atgatgatgacaatgaagacctcaycatccatttgtagtaayagcttaatctattcttcttctgttcctcatttcacaacacaaagytctctcaatttctcaccttttctwgycaawtccatggctacttccaaatctcttccttctstctctagaacttcagtagtmtctagarcartagkagctgctaaaaagaattcaactgtattcccacttggagaamaacctaggaatgctgtwacatcaacacaatcyataaaacttctcacaagaatggaacaactgaaactcttawcaaaagcagaaaaagcaggattattatcagctgcagagaaatctggactctctctatcaacaatagagaaacttggtcttctttcaaaagcagaagaatttggtgttttatctgctgctactgatccaacaacaccaggatcactcttcacactaagcttagttttacttcttttaggacctttgtttgtttatcttgttcctgaagataacgttgtcgaggttggattacaggttgtggttgctttgattagtgttgttggtggttctgctggt
>SSHrefM3_contig_112
caactactcgatacaacgatctattagatcgtgttcttagacatcgcgatgcaatcatatcacatcttaactgggtgtgtatatttttaggttttcacagttttggtttgtatattcataatgataccatgagtgctttaggacgccctcaagatatgttttcagataccgctatacaattacaacctgtctttgctcaatggatacaaaatacccacgctttagcacctggcacaacggcccccggtgcaacagcaagcaccagtttgacttggggcggcggtgatttagtggcagtgggcggcaaagtagctttgttacctattccattaggaactgcagattttttggtccatcatattcatgcatttacaattcatgtgacggtattgatactcctaaaaggtgttctatttgctcgtagctcacgattgataccagataaagcaaatctcggttttcggttcccttgtgatggacctggaagaggggggacatgccaagtatctgcttgggatcatgtcttcttaggattattttggatgtacaannnnnnnnnnnnnnnnnnnnnnnnnnnnnnnnnnnnnnnnnnnnnnnnnnnnnnnnnnnnnnnnnnnnnnnnnnnnnnnnnnnnnnnnnnnnnnnnnnnnnnnnnnnnnnnnnnnnnnnnnnnnnnnnnnnnnnnnnnnnnnnnnnnnnnnnnnnnnnnnnnnnnnnnnnnnnnnnnnnnnnnnnnnnnnnnnnnnnnnnnnnnnnnnnnnnnnnnnnnnnnnnnnnnnnnnnnnnnnnnnnnnnnnnnnnnnnnnnnnnnnnnnnnnnnnnnnnnnnnnnnnnnnnnnnnnnnnnnnnnnnnnnnnnnnnnnnnnnnnnnnnnnnnnnnnnnnnnnnnnnnnnnnnnnnnnnnnnnnnnnnnnnnnnnnnnnnnnnnnnnnnnnnnnnnnnnnnnnnnnnnnnnnnnnnnnnnnnnnnnggaggatttgaaaagcattatggcattaagatttccaaggtttagccaaggcttagctcaggaccccactactcgtcgtatttggtttggtattgctaccgcacatgacttcgagagtcatgatggtatnnnnnnnnnnnnnnnnnnnnnnnnnnnnnnnnnnnnnnnnnnnnnnnnnnnnnnnnnnnnnnnnnnnnnnnnnnnnnnnnnnnnnnnnnnnnnnnnnnnnnnnnnnnnnnnnnnnnnnnnnnnnnnnnnnnnnnnnnnnnnnnnnnnnnnnnnnnnnnnnnnnnnnnnnnnnnnnnnnnnnnnnnnnnnnnnnnnnnnnnnnnnnnnnnnnnnnnnnnnnnnnnnnnnnnnnnnnnnnnnnnnnnnnnnnnnnnnnnnnnnnnnnnnnnnnnnnnnnnnnnnnnnnnnnnnnnnnnnnnnnnnnnnnnnnnnnnnnnnnnnnnnnnnnnnnnnnnnnnnnnnnnnnnnnnnnnnnnnnnnnnnnnnnnnnnnnnnnnnnnnnnnnnnnnnnnnnnnnnnnnnnnnnnnnnnnnnnnnnnnnnnnnnnnnnnnnnnnnnnnnnnnnnnnnnnnnnnnnnnnnnnnnnnnnnnnnnnnnnnnnnnnnnnnnnnnnnnnnnnnnnnnnnnnnnnnnnnnnnnnnnnnnnnnnnnnnnnnnnnnnnnnnnnnnnnnnnnnnnnnnnnnnnnnnnnnnnnnnnnnnnnnnnnnnnnnnnnnnnnnnnnnnnnnnnnnnnnnnnnnnnnnnacttcacaaggcgcgggaactgccattctaacacttcttgggggattccaccctcaaacgcaaagtttatggctgaccgatatggcacatcatcatttagctattgcaattctttttctcattgccggtcatatgtatagaactaactttgggattgggcacagtataaaagatattttagaagcgcatattcctccggggggtagattgggacgtggacataaaggtctttatgacacaatcaataattcaattcattttcaattaggccttgctttagcctcgttaggggtcattacttctttggtagctcaacacatgtattctttacctgcttatgcgtttatagcacaagactttaccactcaagctgcgttatatactcatcatcaatacattgcaggatttattatgacaggggcttttgctcatggagctatcttttttattagagattacaatcccgaacagaatgaggataatgtattggcaagaatgttagagcacaaagaagctatcatatcccatttaagttgggccagcctatttctggggttccatactttgggactttatgtccataatgatgtcatgcttgcttttggcactccggagaaacaaatcttgatcgaacctatatttgcccaatggatacaatctgctcacggtaaaacttcatatgggttcgatgtacttttatcttcaacgaatagtccggcgctcaatgcggggcgaagcatatggttgcccggatggttaaatgctattaatgagaatagtaattctctattcttaacaatagggcctggagacttcttggttcatcatgctattgctcttggtttacatacaactacattaatcttagtaaagggtgctttggatgcacgcggttccaagttaatgccggataaaaaggattttggttatagttttccttgcgatggtccgggacgaggtggtacttgtgatatttcggcttgggacgctttttatttagccgttttctggatgttaaataccatcggatgggttactttttattggcattggaagcacattacattatggcagggtaatgtttcacaatttaacgaatcttcgacctatttgatgggatggttacgagattatctatggttaaattcttcacaacttatcaatggatataacccctttggtatgaatagtttatcagtctgggcgtggatgttcttatttggacatcttgtttgggctactggatttatgttcttaatctcatggcgcggatattggcaggaattgattgaaactttagcatgggctcatgaacgcacacctttggcgaatttgattcgatggagagataaaccagtggctctttccattgtgcaagcaagattggttgggttagtccacttttcggtaggttatatatttacttatgcagctttcttgattgcctctacatcaggtaaatttggttaa
>SSHrefM3_contig_113
agtacgcttaacctctggatttgaaatcactgcttatatacccggtattggccataatttacaagaacattctgtagtcttagtaagagggggaagggttaaggatttacctggtgtgagatatcacattgttcgaggaaccctggatgctgtcggagtaaaggatcgtcaacaaggtactgcagaaaaaaaaaccgcaaaacccgatccaatttatcgtaatcgattagttaacatgttggttaaccgtattatgaaacacggaaaaaaatcactggcttatcaaattatctatcgagctttgaaaaggattcaacaaaagacagaaacaaatccactatctgttttacgtcaagcaatacgtagggtaactcccaatatagcagtaaaagcaagacgcgcaagcggatcgactcagcaagttcccgttgaaataggatccacacaaggaaaagcacttgccattcgttggttattaggggcatcccgaaaacgtccgggtcgaaatatggctttcaaattaagttccgaattagtggatgctgccaaagggagtggcgatgccatacgcaaaaaggaagagactcgaagaatggcggaggcaaatagagcttttnnnnnnnnnnnnnnnnnnnnnnnnnnnnnnnnnnnnnnnnnnnnnnnnnnnnnnnnnnnnnnnnnnnnnnnnnnnnnnnnnnnnnnnnnnnnnnnnnnnnnnnnnnnnnnnnnnnnnnnnnnnnnnnnnnnnnnnnnnnnnnnnnnnnnnnnnnnnnnnnnnnnnnnnnnnnnnnnnnnnnnnnnnnnnnnnnnnnnnnnnnnnnnnnnnnnnnnnnnnnnnnnnnnnnnnnnnnnnnnnnnnnnnnnnnnnnnnnnnnnnnnnnnnnnnnnnnnnnnnnnnnnnnnnnnnnnnnnnnnnnnnnnnnnnnnnnnnnnnnnnnnnnnnnnnnnnnnnnnnnnnnnnnnnnnnnnnnnnnnnnnnnnnnnnnnnnnnnnnnnnnnnnnnnnnnnnnnnnnnnnnnnnnnnnnnnnnnnnnnnnnnnnnnnnnnnnnnnnnnnnnnnnnnnnnnnnnnnnnnnnnnnnnnnnnnnnnnnnnnnnnnnnnnnnnnnnnnnnnnnnnnnnnnnnnnnnnnnnnnnnnnnnnnnnnnnnnnnnnnnnnnnnnnnnnnnnnnnnnnnnnnnnnnnnnnnnnnnnnnnnnnnnnnnnnnnnnnnnnnnnnnnnnnnnnnnnnnnnnnnnnnnnnnnnnnnnnnnnnnnnnnnnnnnnnnnnnnnnnnnnnnnnnnnnnnnnnnnnnnnnnnnnnnnnnnnnnnnnnnnnnnnnnnnnnnnnnnnnnnnnnnnnnnnnnnnnnnnnnnnnnnnnnnnnnnnnnnnnnnnnnnnnnnnnnnnnnnnnnnnnnnnnnnnnnnnnnnnnnnnnnnnnnnnnnnnnnnnnnnnnnnnnnnnnnnnnnnnnnnnnnnnnnnnnnnnnnnnnnnnnnnnnnnnnnnnnnnnnnnnnnnnnnnnnnnnnnnnnaaagaagtgaggaatcctcttttcgactctatccctcccactccagtcgttgcttttctttctgttacttcgaaagtagctgctttagctttagccactcgaattttggatattcctttttatttctcatcaaacgaatggcatcttcttctagaaatcctagctattcttagcatgatattagggaatctcattgctattacccaaacaagcatcaaacgtatgcttgcctattcgtccataggtcaaatgggatatgtaattattggaataattgttggagactcaaatggtggatnnnnnnnnnnnnnnnnnnnnnnnnnnnnnnnnnnnnnnnnnnnnnnnnnnnnnnnnnnnnnnnnnnnnnnnnnnnnnnnnnnnnnnnnnnnnnnnnnnnnnnnnnnnnnnnnnnnnnnnnnnnnnnnnnnnnnnnnnnnnnnnnnnnnnnnnnnnnnnnnnnnnnnnnnnnnnnnnnnnnnnnnnnnnnnnnnnnnnnnnnnnnnnnnnnnnnnnnnnnnnnnnnnnnnnnnnnnnnnnnnnnnnnnnnnnnnnnnnnnnnnnnnnnnnnnnnnnnnnnnnnnnnnnnnnnnnnnnnnnnnnnnnnnnnnnnnnnnnnnnnnnnnnnnacgaaaccaagaaataactcctcacgtgcgaaattatagaaggtctcccgtaagatcaaacaattccatcgaatggagtatgattatatgtgtgatagcatctactatactaggaatatcaatgaaccctattcttgaaattgctcaggatacccttttttag
>SSHrefM3_contig_114
atgttgagtattaagagggttcctactgttgtttcaaattatcaaaaagatgaggatgctcctgttagtggttgtggtagaaattgtctcaagagttgttgtattaaagaggcaaagcttcctttgtatggtttcaaaagggttggcaaggttgagggagaggacttgactctccttgcatgccatgaacgtcctttggcctttttggattctcttgttcttggagagtgggaagatcgtatgcaaagaggactttttcgttatgatgttaccgcctgtgaaaccaaggtgattccgggtgagcatggtttcattgctcagctgaacgagggtcgccacctcaagaagagaccaaccgagttccgwgttgacaaggttctccagccctttgatgaaaccaaatttaacttcaccaaagttggacaagaagagatcttgtttcaatttgaggctagcacygaaggggacgcccaattctttcccaatgcgsctattgatgttgagaattctcctagttttgttgccatcaatgttagtcctattgaatatgggcatgtgctrctgattcctcgaattttcgagtgtttgccccaaaggatagatcatgcaagctttttacttgcacttcacatggcagctgaagcaggaaatccatattttcgattgggttacaacagcttgggagcattcgccactattaaccatcttcacttccannnnnnnnnnnnnnnnnnnnnnnnnnnnnnnnnnnnnnnnnnnnnnnnnnnnnnnnnnnnnnnnnnnnnnnnnnnnnnnnnnnnnnnnnnnnnnnnnnnnnnnnnnnnnnnnnnnnnnnnnnnnnnnnnnnnnnnnnnnnnnnnnnnnnnnnnnnnnnnnnnnnnnnnnnnnnnnnnnnnnnnnnnnnnnnnnnnnnnnnnnnnnnnnnnnnnnnnnnnnnnnnnnnnnnnnnnnnnnnnnnnnnnnnnnnnnnnngcagagaaacaagctcttggagacgtgagtgctgagcttcttgacacgcaagttaatccagccgtctgggaaattagcggacacatggtgttaaagaggaagaaggactttgatgaggcatctgaagccaatgcatggaggctycttgccgaggtttctctctctgaagagaggtttgaagaagtcaatgctcatatttttcaagccattacatcggtkgwwrttgawrtcrmtgtcactgtcrctcctcaatgcctagaggaaaaaaatgttgatgcagttagcycaarcactcaagcttctatggtggctggttcacatgaatgccttgttcatcattaa
>SSHrefM3_contig_115
tgcatgaatcagagtctttggtgaaaggtgttgcaccaactacaaggatagtttatactacaacaagaccaagtgatattaaaactccttatgaaaagatgttggagaatgaggtggagtttgggtcgcccgataaacgttctggtggattcnnnnnnnnnnnnnnnnnnnnnnnnnnnnnnnnnnnnnnnnnnnnnnnnnnnnnnnnnnnnnnnnnnnnnnnnnnnnnnnnnnnnnnnnnnnnnnnnnnnnnnnnnnnnnnnnnnnnnnnnnnnnnnnnnnnnnnnnnnnnnnnnnnnnnnnnnnnnnnnnnnnnnnnnnnnnnnnnnnnnnnnnnnnnnnnnnnnnnnnnnnnnnnnnnnnnnnnnnnnnnnnnnnnnnnnnnnnnnnnnnnnnnnnnnnnnnnnnnnnnnnnnnnnnnnnnnnnnnnnnnnnnnnnnnnnnnnnnnnnnnnnnnnnnnnnnnnnnnnnnnnnnnnnnnnnnnnnnnnnnnnnnnnnnnnnnnnnnnnnnnnnnnnnnnnnnnnnnnnnnnnnnnnnnnnnnnnnnnnnnnnnnnnnnnnnnnnnnnnnnnnnnnnnnnnnnnnnnnnnnnccatccataatatttattgatgagatagatgctgtagctaaaagtcgcgatggcaaattacgcatggtcagcaatgatgaacgagaacaaaccttgaatcagttactaactgagatggatggctttgacaccaactctgcagttatagttcttggagctactaataggtcagatgtcttggaccctgcycttcgccgwccaggaagattygatcgcgtagttatggtggaagcgcctgatagggttggacgagaagccatcctaaaagtccatgtttccaaaaaggaacttcctttagccaaagatgttggccttggtgacattgcttctatgaccactggtttcactggagcagatcttgcaaacctggtaaatgaggccgcattactggctggaagacaaagtaaagctgtagttgagaaaattgatttcattcatgctgtggaaagatcaatagctnnnnnnnnnnnnnnnnnnnnnnnnnnnnnnnnnnnnnnnnnnnnnnnnnnnnnnnnnnnnnnnnnnnnnnnnnnnnnnnnnnnnactgcagctgcaaagctccttcctggacaaccacgtgtcgagaaactaagtatattgccaaggtcaggaggcgctttggggtttacttatactcctccaacaaatgaggatagatatttgctattcattgatgagttgcatggtcgcctagtgactcttcttggaggacgtgcagctgaagaagttgtttactctggtcgggtttcaacaggtgcacttgatgacatacgacgggcaactgatatggcatacaaggctatagctgaatatggtcttaatcagaccataggccctatgtcaatttccactcttactagtggcggaagtgatgaatctgggggtggagctccttggggaaaggatcagggacacctcgttgatattgttcaaagggaggtgcaaacattactgcagtctgcactggctgttgcactttgcattattcgagcaaatcctactgttctggagggtcttggtgcttatttggaagaaaaggagaaagttgaaggcgaagagctacagaagtggttaaaattggtggttgcaccaacag
>SSHrefM3_contig_116
gatgatctctacagccgccttaaatctcttcaacgacaactcgaattcatcgacatccaagaagaatacgttaaagacgaacaaaagaatctgaaacgtgagcttcttcgtgctcaagaagaagttaaacggatccaatcggttccacttgttattggtcaattcatggagatggttgatcagaataatggaatcgttggatctactactggatctaattactatnnnnnnnnnnnnnnnnnnnnnnnnnnnnnnnnnnnnnnnnnnnnnnnnnnnnnnnnnnnnnnnnnnnnnnnnnnnnnnnnnnnnnnnnnnnnnnnnnnnnnnnnnnnnnnnnnnnnnnnnnnnnnnnnnnnnnnnnnnnnnnnnnnnnnnnnnnnnnnnnnnnnnnnnnnnnnnnnnnnnnnnnnnnnnnnnnnnnnnnnnnnnnnnnnnnnnnnnnnnnnnnnnnnnnnnnnnnnnnnnnnnnnnnnnnnnnnnnnnnnnnnnnnnnnnnnnnnnnnnnnnnnnnnnnnnnnnnnnnnnnnnnnnnnnnnnnnnnnnnnnnnnnnnnnnnnnnnnnnnnnnnnnnnnnnnnnnnnnnnnnnnnnnnnnnnnnnnnnnnnnnnnnnnnnnnnnnnnnnnnnnnnnnnnnnnnnnnnnnnnnnnnnnnnnnnnnnnnnnnnnnnnnnnnnnnnnnnnnnnnnnnnnnnnnnnnnnnnnnnnnnnnnnnnnnnnnnnnnnnnnnnnnnnnnnnnnnnnnnnnnnnnnnnnnnnnnnnnnnnnnnnnnnnnnnnnnnnnnnnnnnnnnnnnnnnnnnnnnnnnnnnnnnnnnnnnnnnnnnnnnnnnnnnnnnnnnnnnnnnnnnnnnnnnnnnnnnnnnnnnnnnnnnnnnnnnnnnnnnnnnnnnnnttgcctgatagacgccaaaagagrcttgtatttcaggtttgcacwgccaaratgaatttgagtgatgaggtggacctrgaggattatgtttcccgtcctgacaarattagtgctgctgagatwtctgctatttgtcaagaagcgggaatgcatgctgttcgtaaraatagatatrtcatactrcchaaggayttcgagaagggytayaggaccaacgtsaagaagccbgatacygactttgaattttacaagtga
>SSHrefM3_contig_117
atggttgatttacattggaaactaaacatgcccaattcagacatgtcttccaaatctccaaaactttctctctccgaaaaatcctcaccacgcagatccctaccctcgttacaactaccttcaatcaccaacgacatagccgcggcggcgccaccactttgtgcggcttacgaccactatctccgtctcccggagcttcgnnnnnnnnnnnnnnnnnnnnnnnnnnnnnnnnnnnnnnnnnnnnnnnnnnnnnnnnnnnnnnnnnnnnnnnnnnnnnnnnnnnnnnnnnnnnnnnnnnnnnnnnnnnnnnnnnnnnnnnnnnnnnnnnnnnnnnnnnnnnnnnnnnnnnnnnnnnnnnnnnnnnnnnnnnnnnnnnnnnnnnnnnnnnnnnnnnnnnnnnnnnnnnnnnnnnnnnnnnnnnnnnnnnnnnnnnnnnnnnnnnnnnnnnnnnnnnnnnnnnnnnnnnnnnnnnnnnnnnnnnnnnnnnnnnnnnnnnnnnnnnnnnnnnnnnnnnnnnnnnnnnnnnnnnnnnnnnnnnnnnnnnnnnnnnnnnnnnnnnnnnnnnnnnnnnnnnnnnnnnnnnnnnnnnnnnnnnnnnnnnnnnnnnnnnnnnnnnnnnnnnnnnnnnnnnnnnnnnnnnnnnnnnnnnnnnnnnnnnnnnnnnnnnnnnnnnnnnnnnnnnnnnnnnnnnnnnnnnnnnnnnnnnnnnnnnnnnnnnnnnnnnnnnngcaacgcaccagatcgtggaatcrtggatccacgtttcacggaagcttctagaaagaatcgttgaakcaatcgaaggaaaaarattggagaaagcaacggaggattgttacacggtrgagaggatctggaagcttctaacggaggttgaagatattcatctgatgatggatccaggcgatttcttgaagctgaagaatcaattatcyatgaaatcttctcrwtaygaaacggcagcgttttgcatgagatcsaaggagttggttgaagtaactaannnnnnnnnnnnnnnnnnnnnnnaggtaccggagatattggaagtggaggttgatccgaaaggtggaccaaggattcaagaggcggcgatgaagctttacgtggcggagaaaatgagtggattcgagaaagttcatttgttgcagggtatgcaaagtattgaggttgctatgaagagatttttctatggttacaagcaggtgttgacggtggtaatggggagttctgaggctaatggaaaccgagttgggatgagttgtgatggcggtgactcgttgactcatatgttccttgaacctacctactttccaagcttggatgctgctaagacttttcttggatacttttgggataatgataataaatgggtgtga
>SSHrefM3_contig_118
atgaagcccaatactcaggctttcgccactggacctccgcacgtgacttcttttcaccgcgcaactgtcacacgtgccgcgctttcagagacttatcttccttcgccgaaccaaaaactccgacaattccggacagccaaacgccgccnnnnnnnnnnnnnnnnnnnnnnnnnnnnnnnnnnnnnnnnnnnnnnnnnnnnnnnnnnnnnnnnnnnnnnagaatggtctcgagcacgaagcaaccggcgaggcgtgttgatggcgccgtttttagcagcgggagcttcgtttcttctctctgcgacgacgacgagggcggcggaggaggagaaagtgacgccggtggaagttacggctgtgaaaccagaggagttgaagaagatagaagaggaagtgataacttcgaggatttacgatgcgacggcaataggtgaaccgttggcgatagggaaagagaaagggaaagtttgggagaagatgatgaatgctagagttgtttatttaggagaagctgaacaagttccggttcgagatgataaggaattggagcttgagattgtgaagaatttgtataagcgttgtgttgagattgataagcgtttatctttggctattgaagcttttccctctgatcttcaagaaccacttaatcagtatatggataaaaagataaatggagaaaccttaaagacttatacggcgcattggccgcctgaacgttggcaggagtatgaacctattcttagttactgtcgtgaaaatggaattcgtcnnnnnnnnnnnnnnnnnnnnnnnnnnnnnnnnnnnnnnnnnnnnnnnnnnnnnnnnnnnnnnnnnnnnnnnnnnnnnnnnnnnnnnnnnnnnnnnnnnnnnnnnnnnnnnnnnnnnnnnnnnnnnnnnnnnnnnnnnnnnnnnnnnnnnnnnnnnngtactccaaatttgtcatttccttttggtccaagctcatatctatctgcacaggctagagtagttgacgagtatactatgtcccagatcatcttacacaatatgtctgatggaggggcaaccggtatgttgatagttgtgaccggtgcaagccatgtcacatatggatctagaggaacgggagtgcctgcaagaatttcgagaaaattacaaaagaaaaatcaagtagttatattacttgacccagaaagacagttcattcgccgtgagggagaagttcctgttgctgattttttgtggtattctgctgccagaccctgtagcagaaattgctttgacagggttgagattgctcgggttatgaatgctgctggtcagaggcgagatgccctcccacaggatcttcaaaagggaattgatcttggtttagtatcaccagaggtattgcagaacttctttgatctagagaaatatcccctgctttcagaactcagtcaccgtttccagggtttcagggaaagattgttggccgatcccaaattcttgaatagactagccatagaagaaggaatatcaataacaactacattgttagcacagtatcaaaagcggaaagaaaacttctttcaagagcttgactatgttattacggacactgtcagaggatcagttgttgatttctttacagtgtggcttcctgcaccgactttatcattcctttcctatgctgatgagatgaattcgcctgataacattagttctctattaggacttcttggctccatcccagacaatgcatttcaaaagaatccagtggggacaaattggaatctcaatcatcgagttgcatcagttgtatttggtggtctaaaactcgctggtgttggatttatttcaagtattggagctgtggcttcatcaaattcactgtttgcagttcgtaaattgcttaatccatcaatcgtcactaaccaacagattgcaaggtcaccaatactcaaaacagcaattgtttatgcatgctttcttggaatatctgcaaatctccgttatcagataattgctggagtagtggagcatcggatttctgatcagtttgcttcccaaacatttcttgtaaatatgctatcttttgtatcacggacaatcaattcttactggggaacacagcaatggattgaccttgcactctcaaccggattgcaagttagaaagacagagtcacctgagttacctacaacagat
>SSHrefM3_contig_119
caccgtccgccggagcccacatccccctattaaccggaacaacaaactctgcggtggagcctggttcagttcccggtgctgtattcaatgttgcaactacaataattggcgccggaatcatgtcaatcccggcgattctaaaagttcttggagtatttccctctttcgccttaatcctgatcgtcgccgtgttagccgaagtttccgttgnnnnnnnnnnnnnnnnnnnnnnnnnnnnnnnnnnnnnnnnntactccggtgtcatgagggaagcttttgggtcctatggagcaatatccgttcaagtttgtgtcatagttacaaactttggggctttaattctatatcttatcatcatcggggatgttctatctggaaaggaaagtggagatgaagtgcacttgggaattttgcagcaatggtttgggattcattggtggaattcaagggaagttgctcttctcatcaccttggttcttgttatgcttccattagtcttgtacnnnnnnnnnnnnnnnnnnnagtacagttctgcaatatcaactcttcttgctgtggcatttgttgccatttgttctggcttggctattgttgctttggtgcaaggaaaaacacaaactcctaaattagttcctcgattagactaccaaacatcattcttcgatttgttcactgcagttcccgttgtagtcacagcattcacatttcatttcaatgtgcatccaattgggtttgagcttgcaaatccatccgatatgaaaaccgcagttcgattagcaataatgttttgtgcatttatatacttcacaattggtttatttggctacctcttatttggagattcaacacaatcagacattctaatcaattttgatcagagttccgattctactgttggttccttgtgcaatagtttaattcgagttagctatgcactccacatcatgctagtattccctattttgaatttctctttaagagccaacattgatgaactgctattccctaagaagcctctactagccacagacaacaagagatttgtaattatcactcttttgctcttagtattctcctatctagctgcaatagcaatcccagatatttggtacttnnnnnnnnttctaggatcaacaactgcactatgccttgcctttattttcccaggaactattgctttaagggatgctcttggcatatcaacaagaaaagacaaaattatagcactggttatgattatactagctgtagtgacaagtgcaattgcaatttctaccaacatatacaatgctttaagtagcaagtcataa
>SSHrefM3_contig_120
aaaacaacctcggactaatcaaccttaacactacaaatcacccatgtaatgctgagggtgtgttctgtgagagaagactcaataacaatgaaagctattctctcagagtaacaaaacttgttttcaaatcaaaacaactcaaaggaacactttcttcagcaattggaaaacttacagaactcaaagaactctctctttcaaacaacaaactcgttgaccgaatcccaccttccatagttgactgtagaaagcttgaaattcttaaccttgctaataatcttttctctggtgaagttccttctgagttaccttctctcattcgtcttcgttttcttgatatctctgggaataaactctctggaaacttgaatttccttcgttattttcccaatctggaaactctctctgttgcagacaatcattttacagggagagttccagcttctgttcgttcttttcgcaatcttagacagtttaacttctctggtaaccgttttcttgaaggcgtgccggtgaatcagaagattcttgaatatcaagatactgatgatactgttcctaaacgctatatccttgctgagaattcaaattcaagtgcaacaaggaggactcgtcactctccagcaagtgctccagctcctggtcctgcagcagcaggtggtaaacacaagcataagaagagcaagaggaagctagctggatggattcttgggtttatagcgggagcatttgccggaatactttccggttttgtgttttcgttgctgtttaagttggctttggctttggttaaaggaaaaggaaagggttctggtccggcaatttatagttcattgattaagaaagccgaggatttagctttcttggagaaagaagatggtctagcttcgttggaaatcatcggaagaggtggatgtggtgaggtttacaaggcggaattaccaggaagtaatggtaaaatgattgctatcaagaagattattcagccacctaaggatgcagctgagttagctgaagaagatagtaagattttgcatactaagatgaggcaaattaagtcrgagattgamacsrtyggtcakattcgtcatykraacmttttgccwytkttggctcatatttctagacctgattgtcattaycttgtgtatgagttyatgaagaatggwagtytgcaggatatgttgaccaaakttgaaagaggtgaagcsgagttggattggttgtcaaggcataagattgygcttggtatcgcagctggtcttgaataccttcayrtgagccatagtccrygtataattcatcgagatctcaagccwgcaaayattcttcttgatgatgatatggaagctaggattgcggattttggacttgcnnnnnnnnnnnnnnnnnnnnnnnnnnnnnnnnncacttcaaaagtggctggcacagtgggatatatcgctcctgagtatcatcagatattcaaattcagtgacaagtgtgacatatatagctttggtgttatgcttggtgttttggtgatgggaaaacttccttctgatgatttttttcagcacacggacgagatgagtttggtcaagtggatgagaaatactataatttcagaaaatccgaaggacgcaattgatgcaaggctcattggtaatggttttgaggaacaaatgcttctggttttgaagattgcatgcttttgcaccatggataatcc
>SSHrefM3_contig_121
tacttagttctagctggtgaccatttgtatcgaatggattacgagagatttatacaagcacacagggaaagtgatgctgatatcactgttgctgcactgccaatggatgaagcgcgtgccactgcatttggtctaatgaagattgatgaagaggggcgtataattgaatttgccgagaagccaaaaggagaacagttgaaagctatgaaagttgatactactattttgggtctcgatgatgagagagcaaaggaaatgccttatattgctagcatgggtatatnnnnnnnnnnnnnnnnnnnnnnnnnnnnnnnnnnnnnnnnnnnnnnnnnnnnnnnnnnnnnnnnnnnnnnnnnnnnnnnnnnnnnnnnnnnnnnnnnnnnnnnnnnnnnnnnnnnnnnnnnnnnnnnnnnnnnnnnnnnnnnnnnnngtacaattgaggctttctataatgcaaatctaggaatcaccaaaaagccagtgccagattttagtttctacgaccggtcatctccaatctacacccaacctcggtatttgcctccatctaagatgcttgatgctgatatcaccgatagtgttattggcgaaggatgtgtaattaagaactgcaaaattcaccattctgtggttggactgcgatcttgyatatcagaaggtgcaatcattgaggacacattgytaatgggggcwgattattatgagacggatgctgataggaggtttttggctgctaaaggcagygytccgattggtattggmaaraactctcatatcagaagrgcaattatygacaagaatgctagaattggaracgacgtgaagatcattaacagcgacaatgtgcaagaagctgcaagagaaaccgaaggttatttcataaaaagtggaatcgtcacagtaatcaaggatgcattaattccaagtggaactgtcatctaa
>SSHrefM3_contig_122
atgatggatgtttccgaggtcgaggaaagtttctttgcagcaagtgatgccaagttacatgcagaaatgtgcagaagtctttctgcaatatattgtaaaatattgtcaatatttccttcttttgaagcagctagacctaggagcaaatctggaattcaggcattatgttcactgcatnnnnnnnnnnnnnnnnnnnnnnnnnnnnnnnnnnnnnnnnnnnnnnnnnnnnnnnnnnnnnnnnnnnnnnnnnnnnnnnnnnnnnnnnnnnnnnnnnnnnnnnnnnnnnnnnnnnnnnnnnnnnnnnnnnnnnnnnnnnnnnnnnnnnnnnnnnnnnnnnnnnnnnnnnnnnnnnnnnnnnnnnnnnnnnnnnnnnnnnnnnnnnnnnnnnnnnnnnnnnnnnnnnnnnnnnnnnnnnnnnnnnnnnnnnnnnnnnnnnnnnnnnnnnnnnnnnnnnnnnnnnnnnnnnnnnnnnnnnnnnnnnnnnnnnnnnnnnnnnnnnnnnnnnnnnnnnnnnnnnnnnnnnnnnnnnnnnnnnnnnnnnnnnnnnnnnnnnnnnnnnnnnnnnnnnnnnnnnnnnnnnnnnnnnnnnnnnnnnnnnnnnnnnnnnnnnnnnnnnnnnnnnnnnnnnnnnnnnnnnnnnnnnnnnnnnnnnnnnnnnnnnnnnnnnnnnnnnnnnnnnnnnnnnnnnnnnnnnnnnnnnnnnnnnnnnnnnnnnnnnnnnnnnnnnnnnnnnnnnnnnnnnnnnnnnnnnnnnnnnnnnnnnnnnnnnnnnnnnnnnnnnnnnnnnnnnnnnnnnnnnnnnnnnnnnnnnnnnnnnnnnnnnnnnnnnnnnnnnnnnnnnnnnnnnnnnnnnnnnnnnnnnnnnnnnnnnnnnnnnnnnnnnnnnnnnnnnnnnnnnnnnnnnnnnnnnnnnnnnnnnnnnnnnnnnnnnnnnnnnnnttcaatgatgggcacaacacctgcccaaagactcaacagaaactcgcacatctttctttgactcctaattactgtgtcaagggtcttgtagctagttggtgtgaacagaatggaattcctattcctgaaggtcctcccgaatctcttgattttaattactggagattggcattatcagattctgaatccacaaattcaagatctgtaaacagtgtcaactcttgcaaaatgaagggtgtcaaagttgttccacttgaagagaatgttatcttagagaaaactgagggaaatgtaaccgaaactttgtctacacaagaagaggaagacagtgagcagtatcttagttttctgaaagtattgactgaagggaacaattggaagaggaagtgtaaagtgnnnnnnnnnnnnnnnnnnnnnnnnnnnnnnnnnnnnnnnnnnnnnnnnnnnnnnnnnnnnnnnnnnnnnnnnnnnnnnnnnnnnnnnnnnnnnnnnnnnnnnnnnnnnnnnnnnnnnnnnnnnnnnnnnnnnnnnnnnnnnnnnnctctgttcaaccttgctgtgaataacaacagaaataaggaacttatgatatcagcgggaatcttatcgttgttggaggaaatgataatgatttcaagcaccagttcatacagttgtgcaaccgccctgtatctgaatctttcttgcctcgaagaagccaagcaagtgattggtccgagtcaggctgtgcagttcctaatccagatgcttcaacctaagacagaagtccagtgcaagatggatgcccttcacgcactctataatatttttaccgtgtcctcgaatatttcaaaccttatttcttctggcatcatcaatggcctacannnnnnnnnnnnnnnnnnnnnnnnnnnnnnnnnnnnnnnnnnnnnnnnnnnnnnnnnnnnnnnnnnnnnnnnnnnnnnnnnnnnnnnnnnnnnnnnnnnnnnnnnnnnnnnnnnnnnnnnnnnnnnnnnnnnnnnnnnnnnnnnnnnnnnnnnnnnnnnnnnnnnnnnnnnnnnnnnnnnnnnnnnnnnnnnnnnnnnnnnnnnnnnnnnnnnnnnnnnnnnnnnnnnnnnnnnnnnnnnnnnnnnnnnnnnnnnnnnnnnnnnnnnnnnnnnnnnnnnnnnnnnnnnnnnnnnnnnnnnnnnnnnnnnnnnnnnnnnnnnnnnnnnnnnnnnnnnnnnnnnnnnnnnnnnnaagactcaatactgctcacctgaagctggtgatttgtccatgccttctcaagaagcgaaaccgctaagtaaatcaatatctagaagaagagtggggaaagctttaagttttctatggaaaagcaagagctattctgtttgccagtgctag
>SSHrefM3_contig_123
tccaccagcgacagcatcatcttcaccacacttggcagagctttctacgctttcgatatctattctctcccaattcaccatcaccctcaccgtgaattacaactcactgacggccactccgtcaattttaacggccacttcatttccaatcacacatccattaaactcccctccacagaccaacacccacctcctctgcaactcgtttacgttactgagagaaacggttatcccaccatatactacgacgccgtttacacaacacttgaagaagaagaagaagaagaagaagaagaagatatcacaaacagaattcaacttcatctcttacctaatcatctcatagaggaatatcagtctcaagtttcgatcaaagataaaccaactgtaactaccgacggtgaatatttaatctacgtgtcaacacacgagaatcctggcgtgccacgtgtaagctggactgccgtttattccactcacctcatatcaggtaacacccgaagactcactccttacggcgtcgctgatttcagccccgccgtctctccctctggaaaatggactgcagtcgcttcctacggtggccaaggttggtccggtgaagtagaggatctcactacagacatctatgttttcctcactaaagacggaactcaacgatannnnnnnnnnnnnnnnnnnnnnnnnnnnnnnnnnnnnnnnnnnnnnnnnnnnnnnnnnnnnnnnnnnnnnnnnnnnnnnnnnnnnnnnnnnnnnnnnnnnnnnnnnnnnnnnnnnnnnnnnnnnnnnnnnnnnnnnnnnnnnnnnnnnnnnnnnnnnnnnnnnnnnnnnnnnnnnnnnnnnnnnnnnnnnnnnnnnnnnnnnnnnnnnnnnnnnnnnnnnnnnnnnnnnnnnnnnnnnnnnnnnnnnnnnnnnnnnnnnnnnnnnnnnnnnnnnnnnnnnnnnnnnnnnnnnnnnnnnnnnnnnnnnnnnnnnnnnnnnnnnnnnnnnnnnnnnnnnnnnnnnnnnnnnnnnnnnnnnnnnnnnnnnnnnnnnnnnnnnnnnnnnnnnnnnnnnnnnnnnnnnnnnnnnnnnnnnnnnnnnnnnnnnnnnnnnnnnnnnnnnnnnnnnnnnnnnnnnnnnnnnnnnnnnnnnnnnnnnnnnnnnnnnnnnnnnnnnnnnnnnnnnnnnnnnnnnnnnnnnnnnnnnnnnnnnnnnnnnnnnnnnnnnnnnnnnnnnnnnnnnnnnnnnnnnnnnnnnnnnnnnnnnnnnnnnnnnnnnnnnnnnnnnatctatacggcagttggagaaacatttgcttcggagagcacacaggttgacatcgtatcaatcgatgttgaccggaacataatcaaaaagttgacccatgayggaaagaacaatgcatttccgtcacaatcrcckgatggaaaatggatygtgttccgttcaggtcgaacrggtcataagaatctttacataatggattctgttggtggagagrwaagcggacttagaaggttaacggagggtccatggacagatacaatgtgcaattggtcccctaatggrgaatggatcgcttttgcatcggatcgtcatgatccaggtagtggaagtttcgagatttacctratccacccraatggaaccgggttgaggaaactaattcaaagtggatcgggtggtagaacaaaccacccgtattttagtcctgatggaaaragtattgtgtttacgtcagactatgcgggtatatcagcagaaccaatttcaaacccgcatgcttatcaaccttacggtgaaatattcatcgtaaggttggatggttcgggtttaacgagattaacacataattcatatgaagatggaactcctgcttggtcgcccaaatatatcaagccagttaatgttgagaggactaagggtggaccttattgttcttttgatgatcttcattggctcaacaacatgcca
>SSHrefM3_contig_124
atggcggttgctgataatgttggtgccaaaatcggttcttcaagtcagaatttggacaacaacaacaacaacaacaacaacaacgttgtatcatctgactcagctgaggtggagaaatcgaaacctaggaccgatcaggatgtgaacaacaatggtgtgttcaatcatcaacaccaagaaagagttcccaatggtaattatggcttcaagactcatcaaatgggtcagatgcatgctaatggggttcagaaccagcagtttgtggtgaacaatgatgggtatgtgatgaatggtgtcagaaatggtgagaatggkggygagagtttcaagcgcgaaatgagggatttggaagagctgttgtcaaagctgaatcccatggctgaggaatttgttcctccatcactarcaaataatcagggctacttagctgctggacctgctgctgggtttggttaccctcctaacaattttatacttttgaataattatgctaatgctartgctaacggccaaactaaccgaaggaggaagaatggctwtactactaatggraarcgaagagtgaatcataaggtagatatggagaaamgrgaagagatgrttaggaggactgtttatgtgtctgacattgatcaattggttactgaagagcagctggcatctctctttcttaattgcggccaggttgttgattgccgtgtatgyggagatcccaattctattctccgatttgctttcattgagtttactgatgaagaaagtgctagrgctgctgtaagcctgtctggaacwatgctgggatattacccgctragagtgctgccttccaagactgctattgcacctgtcaatccaacatttttgcctaggtctgaagatgaaagggagatgtgctcaagaactatttattgcacaaacatcgacaagaagctgactcaagctgatgtgaaacacttctttgaatcaatctgtggagaggtccaacgactgaggcttcttggggattaccagcattcaactcggattgcatttgttgagttcacagtggctgagagtgcaattgctgctctaagctgcagtggcgtgattttgggtgcgctgcctataagggtaagtccttcaaagacaccagtccgagctcgttctcctcgtagtccatga
>SSHrefM3_contig_125
acaacaatactgtttttctgcacttcatcattctcttcctttctatttcctcactttcggtttcagcaagaagaattgtgcctttcttgcaaaattacggaaaacccattttcagatcaaattttcacaatatttatgatacttcaaattatggtctttttcagctcactaatggattggctctcactcctcagatgggatggaacagctggaacttctttgcatgcaatatcaatgaaacacttattaaggaaacagctgatgcattgatatcaactggattggctaagttaggttatgattacgtcaatatagatgattgctggtcttctgtgacaagaaatttsaagggtgascttgtccctgatrgtaagacatttccgtcaggaatyaaagcacttgcagattatgtgcatgsaaagggactcaagcttggcatatattctgatgcaggggtttttacatgtcaagttcgaccaggrtctattttccacgaacatgatgatgcagatttatttgcctcttggggcgtagattatttgaaatacgacaattgttacaatctrggcatccctccaaaaaaaagatatccacctatgcgtgatgctctcaacgaaactggacgyaaaattttctattcaatctgtgaatggggtgttgacgatcctgctttatgggcaggcaaggttggtaacagttggcgaacaacagacgacatcaatgatacgtgggcaagcatgacaactattgccgatcttaatgacaagtgggcttcatatgcgggtcctggaggatggaatgacccagatatgttggaagttggcaatggtggcatgacttaccaggaataccgtgctcacttcagcatctgggcattagctaaggctcctctattgattggttgtgatgtaagaaatatgactgctgaaacacttgagattttaaccaataaagaagtcattgctataaatcaagactcacttggagtccagggaaggaaagttcaagtttctggaatagatggttgcagtcaggtatgggcaggtcctttaacaggaaaccgtttagccgttgctctgtggaatcgatgctcaaaagctaccaatataacagcttcatgggaagcacttgggcttgaatctggaattcatgtttcagttagggatttgtggcagcacaaggtaataaatggagatgcagtgtcatcaatcagtgctcaagttgattctcatgcttctgagttgtaca
>SSHrefM3_contig_126
aagctccaccacctcgacctcaccggagcattcattctagattcacgacgcataccacgcaccctatctcatactcatctaaccgccaaatccaacactaacactaatttagtttatcccaatcgattatttacctcaaaaaaacctaattacacttcacgattatccgctgttaccgccgtcgaagacactccagtaacagaagacgatatcgagtctctattttccgatacttcagccgatgaacgacgtggaaacaacaaacaatcgaatacaggcgcttcaaccgtttcgtccggtgtgaaattggaaaatatcagtaaaacttataaaggtgttacggttttgaaagaggttaattgggaagtgaaaaaaggagagaaagttggtttggttggtgttaatggtgcggggaaaacgactcagatgaggattattgctggtcttgaagaaccggattcgggtaatgtgataaaagcgaaaccgaatatgaaaattgcgtttttgagtcaagaatttgaggtatcacagagtaggactgtgagggaggagtttatgagtgcttttaaagaggaaatggaggttgctggaaggttggagaaagtgcagaaggctcttgagggttctgttaatgatttggagttgatggggaggcttttggatgagtttgatttgcttcagagacgagcacaagctgttaatttggatgttgttgattcaaagattagtaaattgatgcctgaacttggttttggtatcgaggattcggataggttggttgcttcttttagtggtggatggcagatgaggatgtgtcttggcaagattctacttcaggaaccagatttgttgttgttagatgaacccactaatcaccttgatcttgacaccattgagtggcttgaagcctatcttaataagcaggatgtgccgatggttatcatttcccacgacagagcttttcttgatcaactatgtacnnnnnnnnnnnnnnnnnnnnnnnnnnnnnnnnnnnnnnnnnnnnnaaattattctcagtatatactttcaaaggcaacttggattgaaacacagtatgctgcatgggagaagcagcagaaagaaattgaacagacaagagagttgataagtaggttaggtgccggagcaagctcaggccgtgcttcttccgctgagaagaaattggaaaaacttctgggagacgaactagtagagaagccatttgaacggaaacaaatgaaaattaggttccctgtgcgtggaagcagtggaagatctgttgtaacagttaggaacttggattttggctttgaggataaaacacttttcaacaaggcaaatcttacgattgaaaggggagaaaagattgccattctcggtccaaatggatgtggcaagagtactttactaaaattgattatgggtttagagaagccaactggcggtgaagttatccttggggagcataatatattgcctaactattttgagcagaatcaggctgaggcgcttgatctggaaaagacagtgcttcagacagtagaggaagttgcagaggactggaggagcgacgatattaaaggacttcttgggcgttgtaattttaaatctgatatgcttgatcgtaaagtttctctattgagtggtggtgagaaggcacggctggctttctgcaaattcatggtaaaaccatcaactctgcttgttttggatgaaccaaccaatcacttggatataccttctaaagaaatgctcgaggaggcaataacagcttatgagggcacagttatcacagtatctcatgataggtactttataaagcagatagttaatagagtgattgaagtaaaagatggcgatctacaggattatgctggggattataattattatttagagaagaatcttgatgctagggaaagggagcttgaacgccaggcagagcttgaggacaaagctcctaaattgaaagccaaatctaagatgtccaaggctgagaaagaagcaaggaagaa
>SSHrefM3_contig_127
atggctaccgccgcagactcttcccgtcaactctctcaaaaggaagctgacatccagatgatgttggctgccgatgtccatctcggcaccaagaactgtgacttccaaatggagcgttacattttcaaacgccgaaatgacggtatttatattattaatcttggaaagacatgggagaagcttcaactagctgctagggtcattgttgccattgagaaccctcaggatattattgtccaatctgcaagaccttatggacagagagctgttctcaaatttgctcagtatactggtgctcatgccattgctggaagacacactcctggtactttcaccaatcagcttcaaacctcattcaacgagcctcgtcttcttatccttaccgatccaagaaccgatcaccagccaattaaggaagctgctcttggaaatattccgacaattgctttctgtgacactgattctcctatgagatatgttgacattggtatccctgccaacaacaaaggaaagcacagcataggttgtctgttttggcttttggctaggatggtgttgcagatgcgtggcactattcgccctggccataagtgggatgtcatggttgatctcttcttctatagagaaccagaggaggccaaggagcaagaggaggatgatgttcctgctccagattatgcyattgctgayttcaatgcagckttstatcccmwctgatggwcagtggccwkctgcyattgatcagccatggrcygatgcygttccwsaacctattscagcrgytcctgstgtcaactggwcwgccccagaagctgttgcaggggactggggtgaagcygttccaccwccwcaacaaatacctgctcccggagttgaatccatccaggcaactggctgggaataa
>SSHrefM3_contig_128
gtattgaatcgagatgttcgggttgtcctggaaggtgttgataagttcagcaacttgattgggtcagtgtattatcctgacggtgaaacggcaaaagacctggcattggagcttgtggaaaatggttttgcaaaatatgttgaatggagtgcaaatatgatggaagaagaggcaaagcggaggctgaagacagcagagcttcaggcaaagaannnnnnnnnnnnnnnnnnnnnnnnnnnnnnnnnnnnnnnnnnnnnnnnnnnnnnnnnnnnnnnnnnnnnnnnnnnnnnnnnnnnnnnnnnnnnnnnnnnnnnnnnnnnnnnnnnnnnnnnnnnnnnnnnnnnnnnnnnnnnnnnnnnnnnnnnnnnnnnnnnnnnnnnnnnnnnnnnnnnnnnnnnnnnnnnnnnnnnnnnnnnnnnnnnnnnnnnnnnnnnnnnnnnnnnnnnnnnnnnnnnnnnnnnnnnnnnnnnnnnnnnnnnnnnnnnnnnnnnnnnnnnnnnnnnnnnnnnnnnnnnnnnnnnnnnnnnnnnnnnnnnnnnnnnnnnngttccatcaggagctgctgattccagagttatggattttggatctgtcttcctattgtcctctgggaaagctgacagtgaagatgccccttcacccgctgttcctgccggtcagcaaactgggttgaatgttgctgaattgataatcggccgtggcttcggaactgtcattagacatcgtgactttgaagagagatctaacttctatgatgctcttcttgctgctgaatcgcgtgccatttcacaaaggaaaggaatccattctgccaaggatcctccagtgatgcatataactgacttgaccacggcatctgccaaaaaagccagagacttcttgcctttcttgcatcgaagtagaagagttcctgcwgtwgtygaatatgtyctcagtggscaycgtttyaaattgttrattccwaaagaaacwtgyagyattgctttykcattstctggwgtcagatgtcctggccgtgatgagccatattctgatgaagcaattgcactgatgaggagaagaataatgcagagaggtgttgagattgaggtagaaaccgttgatagaactggaacattcatgggatccttatgggagtcgagaaccaacggggcagnnnnnnnnnnnnnnnnnnnnnnnnnnnnnnnnnnnnnnnnnnnnnnnnnnnnnnnnnnnnnnnnnnnnnnnnnnnnnnnnnnnnnnnnnnnnnnnnnnnnnnnnnnnnnnnnnnnnnnnnnnnnnnnnnnnnnnnnnnnnnnnnnnnnnnnnnnnnnnnnnnnnnnnnnnnnnnnnnnnnnnnnnnnnnnnnnnnnnnnnnnnnnnnnnnnnnnnnnnnnnnnnnnnnnnnnnnnnnnnnnnnnnnnnnnnnnnnnnnnnnnnnnnnnnnnnnnnnnnnnnnnnnnnnnnnnnnnnnnnnnnnnnnnnnnnnnnnnnnnnnnnnnnnnnnnnnnnnnnnnnnnnnnnnnnnnnnnnnnnnnnnnnnnnnnnnnnnnnnnnnnnnnnnnnnnnnnnnnnnnnnnnnnnnnnnnnnnnnnnnnnnnnnnnnnnnnnnnnnnnnnnnnnnnnnnnnnnnnnnnnnnnnnnnnnnnnnnnnnnnnnnnnnnnntgcggcctcttgatccatccgtgtcggctgcacctggccttgctcaattgtgtagccttgcatacgttaagataccaaacttggaagaggattttggtcaagaagcagctgaatacttgagtgaactcactttaagcagtggaaaagaatttagggccatggttgaggagagagataccaccggtggaaaagtgaaagggcagggaactggagcaattattgctgtaactcttgtagctgtcgatgctgagatcagcgtcaatgctgccatgcttcaggaaggacttgctaggatggaaaaaagaaacaggtgggacagaacagccagaaagcaggctcttgataacttggaaatgttccaaggcgaggcaaggaccgccagacgtggaatgtggcagtatggagatattcagtcagatgatgaggatagcgctcctcctcagagaaaagccggcggtggccgtggcaaataa
>SSHrefM3_contig_129
gcctttgcacgtctgtatgatagaaggatgctaccacctctaagctcctgtgggaaaagaatgcctccacctccttgtgttaattatttctgtccaatgcatctttctgatcgtggacatccaaatttgcacttaactcatgttacatttagtcctgatggatctgaggttctccttagctatagtggagagcatgtttacttgatgaatgtaaataatgctggagcgaatgaggtgcaatatacttcaggagatgtttcaaagctgacgacttactctccaacagttaatggggtagaattgcagccttttgtgtcaaatgttttcccaccaaatggtttcaatactaaaaagaacatcgctgccaagcttgacaagtgtaggaagctaataaaatatgctaagaagtcattggaggagggggcaccctattatggaattgaggcatgtaatgaagttttgaatggctacaatcatattattgggcctgcannnnnnnnnnnnnnnnnnnnnnnnnnnnnnncactattgctgaagaggaagtggaaaaacgatgctcatatggctataagagactgccacactgctaggaaaatcgataaatccgcatataaaccactttactacatgtcagaagcattgtctcagttgggaaaacacaaagaagctttggatttcgctgttgcttcccactcgctggccccatccaaatctgaagttgctgaaagagtggagaaagtgaagaaggatattgttctagctgaaactgaaaaaaatagtaagacaaacgatggagcgtcaaggattgatggaagaggtggaagaatgctatcattaagtgacattctctaccgatctgaggctaatagtgatacttcgcaaggtggnnnnagatctgacagggatgattctgattatgacgaggaattagagttgggatttgaaacatcaatgtctgatgacgaggaacatgattctgattcaaatattcttcatgggaatttgaatcttagaattcatcgaagaggtgactcggtggaaaatgttggtgcaagtggctcgtgcgaatcaccctcgtcgtcatcatcacagaatggtagagcnnnnnnnnnnnnnnnnnnnnnnnnnnnnnnnnnnnnnnnnnnnnnnnnnnnnnnnnnnnnnnnnnnnnnnnnnnnnnnnnnnnnnnnnnnnnnnnnnnnnnnnnnnnnnnnnnnnnnnnnnnnnnnnnnnnnnnnnnnnnnnnnnnnnnnnnnnnnnnnnnnnnnnnnnnnnnnnnnnnnnnnnnnnnnnnnnnnnnnnnnnnnnnnnnnnnnatgtcatccatttgattttgttgtggcaaccagtgggattgatagcacaataaagatatggaccccaagtgctcctgttccgtcttccgtagctggtggttctgcaggaccagaaactggtgatgtgttggttgctatggagaataatcaacaaaagttatcccgtaatagggattcaatcctgccctttgaactcttagaaccatttagaatgcatgagtttcctgaaggagcactacgcttgcgcccttttgaatgtgcccaaagctaa
>SSHrefM3_contig_130
cttgtttctgaatctttcatcaaaccatatccaccaatcgaagactcaaaacaaatatgctatttagcaccttgggatattgttatgctatcttcacactatattcaaaagggccttttcttcaaaaaaccaacatcatcatcattaaaccaacaacatttcattgagaatctagtggacaaactcaaacactccctttctctcacactttttcatttctatccmctmtcmggtcgycttgtyacacaraaaacycaagascctccwtcttattcggttttcgttgattgtagtaacgataacccgggagctagattcatctatggaactttagatgcaactatatatgatatcctatcgccggttgatcatccaccggtcatggactcattgtctgatctcgatcgagcaatcaaccatgatggtcacaccatgcctttgttgtctattcaagtcactgaattagtggatggtgttttcataggttgttccatgaatcattgtattggtgatggaactgcttattggaatttcttcaatgtgtggtcggaaatatttcaagctcgagagaaaggtcgtgatgttgtcatgtcacgccaaccatttcacaatcgwtggttyyyagaaggttryggtccamtwatyaayctycckttcaaacatsawgacgagtttaywwrtagatatgwtgaarcrmcsawkttragagagagawtmttycatttttcagcagaatctttagcaacgcttaaagcaaaagctaacaaattattgaatacaaacaaaatctcttcgtttcaatctttatcagcattggtttggagatctataactcgcgcacgccaactagaacatgatcagagaacatttgcaagttggctgtaaacaatcgaacaagactgaaaccgtctcttcctaacgaatattttggaagtttagcttatgcagtgaggactgaaacaacggtaagggaattactagagaatgatctaggatgggcagcatggaagattcatcagactattgcaaattatgatgacaaagttgtgcggcgatcattgaacgagtggttacaatctccaatagtgtatcgaatggatttgttctttgatccttatactgtgatgatgggtggttcaccraggttyaayatgtatgggaatgaatttggaatgggraaascwwtagstgttmkwastggrtatgctaataaatttgatggwaawrtrwcatcatatcmaggryawgaaggaggaggragcatwgatytkgmaktgwstcttwyrccwratrmaatgawwgygytrgaawcwgatgargarttcatgarttcaacttcggtttg
>SSHrefM3_contig_131
atgagctggtggtggtccggwgctatcggcgctgccaagaagaaatttgatgaagatgaagctccgcgaagcttccagagcgtgggaytggtaatcggmgtaacaggyatmgtcggaaacagyctcgctgaaattctacctctrgcagacacaccaggtggtcgatggaaagtctacggygttgcacggcgtccacgaccttcctggaacgccgatcacccgatcgaatacatccaatgcgatatcaccgatccaaacgacacacaaaccaaactctccgttctcaccgaygtcacacacatcttctacgtywsktggascaatcgtccyacggaagctgaaaactgtgawgttaacggcgctatgttgaaaaaygttctccgtgctgttattccaaaygctcckaatctccgtcaygtgacacttcaaacyggtggaaaacactatttaggwccgtttgatctgatcgggaaaattaagagycacgagcctccgttcacggaggatctaccgcgyttggatgcaccraatttctattacactcaggaagannnnnnnnnnnnnnnnnnnnnnnnnnnnnnnnnnnnnnnnnnnnnnnnnnnnnnnnnnnnnnnnnnnnnnnnnnnnnnnnnnnnnnnnnnnnnnnnnnnnnnnnnnnnnnnnnnnnnnnnnnnnnnnnnnnnnnnnnnnnnnnnnnnnnnnnnnnnnnnnnnnnnnnnnnnnnnnnnnnnnnnnnnnnnnnnnnnnnnnnnnnnngctgatttgattgcagagcaacaaatttgggcggcggtggatccttacgcgaagaatgaagcgttcaattgtagtaacggtgatgtttttaggtggaagcagttatggaaggttttggcggaacaatttgggattgaggagtatggatttgttgaggaaggtcctcgtttgaagttgtcggagttgatgaaggataagggtcctgtttgggaggagattgtgaatgagaatcagtttgcacaaacgaagcttgaagatgttgctgagtggtggtttgtggatcttatgcttggaggggaaggcactgtagatagcatgaacaaggctaaagaacatgggtttgtgggattcagaaataccaagaattctctcatatattggatagataagacaaaaggttacaagattgttccgtga
>SSHrefM3_contig_132
tgggctatcttaattgccggttccaatggctactggaattatagacatcagtctgatgtttgtcacgcatatcaagtgctaaggaaaggtggtctgaaagaggagaacattgttgtttttatgtatgatgacattgctttcaacgaagagaatccacgccccggagtcatcattaacagtccacatggaaatgatgtttacaagggagtccctaaggattatactggtgaagatgttaccgttaacaacttctttgctgctttacttggaaataagtcggctcttacaggtggcagtgggaaggttgtggacagtggtcccaatgatcatatatttgtatactacagtgatcatgggggtcctggagtgcttgggatgcnnnnnnnnnnnnnnnnnnnnnnnnnnnnnnnnattgaagtcttgaagaagaagcatgctgctggaacttataaaagcctagtattttatctagaagcatgcgaatctgggagtatctttgagggtcttcttccggaaggtctaaatatctatgcaactactgctgcaaatgcagaagaaagcagttggggaacatattgtcctggcgagaatcctagtcctccccctgaatatgaaacctgcttgggtgacctatacagtgttgcttggatggaggacagtgacattcacaatttgcaaacagaaactctgcaccagcaatatgaattggtcaaagaaaggactgcaaatggaaatacaatctatggctcccacgtgatgcagtatggtgacattggggttagcaaggataatctattcctatatttgggatcaaatcctgctaatgaaaatttcacttttatgggtagaaactcattagtgccaccttcaaaagcggtcaaccagcgtgatgcagatctcgtccatttctgggataagttccgcaaagctcctcagggttctcctaggaaagttgcagctcagaagcaagttctggaagccatgtctcacagaatgcatatagacgacagcgtaaaacttgttggaaaactcctatttggcatgaaaaagggtccagaggtgctcaccagtgttagaccagctgggcaaccacttgttgatgactgggactgcctcaaaacactggttaggacttttgagacatattgtggttctctgtctcagtatgggatgaaacacatgagatcctttgcaaatttctgcaacgcaggaatacacagagagcaaatggccgaggcctctgcacaagcatgcaccaatattccagcaaatccctggagctctctgcaaagtggtttcagcgcctaa
>SSHrefM3_contig_133
tcctccaccgacacagaaaccaagaacaacatctcttttcacttgggaaatgctcaatcaccatttgtagtcgcactcccatttctcaaactccccaccatctccaatttctcttcaccccaacttcccacatccatttccaacgccattgatcatttttccacacttctccaatccctcgcttctcaaaaccccatcattaacaaattgctctctctttcatctcaattccataacacatgctaccagattmggtgcagtaactacargaacaggagtttggtgaataattatcacaattttgctgctgttttacctggtgattccgtggctggattagtggtrgctaatggactttcaaatttcttgaacctttacaatactttgctygtttgcagrcttgttcttacttggtttcctaatgctcctcaagctatcgtttctcccctcagcaccgtrtgtgacccgtatctgaaygtattccgtggacttatcccccctcttggaggactggatctctctcccatcctagcatttcttgtcctgaatgcctttactagcactgctgctgcactccctgctgagcttccaatcacagaacaatcaaaacaaggtcttgaagcacgtttacagtctactgatgttacttcttcacagaacaaatggatgagacggcttcaagggaccgggtcaaagacctccactcctgcaaattag
>SSHrefM3_contig_134
aaactatgcgactattgcaaatcygccaccgctactctctactgccgccctgactccgcyttcctctgcggcgactgtgactccgaagtycacgctgctaacaaactcgcctcccgtcatcctcgcgtcactctmtgtgaagtctgcgagcaagcacctgcacatgtcacctgtaaagccgatgcagcttctctatgcatcacctgcgaycgtgacatccactctgcyaatcccctcgccgcacgtcacgagcgtattcctgttactcctttcttcgaatccaccactgttaaatcttttcacaataataataaccactacgatgctgttaaagatgaagccgaagcagcttcgtggctgatctccgatccgaaaacagatctcaactcttctccttatatgttctccgattccgaagctattccgtttatggatctagattacggtgttatcgaacataaaaacgacggtgtagttcctgttcacggtaacttcgatcctttcgcttctgcttacaagaacaacacacatacagacttagaaacaccgtcaccgtcgcagattagtaacagtgtttcatcgtcgatggaggttggagttgttccagatggaaacgccgtatcggagatatcaaactgtggatacggnnnnnnnnnnnnnnnnnnngaagcgagagtattgaggtataaggagaagaggaagaatcgaaggttcgagaagacgattcgttatgcttctcgtaaagcttatgcagaaactagaccaagaatcaaagggaggtttgcgaaacgcaccgataccgttgatactatttctggatacggcgtcgttcctacatgttga
>SSHrefM3_contig_135
tcttctcgagacaaaaaatcatgtggccctgttcttcgttcactttcaccttcagggagattttgttcctatacaacatcaagaaccggtttctctacaccctcatcagctttcgcttctnnnnnnnnnnnnnnnnnnnnnnnnnnnnnnnnnnnnnnnnnnnnnnnnnnnnnnnnnnnnnnnnnnnnnnnnnnnnnnnnnnnnnnnnnnnnnnnnnnnnnnnnnnnnnnnnnnnnnnnnnnnnnnnnnnnnnnnnnnnnnnnnnnnnnnnnnnnnnnnnnnttctcgattgattcmcggtctatytcaccgaaccggtcgatttcaaaycatgttattacaacraaaaagaatcgtccaattccggctcagaaaaaracgtgtatgtgttcwccaackamtcatccyggttcktttmgwtgyagtcttcacaagaayaacggaaacaacarcagcrgygghggggattcgtatcatccttcaactcgtctmaatatgcgtagatctgckatgamgaattcgytwgtgagaatcggtggtgttgaaggtgaatgggtgaaaagagctttaacggcgttgattcgaccttcttcgca
>SSHrefM3_contig_136
gaatctcaggttttttgggctcccgcaccgttgaatgcaacttcatgggctgatgtggatgatgatgatgattattatgcaaccactgcaccgcctcagaatgtttggactgcttctgattctcatcagagtcaggacaaaccagacaattttgaggattctgagagtgaggaggatatattagatgaaggygaygaggargttgaggaggrgcaygarcatgaatcagaatcagagmacacygtgaaatctgaaccmgaggttaagaagcaygctgaagttcctgyggcaccaaaggaggctgaacgacarctctccaaaaaggarargaagaaraaggaacttgaagagcttgaggcycttttagctgattttggagtccaaccgaaagaaagtaaygatggtcaagctcaagatgaatcacaaggcgcacctcaggawaagaaaggtgttgaaggsgatgtagatggmgaaaagaaagaagtcactgctgagtccaagactgccaagaagaagaaaaagaaggataaagcttccaaggaggtgaaagaatccaatggnnnnnnnnnnnnnnnnnnnnnngaaaatgcagaggaggagtcatctgttgttgatgtgaaagagcgtcttaagaaagttgcttctatgaagaagaagaaatccagcaaagaaatggatgctgctgctagagctgctgctcaagaggctgctgcaaggaacgcaaaactcgctgctgcaaagaaaaaggagaagaaccattataaccaacaacctgtgcggtaa
>SSHrefM3_contig_137
atacaattgaaggtggcccaccggttgatgtttcagccgttcgttctatgtatgagcatctggctaaaagtgcacccacaatcctggatgattctctctctgctgattcatatcttaacatcttatacatgccatcaacgttcccccgttcagaaaggtctagacgatctcaagtatctgcaaataattctacatatcatcgagattttgaagatggtcctcggagtaacctggataatgttagatacactgaatgtgttaattacttgcaagattatggtcgtcagcatttgctccgttttatgtttaagcatggtcactgccatgatgcttgctacttgtttttccctcttgatgctgtcccaccaccaccacagccatcaaacatcagtggagtgtcttcttcatcaccccaaagactagattctttggcaactgactatgggacaatcgatgatctatgtgaatcgtgcattggttatggtgctatgcctattttggaggaagtcatttcaactagaatgtcatcaactacatcccatgatgcaggagtgaaccaatatactgctacagcccttgctcgtatttgtctctattgtgaaactcacaaacatttcaattatttacacagctttcaggtgattaaaaaggaccatgttgcagctggactctgnnnnnnnnnnnnnnnnnnnnnnnnttcttcacaagaggaagccattagacatttggaaaatgctaagatgcatttcgatgaagggctatctgcaaggcacaaaggtggagaatctaccaaacttgtcacgaaaggtcttaggggaaaaagtgcatctgaaaagcttagtgaagaaggtcttgtcaaattttctactcgggtatcaattcaggttgaagttgttaaatcttataaagactcagaaggaccacaatggaaatattcgctttttgggaatcccaatggtccagacacttttagacggaggtgtgaaattgcagagtatcttgttgagaataattttgatttggcattccaagtgatctatgaattcaatctttccgctgttgatatatatgctgccgttgctacatctcttgctgagaataaaaaaggacgcgaattgtcagaaatctttaaaagcatcaagggcacagtagatgacgatgactgggatcaggtcttgggtgttgcgataaatatatatgccaataagcataaagaacgcacagaccgtctgatagacatgctaactagcagccacaggaaagttcttgcttgtgtagtttgtggtcgtttaaaaagtgcatttcaaattgcttcgcgaagtggaagtgtggctgatgttcaatatgttgctcatcaggcactgcatgcaaatgcacttcccgtgcttgatatgtgtaagcaatggttggcacagtgcaatgt
>SSHrefM3_contig_138
ccgttcaattcaacccgcgttaaatatttccccattcaccgccaccaccactatgccatctctcaacagcctccgtccgccgcctccaccaccgcatcatccttctcatccaccaggccaataatcacagaagacggtcccaatgatattctttccccccaaaaccgccgttatgactttactcctctcctcaacttcctcttccaacgattccaactccannnnnnnnnnnnnnnnnaacttccctcgactcaaccgagttccaactcgctgagtcataccgagccgttccagctccactctggcacgcgcttctcaaaacactatgttcatctagctcatctatcaacctagcatacgacgtcgttacatggcttcagaaacacaacctctgtttctcttacgagcttctatattcaattctcattcacgcnnnnnnnnnnnnnnnnnnnnnnnnnnnnnnnnnnnnnnnnnnnnnnnnnnnnnnnnnnnnnnnnnnnnnnnnnnnnnnnnnnnnnnnnnnnnnnnnnnnnnnnnnnnnnnnnnnnnnnnnnnnnnnnnnnnnnnnnnnnnnnnnnnnnnnnnnnnnnnnnnnnnnnnnnnnnnnnnnnnnnnnnnnnnnnnnnnnnnnnnnnnnnnnnnnnnnnnnnnnnnnnnnnnnnnnnnnnnnnnnnnnnnnnnnnnnnnnnnnnnnnnnnnnnnnnnnnnnnnnnnnnnnnnnnnnnnnnnnnnnnnnnnnnnnnnnnnnnnnnnnnnnnnnnnnnnnnnnnnnnnnnnnnnnnnnnnnnnnnnnnngtaaaggtttgagccctaaacagggaacgcttgtttcggttatattagctttgggaaatttgggtagaacggttgaagctgaggcgttatttgaagagattaaagaaaatggtttggaaccaagaactagggcttataatgcagtgcttagaggttatgtgaaaacgggttctcttaaagatgcagagtttgttgtttctgaaatggagaattgtggtgttttgcccgatgaacatacttatagtttgttggctgatgcgtatacacatgctggaagatgggagagtgcaaggattgtgttgaaagaaatggaagcgagtaatttgcagccgaattcgtttatttatagtcgaatgttggcgagttnnnnnnnnnnnnnnnnnnnnnnnnnnnnnnnnnnnnnnnnnnnnnnnnnnnnnnnnnnnnnnnnnnnnnnnnnnnnnnnnnnnnnnnnnnnnnnnnnnnnnnnnnnnnnnnnnnnnnnnnnnnnnnnnnnnnnnnnnnnnnnnnnnnnnnnnnnnnnnnnnnnnnnnnnnnnnnnnnnnnnnnnnnnnnnnnnnnnnnnnnnnnnnnnnnnnnnnnnnnnnnnnnnnnnnnnnnnnnnnnnnnnnnnnnnnnnnnnnnnnnnnnnnnnnnnnnnnnnnnnnnnnnnnnnnnnnnataacattatgattaattctatgggggtgcaggaaagatgggaacgagtgagtgatttattgagcagaatgaagagtcaaggattcttgcccactgttgttacatatacaactctcgttgatatatatggaaagtctggaaggtttaatgatgccattgagtgccttgaggtcttgaaatctatgggatataagccaacttctaccatgtataatgccctaatcaatgcctatgcacaaaggggtctgtccgagcaagcggtaaatgcatttaggaagatgtcagctgagggtcttacacccagtcttgtagctctcaattccttaatcaacgcttttggtgaagatagaagagatgctgaagcctt
>SSHrefM3_contig_139
atgcctgccgtctatggagcccgtatgaccaccttcgaggattccgagaaggagagtgaatacggttacgttcgtaaggtatctggacctgtcgtcgttgcagatggaatgaatggggctgctatgtatgaactggttcgtgtcggtcgcgataatctcatcggtgaaattattcgtttggaaggggattctgccactatccaagtttatgaggaaaccgctgggttaatggtgaacgatcctgtgttacgtacccacaagcctttgtctgtggagttgggacctggaatattggggaatatttttgatgggattcagaggcctttgaaaactattgcgaaaatatctgctgatgtctatattccccgtggtgtctctgttcctgcacttgacaaagatacactttgggagtttcagcctaagaaaattggtgaaggagacctattaactggtggagacttgtatgctactgttttcgagaacagtttaatggaacaccgtgttgcacttcctcctgatgccatgggaaaggttacctatgtagcaccggctggccaatattccttgaaggacactgtattggagcttgagtttcaaggtgtcaaaaagaagttcaccatgcttcagagttggcctgtacgtacaccnnnnnnnnnnnnnnnnnnnnnnnnnnnnnnnnnnnnnnnnnnnnnnnnnnnnnnnnnnnnnnnnnnnnnnnnnnnnnnngtacttggtgggacttgtgccatacccggggctttcggttgtggcaaaacagtcattagtcaggctctttctaagtattcaaattctgatgctgttatttatgttggttgtggagaacgtggaaatgaaatggcagaggttctgatggactttccacaactcacaatgacattacctgatggccgtgaagaatctgtcatgaagcgtacaacccttgtggctaacacttcaaacatgccagtggctgctcgtgaagcttcaatttatacaggaatcactttagccgagtattttagagatatgggttacaatgtcagtatgatggcagattcaacatctagatgggcagaagcattgcgtgaaatctctgggcgactggcggaaatgcctgctgatagtggatatcctgcttaccttgctgcacgtttagcctctttctatgaacgtgctgggaaagtaaaatgtcttggaggtcctgaacgcacaggtagtgtaacaattgttggtgctgtttctccacctggaggagatttctcagatcctgtgacatctgcaaccctcagcatagttcaggttttctggggtttggacaaaaannnnnnnnnnnnnnnnnnnnnnnnnnnnnnnnnnnnnnnnnnnnnnnnnnnnnnnnnnnnnnnnnnnnnnnnnnnnnnnnnnnnnnnnnnnnnnnnnnnnnnnnnnnnnnnnnnnnnnnnnnnnnnnnnnnnnctgcaaagagaagatgatctgaatgaaattgtccagcttgtgggaaaggatgctttagctgaaggagataagatcaccttagaaactgcaaaacttttgagagaggattaccttgctcaaaatgcttttacaccatatgacaagttctgtcccttttacaagtctgtctggatgatgcgcaacattattcatttctacaatttggcaaatca
>SSHrefM3_contig_140
aggtttcgatccaaaatccggtgttgccgtttacaaacctaaatcctatgaagttctcgtcactgatgctgctaattctctcgcttatgctcttcaagatggaaaatctcgactcgagattgattttccacccttgcccagcgacatttcttcatataagggatcttcagatgagttcatcgatgccaacattcaacttgtcttgactgttgtaagaaagctccaggagaaaaaagagaccagagcttgcatagtattccctgataagccagaaaagcttcgagcctctaagttgttcaaagcagctctagattcagttgatggcatcagtataggttccttagatgatgtccctgcaggcccagtggcttcatttttccgatctgttaggaacaccctcgattttgactttgaagatgagaatgaagatcgttggaagtctagtgagccwccatcactctacatattcattaattgcagtacacgtgaacttggttatattgagaagtatgtggaacaatttgctaaatcaacaccaacacttttatttaatcttgagctagatacactacgtgctgatttaggcattccaggtttcccagccaaagatttgcactaccgttttctttctcaattcactccagttttctacattcggatcagagattattcaaagacagttgcaatagcaccttttattgtcaattacagtggagctgtgttccgccagtatcctggtccctggcaggtgatgcttaaacaagccgatggttcwtttgcttgtgtagcagaaagtgcaasccgtttcacccttggtgaagccaaagaagaactgttgagggtcctgggacttmaagaagaagtgggaagctctctagaatttctacgaagaggctataagtckagcacatggtgggaagaagattctgatttggaactatctaatgcatggcggacttga
>SSHrefM3_contig_141
gtacgatgcatcaagagcatcagaattagcaaagcctactataaattcaatgtcttctgctgccgctgcaactagtgctgccctagctgagagagcttcatccgccgcagctattgctggaatgaacggtgacgctcgaaacatgggcgatgttaaacctagaatcagtgaagaatccaacgacaagtcaaagatatggaagctnnnnnnnnnnnnngaaccatctcattgtagatctttgaagctgccagagaatgttagagtaaacaagatttcgaggttgatctatacaaattctggtaatgctattctagcgttagcatcaaatgccattcaccttctctggaaatggccgcgaaatgaccgtaattcatctagcaaggccaacgcctctgtgcaacctcagttgtggcaaccatcgagtggcatcctgatgactaatgacattgctgatagcaatcctgaagattctgttccctgctttgctctgtcgaagaatgattcgtatgtaatgtctgcatcaggagggaagatatccttgttcaacatgatgacttttaagacgatgacaactttcatgcctccaccacctgctgctacctttcttgctttccatccccaggacaacaatattattgccataggcatggatgattcctccattcagatatacaatgtccgtgttgatgaggttaaaagtaaactcaaaggtcacacaaaaagaataactggtcttgctttctcccatgtattgaatgttcttgtttcatctggtgcggatgctcagatttgtgtgtggaatactgatggatgggaaaaacagaagaccagattcttgcagctacctcccggtaggactccatcagcgcagtcagatacgcgtgtacagtttcatcaggatcagatacagttcttggttgtgcacgaaactcagcttgccatttttgaagcaactaagctagaatgtctgaagcagtgggctccaagggattcttctgcaccgatatcgcatgcaacattttcgtgcgacagccagctgatatatgcaagctttttagatgcgactgtctgtgtatttaatgcttcaaatctcagattacggtgtcgtatcaatccttctgcttatcttcctgcaagtgtcagttctaacgtwcaaccrctwgtaattgcagcacatccgcaagaaccaaatcagtttgctgtaggactatctgatggtggagttcatgtgttcgagccactcgaatccgaaggcaaatggggtgtgccacctccgaatgaaaacggatcagcaagcaataatgtagcagtagctacttcagttggactttcttcagaccaagcacaaagatga
>SSHrefM3_contig_142
atggttctcgcacaattaggtggtagcatttcgcgtgctcttcagcagatgagcaatgcgacaatcatcgatgaaaaagttctcaacgattgtctcaatgaaatcactcgcgctcttcttcaatccgatgttcaattcaaacttgtccgtgatatgcaaaccaatatcaagaagatcgttaaccttgatgatcttgctgctggtcataacaaacgcaggatcattcaacaagctgtgnnnnnnnnnnnnnnnnnnnnnnnnnnnnnnnnnnnnnnnnnnnnnnnnnnnnnnnnnnnnnnnnnnnnnnnnnnnnnnnnnnnnnnnnnnnnnnnnnnnnnnnnnnnnnnnnnnnnnnnnnnnnnnnnnnnnnnnnnnnnnnnnnnnnnnnnnnnnnnnnnnnnnnnnnnnnnnnnnnnnnnnnnnnnnnnnnnnnnnnnnnnnnnnnnnnnnnnnnnnnnnnnnnnnnnnnnnnnnttctatggaagctatatggagtcrgatcctgtgaaaattgcygtggaaggtgtggacagatttaggaaagaaaactgtgatcttataattgttgatactagtggscgrcacaaacaagaagctgctctttttgaagaaatgcgtcaagtttcagaagcaacgaaaccagatcttgttatctttgttatggatagcagtatmggtcaggctgcttttgatcaggcccaagcatttaaacaragtgttgcagttggagctgtyattatcactaaaatggatggccacgcaaagggtggtggtgcgcttagtgctgttgcggctacaaagagtcctgtyatattcattggaactggagaacacatggatgaatttgaagtttttgatgttaaaccatttgtcagtcgtctattaggcatgggagacatytctgggttcatggacaaaatccatgaagttgttccyatggatcaacagcccgaactkcttcaaaagctgtcagaaggaannnnnnnnnnnnnnnnnnnnnnnnnnnnnnnnnnnnnnnnnnnnnnnnnnnnnnnnnnnnnnnnnnnnnnnnnnnnnnnnnnnnnnnnnnnnnnnnnnnnnnnnnnnnnnnnnnnnnnnnnnnnnnnnnnnnnnnnnnnnnnnnnnnnnnnnnnnnnnnnnnnnnnnnnnnnnnnnnnnnnnnnnnnnnnnnnnnnnnnnnnnnnnnnnnnnnnnnnnnnnnnnnnnnnnnnnnnnnnnnnnnnnnnnnnnnnnnnnnnnnnnnnnnnnnnnnnnnnnnnagagtacaaacgtcttgcaaagatatggagcaaaatgaaggggcttaaaataccaaagaagggagaaatgagtgccttatcccgaaatatgaatgccaaccacatgagcaaaatcctccctccacagatgctaaagcaaattggaggtatgggtgggttacaaagcttgatgaaacagatgggatcttctaaggacatgatgggaatgtttggtgg
>SSHrefM3_contig_143
atggcaacactttctccattttcttactctcccttaaacaccaccaattccaaaacaatcatcacaaataacaaaaacttcaacacacactcttcttttctttctttacactccaaaaaaacaaaaaccacttcttccttcaaattattctcatctctcaaagatgaaaatgaaaccaattcatcaccagtttctatagctcctaagaaacaagacaacataagcagcrgcagcaacagcaayaatgattatgatgwysaacatgatgttggaagagaaacaaacgaggatgagaaagaacarcaggaaatggattggaaaacrgatgaagagtttaagaagtttatggggaatccatcaattgaagctgctattaagcttgagaagaaaaggactgataggaagttaaaggagcttgatacagagagtagtaagaataatccaatwgtggrtgtttttaayaacttggttcgtcgtaatttgatymtrgaaaargaraggcttcaaaaagctgaggaaactttcagrgctcttgatctcaacaagctgaagagttgctttgggtttgacacatttttcgcaacggatgttcgaaggtttggtgacggaggcattttcattgggaatttgagaagaccaattgatgaggtcattcccaagttagaaaagaaactctctgatgaagcaggtagagaagttgtcttatggtttatggaagaacaaaaagatgatattaccaaacaggtttgtatggtgcaaccgaaagcagaaatggatctccaatttgaatcaactaatctgagcaatccctttggctatctaagtgcaattgcattagcagttactacttttggaacagttgctttgatgagtggcttcttccttaaacctgatgctacgtttgatgattatcttgctaatgttgtgccactatttggtggtttcttatctattctcggagtttctgagatagctaccagggtaacggctgctcgttatggtgttaaactcagcccttcgttnnnnnnnnnnnnnnnnnnnnnnnnnnnnnnnnnnnnnnnnnnnnnnnnnnnnnnnnnnnnnnnnnnnnnnnnnnnnnnnnnnnnnnnnnnnnnnnnnnnnnnnnnnnnnnnnnnnnnnnnnnnnnnnnnnnnnnnnnnnnnnnnnnnnnnnnnnnnnnnnnnnnnnnnnnnnnnnnnnnnnnnnnngtacataaggcctcaatttttctataacaaccctttgtcttcttttattcaattagttattggtccttacactgatgacctaggaaatgtgttgccctatgccgttgaaggtgttggagttcctgttgatccacttgcatttgccggtcttttagggatggtggtgacttctctgaacttgttgccaattgggagactcgaaggagggcgaattgcgcaagccatgttcggtcgaagcacggctacattgttatcttttggtgcatcattattgcttggcattggtggccttagtgggagtgttttgtgtttagcatggggattgtttgcaactttctttaggggaggagaagaaatacctgcaagagatgagatcactcctctaggggaaagtagatatgcttggggtattgtacttggtttgatatgttttctcacccttttccctaatattggagggacattctccaattcatttctaagtgatcctttttttaggggataa
>SSHrefM3_contig_144
atggcgctttccggaactgccttatccttcaatggactttcttctactctcaaggagtttaatttctcgccgggtttgttcatgaatagctttcacaagcgacatcatgtctgtctgtcatcctttgagccaaataggttggtttttggaaaaagtgaaagaggaaaccractgtgtctttytcctaatcaatgcctyaagtttcaaatgagaagattagggacacgacagggagtaaaaagcgaagactcrgagagcatgttgagtagtgagaayattgcattagatgaaaaaactttrgaggaggagttacaraatgcaattgcygargagaattatgcyaaagcmgcagaaataagagatactctaaaaagccttcataaagatagcaagacagaagtgctyggagcaaacaacaagttttatnnnnnnnnnnnnnnnnnnnnnnnnnnnnnnnnnnnnnnnnnnnnnnnnnnnnnnnnnnnnnnnnnnnnnnnnnatcctggtttgaaaggaatatctggtcatgatgatgttattgagagttggaattttgtatgggctaactatgaatttcctctacaaattaaactagaagacgttaaagttcatgctagaggcgatatggggtatgttacttgcatggagtttgtaaagacgaaaggaagtaggtggggcggtcaatttgtaacgaatgtgttcgagaggatcgatggcgagtggtatatttgtaaccatcatgcttcaccagtggacatatgaattga
>SSHrefM3_contig_145
actttcctcaacgttgttgctctcggcaacatcggttctggtaaatcagcggtattgaacagtttaattggacatccagttctgcctactggtgaaaatggagctactagagctccaatttgtattgatctgcaacgagatacttctttgagcagcaaatctataatattgcagattgataataaatctcagcaagtttcagccagtgctttaagacattccttgcaggataggttgagtaaggnnnnnnnnnnnnnnnnnnnnnnnnnnnnnnnnnnnnnnnnnnnnnnnnnnnnnnnnnnnnnnnnnnnnnnnnnnnnnnnnnnnnnnnnnnnnnnnnnnnnnnnnnnnnnnnnnnnnnnnnnnnnnnnnnnnnnnnnnnnnnnnnnnnnnnnnnnnnnnnnnnnnnnnnnnnnnnnnnnnnnnnnnnnnnnnnnnnnnnnnnnnnnnnnnnnnnnnnnnnnnnnnnnnnnnnnnnnnnnnnnnnnnnnnnnnnnnnnnnnnnnnnnnnnnnnnnnnnnnnnnnnnnnnnnnnnnnnnnnnnnnnnnnnnnnnnnnnnnnnnnnnnnnnnnnnnnnnnnnnnnnnnnnnnnnnnnnnnnnnnnnnnnnnnnnnnnnnnnnnnnnnnnnnnnnnnnnnnnnnnnnnnnnnnnnnnnnnnnnnnnnnnnnnnnnnnnnnnnnnnnnnnnnnnnnnnnnnnnnnnnnnnnnnnnnnnnnnnnnnnnnnnnnnnnnnnnnnnnnnnnnnnnnnnnnnnnnnnnnnnnnnnnnnnnnnnnnnnnnnnnnnnnnnnnnnnnnnnnnnnnnnnnnnnnnnnnnnnnnnnnnnnnnnnnnnnnnnnnnnnnnnnnnnnnnnnnnnnnnnnnnnnnnnnnnnnnnnnnnnnnnnnnnnnnnnnnnnnnnnnnnnnnnnnnnnnnnnnnnnccgtgagcttgaagataagttcctacagcacattaccaccggcgagggaactggttggaaaattgttgcctgctttgaggggagatttcctgatagaatgaagcaactaccattagataggcattttgatatcaacaatgtaaagaggattgtgttagaagctgatggttatcagccatacctcatttcccctgaaaaaggattaagatcattaatcaaaggtgttctagagcttgtgaaagagccatcacgtnnnnnnnnnnnnnnnnnnnnnnnnnnnnnnnnnnnnnnnnnnnnnnnnnnnnnnnnnnnnnnnnnnnnnnnnnnnnnnnnnnnnnnnnnnnnnnnnnnnnnnnnnnnnnnnnnnnnnnnnnnnnnnnnnnnnnnnnnnnnnnnnnnnnnnnnnnnnnnnnnnnnnnnnnnnnnnnnnnnnnnnnnnnnnnnnnnnnnnnnnnnnnnnnnnnnnnnnnnnnnnnnnnnnnnnnnnnnnnnnnnnnnnnnnnnnnnnnnnnnnnnnnnnnnnnnnnnnnnnnnnnnnnnnnnnnnnnnnnnnnnnnnnnnnnnnnnnnnnnnnnnnnnnnnnnnnnnnnnnnnnnnnnnnnnnnnnnnnnnnnnnnnnnnnnnnnnnnnnnnnnnnnnnnnnnnnnnnnnnnnnnnnnnnnnnnnnnnnnnnnnnnnnnnnnnnnnnnnnnnnnnnnnnnnnnnnnnnnnnnnnnnnnnnnnnnnnnnnnnnnnnnnnnnnnnnnnnnnnnnnnnnnnnnnnnnnnnnnnnnnnnnnnnnnnnnnnnnnnnnnnnnngtacacaaaaaaacaagaggaaaggcattttcgtggtgttattacgttagaggaatgtaacattgaagaggttccagaagaaaatgatcctccaccaaaaagctcaaaggacgagaagtctaacggaccggattctagcaaagtcaaccttgtatttaaaatcactagtagagtcccgtataaaactgttttgaaagcacacagtgctgttgttttgaaggctgagagtgcaactgataagaccgaatggattaataagataagtagcgttatacaagcaaaaggagggcaaataaggatttcatctgagggtggctctgccatgaggcatagcctctctgacggttccttggatacaatggctcgaagacctgctgatcctgaggaagaactccgatggatgtcccaagaagtccgtggctatgttgaagcagttttaaacagtttagctnnnnnnnnnnnnnnnnnnnnnnnnnnntgccaagttgaaaaagctagggaagatatgctgaatcaattatatagctctgtcagtggtcatagcacggctaagattgaggagctgcttctagaagatcaaaatgtaaagcgcaggagagagcgttaccagaaacagtcctcgcttctatccaaactgacacgccaactgagtatacatgacaaccgtgcagctgctgcctcaaattggtcaaatgggggtgcagagagtagcccaagaagcggcggaccaggtgatgactggagatctgcctttgatgcagctagcaatggctcggtcagccgtagtggttcatcgagatctggttcaaatggtcatagtcgacataatagtgatcctgcacaaaatggtgacctgaactctggcccaaactctggcagccgtcgcagcactcctaaccgtttaccacctgctccaccaggttcttcaggttacaaatattaa
>SSHrefM3_contig_146
tctccggtgagaaaagtagaaaaatctgatcgctcggttctcaaaaaggagaatgatgacagtcttgcaatggggcagcttgatcttactctgagcttgccaaatgttctgttaccgataggagctcaggagacagcgtcgcaagcccctggttctcctagtcaagcgcttagtgttcagtctctaagtaatacattttgcactaactcggatggttttactgcatcaatgtcattttcaggttcacaatcattatatcacaatccaagtygttcgctaacraaaaattcagttgactatgaacaatctgttggcaaatcagttggtagtcgccccttgttccagggatttgattggcaagccctatctcaggctgatcccaagcagaaggaagttccctctggtcagagaacatcgatgaatgggaacggctctctttaccagcctcaagcatcgtggggagttttagatactcaagctttgaaaggtcaacattctaggcctctggaagggatctcaaaaatgggaagtgggcttcaaaggcaattgagttttcataagcagctttcaggaaattcaagacagcatgatgatgttcgatctcctacacagagtgttgggtcacatgacaatggatcaaattatagttttgagaaaaagagggannnnnnnnnnnnnnnnnnnnnnnnnnnnnnnnnnnnnnnnnnnnnnnnnnnnnnnnnnnnnnnnnnnnnnnnnnnnnnnnnnnnnnnnnnnnnnnnnnnnnnnnnnnnnnnnnnnnnnnnnnnnnnnnnnnnnnnnnnnnnnnnnnnnnnnnnnnnnnnnnnnnnnnnnnnnnnnnnnnnnnnnnnnnnnnnnnnnnnnnnnnnnnnnnnnnnnnnnnnnnnnnnnnnnnnnnnnnnnnnnnnnnnnnnnnnnnnnnnnnnnnnnnnnnnnnnnnnnnnnnnnnnnnnnnnnnnnnnnnnnnnnnnnnnnnnnnnnnnnnnnnnnntagtccattatcttcacctggatgataacatttcatcttctgatttagctcaagtttttctgaacttgaagtgtaggaatttgtcatgtcgaagtcagttgcctgtcgatgaatgtgattgcaagctttgtgcggagaagaacggtttttgcagggaatgtatgtgtcttgcgtgttctaagtttgacaatgcatcgagcacatgtagttgggtgggttgtgatgtttgtcttcactggtgtcatactgactgtggattacgagaatcnnnnnnnnnnnnnnnnnnnnnnnnnnnnnnnnnnnnnnnnnnnnnnnnnnnnnnnnnnnnnnnnnnnnnnnnnnntcacccttctgagatgtttggctttgtcaaagaggtgtttcaaaattttgcaaaagactggtcacccgaatctcttcgcaaggaacttgaatatgtgaagagaatcttttctgccagcaaggatatcagggggagacagttgcatgagattgcagataaaatgttgccgagcctggctattaagtctaacattcctgaggttgtaagacacatcatgtctttcttttctgattgtgatacttccaaattacccatgacatcaaactttgctgggaaggaacaagtcaaagaaagcaacggggtagctgggcccagccaggaagctgcttggctaaaatctatttattcagaaaagccagttctgttagaaagacctgcaagcatccttccaagatttgaccagaatgataaaaggacactggtgcaagagttgcagatgagtggtagtatccaaaaggacttctgttttgatgaattagaaagtataataaaaatcaaacatgcagaggccaaaatgttccaatctcgtgctgatgatgctaggagagaagctgaagggttaaaacgcattgcccttgcaaagaatgagaaaattgaagaagagtatgccaatcgaattgccaagctgcgttttgccgagacagatgaattgcgtaaacaaaagttcgaagaactccaagcaatagagagggcacatatggagtatttgaacatgaaaacgagaatggagtcggacattaaagatctgttatccaaaatggaagctactaaaatgaaccttgccatgtga
>SSHrefM3_contig_147
atggctctctcttgttacaccttcatcactccctctaaaccttctctttctcttcacacacaccgttcatcatatcttccacatagagtttcttggacaaaggcttccttaagctcttcttcctctgattccaaagcaccaacatcatcatcaccaccacaaagtgtgccatctaggccamctgagcctgcytttaactatgcctttgcyaacacyaatggcaacccwcttgytrggatggttcrraatacygagtctwccatygaaagggtcattttygacttycgtttcttsgcactycttgcwgttgsaggttccttggctggctcactcctctgctttctaaatggytgtgtttatattgttgakgcatayaaagtytattggwcaagctgtgtcaaaggagttcacacyggaaagatggttytgckwctrgttgaagcaatygatgtttatcttgcwggcactgtyatgttgattttyggcatgggcttatatggaytgttcatyagyaacacacctyctgatgtgtcaccttctgtcgaccgmgcccttaaaggatcstcwctmttyggaatgttcgctttgaaggagaggccaaagtggatgaaaataagctcacttgatgaattgaaaacaaaagtgggacatgttattgtaatgattcttcttgtgaaaatgtttgagaggagcaaaatggttgtcattgccacaggattggatttacttagttattcagtttgtatttttttatcatctgcatctttgtatatccttcacaatctgcataagcaggattag
>SSHrefM3_contig_148
gactgtaaatcaggattattttgctgaccagctagagcttgatttatacacttcacaactttctcaatacaagtctagtagaaaaagggttgggggattaaagttggaggcgttaccagccttggatgcactaaagataccaggaacttctgatggccagacaaaagtagtcagagagggagataatggtgtcgcatatgcatggaacatggcagaacaaaaatgggataaaattggtgaagttgttgacgggccagaagaatcaaatcgtcctctctttgatggtgttcagtatgattatgtgtttgatgtggatattggagatggtatgcctatcaggaagttgccatacaatcgatcagataatccatatgatgttgctgataaatggctactcaaggagagtcttccgctatcctttcgtgagcaagttgtnnnnnnnnnnnnnnnnnnnnnnnnnnnnnnnnnnnnnnnnnnnnnnnnnnnnnnnnnnnnnnnnnnnnnnnnnnnnnnnnnnnnnnnnnnnnnnnnnnnnnnncgcgcatctgatatctctgtgaaacccactttcaagcatattcctaagaaagggatgcttgtttttgatacagctcagtttgatgggatccttaaaaagattgtcgagttcaatagtgccttgttatccgaccaggaaaagcagaagctgtctttaactgagttggatgtttccagactggatgccattgttaaaacactgaaagatacttcatactatcattccagtaaaattgcagactctgaaatagccttgctactgaacatgctatgttcatggccaatcacaatgatatttcctgtcattgatattataaggatggtagttcttcacccagacggggctattgcactgcacaagcattttgaatctgaaaaagacattttaatggaagtgattaagaaggtcaccgttaacccgaccattcctgcaaatctgttgaccagcattcgtgctgtcactaatctctttaagaattcatgcttctacaactggttgcagaaacatcgcagtgagattcttgatgctttctcaagttgtagttcatctacaaacaaaaatctgcagttgtcctactctaccttgatactcaattatgcagtgctattgattgaatctaaggatcaagaaggtcaatctcaagttctatctgcagcactcgagattgtygaggatgaaaatgtaggacctgattccaaattycgtgctttagtcgctgttggatcactgatgcttgagggactagtcaaaaaaatagcactrgactttgatgttttgagcattgcaaaagcagccaagggttctaaggactccaagattgctgaagttggatcwgacatcgagctagtatcwaagcagag
>SSHrefM3_contig_149
atgagtgaagctaaggtagttgaagcaaaaactcaaaaatcacttcatgattttgatcctcaaaagaagcccaaaagaaacaagtatgcttttgcttgtgctatgttagcttccatgacttccattttgcttggctatgatattggagttatgagtggagctgcaatctacataaaaagagatcttagagtgtcggatgtacaaattgaggttctcttaggaatcatcaacatctactctcttatcggttcatgtctagctggcagaacctctgattggattggtcgtcgttacaccattgttcttgccggtgctatcttttttgttggagctttactcatgggtttctcaccaaactactcctttctcatgtttggccgctttattgccggcattggcatcggctatgccctgatgattgcccctgtttacaccgctgaagtctctcctgcttcctctcgcggcttccttacttcttttcctgaggtttttataaacagtggaatattacttggatacatatcaaactatgcattttccaaactatcacttaaattaggttggagaatgatgcttggagtcggcgcaattccatcagtaatcttagccgttggagttttagccatgccagaatcaccacgttggcttgtaatgaaaggtcgtttnnnnnnnnnnnnnnnngtactcaacaaaacatcagattccaaagaagaagctcagctaagattagccgaaataaaacatgctgctggaatacctgaagaatgcacagacgacgtcgttgaagtcaaaattaaaaacacaggtgaaggtgtatggaaagagctttttctttatcctacacccacagttcgtcatattgtaattgcagcattaggtattcattttttccaacaagcttctggtatagacgctgtcgttttatatagtccaacaattttcaaaaaagctgggatcaacggtgatacacatcttctactagcaacaatagccgttggatttgttaaaacaatgtttattttagttgctacttttatgttggatcgttacggtcgtcgtcctctgttactcactagtgttggtggtatggtaatctcgcttctcacgctcgctactagccttacgatcattgatcaatcgccaacgaagttaaattgggccgttggattaagtatagcaactgttttgtcttatgtggcaactttttcaattggtgcgggacccatcacgtgggtttatagtagtgaaatatttcctttgaggttaagggcacaaggttgtgcaatgggtgttgtggtgaatagagtaacaagtggggttatttcaatgacgtttttgtccttgtctaaagcaattacaattggtggaggtttttacctatttggaggtattgcttcaattgcttggatatttttttatattatgcttcctgaaacacaagggaaaacacttgaagaaatggaagcatcttttggtaaaatttggagaaaatcaaagaatgataaggaagttcagaataatgataaggatcaagttgcacaagtccagttagg
>SSHrefM3_contig_150
gacgaygtcgtttcgacgcgtaaatcwactttcaataaaggyttcacagttattgctaacttgcttcgtcgtattaaaccccttgataactccgttatctctaaaggtgtttctgatatttctaaaaattcyatgaaacaaactatttctactatgcttggtttgttaccttctgatcattttcaagttactgttaatcttgaaattcaacctcttcatcatctccttgtttcctccatcatcacagggtacacactgtggaatgcggagtacaggatgtccttgacgcggaatctggaaatgtcnnnnnnnnnnnnnnnnnnnnnnnnnnnnnnnnnnnnnnnnnnnnnnnnnnnnnnnnnnnnnnnnnnnnnnnnnnnnnnnnnnnnnnnnnnnnnnnnnnnnnnnnnnnnnnnnnnnnnnnnnnnnngcagtagcagtagtggygcgggagtcttkggagatwtgccrcctcaggcwctgaaatacattcagcagttgcaatctgagctgacaaacaygackgaggagytgaatrcccagaagcaggaaatgatgcaattagaacacgamaggggaattcggaacaacttgytsgaatatcttcgctctttcgatcctgatgtggtrgctgaaatgtctcggccktcktcagttgaagtggaagatataatt
>SSHrefM3_contig_151
tattcagaagacacaaaatggcttatccgtcaacaccttctcactctcatcacagctttcccttctcttgaacccaaaaccgctactttcactcacaacgacggtcgcaccgttaatctccttcaagccgacggaactattccgatgacataccaatccgtcacatacaacatccctgttgttatttggcttatggaatcttaccctcgtcatccaccttgtgtttatgttaaccctaccagagatatgattatcaaacgccctcatcctcatgttaatccttctggtttagtttctgttccttatttgcataattggatttaccctagtgctaatttgcttgatcttgttctttccttgagtgttatttttggtcgtgatcctcctctttattctcarcgtagacctagtaataataaccctaatcaaaaccctaatgttaatcctcttcataatcatcatcctartcmaaatatcaatcaaagttctaattttgcagctgtttcttcatctgggtatcctcatcctgctaggaataataataataataataataataatwaycctccttcgccttattcgccttcgcctgtgcggcctactcatactgaggatccaactgaggttttcaaaaggaatgctattaacaagcttgtggagatggtgcataatgatgttaccaatttgaggaagacgagggaagctgaaatggagggtttgtttagtttgcaaggggttttgaagcagcgtgaggatgttttgaataagggtgtgaaggaaatgcaggaggagatggagggtttggaacagcagctgcagatggttttgatgaatactgatgttttggagggttggttgagggagaatcaagggaagaagatgagtttggagaatgctgaggatgctttcgagtgtgtggatgtgctttctaaacagatgcttgagtgtac
>SSHrefM3_contig_152
tgcttgcccctttcacacctgggtggcatactactgacaagcatcctttgattattgaaaagtccgagggaagctatgtatatgacattaatgggaagaaatatcttgacgcacttgctggtctatggtgcaccgctttagggggaagcgagtagcgccttattgatgctgctactgcacaattgaagaagttgccattttaccattccttttggaatcgaaccacaaaacctwcattggatctagccmaggagctsctagaawtktttacagccagaaaaatggcyaaagctttttttgttaatagtggrtcagaagcyaacgacactcaggtcaaaattgtwtggtattatwwcaatgcacktggaarrccaaataaraagaaattcatagcwcgractaaatcgtatcatggttcaacawyratagcagccagtctttckggtctwwcrsctttgcatcaaarstttgatctgccagcwccttttgttttgcatactgattgnccacattactggcggtatcatcttccaggtgagacagaagaagaattttcgaccagattagccaagaatttggaggaactaattctgaaagagggaccggagacgattgctgcatttattgcagaaccagtgatgggggctggaggtgtcatacttccaccagaaacttattttgacaagatccaagctgttgtcaagaagtatgatatcctttttattgcggatgaggtgatctgtgcctttgggaggcttggggcaatgtttggatgtgacaaatataacattaagccagaccttgtttccttggcaaaggcactttcttctgcatacatgccaattggagctgtccttgtgagcccatgannnnnnnnnnnnnnnnnnnnnnnnnnnnnnnnnnnnnnnnnnnnnnnnnnnnnnnnnnnnnnnnnnnnnnnnnnnngtaccctgtgctgttgcacttgaagcactcaaaatctataaggaaagaaatattgttgacgtagtgaacaagatagctccaaggttccaagatggcataaaggctttttctgatagtcccatcattggagagatacggggaactggcttgatccttgggactgagttcacagacaacaaatcgcctaatgatccatttcctcctgaatggggaataggtgcttatttcggagcacaatgtgagaagcatgggatgctagttcgggtagctggagatggtatcatgatgtctccaccatatattatatcacctgaagaagttgatgagttaatcaacctttacgggaaagctttaagagatacggaaaagagagtccaagagctcaagtctcaacacaagtag
>SSHrefM3_contig_153
atgggattatcacacaaaaaaactcccttagacatggcaacagacacacaaacaacaacatcagcaacaacaccggcaacaacaatagatcaagccacgtggaaccaactattaggcaacaacaactgggaaacattattaaacccactagacctcaatctcaggaacctaatcctacgttgtggtgacttcatacaaacaacctacgactcattcaacaatgatcaaaactctatctactgtggttcaagtcgttatggcaaaaccacattatttaacaaagtcatgcttgaaaatccaacacactacactattgtttctttcctttatgctacagcacgtgtatctgttcctgaagcttttattcttcactcactatcacgtgagagttgggaccgtgagtctaactggatcggttacatcgctgttacttccgatgaacggagtagagaattgggtcgccgtgaaatttatgttgtgtggcgtggtactactagggaccttgaatggattaacgtgtttggtgctgctcctgagtctgcttctggtttgttgagtgctaaaagtcttagtgagttcaacatcccaaacaaggatgacggtagcagcagcagtgacaatgaggatgacaaaaatattcctaaaataatgaaaggttggctcacaatctacacctcagatgacccaaaatctcaattcacaaaaacaagcgtcagaacacaggttctaaacacagtaaaaagtttgttgagcaaatacaagaatgaaaatccaagtgtggtgttagtgggacatagtctaggtgcaagtttatcaattgtaagtgcttttgatttggttgagaatggtgttacagacattcctatagctgcakttgtgtttggttcaccwcaagttgggaacaaagctttcaatgataggttcaagaagtttcaaaatttgaaggttttacatgtgaggaaygtgattgatttaataccacattatccrgggaagttattrgggtatgagtatacaggggtggagttggwaattgatacacgaaaatcaccgagtttgaaggattcgaagaatccgagtgattggcataatttgcaggctatgttgcatattgtggctgggtggaatgggagtgatggggagtttgaagtgaaggtgaagagga
>SSHrefM3_contig_154
tactgctcgatcttggagccacaaggattaaaaatgtctaaattactattggtgctactgcgtccttctgttgaagaagtcttagaatcaaattttagacgtgctagaagagtagttcttgacatggcagagtcggatgaatgcttaccactgtcaccacaatttgcctcttcactttctgcaattgcaacttcatccaatagcatgcttgttgagagtggaatgcgatttatgcacatagttgaagnnnnnnnnnnnnnnnnnnnnnnnnnnnnnnnnnnnnnnnnnnnnnnnnnnnnnnnnnnnnnnnnnnnnnnnnnnnnnnnnnnntacatggatgctcttatcaaatcactaccgggtccttctgatgatgacaatcttccagagcttaaagaggccgtgcctttcagagctgagacagactcggagcaacttgcaatattaggaatagcttttaccatactggatgaactgttaccaaatgctgtattatcgacatggatgctgcaaaatgaaagtaaagaaccaaatagtgggctcatggagaatgtagggttcaatgcaagtgctagtttagaattaaaggagtggaggaaacatcttcaacatnnnnnnnnnnnnnnnnnnnnnnnnnnnnnnnnnnnnnnnnnnnnnnnnnnnnnnnnnnnnnnnnnnnnnnnnnnnnnnnnnnnnnnnnnnnnnnnnnnnnnnnnnnnnnnnnnnnnnnnnnnnnnnnnnnnnnnnnnnnnnnnnnnnnnnnnnnnnnnnnnnnnnnnnnnnnnnnnnnnnnnnnnnnnnnnnnnnnnnnnagatgtgttacatgggaaagatcaaatacataaaattttgctagctaggttaacagagactgttgtcatgtggttatctgacgagcaagaattttggggtgtcttggaggataaatcagctcctctcctgccagttggtttgcatcagctgattcttgatatgcattttacggttgaaattgcacgatttgcgggatatccatctcgacatattcatcagatagcatcagctattattgcccgcgccatccggaccttctctgctaggggcataaacccacaaccacaaagcagcgcacttcctgcggatgaatggtttgtcgaaaccgcaaagtcggcaataaacaagctcttgcttggaggagcatctgagtcggagacatctgatattgatggagatcacatcattgttcatgaagaagttggctcagactccgatactgtttcttccctctctacgatggactctaccgaatcttttgcgtctgctagcatggcagaacttgacagcccctctaacttgtctgatcctgataatt
>SSHrefM3_contig_155
attccctgatgttgacagttcttggaaaacattcaatgagatacaaaagctgctcagtaagaccaatggcaaagttgttggtgacttaatgactccaagtccactttttgttcatgaatccactagtctggaggatgctgccaggctgttgcttgaaacaaagtatcgtcgattacctgtggtagacaaagatggaaagctggttggtcttattacaaggggaaatattgttaaggcggccctgctgtcaaagcgctctggtggtggtcatcagataccaatgatagacacagcaagagtttttgcaaaacatggagcaaaatcaaccatcctaaccacatcttcaaacgctcttcaattccaaaactcaatcactcgtgaccaaaaatccaatcttcctataaccattcagattctcactactcctcaagacacagaaataactgatatagacatgtctgctggtcctatgatcgatacctcgattctcctcgaaccattgaaacaattccttattcaaaaccgacctgactgcattgtcattgacatgtttcatcgttgggctggtgatatcatcgatgaacnnnnnnnnnnnnnnnnnnnnnnnnnnnnnnnnnnnnnnnnnnnnnnnnnnnnnnnnnnnnnnnnnnnnnnnnnnnnnnnnnnnnnnnnnnnnnnnnnnnnnnnnnnnnnnnnnnttgtccctggtttacctgatagaattgagatgacgaggtctcaggttccgatttttatgagaaacccaactcagactaatcaattttctgagagaatgaagaaattggaaggaaaatgctttggaactcttatcaatagtttctatgatttggaaccagcttatgctgattacacaagaaatgaattgggaaagaaagcatggattgtaggaccagtttcactttgcaacagaagcttagaaggcaagaaagagagagggaaacaacctactatagatgaacaaagttgtttgaattggttgaattctaagaaacctaattcagttatttacataagtnnnnnnnnnnnnnnnnnnnnnnnnnnnnnnnnnnnnnnnnnnnnnnnnnnnnnnnnnnnnnnnnnnnnnnnnnnnnnnnnnnnnnnnnnnnnnnnnnnnnnnnnnnnnnnnnnnnnnnnnnnnnnnnnnnnnnnnnnnnnnnnnnnnnnnnnnnnnnnnnnnnnnnnnnnnnnnnnnnnnnnnnnnnnnnnnnnnnnnnnnnnnnnnnnnnnnnnnnnnnnnnnnnnnnnnnnnnnnnngactcattgcggatggaattcaactttagaaggtgtttgcgccggcgtgcctatggtaacgtggccactttcggctgaacaatttacgaatgagaagttggtaacggatgtgttgaagattggagtccaagttggcagcagagagtgggcgtctttcgatgaagagaggaaagaattggtgggaagagagaaagtggagttggcagtgaagaagttgatggtgaagagtgaagaggcagatgaaatgagaaggagagttaaacttattgcagagaatgcaaaaaaagctgttgtagaaggtggaacatcttatggtgatatcgattccttaattca
>SSHrefM3_contig_156
tatgttttcaaaatcactggtggmtgtgacaagcaaggtttcccaatgaagcagggagtgttgacaccyggtcgtgttcgcctcttgctccatmgaggaactccttgtttccgtggatatggaaggcgtaatggagagcgtagaagaaagtctgttcgtggatgcattgtcagccccgacctmtctgttttgaacttggtaattgtgaagaaaggtgacaatgatttgccaggtcttactgatgttgagaagccaaggatgagaggtccaaagagagcatccaaaatccgaaagctgttcaacctgtcaaaggaggatgatgtgcgaaaatatgttaacacctaccgtcgaacctttaccaccaaggcygggaaaaaggttagcaaagccccaaagattcaacgtctggtcactcctttgacactccaaaggaagcgtgcaagaattgcagacaagaagaagagaatygccaaggcaaaatcagaggcagc
>SSHrefM3_contig_157
atgtcgctgattccragtttyttcggtggccgaaggagcaatgcttttgatccattctccattgawgtttgggatcctttgagggaatttcaatttcccagttctgcactttctgcttcattccctcgtgagaattctgcttttgtgagcacacgtgtsgactggaaggaracwccwgaagcacacgtgttcaaggctgatcttcctggactgaagaaggaagaagtkaaggttgaaattgaagatgacagagttcttcagattagcggtgagaggaaygttgagaaagaagayaagaacgatsaatggcatcgcgtsgagcgtagcagtggaaarttcgtgaggaaattcagatt
>SSHrefM3_contig_158
ccttctgctcccggcgtaactgtgaggccttcggatcgtgttggttatgatcggcctgcatcgtggggaacaccgatggggcgtccagatcattggtctaggccccacgcgtcccctgcgactaggcattatgatgataaatcgttgtttcttccacatactgctccgattggtaggaattttgatgaggatgagagaaagccgttggatggtagttcggccccgaggagaactattagtgatgagagtattcgtgctccactgccttctcgtgttgaggtgaagcgaagcagttcattgagcagacaagtggctcctnnnnnnnnnnnnnnnnnnnnnnnnnnnnnnnnnnnnnnnnnnnnnnnnnnnnnnnnnnnnnnnnnnnnnnnnnnnnnnnnnnnnnnnnnnnnnnntggtggtggtcatccgaatgtgtggtcgatgaggaaggaggtggcaggtgctgttgagttggaacaatctgcttggtctagtgcgaatgctgtttccaagttggctcatgcaagtgcccttgataaggtgtcttctggcagatggcagtcagtccattatcagacagatgttgaggtggttagaccttccgaagtggagagtagaccnnnnnnnnnnnnnnnnnnnnnnnnnnnnnnnnnnnnnnnnnnnnnnnnnnnnnnnnnnnnnnnnnnnnnnnnnnnnnnnnnnnnnnnnnnnnnnnnnnnnnnnnnnnnnnnnnnnnnnnnnnnnnnnnnnnnnnnnnnnnnnnnnnnnnnnnnnnnnnnnnnnnnnnnnnatgtacgaccgagaagtgcagtgcagtttgccgatggggttcagcctgctcgaactgatagcaaagtagttggctccgaatccccacaccatatagcttctgaaccacttgagcgacctaaactcaagttattgcctagaacaaagcctctggaaagttcagaaccttctgttacagaacacacacagggatgtcgtcaggttaatgattctagccatgttgagcctgtttatcagggacatgkatatgccaattatgcgaagcctgtttcggctggaacygagagtgggaaggaactaggacagcgtccgaagctgaatctgaagcctctgaagcctcgtcctgaggtccatgaacagtcggaaggaaacaaggaaagagacaggaatgctttatttggtggagctcgccctcgagaattagttttgaaggagcgaggggttgatgatgttgcaatcaaaagctatgatgcggttgagagttcaaatcgtgttgaacaaaatattccgaggtctgagaaacttcatgatcattcagtccagactcgatatggtgaaaaaaccgaggatgatctcaatcaaagaacaggcagaaaacctgaaaggaaggagcaaaaggtagatggcgacagggttcttggacagaggaagaattggcgcagtggtgataatagcaataataatcggcgaaacctgagggaaaccgaaaggcagcaagtccccgataggcccccttcacctgaaacatggcgcaagcctgttgaatcatctcaaggtgctggtggcccacgctacggtagaggagcttcagcggttgaacttgcccaagcattctcgaaatctgtatcggatcccaaagtaaatgataggttttcaggtcaaaggggtttgaactctggcaggaatcaaatgcccttttcacggctcgttggtcctacttcaaggcctcagatcaatggttattaa
>SSHrefM3_contig_159
gcataccgatggaaaaccttcgacgtcaacgaggatcgcccctccaaacctcgccgctacggcgtcaccgaaatgcgaagccctcattacactctcttcaaccacaatgttcttcaggatatttttgaatctatgggagattgtgttgatggtttgaagttttgtggaggttctgatagcttgatgtcaaaagattttatcaaacaagtcattgacacggctcatcagcatgatgtttatgttagtacaggtgattgggctgaacatatgattcaccacaaaggtccttcrggwttcaaagactatgtggaggaatgtaagcagttggggtttgacacaattgagctraatgtgggttcccttggagttcctgawgaaacccttttgmgatttgttcgcttggtcaaaactggtggtatgaaagctaagcctcattttgaacttaagtttaataagtctgatattcccagaartggtgatagagcttatggggcttatattcttccagcacctagatcatctgaattagtggaagatgtggatttcttgattagaagagctgagaggtgtttagaagcrggtgcagacatgataatgattgatgctgatgatgtctccaaacatgctgrtaatatgcgygcggatgttattgcaaagatcataggccgccttggtcttgagaagactatgtttgaagcatcaaatcataacgcatctgagtggtttatcaaacaatatggtccaaatgtcaaccttttcatcgatcactcgcacttggtagatgtggaatgcattcggggacgcaacttgggtagaaatcatgcttctgtcctcggttcttcttttttccttctctga
>SSHrefM3_contig_160
agaagttccaaaacggagaaaagaatgatcaacaactcaatgatgcttctatttgtggctatgattcccttcatcatcttctcaaggataatctcaaaccccatcattttcaggaagtyaatcgyttrcttaccggrctyaattgtggaaaagywcttgaaacmattkctmtwccagaatcygctacarctstctctrtsrarcatggtttygaymtycaggctttccrctttcatgctgataaagaagtrwtaagggaacckcgagttgtsagggttggtttgattcaraacwctattgccctcccaacaackgctcactttgtggaccaaaaraasgcyatctttgmgaaactaaagccrattattgawgctgccggttcatcrggggtcaacatattatgcttgcaagaagcatggatgatgccatttgccttttgtacacgagagaagaggtggtgtgaatttgcagaacctgttgatggagaatcaactaaatttttgcaaagctttgcgttgaagtataacatggtgattataagcccaattcttgagagggatataaaccatggagaagttatttggaacactgccgttgtaattgggaatcacggcaatataattggaatacacaggaagaaccatataccaagagttggagacttcaatgagagcacatattacgtagaaggaaatactggtcaccctgtatttgaaacagcatttggaaagattgccattaatatatgttatggtaggcaccatcctttaaattggttagcttttggcttgaatggtgcagaaattgttttcaacccttctgccactgttggtgaacttagcgaaccaatgtggccaatagaggcacgtaatgctgcaatagcaaatagttactacgttgcttcaatcaaccgtgtcgggactgagacattccccaatccgtttacttctggtgatggcaagccagcacatgcagattttggccatttttatggatcaagttatatttcagcaccggatgcatcctgcacgccgtctttatcacgtaacagggacggcttattagtaacagacatggatcttaacttgtgcaggcaatataaagacaaatggggtttcagaatgactgcacgatacgagttgtatgcagagacacttgctcagtatgtgaaaccagaatttgatcc
>SSHrefM3_contig_161
cttgatgtcaagtcaacaagagaaaaatttgagaagcttgccggtaatataaatgcttatcgaaagaatcaggatccatctgctaaagacatgacggtggaagagattgcacttggctttgtggatgttgctaatgagacaatgtgtcgtccaataaggcagttgacagaaatgaagggccatgaaacaaagaaccatgcacttgcttgccttggaggtgctggaccgcagcatgcttgtgctatagctaggtctctaggtatgaaagaagttcttattcacaaattttgtgggatcttaagtgcatatggaatgggattggcaaatgttgtcgaagaggcgcaggagccttatgctgcagtttatggaactgtatccacgtttgaagcttcacaacgagaagctgtgttacttaaacaagttaagcagaagttgcaaagtcaaggatttaaagaggaaaatatttcaacggagacatatttaaacttgagatatgaaggcacagacactgccatcatggagaaaaggcagatagttgaagatggaataccatttgactatgctaccgagtttgtgagactgtttcagcaggagtnnnnnnnnnnnnnnnnnnnnnnnnnnnnnnnnnnnnnnnnnnnnnnnnnnnnnnnnnnnnnnnnnnnnnnnnnnnnnnnnnnnnnnnnnnnnnnnnnnnnnnnnnnnnnnnnnnnnnnnnnnnnnnnnnnnnnnnnnnnnnnnnnnnnnnnnnnnnnnnnnnnnnnnnnnnnnnnnnnnnnnnnnnnnnnnnnnnnnnnnnnnnnnnnnnnnnnnnnnnnnnnnnnnnnnnnnnnnnnnnnnnnnnnnnnnnnnnnnnnnnnnnnnnnnnnnnnnnnnnnnnnnnnnnnnnnnnnnnnnnnnnnnnnnnnnnnnnnnnnnnnnnnnnnnnnnnnnnnnnnnnnnnnnnnnnnnnnnnnnnnnnnnnnnnnnnnnnnnnnnnnnnnnnnnnnnnnnnnnnnnnnnnnnnnnnnnnnnnnnnnnnnnnnnnnnnnnnnnnnnnnnnnnnnnnnnnnnnnnnnnnnnnnnnnnnnnnnnnnnnnnnnnnnnnnnnnnnnnnnnnnnnnnnnnnnnnnnnnnnnnnnnnnnnnnnnnntggcttgtacagttcgaggaactcaattattggagtgacaatttgaatgaaggagatgttttggtcactaatcatccttcagccggaggtagccatcttcctgatataactgttgttacacctgttttctttaatgggaagttggtattttttgttgcaaatagagggcatcatgcagagattgggggtattactcccggaagcatgcctccattttcaaagtcaatattggaggaaggagctgccattaaggcatttacgcttgttgaaaannnnnnnnnnnnnnnnnnnnnnnnnnnnnnnnnnnnnnnnnnnnnnnnnnnnnnnnnnnnnnnnnnnnnnnnnnnnnnnnnnnnnnnnnnnnnnnnnnnnnnnnnnnnnnnnnnnnnnnnnnnnnnnnnnnnnnnnnnnnnnnnnnnnnnnnnnnnnnnnnnnnnnnnnnnnnnnnnnnnnnnnnnnnnnnnnnnnnnnnnnnnttatgtacaaatgaatgcagaaggagcagtaagagagatgctgaaatcagttggtcgtagaatttcatccgagtcaaatgaaaactccgtgacaattgaagaagaggattacatggatgatggatctgttattcatttgaaactgagcattgactctaccaaaggagaagcagtttttgattttagtgggaccagtgcggaagtttatggtaattggaatgcaccagaagctgtaacagctgcagctgtcatatattgcattcgctgtttagtggatgttgatattcctctcaatcaaggctgtttggctccagtgaagattcttattccagaaggctcatttctctctcctagtgatagtgcagctgtagtaggaggtaatgtccttacatctcagagaatcaccgatgttgtatttactgcatttcaggcttgtgcttgttcacaaggttgtatgaataatcttacatttggagatgatacttttggatactatgaaaccattggaggtggaagtggggctggtcnnnnnnnnnnnnnnnnnnnnnnnnnnnnnnnnnnnnnnnnnnnnnnnnnnnnnnnnnnnnnnnnnnnnnnnnnnnnnnnnnnnnnnnnnnnnnnnnnnnnnnnnnnnnnnnnnnnnnnnnnnnnnnnnnnnnnnnnnnnnnnnnnnnnnnnnnnnnnnnnnnnnnnnnnnnnnnnnnnnnnnnnnnnnnnnnnnnnnnnnnnnnnnnnnnnnnnnnnnnnnnnnnnnnnnnnnnnnnnnnnnnnnnnnnnnnnnnnnnnnnnnnnnnnntacattctaaagaaagataaacgaaagatttatcttggtggtaagaattctgttgaggtgcttcctggggaaattcttcagattttgactcctgggggtggtggatggggttctccagtgtaa
>SSHrefM3_contig_162
atggctaccgtgggagtagaagtgaagcacgcacacagtgcactggaggagaattgctctgccaaacccaccaaaacgggcgagacaatcgccaagtactmywykcaamacatycatgakctacagctycwcctycgccaaaagacwcataayctcaaycgtctygaggctcarcgkaatgakctmaattctagggtgaggatgctycgrgaagaactgcagcttctycaggagcctggttcatatgttggtgaagttgtcaaagttatgggcaagaacaaagtgttggtcaaggtccatccagaagggaaatatgttgttgatattgataaaaatattgacattacgaagattaccccatctactagagttgctcttcgcaatgacagttacgtgcttcatttagttctgccaagcaaagttgatccattggtcaatctgatgaaagttgagaaagttcctgattctacatatgacatgattggtggtttagaccaacaaatcaaagaaatcaaagaggtcattgaacttccaattaaacatcctgagctgtttgaaagtcttggaatagctcaaccaaagggtgtcttgctctatgggccacctggtacannnnnnnnnnnnnnnnnnnnnnnnnnnnnnnnnnnnnnnnnnnnnnnnnnnnnnnnnnnnnnnnnnnnnnnnnnnnnnnnnnaatacattggagaagggtctagaatggtcagggaactttttgttatggccagggagcatgctccrtcaattatcttcatggacgaaattgacagtattggatctgcycggatggaatctggmartggyaatggtgayagtgargtgcagcgcactatgytggaacttctcaaycagttggatggatttgaagcttcraataaratcaaggttttgatggcyacaaatcggattgatatcctrgaycaagcactcctragacctggacgrattgaymggaagattgaattyccaaaccctaatgargagtctcgtckkgatatyktgaaaatccattcaagragaatgaatttaatgcgmgggattgatttgaagaagatygcwgagaagatgaatggagcatctggtgccgagcttaaggctgtgtgcacggaagctggaatgtttgctttgagggagagaaggatacatgtggcacaggaagattttgagatggctgtggccaaggttatgaaaaaggagacagagaaaaacatgtcattgaggaagttatggaaatga
>SSHrefM3_contig_163
actttgtaaactcttctctacttttgtccccaacgtcagcatctcagtcagagcttcttgttcaaccagttgctgttggcctttcaattggcctctttccagttccaagagatccagaagtttttgtgcgcatgctgcaatctcaggttctggatgtaatcctaccagcctggaatcaccccatgttctatagttgtaatcctggtttcatttcatcaattatttcacttgttacacatatatattctggtgttggggatgtgaagcgaaatcgaaataacattttgggaagcacaaaccaacgtttcataccgcctccacctgatgaggcaaccattgccactattgttgaaatgggtttttcaagggcaagggcagaagaagcactgagaagagttgaaacaaatagtgttgaaatggctatggagtggctgttcagtcatgccgatgatcctgttcaggaggatgatgaacttgcacgggcgcttgctctttccctaggaagtagttctgaaacttctaaagttgataatgccgagaagactattgatgtgtcaactgaagagggacacatgaagaaacctccagttgatgatatacttgctgcatctgtgaagttgtttcacagtagtgattcagtggcatttcagctgtcagatttgcttgtaacactttgcaaccaaaacaaaggtgaagatcgtccaaaagtattatcttatcttctgcagcagcttaaactttgtccactggacttttccacagataactgtgcactaggtatgttagcacatgttataacactacttgtttttgaggatggcagcacaagggaagttgcagctcagaatggaattatatctaccatcatagatatcttgacaaacttgaaaggcagacccgagttggggaaagaacgaccagtctctaaatgcattagtgctttactacttatattggatcagatgctgcagtcaaggccaaagactgaaaatacggaagcaggatcccaaactggttccatgcctgattcatctggggagcatggttccctgcaatttcctgatactgttgtgcaggaggaaaaaaaaaaagatgggaaggaaaaagaacattgcatggcttttgagaatgtacmtggggaaatctaccggatttgcaactattgatgagagtcataagttgttggatattacatgtgatttgataaaacaacatgtccctgctgtggtcatgcaggctgttctacagttatgtgctcggttaacaaaaacacatgctttggctatgaagttccttgaaaatggaggtctgactgctctctttagtcttccaaggaattgttttttccctgggtatgacactgttgtatcggctatagttaggcatcttcttgaagatcctcaaacactacaatcagccatggagttggagatacggcaaactttaagtgggaatcgccactctgggcgtgtttctccccgatcatttctaacatctttggcacccgttatatctagagatcctattgtttttatgaaagctgtagctgcagtttgtcagttagagacatcagggggaaggacagtagttgtgttatcaaaggaaaaaaaaaaaaaaaaannnnnnnnnnnnnnnnnnnnnnnnnnnnnnnnnnnnnnnnnnnnnnnnnnnnnnnnnnnnnnnnnnnnnnnnnnnnnnnnnnnnnnnnnnnnnnnnnnnnnnnnnnnnnnnnnnnnnnnnnnnnnnnnnnnnnnnnnnnnnnnnnnnnnnnnnnnnnnnnnnnnnnnnnnnnnnnnnnnnnnnnnnnnnnnnnnnnnnnnnnnnnnnnnnnnnnnnnnnnnnnnnnnnnnnnnnnnnnnnnnnnnnnnnnnnnnnnnnnnnnnnnnnnnnnnnnnnnnnnnnnnnnnnnnnnnnnnnnnnnnnnnnnnnnnnnnnnnnnnnnnnnnnnnnnnnnnnnnnnnnnnnnnnnnnnnnnnnnnnnnnnnnnnnnnnnnnnnnnnnnnnnnnnnnnnnnnnnnnnnnnnnnnnnnnnnnnnnnnnnnnnnnnnnnnnnnnnnnnnnnnnnnnnnnnnnnnnnnnnnnnnnnnnnnnnnnnnnnnnnnnnnnnnnnnnnnnnnnnnnnnnnnnnnnnnnnnnnnnnnnnnnnnnnnnnnnnnnnnnnnnnnnnnnnnnnnnnnnnnnnnnnnnnnnnnnnnnnnnnnnnnnnnnnnnnnnnnnnnnnnnnnnnnnnnnnnnnnnnnnnnnnnnnnnnnnnnnnnnnnnnnnnnnnnnnnnnnnnnnnnnnnnnnnnnnnnnnnnnnnnnnnnnnnnnnnnnnnnnnnnnnnnnnnnnnnnnnnnnnnnnnnnnnnnnnnnnnnnnnnnnnnnnnnnnnnnnnnnnnnnnnnnnnnnnnnnnnnnnnnnnnnnnnnnnnnnnnnnnnnnnnnnnnnnnnnnnnnnnnnnnnnnnnnnnnnnnnnnnnnnnnnnnnnnnnnnnnnnnnnnnnnnnnnnnnnnnnnnnnnnnnnnnnnnnnnnnnnnnnnnnnnnnnnnnnnnnnnnnnnnnnnnnnnnnnnnnnnnnnnnnnnnnnnnnnnnnnnnnnnnnnnnnnnnnnnnnnnnnnnnnnnnnnnnnnnnnnnnnnnnnnnnnnnnnnnnnnnnnnnnnnnnnnnnnnnnnnnnnnnnnnnnnnnnnnnnnnnnnnnnnnnnnnnnnnnnnnnnnnnnnnnnnnnnnnnnnnnnnnnnnnnnnnnnnnnnnnnnnnnnnnnnnnnnnnnnnnnnnnnnnnnnnnnnnnnnnnnnnnnnnnnnnnnnnnnnnnnnnnnnnnnnnnnnnnnnnnnnnnnnnnnnnnnnnnnnnnnnnnnnnnnnnnnnnnnnnnnnnnnnnnnnnnnnnnnnnnnnnnnnnnnnnnnnnnnnnnnnnnnnnnnnnnnnnnnnnnnnnnnnnnnnnnnnnnnnnnnnnnnnnnnnnnnnnnnnnnnnnnnnnnnnnnnnnnnnnnnnnnnnnnnnnnnnnnnnnnnnnnnnnnnnnnnnnnnnnnnnnnnnnnnnnnnnnnnnnnnnnnnnnnnnnnnnnnnnnnnnnnnnnnnnnnnnnnnnnnnnnnnnnnnnnnnnnnnnnnnnnnnnnnnnnnnnnnnnnnnnnnnnnnnnnnnnnnnnnnnnnnnnnnnnnnnnnnnnnnnnnnnnnnnnnnnnnnnnnnnnnnnnnnnnnnnnnnnnnnnnnnnnnnnnnnnnnnnnnnnnnnnnnnnnnnnnnnnnnnnnnnnnnnnnnnnnnnnnnnnnnnnnnnnnnnnnnnnnnnnnnnnnnnnnnnnnnnnnnnnnnnnnnnnnnnnnnnnnnnnnnnnnnnnnnnnnnnnnnnnnnnnnnnnnnnnnnnnnnnnnnnnnnnnnnnnnnnnnnnnnnnnnnnnnnnnnnnnnnnnnnnnnnnnnnnnnnnnnnnnnnnnnnnnnnnnnnnnnnnnnnnnnnnnnnnnnnnnnnnnnnnnnnnnnnnnnnnnnnnnnnnnnnnnnnnnnnnnnnnnnnnnnnnnnnnnnnnnnnnnnnnnnnnnnnnnnnnnnnnnnnnnnnnnnnnnnnnnnnnnnnnnnnnnnnnnnnnnnnnnnnnnnnnnnnnnnnnnnnnnnnnnnnnnnnnnnnnnnnnnnnnnnnnnnnnnnnnnnnnnnnnnnnnnnnnnnnnnnnnnnnnnnnnnnnnnnnnnnnnnnnnnnnnnnnnnnnnnnnnnnnnnnnnnnnnnnnnnnnnnnnnnnnnnnnnnnnnnnnnnnnnnnnnnnnnnnnnnnnnnnnnnnnnnnnnnnnnnnnnnnnnnnnnnnnnnnnnnnnnnnnnnnnnnnnnnnnnnnnnnnnnnnnnnnnnnnnnnnnnnnnnnnnnnnnnnnnnnnnnnnnnnnnnnnnnnnnnnnnnnnnnnnnnnnnnnnnnnnnnnnnnnnnnnnnnnnnnnnnnnnnnnnnnnnnnnnnnnnnnnnnnnnnnnnnnnnnnnnnnnnnnnnnnnnnnnnnnnnnnnnnnnnnnnnnnnnnnnnnnnnnnnnnnnnnnnnnnnnnnnnnnnnnnnnnnnnnnnnnnnnnnnnnnnnnnnnnnnnnnnnnnnnnnnnnnnnnnnnnnnnnnnnnnnnnnnnnnnnnnnnnnnnnnnnnnnnnnnnnnnnnnnnnnnnnnnnnnnnnnnnnnnnnnnnnnnnnnnnnnnnnnnnnnnnnnnnnnnnnnnnnnnnnnnnnnnnnnnnnnnnnnnnnnnnnnnnnnnnnnnnnnnnnnnnnnnnnnnnnnnnnnnnnnnnnnnnnnnnnnnnnnnnnnnnnnnnnnnnnnnnnnnnnnnnnnnnnnnnnnnnnnnnnnnnnnnnnnnnnnnnnnnnnnnnnnnnnnnnnnnnnnnnnnnnnnnnnnnnnnnnnnnnnnnnnnnnnnnnnnnnnnnnnnnnnnnnnnnnnnnnnnnnnnnnnnnnnnnnnnnnnnnnnnnnnnnnnnnnnnnnnnnnnnnnnnnnnnnnnnnnnnnnnnnnnnnnnnnnnnnnnnnnnnnnnnnnnnnnnnnnnnnnnnnnnnnnnnnnnnnnnnnnnnnnnnnnnnnnnnnnnnnnnnnnnnnnnnnnnnnnnnnnnnnnnnnnnnnnnnnnnnnnnnnnnnnnnnnnnnnnnnnnnnnnnnnnnnnnnnnnnnnnnnnnnnnnnnnnnnnnnnnnnnnnnnnnnnnnnnnnnnnnnnnnnnnnnnnnnnnnnnnnnnnnnnnnnnnnnnnnnnnnnnnnnnnnnnnnnnnnnnnnnnnnnnnnnnnnnnnnnnnnnnnnnnnnnnnnnnnnnnnnnnnnnnnnnnnnnnnnnnnnnnnnnnnnnnnnnnnnnnnnnnnnnnnnnnnnnnnnnnnnnnnnnnnnnnnnnnnnnnnnnnnnnnnnnnnnnnnnnnnnnnnnnnnnnnnnnnnnnnnnnnnnnnnnnnnnnnnnnnnnnnnnnnnnnnnnnnnnnnnnnnnnnnnnnnnnnnnnnnnnnnnnnnnnnnnnnnnnnnnnnnnnnnnnnnnnnnnnnnnnnnnnnnnnnnnnnnnnnnnnnnnnnnnnnnnnnnnnnnnnnnnnnnnnnnnnnnnnnnnnnnnnnnnnnnnnnnnnnnnnnnnnnnnnnnnnnnnnnnnnnnnnnnnnnnnnnnnnnnnnnnnnnnnnnnnnnnnnnnnnnnnnnnnnnnnnnnnnnnnnnnnnnnnnnnnnnnnnnnnnnnnnnnnnnnnnnnnnnnnnnnnnnnnnnnnnnnnnnnnnnnnnnnnnnnnnnnnnnnnnnnnnnnnnnnnnnnnnnnnnnnnnnnnnnnnnnnnnnnnnnnnnnnnnnnnnnnnnnnnnnnnnnnnnnnnnnnnnnnnnnnnnnnnnnnnnnnnnnnnnnnnnnnnnnnnnnnnnnnnnnnnnnnnnnnnnnnnnnnnnnnnnnnnnnnnnnnnnnnnnnnnnnnnnnnnnnnnnnnnnnnnnnnnnnnnnnnnnnnnnnnnnnnnnnnnnnnnnnnnnnnnnnnnnnnnnnnnnnnnnnnnnnnnnnnnnnnnnnnnnnnnnnnnnnnnnnnnnnnnnnnnnnnnnnnnnnnnnnnnnnnnnnnnnnnnnnnnnnnnnnnnnnnnnnnnnnnnnnnnnnnnnnnnnnnnnnnnnnnnnnnnnnnnnnnnnnnnnnnnnnnnnnnnnnnnnnnnnnnnnnnnnnnnnnnnnnnnnnnnnnnnnnnnnnnnnnnnnnnnnnnnnnnnnnnnnnnnnnnnnnnnnnnnnnnnnnnnnnnnnnnnnnnnnnnnnnnnnnnnnnnnnnnnnnnnnnnnnnnnnnnnnnnnnnnnnnnnnnnnnnnnnnnnnnnnnnnnnnnnnnnnnnnnnnnnnnnnnnnnnnnnnnnnnnnnnnnnnnnnnnnnnnnnnnnnnnnnnnnnnnnnnnnnnnnnnnnnnnnnnnnnnnnnnnnnnnnnnnnnnnnnnnnnnnnnnnnnnnnnnnnnnnnnnnnnnnnnnnnnnnnnnnnnnnnnnnnnnnnnnnnnnnnnnnnnnnnnnnnnnnnnnnnnnnnnnnnnnnnnnnnnnnnnnnnnnnnnnnnnnnnnnnnnnnnnnnnnnnnnnnnnnnnntacggatatggaaagtgacatagatctagatcagcatgacgacaaagcaattatttggaatttgtatactgcactcgagccactatggcaagacctgagtaattgtatatctgcagctgagatgcaacttggccagagctctttctgtcctaacatgtcaaacatcaatgttgcggaaaatttgcacggttcctctacttcaacacctcttcctcctgggacacaaagactcttgcctttcattgaggctttctttgttttgtgtgaaaagctacaagcaaacgaatctatcatgcagcaagaccatgacaatgcaactgcaagagaagtcaaagagtctgctggttgttcagcttcagtgggcggaaagttttgtggagattcacagcgaaagctggatggtggtgttacatttacaaggtttgctgagaagcatcgccgacttgcgaatgctttcattaggcagaatcccggtctgttggagaaatctctgtccatgatgcttaaggcaccaagannnnnnnnnnnnnnnnnnnnnnnnnnnnnnnnnnnnnnnnnnnnnnnnnnnnnnnnnnnnnnnnnnnnnnnnnnnnnnctgcgtataagtgtaagacgggcttacattttggaggactcatataatcaattaaggatgcgtcctactcaggatctcaaggggagactaaatgtgcaatttcaaggtgaagagggtattgatgctgggggtctgacaagagaatggtatcagctactatcaagggtcatatttgacaagggtgctttacttttcacaacagtgggcaacaacgcaactttccaaccaaaccctaactctgtttaccagaccgaacacctctcatacttcaagtttgtgggccgagtggtgggaaaggcgttgtttgatggacaactattggatgtttattttacccgatctttctataagcatatacttggtgttaaggttacatatcatgacattgaagcggttgatcctgattactataaaaatttgaaatggatgttggagaatgatgtgagtgatattcctgacttgacatttagcatggacgctgatgaagaaaaactcatactttatgagaagaatgaggtcactgattatgagcttaaacctggaggaaggaacataagggttacggaagaaacaaagcacgagtatgttgaccttgttgctgaacatctcctgactaatgccatccgtcctcaaatcaactcctttctaga
>SSHrefM3_contig_164
gcggcgaagaataacgaacctagtgaaagaatttccaatgatggcatacatggacctacgaatcctatggtcacacctcttctcaatgatctctatcaattcaccatggcttatgcttattggaaagctggcaaacatcaagaacgtgctgtgtttgatttgtattttcggaagaatccatttggtggagagtatactgtgttttctggtttggaagaatgtataaggttcatagcgaatttcaaacttaccgaggatgagattgattttgttaggcaaagtttgactacttcttgtgaggaagcgttctttgactatctaagaggactggactgctctgatgttgaggtgtatgctattcccgagggatcagtcgtttttccgaagatacccttgcttagagttgaaggaccggttgctgtcgttcaattattggaaactccttttgtgaatctaattaattttgcatcattagtttccactaatgctgcaaggcatcgcaaagttgctggaaaatcgaaaactttacttgagtttggactacgaagggctcagggtcctgatggtggagtaggagcgtcaaaatactgttacattggtggatttgatgcaacaagcaatgttgcagcggggaagttatttgggataccgcttcgnnnnnnnnnnnnnnnnnnnnnnnnnnnnnnnnnnnnnnnnnnnnnnnnnnnnnnnnnnnnnnnnnnnnnnnnnnnnnnnnnnnnnnnnacctgtgaagattttgttaatctggttcaaacatggctgagcaaaattcagttgttaaatggtgtttatggtgagaccaatcaaagtgagttggctgcattcacgtcatatgcattggcatttcctgataactttcttgcccttgtagacacatatgatgtgatgagaagtggaatccccaatttctgtgcagttgcattagctcttggtgatttaggatacaatgcagttggcattagattggattctggtgaccttgcctatttgtcttgtcaggccaggaagttcttttgctcyattgagaakgaatttgrrktgccyggwttyggraagwtrakwatcacwgctagyaatgacctyaatgaagaaacactagatgctttaaataaacagggtcatgaggttgatgcctatggaattgggacatacctggtgacgtgttatgctcaagctgctttaggtgttgttttcaagctggttgagatcaataatcagcctcgtatcaaactttctgaagatgtgtcaaaggtctctattccatgtaagaagcgatcctatagattgtatggtaaagaaggttatcccctggtagacataatgactggagaaaatgaaccctctccaaaggtcggagaaagaatcctgtgtcgtcatcccttccaagaatcgaagagagcatatgtggtgccccagcatgttgaggaacttctaaggtgttactggcctgggaaatcaggtaaaaagagggaaactttaccacctctaaaggaaattagagagcgatgcattaatcaacttgagcaaatgcgacctgaccacatgaggaaacttaacccaactccatacaaggttagtgtaagtgcaaaattatacgacttcattcatttcttgtggctcaatgaggcaccagttggggaacttcagtaa
>SSHrefM3_contig_165
atggctacatctctttcttctgtaattcacatcacatttcttgacaccaaaacaacacgaagaagattcatcactccctctaaatctcacagaaaatttctcaccacttgttcaaaatccactactccagatgcacctctcacaccaatttccgacaacaaaaaaaactcatctttatccgaccaacttgcttctcttgcaaacacaaccttatccactgtctcagaagaccaacccaaggttttatctaaaccgaaacccacatgggtcaatcccactaagnnnnnnnnnnnnnnnnnnnnnnnnnnnnnnnnnnnnnnnnnnnnnnnnnnnnnnnnnccacagttgagggagtttcaaaggtttgctcagagattgaacaactgtgatttgtcttctgaacaagaatttatgtcttgtttggaagaagttccaactacttcacttagtagagaaaatgttctattggtgcttaatagtttgaaaccatggcagaagacttataagtttttgaattggatcaagactaaggatttgattcctatggaaactatattttataatgttactatgaagtctttgagatttgggagacagtttgggattatagaagaacttgcacaccagatgattgataatgggattgaaatggataacattacttactcaactattataagttgtgctaagaagtgcaacctttttgacaaagctgtgtattggtttgagaagannnnnnnnnnnnnnnnnnnnnnnnnnnnnnnnnnnnnnnnnnnnnnnnnnnnnnnnnnnnnnnnnnnnnnnnnnnnnnnnnnnnnnnnnnnnnnnnnnnnnnnnnnnnnnnnnnnnnnnnnnnnnnnnnnnnnnnnnnnnnnnnnnnnnnnnnnnnnnnnnnnnnnnnnnnnnnnnnnnnnnnnnnnnnnnnnnnnnnnnnnnnnnnnnnnnnnnnnnnnnnnnnnnnnnnnnnnnnnnnnnnnnnnnnnnnnnnnnnnnnnnnnnnnnnnnnnnnnnnnnnnnnnnnnnnnnnnnnnnnnnnnnnnnnnnnnnnnnnnnnnnnnngggatagctccaaatgagaaaactctaactgcggtaattaagatatatggaaaggctaggtggtctaaagatgctttggaattgtggaaacgaatgaaggaaaacggttggccgatggattttatgctgtataacacattgttgaatatgtgtgcagatgtcggattacttgaagaagctgaaaccctgtttagcgatatgaaacaatctgagcattgcaagcctgatagttggagttacacggctatgctaaacatatatgggagtgaaggagatgtggttaaggcaattaaattgtttgaagagatgtgtaagcttggtattgaacnnnnnnnnnnnnnnnnnnnnnnnnnnnnnnnnnnnnnnnnnaaggccatggaaattgatgctttggtcaaagtttttgacatttatgtcgacagaggagttaagccagatgatagattatgtggttgcttgttatctgttgtgtcactttctcagggtagcaaggatcaagaaaaagtccttgcttgtttggagcgagctaacccgaaattggttgcctttattcaactaattgcagatgaggaaactagttttgagactgtcaaggaagagtttaaggatataatgagcaatgctgtggttgaggtgagaagacctttctgtaattgcttgattgacatatgtagaaacaaagatctcgtagaaagagcccacgag
>SSHrefM3_contig_166
gcgtgcaaagaaggatggtgctggtggcaagggcacttggggaaaattgcttgacaccgaagttgattctcacatagaccgcaatgatccaaattatgacagtggcgaggaaccctatcagcttgttggatctactgttactgaccccttggatgaattcaagaaagcagtggtatccctcatagatgaatacttcggtaatggggatgtagatttggctgcatcggacctaagagaacttggctcaagtgaatattacccatacttcattaagcgacttgtttccatggccatggataggcatgataaggagaaagaaatggcttctgttctgctttcagcactgtatgctgatgtcattagtcccacgcagattagggatggattttttnnnnnnnnnnnnnnnnnnnnnnnnnnnnnnnnnnnnnnnnnnnnnnnnnnnnnnnnnnnnnnnnnnnnnnnnnnnnnnnnnnnnnnnnnnnnnnnnnnnnnnnnnnnnnnnnntgccagggcaaggaaggcacttccagaatcttccaagggatatcaggtaatccagactgccgagaagagttatctctcagctccacaccatgcagaacttgttgaacgacgatggggtggtagcactcacattactgttgaagaagtgaagaaaaagattgctgatttacttagagaatatgttgatagcggtgagacacttgaagcctgtaggtgtatacgtgagttgggagttgcgttcttccatcacgaggttgtgannnnnnnnnnnnnnnnnnnnnnnnnnnnnnnnnnnnnnnnnnnnnnnnnnnnnnnnnnnnnnnnnnnnnnnnnnnnnnnnnnnnnnnnnnnnnnnnnnnnnnnnnnnnnnnnnnnnnnnnnnnnnnnnnnnnnnnnnnnnnnnnnnnnnnnnnnnnnnnnnnnnnnnnnnnnnnnnnnnnnnnnnnnnnnnnnnnnnnnnnnnnnnnnnnnnnnnnnnnnnnnnnnnnnnnnnnnnnnnnnnnnnnnnnnnnnnnnnnnnnnnnnnnnnnnnnnnnnnnnnnnnnnnnnnnnnnnnnnnnnnnnnnnnnnnnnnnnnnnnnnnnnnnnnnnnnnnnnnnnnnnnnnnnnnnnnnnnnnnnnnnnnnnnnnnnnnnnnnnnnngtacaactcaatatttttgaagaggctaataacacttgctttggaccgaaagaacagagaaaaggaaatggcttctgtcctgctatctgcacttcatatagagatattctcaacagaggatatagttaatgggtttgtcatgcttctggaaaatgcggaagatacaacactggacatactggatgcttcaaatgagcttgctctgtttttagctcgggctgtgattgacgatgtgcttgcaccattgaacttggacgaaattggaagcaggctaccaccaaaatgcagtggtagtgaaactgtgcgaatggctcgaacactctcatctgctcgtcatgcaggtgaaaggctattgagatgctggggcgggggaactggatgggctgtggaggatgctaagnnnnnnnnnnnnnnnnnnnnnnnnnagtacaaaagtggtggggttgtcagtgaagcatgtcagtgcattcgggacttggggatgcctttctttaaccatgaggtagtgaagaaagctttggttatggccatggagaagaagaatgataggttgctaaatctgctgcaggagtgctttagtgaaggccttatcaccaccaatcagatgactaaagggtttacccgaattaaggatggtcttgatgatctggctctggacattccgaacgcgaaggaaaaatttgctctctatgtggagcatgcccagagcaagggctggcttctaccatcgtttgattcctctgccacagatgtcta
>SSHrefM3_contig_167
atgggtgaagaagaaaagcctgaaacgttagaagctgttttgaaagaaactgttgatttggaaaacatacccatagatgaagtttttgagaatttgagatgtagcagagaaggtcttaccagtgaggctgctgagcagaggttagagatttttggtcacaacaagcttgaggaaaagaaggagagcaaatttttgaaatttttgggatttatgtggaatcctctttcttgggttatggaagcagctgctatcatggcaattgctcttgctaatggaggggggaaagcccctgattggcaagattttgtgggtattatcaccttgcttatcatcaattcaacaatcagttttattgaggagaacaatgctggaaatgctgctgcttctctcatggctcgtctcgctccaaaagctaaggttcttcgagatggtaggtggaatgaacaagatgccgcggtcctggtccccggtgacatcattagcatcaagcttggagatattgttgcagcagatgctcgtcttcttgaaggggatcctttaaaaattgatcagtctgcactcacaggtgagtccctgccggtgacaaagggccctggtgatggtgtatattctggttctacctgcaaacaaggagagattgaaggtgtggtcatagctactggtgttcatacctttttcggtaaagctgctcacctagtcgataccacaaataatgttggtcactttcaaaaggtcttgactgcaattgggaatttctgcatatgttcgattgccgtggggatgattattgagcttgttgttatgtatcccatccaacatcgacgctatcgtcctggaattgataacctccttgtgcttcttattggaggaattccgattgccatgcccacagttttgtcagtgaccatggccattggatcccacaggctatctcagcagggggctattacgaagaggatgacagccatcgaagagatggcaggcatggatgtgctttgcagtgataagactggaactctaacgttaaataagcttactgttgataaaaatcttgttgaggtttttgcaaaaggagtggatgctgaagctgttgttttgatggcggctcgagcttcaaggcttgagaatcaagatgcgatagatactgccatagttgggatagctggctgatccaaaggaggcacgtgcgggtatacgagaggtccattttcttccattcaatcctaccgacaagcggacagcattgacttatattgatcaagagggtaaaatgcatagagtaagcaaaggtgcaccagaacagatcctacatctggcacacaataagacagacattgagcgaagagttcatgcagtaatagacaagtttgcggagcgtggcttacgatcacttgctgtagcataccaagaagttccagatggaaggaaagagagtgctggaggtccatggcaatttattggactcatgcctctctttgatccacctaggcatgacagtgcagaaactatacggagggcgcttaaccttggagtaaatgtcaaaatgattacaggggatcagctagctatcggaaaggaaactggtcgtcgcttgggannnnnnnnnnnnntgtacccttcatctgctttacttgggcagcacaaggatgagtcgattgccgccttacccgttgatgatctaatagaaaaagctgatggtttcgctggtgtatttcctgagcacaagtatgagattgtgaaacggttgcaagctaggaaacatatttgtggaatgactggtgacggagtgaatgatgcacctgctctcaaaaaggcagatattggcatagctgttgcagatgctactgatgcagctcgtagtgcgtccgatattgttttaacggaacccggccttagtgttatcataagtgctgttttgaccagccgagctatcttccagagaatgaaaaactacacaatttacgcagtctcaattacaattcgtattgtgctcggtttcatgttgctggctttgatctggaagtttgattttccaccgtttatggtgcttattatnnnnnnnnnnnnnnnnngtactatcatgacaatttcaaaagatagagtaaaaccgtcacctcttccagatagctggaagctatcagagatatttaccaccggcgttgtgcttggtagttacttggcaatgatgacggttatattcttttgggtggcatacaaaacagatttcttcccgaaagtgtttggagttgagactcttgaaaaaactgctcatgatgatttccgaaaacttgcctccgcaatctatcttcaagtgagcactattagtcaggctcttatatttgtaactcgatctcgaggttggtcatatgttgagcgtcctggtttattgctggttgttgccttcatcattgctcaacttattgcaactttgattgccgtttatgctagctggagctttgctgcaattgaagggataggctggggttgggctggtgttatatggttatacaacttaatattctacattccgctcgatttcattaaatttttcattcgctatgctttgagtggaagagcttgggatcttgttattgaacaaaggattgctttcacaaggcaaaaggactttgggaaggaacaaagggaacttcaatgggcacatgcacaaagaacactgcatggattacaaccaccagacactaagatgttcaccggggggtcacatgccaccgaactcaatcagatggccgaggaagctaaaaggagagccgaaatcgctaggttgagagagcttcatacattgaagggtcatgtagaatcagttgtgagattgaaggggttggacatagataccattcagcaagcatacacagtttga
>SSHrefM3_contig_168
gtacctggaagcacttctcttattaaagtgattagaagagcacaagctgctcagaaatcacgtggtgacactcatttagctattgatcaattgattttgggtattcttgaggattctcagattggtgatttgtttaaagaagctggtgtttctgcttctagagttaaatcagaagttgaaaagcttcgtggtaaagatgggaaaaaagttgaaagtgcttctggtgatgctaattttcaagctttgaaaacttatggtagagatttggttgaacaagctggaaagcttgatcctgttattggtcgcgatgaagagataagaagagttgttaggattttgtcaagaaggactaagaacaatcctgttcttattggtgaaccaggtgttggtaaaactgctgttgttgaagggttggctcagaggattgttagaggtgatgttcctagtaatcttgctgatgttaggnnnnnnnnnnnnnnnnnnnnnnnnnnnnnnnnnnnnnnnnnnnnnnnnnnnnnnnnnnnnnnnnnnnnnnnnnnnnnnnnnnnnnnnnnnnnnnnnnnnnnnnnnnnnnnnnnnnnnnnnnnnnnnnnnnnnnnnnnnnnnnnnnnnnnnnnnnnnnnnnnnnnnnnnnnnnnnnnnnnnnnnnnnnnnnnnnnnnnnnnnnnnnnnnnnnnnnnnnnnnnnnnnnnnnnnnnnnnnnnnnnnnnnnnnnnnnnnnnnnnnnnnnnnnnnnnnnnnnnnnnnnnnnnnnnnnnnnnnnnnnnnnnnnnnnnnnnnnnnnnnnnnnnnnnnnnnnnnnnnnnnnnnnnnnnnnnnnnnnnnnnnnnnnnnnnnnnnnnnnnnnnnnnnnnnnnnnnnnnnnnnnnnnnnnnnnnnnnnttgtctagtcgatacataactgggcgtcatctacctgataaggcaattgatttagttgatgaagcatgtgcaaatgtgagagttcaacttgatagccagcctgaagaaattgacaatcttgaaaggaagagaatgcaactagaagtggagcttcatgctttagagaaagagaaggacaaagctagcaaagctcgtcttgtagatgtgcggaaagaacttgatgacttgagagacaagcttcaacctctgaagatgaagtatagtaaagagaaagagaggattgatgagattcggaggctgaagcagaaacgtgaagagctcatgtttgcactacaagaggctgagaggcggtatgatctagccagagctgcagacctacgatatggagcaattgatgaggtggaaactgcaataaaaaaccttgaaggtagcaccgatgggaatgatgagaacttaatgttgacagaaacggttggaccagaccaaatagctgaggttgttagccgatggactggtattccagtgactcggctagggcaaaatgaaaaagaaaggttggttgggcttggtgacagattgcataccagagttgtgggacaagatcaagcagttaatgctgttgctgaagctgtattgagatcaagagctggtttaggaagacctcaacaaccaactggttccttcctattccttggtccaactggtgttggtaaaactgaactagcaaaggctcttgcagaacagctttttgatgatgaaaatcagttagtgagaatcgacatgtcggaatacatggaacaacactctgtatcaannnnnnnnnnnnnnnnnnnnnnnnnnnnnnnnnnnnnnnnnnnnnnnnnnnnnnnnnnnnnnnnnnnnnnnnnnnnnnnnnnnnnnnnnnnnnnnnnnnnnnnnnnnnnnnnnnnnnnnnnnnnnnnnnnnnnnnnnnnnnnnnnnnnnnnnnnnnnnnnnnnnnnnnnnnnnnnnnnnnnnnnnnnnnnnnnnnnnnnnnnnnnnnnnnnnnnnnnnnnnnnnnnnnnnnnnnnnnnnnnnnnnnnnnnnnnnnnnnnnnaaggtaccatgcaagctgctcgcgatcgagtaatgcaggaagttagaagacatttcaggccagaattattgaaccgactggacgaagttgttgtattcgatcctctttcacatgaacaattgaggaaggttgcaaggttgcagatgaaggatgtagctagccgtcttgctgaaaaaggaattgccttggcagtgacagatgcagcactagattatattcttgctgagagctatgatccagtgtatggtgctagaccaattagaaggtggctagagaagaaggtggtgactgagctgtctaggatgcttataagggaagaaattgatgagaatacaacagttttcatagatgctggtcctaagggcagtgacttgtcataccgtgtagaaaagaatggagggattgttaatgctgaaactggattgaagtcagatatcttgattcagataccaaatggaccaaaaaatgatgctgttcaagctgtcaagaaaatgagaatccaggaaattgatgatgatgatgaaatggaagagtga
>SSHrefM3_contig_169
atggagaagaaaatgagctggactgttggagatgctgtggactataagggcttccctgctgataggaccaaaactggtggttgggtgacagctgctcttattttagggattgaaattgttgagaggctgtccactatggggattgcagttaatttggtgacatatctgatgggagtcatgcatcttccaagttcaactgcagccaatactgtgactgacttcatgggaacatcatttctcctttgtttgcttggaggttttcttgcagattccttccttggaagatttaagactattggaatcttttctgcaatacaaacactgggtactgcagcattagcaatctcaacaaaattgccgcagytacgtccaccaccttgccacgcsggtgaaacttgcaarccagcaaatggattccaaatgggaatcttatacttrgctctatacctwattgcactaggaaccggcggcctyaagtcaagtgtttcgggrtttggttctgatcaatttgatgagaaagaygaaaaggagcaatcycaaagracttttttcttcaacagrtttttcttcttcatcagtttgggaactcttgcggccgtcacaatacttgtttacatwcaagatgaagttagtmgaagttgggcttatggaatatgttctgtttctatggtcatwgccattttggtattcctatcaggaacgaaaaaatacagatacaagaagagtatgggaagtcccattgtccacattttccaagttattgtcgcatcaacaaagaaaagaaagatggaacttccatacaatgttggatctttgtatgaggacactccagaagattcaagaatagagcacaccgatcagttccgatttttggagaaagcagcaattgtgttagaaggtgattttgagagggatgcatatggttcaggtccaaacccttggaagctatgctcactgacaagggtggaagaggtgaaaatgatggtgagacttctaccaatatgggccacaaccattatattttggaccacatatgcacaaatgatcaccttttcagttgaacaagcctccaccatggaaaggaatgttgggaattttcaaatccctgcaggatctctcacagtcttttttgtcgccgcaatcctaatcactctagctgtcaatgaccgaatcatcatgcccctttggaagaaaattaacggcaaaccaggtttcaccaacctacaaaggattgccattggacttttcttgtcaacatttggaatgatggctgcttctctaggtgaagtgaaacggttgtcggttgcaaaaggcgcgacaggcaaccaaacaacactaccgataagtgttttccttttagtcccacaattctttttggttggttctggtgaagcattcatatacacaggacaacttgatttcttcataacgcaatcaccaaaaggaatgaaaaccatgagcactggtttattcctcacaactttatcgcttggtttcttcatcagcagtttccttgtttcagttgtgaagaaagtaaccggaacgagagatggtcaaggatggttagctgataatattaataagggaagacttgatttgttctatgcacttcttaccatacttagtttcatcaattttatagcatttttggtatgtgcaatttggtataagcctaagaaagctaagccatctatgcaaat
>SSHrefM3_contig_170
aatgaaaagactcttggctgtgaaaggaactattcaaaagtagagtgtggaagtgacaaagatggtgtgaccttttataacatgtttcggatgagcaacattgtatggaaggaccatccttattttaaagatttaacgatgccaacagaagaagaatgcttattggcttgtttggttgattgcaactgttgggttgcaaagtatgaatctggaagctgcacgaaacaaggactgcctttgagatatgttaaacgatcatatgaagctgacgattctaccacgtctttctttaaggttggaaacaacagcatccaaaactcagagaggcatgaaaacccttttgcttttccccttccaatcaagactagtaacaaagcaatagtgcatattattgttgttacnnnnnnnnnnnnnnnnnnnnnnnnnnnnnnnnnnnnnnnnnnnnnnnnnnnnnnnnnnnnnnnnnnnnnnnnnnnnnnnnnnnnnnnnnnnnnnnnnnnnnnnnnnnnnnnnnnnnnnnnnnnnnnnnnnnnnnnnnnnnnnnnnnnnnnnnnnnnnnnnnnnnnnnnnnnnnnnttcaaggaagagttgggtaagggagcttttggaaaagtttacaaaggagccttaaacaaaggcaataaattgattgcagtaaagagactagagaagttagtggaagacggagagagggagtttcaagcagaagtgagagycattgggaaaacmcaccacagraacctagttagattrcttggtttttgttctgagggttctaaaaggcttctggtttaygaatacatgagcaayggttcrcttggaaagcttctstttggtgrtcaamgacgtccggrttgggatgaragagtaagaatagcaytggacattgctagagggatmttktatctccatgragagtgtgaggcaccaatcattcattgtgacataaagcctcaaaayattttgatggatgagttttggactgccaagatatctgattttggtcttgcaaaacttctaatgmcmgaycaaacmagaacyttcacrgtgrttagagggacaagaggctacatggctccrgartggaacaagaacrykccaatwtcactkaaggcagatgtttatagctatggaataatgctaytggaaattytrtgttgcagaagaaacmtagatrttamtgtgttggaacctgaggagattcttctctctggttgggcttataagtgcwttgttgcaggagaggtaaataagcttgttmcttgggaagtcattgataamaatgtcatggaaaayatggttaaggyggcactttggtgtatccargaygaycctyttmtcagrccaacaatgaarggtgtrgtkttgatgttagaaggrrttactgatatasmaattcctccttgtccwrwttycagtt
>SSHrefM3_contig_171
atgtcaggwccasaatgttgctcaaatccaccracwctgaatccaarykcaggagytggtcacgttgacaarttcggtkctctsaatrcctatatcaycggttctcctaattccaattccgctgttcttctygyctccgayrtttwtggwtatgaagcsccaaatttaaggaagcttgcagacaaagttgcagctgmtggttattatgtgrttgttcccgacttcyttaatggygaaccctwcaatcccsagaaccctaataggccattgcctatttggttaaaagatcatgggacggataaaggttttgaagatgcaaaactcatactcgaagccataaaaagtaaaggtgtttcatctgtcggggctgctggattttgttggggtgctaaggttgtcactgaactcgcgaaatccggacttgttcaagctgctgtgctattgcatccatcgtttgtctctgtggatgacataaagggtgttgacattccaatttctatacttggagctgagattgacaaactttctcctccagagcttgtgaaacagtttgaagaaatcctatctgctaaacctgtggcaagttttgtgaaaatatttcctaaagtttcacatggttggactgtgagatacaacctggaagatgcagaagctgtgaaggctgcagacgaggcacatcaggacttgctggactggtttgctaaacatctcaaatga
>SSHrefM3_contig_172
ctgttggtggtgctaatctcccaaacggataaagttgaaagctcttacgctggttcagctagtgccatcatcaacccttccaaagtcaaacagatttcatggaatccaagagcttttgtttaccaaggttttctcaccgatttggaatgcgatcatttgatttctctagcaaaatcagagctgaagagatctgctgttgcrgataatctttccggagatgcacaattaagcgatgttcgaacaagcactggcatgttcatttctaaaaataaggatcctattgtttctggwattgaggacaaratttcagcctggacctttcttcctaaagaaaatggggaagayatacaagtattgagatatgagcatggacagaaatatgaygcacattatgattactttacggataaagttaatatagttcagggtggacatcgyttcgcaacwgttctyatgtatctcactaatgtgaccaaaggcggtgaaactgttttcccaaatgcagaggaacctccacgtcgcaaaagttctgagaaaagtagtgatctctctgagtgtgccaaaaaagggatagcagtgaaaccacgtagaggggatgcacttcttttcttcagtcttgacacacatgctaccccagacactaatagtctccatggcggatgcccagtaatcgaaggggagaaatggtcagcgacaaaatggattcatgtagactcatttgataagaaggtaggcgatggaggcggctgctctgatcagcatgatagctgtgagagatgggctacccttggagaatgcaccaacaatcctgtttatatggttggatcttcagaccttcctggatactgtagaaagagctgtaa
>SSHrefM3_contig_173
aagaaaacaccgaaccctcaaaagtaacttcaatgatcaacggacttagttccttaatttcattagatcaagtcctccaccttaccgtaggacctctcctacgcaatcgctcctcytcrytaaccttcactcayatgctycacagtcgttacagttcyaaasaagatctcgaagcttattcygctcaccctagccacgtcagcgtygttaagggaaatgttcttcctatygttgatgatatyatggccgttgattggrtcgcygargatctyaccggtgatgttgttccrgcksagggttcygcgattcgagttacgtttttgaa
>SSHrefM3_contig_174
atgttagagcagttactgattttcacgcgaggaggattaatcctctggtcatgcaaagaattgagtaacgctttgaaaggttcaccgatcgatacattgattcgatcttgtcttcttgaggaacgatctggtgctgcttcttacaattacgatgcacctggagcttcttattctcttaaatggacctttcacaatgatctaggtcttgttttcgttgctgtttatcaacggattcttcatctcttgtatgttgatgatttacttgctgctgttaagcgtgaattctcgcaggtttatgatcctacgagaaccgtgtattgcgattttgatgagatttttaagcagttgaagattgaagctgaggctcgtgctgaggatttgaagaaatcgaatccggtgattgggagtggacaaaggaaacagcaggttgcatggaagggagatggatctgaagggaagaagaatggtggaggtagcggaggtggtggtggtttgaagaatgayggtgatggtgggaaaraaggggataaatcggagaataaccgttttgttgttgcgaataataacaacggttctaacttgaagagtaacggtggtaataatgttagtgtaaatggtaaagagaatgatagtgtaaacaatggaccttttgatgtaaataggctccagaaaaaagttaggaacaaaggtgggaatggaaagaaaacagacaatgttgtatccaaggcagagcctaagaaggtcattaagaaaaatagggtttgggatgagaaaccccctcaaaccaaattggattttacggatcatgtcgatgttgatggggatgcggataaggataggaaagttgattatttagctaaggaacaaggggagagtatgatggataaagatgagattcttagtagtgacagtgaggatgaagaggaggatgacgatgaagatgattctgggaagaatagcaagcctgatgccaaaaagaagggttggttttcatctatgtttcagagtattgctgggaaggccaatttggagaagtcggacttggaaccagctttgaaagctctgaaggatagactcatgactaagaatgtggctgaggaaatagctgagaagctatgtgaatcagtagcagcaagtcttgaaggcaaaaaactggcatcatttacaaggatatcttccacagtgcagacggcaatggaagaagcacttgttcgtattttaactcctaggcgttctattgacatattgagggatgttcatgctgctaaagagcaaaggaaaccatatgttgttgtatttgttggagttaatggagttggaaaatctactaatcttgctaaggttgcttactggcttctggaacacgatgttaaagtcatgatggctgcttgtgatacatttcgatcaggagctgttgagcagttgcggacacatgcacgtagacttgagatccctatatttgagaagggttatgaaaaagatcccgctgttgtggcaaaagaagcaattcaggaagcttcacggaatggttcagatgtggttctagttgayacagctggtcgtatgcaggataatgaaccattgatgagggcactktcaaagctgatytaccttaacaatcctgacctggtcttatttgttggrgaagcrctggttggcaatgatgcwgttgatcagctctcaaagttcaatcagaaactggcygacctctccacatctcctacacccagattgatagatgggatcttgctcacaaagtttgacacyattgatgataaggtgggagctgcactwtcaatggtttacatatctggagctccagtcatgtttgtgggatgcggrcagtcttataccgacctcaagaaactcaacgtcaagtccattgtgaagacgctccttaaatga
>SSHrefM3_contig_175
tatactgcgcctttagctgggtatctgcaaagtggcaaacataaaagttcatgccgcgtcaaagggttttgtgctctttgtgcaatacagaatcatgttactcgcgtattgaaatcaactggagccatatctccaaacgatctggttggaaatctgcggtgcatatcacgcaatttccaaaaatctaggcaggaagatgcacatgaatatatggnnnnnnnnnnnnnnnnnnnnnnnnnnnnnnnnnnnnnnnnnnnnnnnnnnnnnnnnnnnnnnnnnnnnnnnnnnnnnnnnnnnnnnnnnnnnnnnnnnnnnnnnnnnnnnnnnnnnnnnnnnnnnnnnnnnnnnnnnnnnnnnnnnnnnnnnnnnnnnnnnnnnnnnnnnnnnnnnnnnnnnnnnnnnnnnnnnnnnnnnnnnnnnnnnnnnnnnnnnnnnnnnnnnnnnnnnnnnnnnnnnnnnnnnnnnnnnnnnnnnnnnnnnnnnnnnnnnnnnnnnnnnnnnnnnnnnnnnnnnnnnnnnnnnnnnnnnnnnnnnnnnnnnnnnnnnnnnnnnnnnnnnnnnnnnnnnnnnnnnnnnnnnnnnnnnnnnnnnnnnnnnnnnnnnnnnnnnnnnnnnnnnnnnnnnnnnnnnnnnnnnnnnnnnnnnnnnnnnnnnnnnnnnnnnnnnnnnnnnnnnnnnnnnnnnnnnnnnnnnnnnnnnnnnnnnnnnnnnagcactcattctggccactattactgctatgttcgcacttcaaataacatgtggtataccttggatgacactcgggtaagtcatgtcagtgaaggggaagttctaaaacagcaagcttacatgttattttatgttcgtgatagaaaaagtgtagctcctagcaaacctgttgatatccctaaggaggagaacgtgaagaccaatgttattggaagtagatattcttcaacatcaaacactgcacttaaagattatccaaatggtcacgtggaaaataagttttgcgttgaaccttctttgactgctgaaactaagaaaaatatgttaaatgctgatacatcaagggtttcatgtgcgaataatgctcaggttcagcaaaagaatagtttcattttagcaaaaagcttaatacatagtgaaatccctgtatctgaacttacttccaaggaacttacacagaagaactcatcagtgggactctcttttgctaaaccagaacttgaatgtttgtcatccctagatcactctggaaaagacaaggttccttgtaatcagaaatgtttagatgcaccagctgttgacttacctaatctgttgaacaagaatgcagttttagaaggtgtagattcttctttaaaagagcagactatgagtaatccccagwcttttattggtcaaaatgttagtgacaaaacatcacagtctcagaagacgaattccccyactgaagttgatgctgttgcagctcaagattcwgtcacaaatttrycagagcacagctrgtcttgytggaacttcaaatgnnnnnnnnnnnnnnnnnnnnnnnnnnnnnnnnnnnnnnnnnnnnnnnnnnnnnnnnnnnnnnnnnnnnnnnnnnnnnnnnnnnnnnnnnnnnnnnnnnnnnnnnnnnnnnnnnnnnnnnnnnnnnnnnnnnnnnnnnnnnnnnnnnnnnnnnnnnnnnnnnnnnnnnnnnnnnnnnnnnnnnnnnnnnnnnnnnnnnnnnnnnnnnnnnnnnnnnnnnnnnnnnnnnnnnnnnnnnnnnnnnnnnnnnnnnnnnnnnnnnnnnnnnnnnnnnnnnnnnnnnnnnnnnnnnnnnnnnnnnnnnnnnnnnnnnnnnnnnnnnnnnnnnnnnnnnnnnnnnnnnnnnnnnnnnnnnnnnnnnnnnnnnnnnnnnnnnnnnnnnnnnnnnnnnnnnnnnnnnnntagttcacaagatgataagacagatcaaatgcataatagtgttatgaggatgctcactcgaggtctggaggagacagttgttgcacgttgggatgatgtggaattaccttcatctgaactcttggagtcaaagaatgaccagatcgcacgcattggatatgttggggatgaat
>SSHrefM3_contig_176
atggcaccatctttagcagttgacggtggctccgacgattacagagtaactcctcctccagttaccggccgtttcccttccgtttacagccaagtccaaaacactcgtatcttccacgctcttccacttccctctgttctcaaaacccctttcaagatcgtcgatggtccgataagctccgctgccggaagccctgatgagatcgcgaagctgtttccgaacctgttcgggcaaccgtcggcgatgctggttccgagtgattccgacacggtgcagcatactcagaagttgaaggttggtgtagttctgtccggtggtcaagctcctggtggccacaatgtgatttctggaattttcgattacctacaagatagagcaaaaggaagcacattgtatggtttcaggggtggtccnnnnnnnnnnnnnnnnnnnnnnnnnnnnnnnnnnnnnnnnnnnnnnnnnnnnnnnnnnnnnnnnnnnnnnnnnnnnnnnnnnnnnnnnnnnnnnnnnnnnnnnnnnnnnnnnnnnnnnnagtttaaacaagctgaagaaacagtgaacaagctagacttggatgggctggttgttattggtggagatgactccaacacaaatgcgtgcctccttgctgaatatttcaggagcmaaaayktgaaaactcatgtgattgggtgccctaaaaccattgatggtgatttgaaatgcaaagaagttcctactagttttgggtttgatactgcatgcaagatatatgcagaaatgattggaaatgttatgatagatgctcgatcaacagggaaatattaccatttgggtgagatatggtcacctgtctgcagttgtgcggcttatgggacgtgcagcttcacacattactctggaatgtgctctacaaactcacccaaacattactattattggagaagaggttgctgcmaagaagctgacactgaagaatgtcactgactatatcgtggatatcatttctaaaagagctgaagctaattataactatggggtcattcttatccctgaaggtctaattgatttcattcccgaggtccagcatcttatttcagaactcaatgaaattttggctcatgataccgtagacgagggaggtttgtggaagaagaagctcaatgatcagtcattggagctttttgaattttta
>SSHrefM3_contig_177
ttcaagcctcaaccatcaatgtgcaatagcaccttacatagaagtccgcgttatgtgattgcatttcgagggactctatttaaactagagtcatttattcgcgatatagagttggatctaaaaattatcaaacatggacttcatcgaacttcacgctcgaagatagctaccgaaactgtaaaaaatgtggtggctagtgttggtggtaatggttccaacatatggttggnnnnnnnnnnnnnnnnnnnnnnnnnnnnnnnnnnnnnnnnnnnnnnnnnnnnnnnnnnnnnnnnnnnnnnnnnnnnnnnnnnnnnnnnnnnnnnnnnnnnnnnnnnnnnnnnnnnnnnnnnnnnnnnnnnnnnnnnnnnnnnnnnnnnnnnnnnnnnnnnnnnnnnnnnnnnnnnnnnnnnngccattgctgcgaatttggatatgcaaagttcgtacttaacttcatttgctactatgtctgattggattccaagcttatttgtgaatccatgtgactatatatgttcggagtatgtcgaatactttgaacatmgaagaaaaatggaagagattggtgctggtagcattgraaagatagcaacmcaaaactcamttrkttctctaatgatgagtgcttttggraaggaatctgaacctctgcatctcattccttcagctattttracarwgaatttgacccctmcamarartttcaaagaagctcatggsattcakcagtggtggaaaccagatttacacttggattccaaactccacagatactagtag
>SSHrefM3_contig_178
cccctgtctcctgctagttatggtagttccatggagatgacaccatataatcctgcagccactcctaatagttccttggacttcaagggaaggatcggtgagccacattatagtctcaaaacatctacagaactgttaaaagtgttaaacagaatatggagcttggaagaacagcatgcttctaacatatcattgataaaagcattaaaaacagcgctggatcatacacgtatcagggtcaaagaattgcttcgagaccgacaggcggatcgatacgaggttgatgacctgatgragcaaattgcaraggataaattggtcaggaagagcaaagaacaggaacgactacacgctgctgttcaatctgtgcgtgatgaacttggcgacgagaggaaattaagaaagcggtcagagagcatacataggaaacttgctcgggagctttctgagatgaagacttctcttaatagtgctctaaaagacttggagcaagagagaacaagaaggaaattattagagaacctctgtgacgaatttgcaaggggaataaacgaatacgagcaggaggtgcatacgctgaaacaaaagtctgagaaagattgggttcagagnnnnnnnnnnnnnnnnnnnnnnnnnnnnnnnnnnnnnnnnnnnnnnnnnnnnnnnnnnnnnnnnnnnnnnnnnnnnnnnnnnnnnnnnnnnnnnnnnnnnnnnnnnnnnnnnnnnnnnnnnnnnnnnnnnnnnnnnnnnnnnnnnnnnnnnnnnnnnnnnnnnnnnnnnnnnnnnnnnnnnnnnnnnnnnnnnnnnnnnnnnnnnnnnnnnnnnnnnnnnnnnnnnnnnnnnnnnnnnnnnnnnnnnnnnnnnnnnnnnnnnnnnnnnnnnnnnnnnnnnnnnnnnnnnnnnnnnnnnnnnnnnnnnnnnnnnnnnnnnnnnnnnnnnnnnnnnnnnnnnnnnnnnnnnnnnnnnnnnnnnnnnnnnnnnnnnnnnnnnnnnnnnnnnnnnnnnnnnnnnnnnnnnnnnnnnnnnnnnnnnnnnnnnnnnnnnnnnnnnnnnnnnnnnnnnnnnnnnnnnnnnnnnnnnnnnnnnnnnnnnnnnnngaccacagatacaaggctagttgaaggaactataatatctgaagagcctgaacamtttgaaattagtgaaaatggtggmtttgaaagaaaaaacaactcaaatgaattgcayagcaccagtaaaaatcacattattgataatctcataagaggtcaacttttgrcatcagagrgtggtaasrtaacatacatgccgaacataataattatggygaggcatcctgcagcaatgctggatggaggaatcaggcaagycctgtgaggcagtggacggcragtcttgatatatcwgaggcatccaaastgcattcaggatcaaaggacaat
>SSHrefM3_contig_179
atggccgacgaagccaaagccaaaggtaacgccgcattctcttccggtgacttcgaaaccgcaattcgtcacttctctgaagccatcgatctttctcctaacaaccatgtcctatattccaaccgatccgcagcttacgcttctcttcagaaatattccgatgctttaaccgacgctaagaaaaccgttgaactcaaacctgattggtcaaaaggttatagtcgtctcggcgcggctcatcttggtttatctcaatttgacgacgccgtttctgcttatacaaaaggtcttgaaattgatcctaataatgaacctttgaaatcaggtttagccgatgcaaagaaagctaggtcacgttctgcgccggcggctaatccttttggtgatgctttttctggtcctgagatgtgggctaagcttacggctgatccttcaactagggtttatcttcaacaacctgattttgtgaagatgatgcaagatattcaaaaggatccaaataatctcaatttgtatttgaaggatcaaagagttatgcaagcttttggagttttgcttaatgttaagattcgtagtcctggtgatgatgttgatatgccggatattccttcgccgtcttcttcctcttctgagaggaagagagcagctgaagctgagccacctaagcagcctgagcccgaacccgaaccagaaccaatggaagaagtagctgatgaggaaaaggagaaaaagcagaggaaggctgaggcacagaaagaaaaggaagctggtaatgcagcgtataagaagaaggatttcgatacygckattcaacattactcraaagctttggaattggatgatgaggatgtwtccttyctcaccaaccgtgctgctgtatayttggagatgggaaagtatgaggattgcataaaagattgtgataaggctgttgaaagaggaagagaactacgatcagattacaagatgatagcaagagctttgacaaggaagggaaatgccatgtgcaaaacggcaaaatgttctaaagattatgaacccatcattgagacttatcaaaaagcacttacagagcaccgcaacccggacaccctgaagaaacttaatgaagctgaaaaggctaagaaagaacttgaacaacaagaatactatgatccaaaattggccaatgaggagagagaaaaaggaaatgattacttcaagcagcagaagtatcctgaagctattaagcattacaccgagtctctaaaaagaaacccaaaagatcctaaggcttatagtaacagagctgcatgttacaccaaactgggggcaatgcctgaaggtttaaaggatgcagagaaatgcattgagcttgatccaaccttcaccaagggttatacccgtaaaggtgctgttcagtatttcatgaaagaatatgaaaaggccttggaaacatacagggaggggttgaaacatgaccccaacaaccaggagttgcttgatggnnnnnnnnnnnnnnnnnnncaaattaacagaaccagtcgcggagatgtaactcctgaagagttgaaggagagacaggccaaggcaatgtcagatccagagatacagaacatccttcaagaccctgttatgagacaggtattggttgatttccaagaaaatcctaaggctgcacaggaacatgccaagaaccctggtgtgatggaaaagatccaaaagcttatcagtgctggaattgtccagatgaggtaa
>SSHrefM3_contig_180
atgtcatggtttgcaagaacaatcgctaactctctcaaactcgacgaagaagaaaaagaacaaacccttaacaacaacgatcctaacctaaaatcatcacaatcacaatcccctcaatccgaatctccatctccatctgcatctactaacagtcccaccgcacgcggcgtcaaagaagatatctccgagctaaccaaatccctctcccgtcaattttggggcgtcgcttcattcctcgcacctccgcccgatcccgatcacgatcctcaaactcgtgattctcaaactcctgattccgatcctaatctcgctgatgaagacgttattgctggaatccgaagcgattttgctgaaattagtggaaaattcaaaagtggaatctcaaagctttctggtcataagactgtttctgaattcaccaagatcgcttctagtttccttcagattggatcagaagaggagtangatctcaaaggtgttgttggagtcacggaggaggttgtttcctttgctagaaatttagctatgcatccagaaacttggttggattttccacttcccgatgatcctgattctgatgattttgatttgtctgatgcacaacaagaacatgctttggctgttgaacatcttgctccaaggttagctgctcttagaatggagctttgcccgggttatatgagtgatgggatcttttggaagatttactttgtacnnnnnnnnnnnnnnnnnnnnnnnnnnnnnnnnnnnnnnnnnnnnnnnnnnnnnnnnnnnnnnnnnnnnnnnnnnnnnnnnnnnnnnnnnnnnnnnnnnnnnnnnnnnnnnnnnnnnnnggatttaagcaggattccctcaaaagaggaggaacaagaacaacatctttttgtgccaagcaatgctcaacttgaatcagtgcctcttcagaccgctcctgttgaagaagccccacctatggctgtgtctaatgtaaagacagaggaacatcctgttaaaagtgatgtgactcaacctatcgacaagcctgtggttaaagaagccccaattaacccatctgcagaacaatcagcatctggttcaacaaaacgattctcatatgaagaaacatatgaggatgatgctgatgattggttgaaagaggaggatagttctgaaatggttggtcccagtggaactactgttcatacgggtgatgatgaggatgtctcattcagtgatcttgaggaggaggatgatggtgctgnnnatgcaagtaataagaaaacctcaggttctgactcctccacaaaagactcccgagattgggttcagttaggtagaaattcacctaactctgataaggatataaactctttggaaaacagacgtgcaggctctgagctttccggtgctcgtaattctgtatccaaggattccaatgattggcttaatgttgatgacattgatgtaatttga
>SSHrefM3_contig_181
acgctgatatcaatgttgttcgccctaaggaatattgggactatgaatccctcaccgttcagtggggggaccaagatgattatcaagttgtgaaaaaggttggaagaggnnnnnnnnnnnnnnnnnnnnnnnnnnnnnnnnnnnnnnataatgaaaaatgtgtaatcaagatcctgaaacctgtgaagaagaagaagatagagagggagatcaagatattgcaaaatctatgtggaggtcctaatattgtaaagttgcttgacattgttagagacccgcaatcaaagaccccaagccttgtatttgaacatgttaataacatcgattttaaagtgctctatcctcacttgtcagattatgatattcgatattatatctatgaacttctaaaggcattagattattgccactcacaaggaatcatgcatcgggatgtaaagccacataatgtaatgatcgaccacgtgcagcgtaagcttcgccttattgactggggacttgcagagttttatcatcctgggaaagaatataatgtccgcgttgcctcaagatatttcaaaggtcctgagctactcgttgatcttcaagactatgattactctctagatttatggtctctcggttgtatgtttgctggaattatattccggaaggagcccttcttttatggacaagataactatgatcaactagtgaaaatagccaaggtacnnnnnnnnnnnnnnnnnnnnnnnnnnnnnnnnnnnnnnnnnatagagttggacccgcagctcaaagtgcttgttgggaggcatggtcggaagccatggacaaagtttatcactatggataacaaacacttggctgtccctgaggctattgactttgttgacaagttactaaagtatgatcacgaagaacggcccactgcaaaagaagctatggcccacccctacttcaatccagtgagaagtgcagaaagtagtaaaacgcg
>SSHrefM3_contig_182
atgtcgcaacggtcggtgccggcgccgtttttgactaagacgtataatatggtggatgattttgcgacggatgatgtgatatcatggagtgaaaatggtgaaagttttgttgtktggaaacatgcggattttgcaagggatttgctaccaaaatattttaagcacaataatttctctagctttgttcgccagctcaacacytatggatttcgaaargtcgtgccwgacaaatgggaattygcaarcgaaaatttcaannnnnnnnnnnnnnnnnnnnnnnnnnnnnnnnnnnnnnnnnnnnnnnnnnnncaaccgtcatcacagcctccagaacccgaaaaaactaacgccaacaactcctctccatcaaactccgccaacgacggaggaggatccasctccagctcaacctcttctcccgattcaaaaaayccgggatcgattgaaacaacacttccccasagygtcaatttatcgagcgagaatgaraaattgaaaaaagataacgaaacattgagttaygaattggcacgtgctaagaaacagtgcgatgaattggttgcttttctaaaagaaggtttaaatgtgggacctgatcaaatagatcgcattatgaagcaacatggaaactatgaatctgttcaaaatgcggttggtgaaggtgaagaaaatggaagagattgtttgaaattgtttggtgtttggttgaaagaagaagattatacaaagaaaagaaagaatagcatgagaggttgtgaagaccaattgggctttggtgggcctaaggctaaagtgatgaacaacaatgttgttgactttagtgctgtcaatgttgtgaacatgatgaaaagtggcaaggtttgtaact
>SSHrefM3_contig_183
ggcagaaacactctctgctttgaggtctttgatggcttctcactctccacctcttcatgctttagttgttccttctgaagattatcatcagagtgaatatgtatctgcacgtgataagcgtcgcgcatttgtttctggattcaccggtagtgctggtttggcacttattacaaaggatgaagcactactttggaccgatggacgctattttttgcaagctgaacaacagcttagtgctcagtggaagctaatgcgtcttgctgaagatcctgctgtagatatctggatggctgataacttgccaaaagatgcagcaattggggttgacccttggtgcatttcaatcgatactgctcaaagatgggaacgttcttttgccaaaaaacagcagaaactggtccaaacaacaaaaaatttggtagacgaagtatggacaactcgtccacgagaagannnnnnnnnnnnnnnnnnnnnnnnnnnnnnnnnnnnnnnnnnnnnnnnnnnnnnnnnnnnnnnnnnnnnnnnnnnnnnnnnnnnnnnnnnnnnnnnnnnnnnnnnnnnnnnnnnnnnnnnnnnnnnnnnnnnnnnnnnnnnnnnnnnnnnnnnnnnnnnnnnnnnnnnnnnnnnnnnnnnnnnnnnnnnnnnnnnnnnnnnnnnnnnnnnnnnnnnnnnnnnnnnnnnnnnnnnnnnnnnnnnnnnnnnnnnnnnnnnnnnnnnnnnnnnnnnnnnnnnnnnnnnnnnnnnnnnnnnnnnnnnnnnnnnnnnnnnnnnnnnnnnnnnnnnnnnnnnnnnnnnnnnnnnnnnnnnnnnnnnnnnnnnnnnnnnnnnnnnnnnnnnnnnnnnnnnnnnnnnnnnnnnnnnnnnnnnnnnnnnnnnnnnnnnnnnnnnnnnnnnnnnnnnnnnnnnnnnnnnnnnnnnnnnnnnnnnnnnnnnnnnnnnnnnnnnnnnnnnnnnnnnnnnnnnnnnnnnnnnnnnnnnnnnnnnnnnnnnnnnnnnnnnnnnnnnnnnnnnnnnnnnnnnnnnnnnnnnnnnnnnnnnnnnnnnnnnnnnnnnnnnnnnnnnnnnnnnnnnnnnnnnnnnnnnnnnnnnnnnnnnnnnnnnnnnnnnnnnnnnnnnnnnnnnnnnnnnnnnnnnnnnnnnnnnnnnnnnnnnnnnnnnnnnnnnnnntttgcagtccttgaaattgactgaggtgactgtaagtgacaagcttgaagaatttcgagcatcaaaagagcatttcagaggattgagtttccctaccatttcctcagttggcccaaatgcagctattattcattattccccagaggcagaaacatgtgctgagcttgatccagacaaaatttatctttttgattctggagcccagtatgtggatggaacaactgatattacacgaacagttcatttcgggagaccttcggatcatgagaaagcatgttatacagcggtcctgaagggtcacattgctctgggcaatgctatatttcctaatgggacaaatggtcactcacttgatattcttgctcgaattcctttgtggaagtatggtcttgattatcgacatggaactggtcacggtattgggtcctacctgaatgtccatgaaggacctcatttaatcagtttcagaacacgaaatgttccgctacaatcttccatgaccgttacagatgaacctggttactatgaggacggagcgtttgggataagattggagaatgtgcttgtgatcaacaaggctgatactgaatataattttggtgataaaggttacttatcatttgagcatattacctgggcaccatatcaaacaaagttgattgacctgaaccttctaaatccagaagagaaaaaatggttgaactcctatcattcraagtgtagagatattttggcgccatatttggatgaagctgaaagtgcatggctgaagaaagccacagaacctgtaatcgtgtga
>SSHrefM3_contig_184
ttcatctccacgtcctcttcatcacatcaccgcttctagaaccttctccatttccaacaaatcatcggaacaaccctctcttcgccatttcgttgccagagcttctttaaccgcttcccaacttcaaccccatgttgtggcggatactgaagtttcttcaactggccgaatatatcacgagacctatggatgtcaaatgaacgttaatgatatggagattgtcctgtctataatgaaaaaggcaggctataatgaaattgtgactgttcctgagaatgcagaaataatattcatcaacacttgtgccataagagataatgcagaaatgaaagtgtggcagaggcttaattacttttggtttcttaagaggaattggaaggccaatattgctagtggaaggtcgcaatccctgcgccctcctaaagtagttgttttgggatgtatggctgagaggttaaaggaaaagatacttgatgcagacaaaatggtcgatgtagtatgcgggcctgacgcttatagggatttgccaagattattggaagaggttgagtatggccagaaagggattaacactcttctttcgcttgaggagacttatgctgatattaatccagttcggatctcccagaattccattagtgcttttgtttcgattatgaggggctgcaacaatatgtgttcatttnnnnnngtacctttcactagaggcagagagcgatcacgtcctgttgattccattgtgagagaggtggcagagctttggaaagagggcgtgaaagaagtaacacttcttggccagaatgtgaacagctacaatgatgcatctgtgattgaaaaagaggctgaaccagggtccaattggaaacttagtgaaggattttccagtatatcgaaggtcagaactacaggcttaaggtttgctgatctattggatcgactctcattagaatttcccgagatgcgtttcagattcacgtctccgcaccctaaagattttccagatgaacttctttatcttatgcgtggaaggaataatatatgcaaattgatacatttacccgcacaatcaggaagtagcacaatgcttgagagaatgaggcgaggatatactcgagaggcttacttgagtcttgtgcaaaaaattcgaagtattattccagatgtggccctgagcagtgatttcatttgcggattttgtggagaaacagaggaggatcattctgacactttgactcttgtaaaagaagttggttatgatatggcatacatgtttgcttatagcatgagggagaaaactcatgcccacagaaactatgacgatgatgttcctgaggaaactaagcagaggaggctaactgaacttattgagactttccgcgagagcacaggaaaatgttacgacgagcaggttggaactacacagcttgtcttagttgaaggaccgaacaaaagagctccagatactgagctcataggcaagagcgacaagggccatcgggtaatatttgtcaatctaccaatctcagacagggaagatgttaatgcaaagagaaatcccgtggttggcgattatgttgaagttcagataacaaaatcttcaagggcatcactcttcggcgaagcacttgctattacaaaattgagttcattttataataatctggaaagagaagctgttgcatgcagcatgtaa
>SSHrefM3_contig_185
tatctgaccaaggaagaattgtggttttcccaaactctcgaccactactctccctatgatcaccgcaaatttcagcagcgttactatgagtttcttgactattttaagattccagatggaccggtttttttggtgatttgtggtgaatattcatgcaacgggataaaaaatgactatattggtgttctggcaaagaagtttggagcagctgtggtttctcttgaacatcgctattatgggaagagttcgccatttaaatctctgaaaacagaaaacttgagatatctttcatccaagcaggcattgtttgatttggccgttttccgacagaattatcaggactccttaaatgcaaagcttaatagaacaaaaaccgataatccctggtttgtatttggtgtctcatatcctggagccctcagtgcatggttccgtcttaagtttccccatttaacatgcggaagtcttgcaagttctgccgttgttcttgctgtttacaacttcacagaatttgatcagcagattggygagtcagcaggtcctgaatgtaaggcagcattacaagaaactacgaaacttatcgatcaaaaacttgcracygatggaaaggcattgaagrcttmttttaatgcagctgaycttgaaattgatggcractttttgtatttcttggctgatgctgctgttacagcgtttcagtatggaaatccggatatattatgcaagcctattgttaaagcaaagaaggatggagaggatttggtggatgcttatgccaaatttgtcaaagatttttaccttggaactgaaggtnnnngtacacaatcttataaccaaaagagcttgaagaaagctgttatcgatgaaaacagtgccgatagactatggtggtttcaagtttgcacagaggttgcatactttcaggtggctccctcaaacgacagtatacgctccccaaaagttgacacgagataccatttgaatctttgcaaaaatgtctttggaaagggtatatttcctgatgttgatgcaactaatatatattatggaggcacaaaaattgctggttccaaaatagtattcacaaatggctcacaggatccttggcgtcgtgcatcaaaacaaatttcatcacctgatatgccttcctacattatcacttgtcataattgcggccatggaactgacatgcgaggatgccctcaaagtccctttaatattgaaggcaatgagaagaactgcacatctcctgatgctgttcacaaagttaggcaaaagatcatagaacatatggatttatggctgtctcagtgcgatgatgacatgagcagaacttgtatat
>SSHrefM3_contig_186
agtacagattacaaaggtcargamttyaaagctttagttttygattacatgaaaaawggragyttagaacaatggttgcatcctgagattttaaatgmagagcmttcwryracattgrrcctyrgtcawagattaaacatmattatygatgttgctkmkgcattacattatcttcaycaagaatgtgagsaattggtcmttcattgtgatctaaagccaaryaatgtccttcttgatgatgacatggttgctcatgtnnnnnnnnnnnnnnnnnnnnnnnnnnnnnnnnnnnnnnnnnnnnnnnnnnnnnnnnnnnnnnnnnnnnnnnnnnnnnnnnnnnnnnnnnnnnnnnnnnnnnnnnnnnnnnnnnnnnnnnnnnnnnnnnnnnnnnnnnnnnnnnnnnnnnnnnnnnnnnnnnnnnnnnnnnnnnnnnnnaccggtagaagacctactgatgawgtttttgargayggtcaaaatctgcataaytttgttgcaatytcatttcctgayaaycttatgaagattttagacccayatcttgtatcaagagatgtagaagtagcaatacaagatgkaaatcgcgagaatcttattccaactattgaagagtgyttagttwcactttttaggattggaattatttgttcaatggaatcaccgaaagaaagaatgaatattgcaaatgtcactagagagcttagcaaaat
>SSHrefM3_contig_187
agcataattaatcgagctaatgattttgaagatgatattctaccagaatttgaagaccttttatctggagagattgagttatcatatcctagtgacgatgaaaataataaggatgagaaagacaatgtttatgaaattgagatggcatacaatgacagtgaattagaacgattgcggcagctagtgaaggaattggaggaaagggaagtgaaacttgaaggagaattgcttgagtactatggtttaaaggagcaggaaccggacattgttgagttacaaaggcagctgaaaattaagacggtagaaatagacatgcttaatattacgattagttctttacaggcggagaggaagaagcttcaagaagaactcacacatgtatcttctgcgaagaaagaactcgacgtggctagaaacaagataaaggagctacaaagacagatgcagcttgaagctaaccaaacaaaaggtcaacttttgttgcttaaacaacaagtttctggtctacaagtgaaagaagaaaccgccgcaagaaacgatgctgatattgaaaagaaattgaaagctgtgaatgacttagaggttactgttgtcgagcttaagaggaaaaataaagaacttcaattcgagaagcgagagctaactgttaaactcgatgctgctgaatctaaagtagcagagctctccaatatgacagagagtgaaatggttgcgaaggcaaaagaggaggtcagtaacctgagacacgcaaacgaagacctatcaaagcaagtggaaggacttcaaatgaataggtttagtgaagttgaagagctcgtataccttcgttgggtcaatgcttgtttgaggtatgagctaaagaatcagcagccaccctcaggaaaactatcggcacgcgatctcagcaagaaccttagcccgaaatctcaagcgagagcaaagcagcttatgttagaatacgctggatcggaacgaggtnnnnnnnnnnnnnnnnnnnnnnnnnnnnnnnnnnnnnnnnnnnnnnnnnnnnnnnnnnnnnnngacaatgcttctattgatagctttactagcaaatatagcagtgttagcaagaaaactagcataatccaaaaattgaagaaatggggtaaaagcaaagatgattctagtgctctttcatcaccatcaagatcattttcaggaggttctccaaaaaggatgagtatgagtgttaaatctagaggtccacttgaaagcttgatgataaggaatgctagtgatagtgtagccatcaccacctttggtcatggggatcaagaatctacttattctcctgaaacttctagtgccgaactaagaagagttccatctagtgactcactaaatt
>SSHrefM3_contig_188
atggtgtgccaagcagctagtcaaaccagatttcgggctttgaaacatgaaaatggaatggcagggtgcgcaaccattatagttagagttatagcatgctttcaacctctcagagaatgccaggctgaatattttcgtcaattactcaaacctgtaacnnnnnnnnnnnnnnnnnnnnnnnnnnnnnnnnnnnnnnnnnnnnnnnnnnnnnnnnnnnnnnnnnnnnnnnnnnnnnnnnnnnnnnnnnnnnnnnnnnnnnnnnnnnnnnnnnnnnnnnnnnnnnnnnnnnnnnnnnnnnnnnnnnnnnnnnnnnnnnnnnnnnnnaggaatgaggctttaccaacttatgaatcctctgcattacctcatatgcagttaggaaactctaatgaacctcatggttggttttattgtttgcctcgatttcgacagggttttacgtgtcctccaaacttcacttccgaggaaaaactccctcagcctagtcatttgaagggttttaaggaggaaattgcacccaatggggaattaggatttcctcagaagcaattcctcgtcattgatcaaacgggcgatcaaacaactctcatttatagttcaagatttgggagccatgctgagtgcctcggttcctgggattcaaaattgcatggttgtaacaattttaacgggaataatgaaccttctttaagaagagacgtgaatcatgtggttggacttggannnnnnnnnnnnnnnnnnnnnnnnnnnnnnnnnnnnnnnnnnnnnnnnnnnnnnnnnnnnnnnnnnnnnnnnnnnnnnnnnnnnnnnnnnnnnnnnnnnnnnnnnnnnnnnnnnnnnnnnnnnnnnnnnnnnnnnnnnnnnnnnnnnnnnnnnnnnnnnnnnnnaatgaccactcatgataaccaggaacctttccgaataggaasaattkccgaagaagttgctagctcctccccyggaaaaacaaagaaacgtaagctattcgatgtggcttatgatcatratcatgatsatgtgcagtttacagacactgcaaattctctaaaacaaaagcgacgcttysaaccacaygggatatraygacgacgatgcagaatcaagatgctctggtagcaattwcggtcgagggtcatttgaaatggattcctta
>SSHrefM3_contig_189
atggcggtttcagggttgagaagtggcactttaccattggttcatcatcatcaccatcatcttcgtttcccattgataccttcttccttcatcaagctcaatgttcattccaagtcaaagggattcactctcttcgctcgctatgctcaaactcaggaccttttctcctctcgtcgattccaagatagtattgaaaagctgcccaagcttgtggaggacattgtgcagacatctgtggatacaggtcctaggggtgttcttaggttggctcaaggtgttcaagcctttcttggggttggtcaagagtggttaactgatgtatcaaagtcaccaaattcatctgctgggttaccgacagaattgcaacttggtctactgtcccccttttatttgaggaggttgtttgaacgccttggagcaacctacatcaaattaggacagttcatagcatccgcaccaacactgtttccagctgagtatgtacnnnnnnnccagaattgctttgatagagctcctccggttccttttgaggaaattcaatccatattgcgtaaggaactaggaagaccaatagaaagtgtttatgaatatgtcgacccaacaccccttgcttccgcttctatagcacaggttcatggtgcaaggctaaaaggctcacaggaggatgtggttataaaggtcttaaaaccaggaatagaggacatattagtggcagatcttaattttgtttatgttgttgctcggataattgagtttttgaatcctgaaataagtcggacttcactggttggtattgtcaaagacatacgagaatctatgcttgaagaagttgacttttacaaggaggctgcaaatattgaggcttttaggagatacttagaagcaacagggctcactgggcaagcaacagctccaaaagtgtatcaatactgcagtnnncggcaagttaaccatgcaaagactatatggagttcctcttactgacctagactctattaggtcattagttactagcccagaaagcagccttataactgctctcaatgtgtggtttggaagtttgcttgcatgtgaatcttttcatgcagacgtacatgctggaaatctgtggcttctacgtgatggccgcattggatttcttgacttcggaattgttggtcgtatatctcccaaaacatgggctgctatggaagtcttcttaggatcaattgctattgaagattatgactcaatggcatcttccttaattcaaatgggtgctacaagcaacaatgttaatgctagtgcctttgccagagatttggagaaagtgttctcatcaattaaggagttggacactgaaatagttgtagcagctagaagtggaacagccagagatccagctgctatcgctgctaatgtagttgttgatgagaggcagatgaatgcactatttctcgatgtggttcgggttagtgaatcttatggattaaagtttcctcgcgaatttgcgcttctcctaaagcagctcttgtattttgaccggtacacacggttgttggctcccaatttgaacatgcttcaggatcagaggatttctattgcttccaataaaagaagcaaactata
>SSHrefM3_contig_190
ttgatattcgtttaggacttgcgaacgaagaagtttatcctatcaagcctatcttctcggaatttatggatctctcgccttatctgaatgagtatatgtttgtaggattctcagcttcaaccggtaaccacacacaaattcacaacatactgtcttggaactttacttcaaatagccaagcttttcttcgctatccttcatctgaaacatgtcaaggtaagatcatgcttgagaatactacagaaacaacagcagctaccgataagaaatctaataggaacgaaactccgcgcagctttttgatttttgtggctgctgnnnnnnnnnnnnnnnnnnnnnnnnnnnnnnnnnnnnnnnnnnnnnnnnnnnnnnnnnnnnnnnnnnnnnnnnnnnnnnnnnnnnnnnnnnnnnnnnnnnnnnnnnnnnnnnnnnnnnnnnnnnnnnnnnnnnnnnnnnnnnnnnnnnnnnnnnnnnnnnnnnnnnnnnnnnnnnnnnnnnnnnnnnnnnnnnnnnnnnnnnnnnnnnnnnnnnnnnnnnnnnnnnnnnnnnnnnnnnnnnnnnnnnnnnnnnnnnnnnnnnnnnnnnnnnnnnnnnnnnnnnnnnnnnnnnnnnnnnnnnnnnnnnnnnnnnnnnnnnnnnnnnnnnnnnnnnnnnnnnnnnnnnnnnnnnnnnnnnnnnnnnnnnnnnnnnnnnnnnnnnnnnnnnntgcagtctatgattttgtccctaatggaagcctcgataaatggctatttggagctggcgttcttccgtggacacgtcggttcaaagtcatcaaagatgtagccgacggcttgagtttcttgcacagtaaacaactagctcacaagaacatgaaatgcagcagtgtttttctagatgtcagcttcagagctgttttgggagattttggatttgtgctattgggagcagaatcaaaacagtttgartcagtmgtgtgtaatggtgctgatgtgtttgagtttggtgtgattgtgttggaagtgataggtggaaggccaagrgtggaagcmgaaacagatgaagaaaamccagaagagaggaacttattggattatgcatggaacttgcatgagactgatgagaaagtgaagctggttgatagaagaatgggatcattgatcaatttggagcaagcgattcgagttatggataataagcttaaaggtactttgaatgagaacaaaggaagaccttccatggagcaagttgtagagcttctkcataacatggagaagcctattcctgagttgccaagaacaagaccagttgctttgtttccttataacagtgccaacactggactttgcaataaytactcttgcactttgaagctgtga
>SSHrefM3_contig_191
aaaatatgaagaacagtcacatggtttcaaatatgatgttttcctcagttttagaggggaagacacacggcacaatattgttggatatcttcttgacgcatttgagaagaggggaatcaatgttttctatgatgataaaaagctggaattaggggaagacatttcannnnnnnnnnnnnnnnnnnnnnnnnnnnnnnnnnnnnnnnnnnnnnnnnnnnnnnnnnnnnnnnnnnnnnnnnnnnnnnnnnnnnnnnnnnnnnnnnnnnnnnnnnnnnnnnnnnnnnnnnnnnnnnnnnnnnnnnnnnnnnnnnnnnnnnnnnnnnnnnnnnnnnnnnnnnnnnnnnnnnnnnnnnnnnnnnnnnnnnnnnnnnnnnnnnnnnnnnnnnnnnnnnnnnnnnnnnnnnnnnnnnnnnnnnnnnnnnnnnnnnnnnnnnnnnnnnnnnnnnnnnnnnnnnnnnnnnnnnnnnnnnnnnnnnnnnnnnnnnnnnnnnnnnnnnnnnnnnnnnnnnnnnnnnnnnnnnnnnnnnnnnnnnnnnnnnnnnnnnnnnnnnnnnnnnnnnnnnnnnnnnnnnnnnnnnnnnnnnnnnnnnnnnnnnnnnnnnnnnnnnnnnnnnnnnnnnnnnnnnnnnnnnnnnnnnnnnnnnnnnnnnnnnnnnnnnnnnnnnnnnnnnnnnnnnnnnnnnnnnnnnnnnnnnnnnnnnnnnnnnnnnnnnnnnnnnnnnnnnnnnnnnnnnnnnnnnnnnnnnnnnnnnnnnnnnnnnnnnnnnnnnnnnnnnnnnnnnnnnnnnnnnnnnnnnnnnnnnnnnnnnnnnnnnnnnnnnnnnnnnnnnnnnnnnnnnnnnnnnnnnnnnnnnnnnnnnnnnnnnnnnnnnnnnnnnnnnnnnnnnnnnnnnnnnnnnnnnnnnnnnnnnnnnnnnnnnnnnnnnnnnnnnnnnnnnnnnnnnnnnnnnnnnnnnnnnnnnnnnnnnnnnnnnnnnnnnnnnnnnnnnnnnnnnnnnnnnnnnnnnnnnnnnnnnnnnnnnnnnnnnnnnnnnnnnnnnnnnnnnnnnnnnnnnnnnnnnnnnnnnnnnnnnnnnnnnnnnnnnnnnnnnnnnnnnnnnnnnnnnnnnnnnnnnnnnnnnnnnnnnnnnnnnnnnnnnnnnnnnnnnnnnnnnnnnnnnnnnnnnnnnnnnnnnnnnnnnnnnnnnnnnnnnnnnnnnnnnnnnnnnnnnnnnnnnnnnnnnnnnnnnnnnnnnnnnnnnnnnnnnnnnnnnnnnnnnnnnnnnnnnnnnnnnnnnnnnnnnnnnnnnnnnnnnnnnnnnnnnnnnnnnnnnnnnnnnnnnnnnnnnnnnnnnnnnnnnnnnnnnnnnnnnnnnnnnnnnnnnnnnnnnnnnnnnnnnnnnnnnnnnnnnnnnnnnnnnnnnnnnnnnnnnnnnnnnnnnnnnnnnnnnnnnnnnnnnnnnnnnnnnnnnnnnnnnnnnnnnnnnnnnnnnnnnnnnnnnnnnnnnnnnnnnnnnnnnnnnnnnnnnnnnnnnnnnnnnnnnnnnnnnnnnnnnnnnnnnnnnnnnnnnnnnnnnnnnnnnnnnnnnnnnnnnnnnnnnnnnnnnnnnnnnnnnnnnnnnnnnnnnnnnnnnnnnnnnnnnnnnnnnnnnnnnnnnnnnnnnnnnnnnnnnnnnnnnnnnnnnnnnnnnnnnnnnnnnnnnnnnnnnnnnnnnnnnnnnnnnnnnnnnnnnnnnnnnnnnnnnnnnnnnnnnnnnnnnnnnnnnnnnnnnnnnnnnnnnnnnnnnnnnnnnnnnnnnnnnnnnnnnnnnnnnnnnnnnnnnnnnnnnnnnnnnnnnnnnnnnnnnnnnnnnnnnnnnnnnnnnnnnnnnnnnnnnnnnnnnnnnnnnnnnnnnnnnnnnnnnnnnnnnnnnnnnnnnnnnnnnnnnnnnnnnnnnnnnnnnnnnnnnnnnnnnnnnnnnnnnnnnnnnnnnnnnnnnnnnnnnnnnnnnnnnnnnnnnnnnnnnnnnnnnnnnnnnnnnnnnnnnnnnnnnnnnnnnnnnnnnnnnnnnnnnnnnnnnnnnnnnnnnnnnnnnnnnnnnnnnnnnnnnnnnnnnnnnnnnnnnnnnnnnnnnnnnnnnnnnnnnnnnnnnnnnnnnnnnnnnnnnnnnnnnnnnnnnnnnnnnnnnnnnnnnnnnnnnnnnnnnnnnnnnnnnnnnnnnnnnnnnnnnnnnnnnnnnnnnnnnnnnnnnnnnnnnnnnnnnnnnnnnnnnnnnnnnnnnnnnnnnnnnnnnnnnnnnnnnnnnnnnnnnnnnnnnnnnnnnnnnnnnnnnnnnnnnnnnnnnnnnnnnnnnnnnnnnnnnnnnnnnnnnnnnnnnnnnnnnnnnnnnnnnnnnnnnnnnnnnnnnnnnnnnnnnnnnnnnnnnnnnnnnnnnnnnnnnnnnnnnnnnnnnnnnnnnnnnnnnnnnnnnnnnnnnnnnnnnnnnnnnnnnnnnnnnnnnnnnnnnnnnnnnnnnnnnnnnnnnnnnnnnnnnnnnnnnnnnnnnnnnnnnnnnnnnnnnnnnnnnnnnnnnnnnnnnnnnnnnnnnnnnnnnnnnnnnnnnnnnnnnnnnnnnnnnnnnnnnnnnnnnnnnnnnnnnnnnnnnnnnnnnnnnnnnnnnnnnnnnnnnnnnnnnnnnnnnnnnnnnnnnnnnnnnnnnnnnnnnnnnnnnnnnnnnnnnnnnnnnnnnnnnnnnnnnnnnnnnnnnnnnnnnnnnnnnnnnnnnnnnnnnnnnnnnnnnnnnnnnnnnnnnnnnnnnnnnnnnnnnnnnnnnnnnnnnnnnnnnnnnnnnnnnnnnnnnnnnnnnnnnnnnnnnnnnnnnnnnnnnnnnnnnnnnnnnnnnnnnnnnnnnnnnnnnnnnnnnnnnnnnnnnnnnnnnnnnnnnnnnnnnnnnnnnnnnnnnnnnnnnnnnnnnnnnnnnnnnnnnnnnnnnnnnnnnnnnnnnnnnnnnnnnnnnnnnnnnnnnnnnnnnnnnnnnnnnnnnnnnnnnnnnnnnnnnnnnnnnnnnnnnnnnnnnnnnnnnnnnnnnnnnnnnnnnnnnnnnnnnnnnnnnnnnnnnnnnnnnnnnnnnnnnnnnnnnnnnnnnnnnnnnnnnnnnnnnnnnnnnnnnnnnnnnnnnnnnnnnnnnnnnnnnnnnnnnnnnnnnnnnnnnnnnnnnnnnnnnnnnnnnnnnnnnnnnnnnnnnnnnnnnnnnnnnnnnnnnnnnnnnnnnnnnnnnnnnnnnnnnnnnnnnnnnnnnnnnnnnnnnnnnnnnnnnnnnnnnnnnnnnnnnnnnnnnnnnnnnnnnnnnnnnnnnnnnnnnnnnnnnnnnnnnnnnnnnnnnnnnnnnnnnnnnnnnnnnnnnnnnnnnnnnnnnnnnnnnnnnnnnnnnnnnnnnnnnnnnnnnnnnnnnnnnnnnnnnnnnnnnnnnnnnnnnnnnnnnnnnnnnnnnnnnnnnnnnnnnnnnnnnnnnnnnnnnnnnnnnnnnnnnnnnnnnnnnnnnnnnnnnnnnnnnnnnnnnnnnnnnnnnnnnnnnnnnnnnnnnnnnnnnnnnnnnnnnnnnnnnnnnnnnnnnnnncctctgaccatcagggaagttcagaggcccaagacagccatgctgagcaggatgaaatactgacagggatattcatgaacggaatggcggcaggacttcatgtagcacagagtagctttccttctctagatatagccactacaatgattgctgcctataatagaggtgaatgggttagattgtcactcccggtgtccgaggtagaaatgaagatatacatggaaggagttatcaatggacttctagaagcaaaggtgagctttcccactctgaaagaatgggaaatactaaataccgtgttaagaaaggagggccataacataatgtgtcaaacagtagattggacnnnnnnnnnnnnnnnnnnnnnnnnnnnnnnnnnnnnnnnnnnnnnnnnnnnnnnnnnnnnnnnnnnnnnnnnnnnnnnnnnnnnnnnnnnnnnnnnnnnnnnnnnnnnnnnnnnnnnnnnnnnnnnnnnnnnnnnnnnnnnnnnnnnnnnnnnnnnnnnnnnnnnnnnnnnnnnnnnnnnnnnnnnnnnnnnnnnnnnnnnnnnnnnnnnnnnnnnnnnnnnnnnnnnnnnnnnnnnnnnnnnnnnnnnnnnnnnnnnnnnnnnnnnnnnnnnnntccagaactcaaaagagattcaagatttgatgacagctacatactcaaatggaatgagggatggactccttgaagcacgggccatattacttgcactgaacatggacataataactcatgagtttgagtggaatgaaaatgaaatttctgctcagggtaatgatagtcgtattcttccttcgaaaaatcaatatggtaattttcttgagaagcttaacactcaatttggtgagcatatttcaaagaaggaccannnnnnnnnnnnnnnnnnnnnnnnnnnnnnnnnnnnnnnnnnnnnnnnnnnnnnnnnnnnnnnnncaaagattcgcgctgacattggaaaagaaggctgcgaagatgtttcgaagcagaagaagctggctgctgtcttgaaagaaagagaagaagaattgttgaatctctatgatgctgaaattgaagaattccagaactcagaagagattcaagatttgatgagtttcacatacttgaatggactaagggatggagtccttgaagcacaggcctctttactttctttg
>SSHrefM3_contig_192
cggtaacgtccttgcagcaaagtctctagctctattcggcgtccaacatatgttcggcgtcgttggaatcccagtcacctcactcgccacacgcgccgtctctctcggcatccgtttcattgctttccacaacgaacagtccgccggttacgccgcgtccgcttacggctacctatcctcccgtcccggtgttttcctcaccgtctctggtcccggttgcgtccacggtctygccggtctctctaaygccggcgycaacacatggcctaccgtcatgatctccggttcatgtgaccaaaacgatgctggtcgtggcgatttccaagaactcgatcagatccaagccgtcaagcctttcaccaaattcgccgtcaaagccactcatatctcccaaatccccaattgcgtcgcacaggttctcgatcacgctgtttcgggtcgtcccggtggatgttacttggatcttcccaccgatgtcttgcatcagaaggtttcgcaatctgaagccgaatcgcttttgatccaagcaaaagcactagcagagaagaacaaggagaataaccgcacaaacgttgaagcttccaagatcgaagaagctatttcgcttctgagacatgcagagaggccattgattgtgtttgggaaaggagcakcttatgcaagagcagaagatgaattgaaaaaactggtkgaaaraactggaattccgttyctwccractccgatggggaaaggtttgttgccggatgatcatccrttggctgccwcygcakctaggtcgcttgccatcggaaaatgtgacgtggcggttgtgattggagccaggctgaattggcttcttcatttcggggaacctccaaaatggtcraargatgtgaagtttatattggtggatgtkagymgtgaagaaattgagctaagaaaaccgtttktaggtttagttggagatgctaaacaagttttggagattctaaataaagagattaaggatgatccgttttgcttggggagcactcatccatgggtggatgctatttcaaaaaagtcaaaggagaatgcttctaagatggaggctcagttagcaaaggacgttgtgccgtttaattttcttacgccgatgaggatcataagagatgctattttggaatttggaggaagtcctgctcctgtggtggtttctgaaggtgccaataccatggatgtcggtcgtgctgtgttggttcagaaggagccaaggactaggttggatgctggcacttgggggactatgggagttggtcttggttattgtattgcagccgctgttgcttatcccgatcgccttgttgttgccgttgaaggggattctggatatggattcagtgccatggaagttgagacattggttaggtaccannnnnnnnnnnnnnnnnnnnnnnnnnnnnnnnnnnnnnnnnnnnnnnnnnnnnnnnnnnnnnnnnnnnnnnnnnnnnnnnnnnnnnnnnnnnnnnnnnnnnnnnnnnnnnnnnnnnnnnnnnnnnngtaccacactatgatggaagcttttggtggaaagggttatcttgtcgggacacctgatgaacttaagtcagctctctcggagtccttctctgctaggaaaccagccgtcataaatgttgtcattgatccctatgccggttctgagagtgggagaatgcaacacaagaattga
>SSHrefM3_contig_193
aagcatttgaaggatgtcgtggcrtttttcatacctctgcgtttactgaccctgctggtctatctggatacactaaatcaatggctgagattgaagtcaatgtagcagaaaatgtgatggaagcatgtgcaagaacaccttcaattaaaagatgtgtattcacatcatcactagctgctygtatttggcaagacaatgtaaattcaaaccttactcctattattaaccatgcctcttggagcagtgaatcactctgcatagacaaaaagctatggtatgcattaggcaagatgagggcagagaaagctgcatggagaatagccaatgaaagaggnnnnnnnnnnnnnnnnnnnnnnnnnnnnnnnnnnnnnnnnnnnnnnnnnnnnnnnnnnnnnnnnnnnnnnnnnnnnnnnnnnnnnnnnnnnnnnnnnnnnnnnnnnnnnnnnnnnttgctagcaacaattgatgtaaagaaagttgttgaagctcatgtatgtgtgttcaaggaaatgaatggaaatgcttatggtagatacatttgttttgataatgtaattaatgctcaaagtgaagcagaaaagctagcaaargatattggaatgcctaaagaaaaaatatgtggagatgyatyaaatrattctttgcaaaratttgagttatcaaataataagttwtggagactyatgtctagrccaattaggtgttttagtgaatattag
>SSHrefM3_contig_194
atggccattgcttcttcttcatcctcttcactcatttccacattcttcttccattcttcctcattccctcgttctataatcaccaaaccaaaatcccttcatcttcacaaaccaactcacttaatttcttaccccacccttttcctactacaccctccacctaaaacaccatcaacaaaaacaacactttcacttccaaaacttactatacctaaaacatgttttgattctcttttcattttatgcacttcaattgcactctctttcactctcttcatttcaaatgttgattcagcttctgcttttgttgtaacttctccaaggaagttgcaatctgatgaacttgctactgttcgtctcttccaagagaatactccttctgttgtttatataactaaccttgctgtcaagcaggatgcgtttactttggatgtgttagaggttcctcaaggatctggttcaggttttgtttgggataaggatggtcatatagtcaccaattatcacgttatccggggtgcttctgatctcagggtcactcttgctgaccaatcaacatacgatgcaaaagttgttggttttgaccaagacaaggacgttgccgtgctgcgcgttgatgcgcctaaagagaagctcaggcctatacctgttggtgtctccgctgacttgcttgttggtcaaaaagnnnnngcaattggaaatccgtttggacttgaccacactcttacaacyggagtcatmagtggacttcggmgagaaattagttcggcwgcaactggtcgtcctatycaagatgttattcagactgatgcagcaattaatcctggcaacagtggmgggccactccttgatagttctggaaacctcattgggataaatacagcyatatactctccrtctggygcatcttccggtgttggattttctattcctgtcgatactgtaaatggcattgttgatcaattggtkaagtttgggaaggttactagacctatattagggatcaaatttgctccagatcaatctgtggagcaattgggggtaagtggagtgcttgtcttggatgctcctgccactggtccagccgggaaagcaggcttactatcaacaaagcgtgattcatacggtagacttattttaggagacatcataacatctgtgaatggtaagaaggttactaatggaagcgatttgtatagaattcttgatcaatgtgaagttggtgacaaggtgattgtggaggtgttgcgaggcgaccacaaagaaaagatccctgtcattttggagccaaaggcggacgaatcatga
>SSHrefM3_contig_195
gcgatctgagcttgttgcgcaagtattgaatgatcactgggtatctgtgacttcaggaagtgaggattactctttcaaacatatgcgccgaaatcaatacgaagaaagcttgttcagatgtgaagacgacaggtttgagttggacatgttattagagtctgtgagttctgctgctaaacgagctgaagagttgtataacaacattattgaaaataagatcagtgtggagagtctgagtcgcattgaagatcaattcactgttctaaatctaagatgcattgaacgcctatatggtgaccatggtcttgacgtcctagacatactgcgtaagaacccaactcatgctctgcctgtaatattgactcgactgaagcagaaacaagaggagtggannnnnnnnnnnnnnnnnnnnnnnnnnnnnnnnnnnnnnnnnnnnnnnnnnnnnnnnnnnnnnnnnnnnnnnnnnnnnnnnnnnnnnnnnnnnnnnnnnnnnnnnnnnnnnnnnnnnnnnnnnnnnnnnnnnnnnnnnnnnnnnnnnnnnnnnnnnnnnnnnnnnnnnnnnnnnnnnnnnnnnnnnnnnnnnnnnnnnnnnnnnnnnnnnnnnnnnnnnnnnnnnnnnnnnnnnnnnnnnnnnnnnnnnnnnnnnnnnnnnnnnnnnnnnnnnnnnnnnnnnnnnnnnnnnnnnnnnnnnnnnnnnnnnnnnnnnnnnnnnnnnnnnnnnnnnnnnnnnnnnnnnnnnnnnnnnnnnnnnnnnnnnnnnnnnnnnnnnnnnnnnnnnnnnnnnnnnnnnnnnnnnnnnnnnnnnnnnnnnnnnnnnnnnnnnnnnnnnnnnnnnnnnnnnnnnnnnnnnnnnnnnnnnnnnnnnnnnnnnnnnnnnnnnnnnnnnnnnnnnnnnnnnnnnnnnnnnnnnnnnnnnnnnnnnnnnnnnnnnnnnnnnnnnnnnnnnnnnnnnnnnnnnnnnnnnnnnnnnnnnnnnnnnnnnnnnnnnnnnnnnnnnnnnnnnnnnnnnnnnnnnnnnnnnnnnnnnnnnnnnnnnnnnnnnnnnnnnnnnnnnnnnnnnnnnnnnnnnnnnnnnnnnnnnnnnnnnnnnnnnnnnnnnnnnnnnnnnnnnnnnnnnnnnnnnnnnnnnnnnnnnnnnnnnnnnnnnnnnnnnnnnnnnnnnnnnnnnnnnnnnnnnnnnnnnnnnnnnnnnnnnnnnnnnnnnnnnnnnnnnnnnnnnnnnnnnnnnnnnnnnnnnnnnnnnnnnnnnnnnnnnnnnnnnnnnnnnnnnnnnnnnnnnnnnnnnnnnnnnnnnnnnnnnnnnnnnnnnnnnnnnnnnnnnnnnnnnnnnnnnncttctgtgccttgcaaagttgaaaaagaagagggtgagttatccccaaatgccgactctgaggaggataactttgctgcctatgaagattcaaatgtgcagtcaaagcacaatgttgatagtggcaaatatgagtctaaaaatggagaggttggaggtgacaatgatgcagatgctgatgacgaagacagcgaaaatgtttctgaagctggtgaagatgtgtcaggaagtgagtctgctggtgatgaatgctcccggggagatcacgaggargaagatatggaacatgatgatgttgatggtaaggctgagagcgaaggtgaagctgaggggatgtgcgacacacaaactggaggagatggctcacctttaccgttatcagagaggttccttttgactgtgaaacctctcacaaagcatgtatcagcagtttcattcgttgaagatgtgaaggattcaagggtgttttacggaaatgatgatttctatgcgctttttaggcttcatcaaattctttatgaaaggatcttatctgcaaaagaaaattcaacgagcgccgaaatgaaatggaaagcaaaagattctactttcacagattcatatacaaggtttatggatgcattatataatttgctcgatggatctgccgaaaatgctaagtttgaagatgaatgtcgagcaattcttgggaaccagtcttatgtgttattcacattggacaagttaatatataaattaatcagacagctnnnnnnnnnnnnnnnnnnnnnnnnnnnnnnnnnnnnnnnnnnnnnnnnnnnnnnnnnnnnnnctcggaaacctgggaaattaaatgattcagtatatcattcaaatgcacatgtcatccttcatgaggagaacatatatcgttttcaatcttcctcaagcccttctcgactctccattcagctcatggacaatatgaatgaaaaacccgagttttctgctgtttctgttgatccagatttttctttttatctgcacaatgattttctttctgtccttcctgccaaaaaggaacctcatggcattttactggaaagaaacaaacccaaatatggggacttagacgagctttctgcaatttgtgctgtaatggaagatgtcaaagtaattaatggattggaatgcaagatatcttgcaactcatccaagatttcttatgttcttgacacacaagattttttcttccgtccaagaagaaaaagacgaacatcttcatcatcatca
>SSHrefM3_contig_196
tgagtggggagaggagggggaggagtaaggaagggtatgttgtcggcggagttgatgattgggcggttaggttgcgagggcataaacttgctcaagttaatctttttcagaaaccgattgttaaggttaagcttggtgatttgatggctgctacgaataattttagttcggagaatgttcttattacgactaggaccggggctacttatagggcggatttaccggatggttcgacgcttgcggtgaagaggttgagtagttgtaagattggnnnnnnnnnnnnnnnnnnnnnnnnnnnnnnnnnnnnnnnnnnnnnnnnnnnnnnnnnnnnnnnnnnnnnnnnnnnnnntgttgtggaagaggagaagcttttggtttataagcatatgtcgaacgggacgcttttttcgttgttgcataagaatagcggttcgttggattggttgatgaggtttaggatagggttgggtgcggctaggggacttgcgtggttgcatcatggttgtcatcctccgattatacaacagaatattcgttctaatgtgattcttgttgatgaagaatttgatgctcggatcatggactttggactcgccaggctcatgacttctgatgccaatggtagttttgtgaacggcgatttgggggaacttggttatatagctcctgagtattcnngtacgatggttgcttcgttgaaaggggatgtgtatggattcggtgttttgcttttggagttggtcaccgggtgcaaacctcttgaggtgaaccacggcgatgaagaatttaagggtaacttggtggattgggttaatgtgcattctagttcaggtagactcaaggattgcattgataaggtcrttatgtggaaaaggyaacgatgaggagattctgcagtttctgaaaatcgcatccaattgygtcattactcgcccgaaagataggtggtctatgtaccaagtttataattcattgaagggaatatccaaagatcacagtttctccgaacaagatgacgaatttcccttgatcttcggtaagccagaaaacgagccagcctag
>SSHrefM3_contig_197
atgagcatctatttgaaccgattatttccaagatccaattcaagtttatttttatccagtggaaaggccttacaagctcaagttttacgcttaggggaagaaaagttcctggtagatgcaggacctgggacccccagaacttgtttgcaagatgagcttacaagagtgccaatcaaccaagccaccaytaggtttgagaataaggtgggattcttggatcgagtgggcggygaatcacakatcagaaagaagaatttggaragattattcrtcgarctagtcgccggagaatcagtkatsaaagagaaagcagcctccargtttaatgatwtggtgggatccwctgatgtagtggctggtgaaccgcatcttcttcttccackaagattcagacaaaaccgagcatggatgaaactgaacaagatttggcgaacraatacaaaggtaaaaggctttattgttgataaagtcaraggaggttattcagtagccatcgcrggtttcattgcttttcttccattcrgttctcacagcaaaaggataaagaggaggatatcgaatgatcwattyaccattsagagcattaaccccaaacargtcacaatattraggtgttctaa
>SSHrefM3_contig_198
atggaccaccatgttcctcatgaaataggtcaggattctcgggcggtgaagacaattcgtgttgaaggtcgtgatgcggatagaagatctcctcttcattcagtttatcggatgccattatcttcaaccgattctcaggcaggtcatcccgttggaactgagaacagaatagaatcaagggatgtaaaagagaacagagatatccgtagcgagaaggatgtgcgtcttgaaagtagaggaaatgacagcaacaagggtaccagatatgaaagggatagtcgtaatgatacaaaaggtgacattaagacagagaaggacacctttggtttggttagcagcaaccccttgaattggaargactcaagagagaatagggggaaaagatatgctgattctccyggtggaagtttggattcccagcatatgtcacgtgggaatacaccagctgatgttggaagggagaatccaacagcagaaagaagggactgtttgggtgctcatgaggctgttggggagaacaatttttaaagaaaaagtgaagatagatttaaagatagaaaaagaagtgatgtgacacatcgggattggggggacaaggaaaaagagagaagtgattgcagaaacagtccacaagttagcaatagcatcggtgaaatcaaagagtctgccaaagaagatagaaatgctgaaaagttggagagggagaggaaagatcttctactaaacaaagaaaattcaaatgcgagggaaaaagatcatatcaagagggaatcaaggaatggagtggataaagaagtttcatataatgagaaggagcatggtgatggatcagctaaagttcctgtgcacgaaactgtgttactagaacagaagaagcacaaagatactgacagaactgctgacagtgaaggtagagataggaggaaagaacgggacactgatttagaaagtggtcgaactgataagcgctttaaacttgacaagcaatcagaagatggatttgctgacggggaagggactggagagaaagagagcgaagaccatagttgtaatgttcaacatcgcaagaggatgcaaagatccagagctagtcctcttgtcaccaccaatcttgaggctcattttggaccccatgcccaagacaatgaagagtctcaaggtaaagcagaagtatcgtatgttacttataaagttggtgaaagcatggaagaactgatcaagttgtggaaggaatnnnnnnnnnnnnnnnnnnnnnnnnnnnnnnnnnnnnnnnnnnnnnnnnnnnnnnnnnnnnnnnnnnnnnnnnnnnnnnnnnnnnnnnnnnnnnnnnnnnnnnnnnnnnnnnnnnnnnnnnnnnnnnnnnnnnnnnnnnnnnnnnnnnnnnnnnnnnnnnnnnnnnnnnnnnnnnnnnnnnnnnnnnnnnnnnnnnnnnnnnnnnnnnnnnnnnnnnnnnnnnnnnnnnnnnnnnnnnnnnnnnnnnnnnnnnnnnnnnnnnnnnnnnnnnnnnnnnnnnnnnnnnnnnnnnnnnnnnnnnnnnnnnnnnnnnnnnnnnnnnnnnnnnnnnnnnnnnnnnnnnnnnnnnnnnnnnnnnnnnnnnnnnnnnnnnnnnnnnnnnnnnnnnnnnnnnnnnnnnnnnnnnnnnnnnnnnnnnnnnnnnnnnnnnnnnnnnnnnnnnnnnnnnnnnnnnnnnnnnnnnnnnnnnnnnnnnnnnnnnnnnnnnnnnnnnnnnnnnnnnnnnnnnnnnnnnnnnnnnngtacaacctctgcaatgagccctggatcaagtatagtattagcattgttgctgacaagggactaaaaaggccactctatacctctgctcgcttgaaaaagggagaggttctgtatctggagacacactcgtgcagatacgaactctgtttcgctggagagaaaatggtcaaagctataccagcaactcagttgcacgacccagataaagaaaaatctcaaaatcatctgcattcagcaaatggtgacaaatctgattctgatacaataatggttgatgtatttcgctggtctcgttgtaagaagcctctaccccagacactgatgcgcacagtcggcatccccctgcctcttgaacatgtagaggtgctagaggaaaatatagactgggaagatgtactaatgcctcaa
>SSHrefM3_contig_199
atcgctgttttccaccgtgcacatcaggttgcaacttggagtagccataatgctaagattaaatcgttacttttgtttggagatcatattcttagtctcgacgctcagggtaacttgtttttgtgggagttcaagggaattaaagacaatcttgttccctttgcccaccctcgccacattaagctagatccaaattttatccctacctgtattcttcatccagatacttaccttaataaggttcttattgggagtgagcaaggcactatgcagctttggaacattaacacagagaagaaaatatttgagtttaagggctgggattcgcctatctcctgtattgtctcttcccctnnnnnnnnnnnnnnnnnnnnnnnnnnnnnnnnnnnnnnnnnnnnnnnnnnnnnnnnnnnnnnnnnnnnnnnnnnnnnnnnnnnnnnnnnnnnnnnnnnnnnnnnnnnnnnnnnnnnnnnnnnnnnnnnnnnnnnnnnnnnnnnnnnnnnnnnnnnnnnnnnnnnnnnnnnnnnnnnnnnnnnnnnnnnnnnnnnnnnnnnnnnnnnnnnnnnnnnnnnnnnnnnnnnnnnnnnnnnnnnnnnnnnnnnnnnnnnnnnnnnnnnnnnnnnnnnnnnnnnnnnnnnnnnnnnnnnnnnnnnnnnnnnnnnnnnnnnnnnnnnnnnnnnnnnnnnnnnnnnnnnnnnnnnnnnnnnnnnnnnnnnnnnnnnnnnnnnnnnnnnnnnnnnnnnnnnnnnnnnnnnnnnnnnnnnnnnnnnnnnnnnnnnnnnnnnnnnnnnnnnnnnnnnnnnnnnnnnnnnnnnnnnnnnnnnnnnnnnnnnnnnnnnnnnnnnnnnnnnnnnnnnnnnnnnnnnnnnnnnnnnnnnnnnnnnnnnnnnnnnnnnnnnnnnnnnnnnnnnnnnnnnnnnnnnnnctgaaattcgagagcgcgattggtgtaatgtggttacttgccatatggatactgtccaagcatatgtgtggagacttcaaaattttgttcttggaaagcatctattgactccatgccctgaaaatccaacacctgtaaaggcttgtgccatcagtgcttgtggcaattttgccattttagggacagctggtggttggatygaaaaattcaaccttcaatcaggaattcgcaggggtgtttacattgacatgtcggaatcaagaagttgtgctcatgatagtgaagtggttggagttgcttgtgactcaacaaatactctcatgataagtgcaggatatcaaggagacataaaggtttgggatttcaaagaacgggttcttaagtccagatgggatattggctgttctgttgttaagattgtttaccatcgttataatggtctcctggctacagtagcagatgatttaacaattagattgtttgatgttgtggctctcagacttgttcgtaaattcgaaggtcacacagatcgtataacagatttgtgcttcagtgaggatgggaagtggcttctatcatccagtatggatggaagtcttagaatctgggatgtgatcctagcgagacagatagatgctatacaagttgatgtgcctatcacggcattatcactgtcaccaaacatggatatattagcaactacccatgttgatcaaaatggggtatacctgtgggtaagccaggcaatgttctctagtagttcaaatgtcgattcctatgcaagtggaaaagaggttgtgagcgtcaagttgccatctatctcttccaca
>SSHrefM3_contig_200
atgcccaccttctcctctctccctaggtggattggtggaaaattgtttggaaataatcccaagagcacaatcaacaacattggtgacagcggcgatgacactggtattgcggtcgtagacgacaatccagtgacaagcgtggtggagtgttacgcttgcacacaagtcggtgtgccagtgttccactccaccagctgtgatagctgtcaccaaccagaatgggaagcatcagcaggttcttacttagttccaatacaaagccgtcccggaaaattcgcaagagcggttacaggggcaaattggggacctttaggaaaagttttagatccaagaagcaagcgcgtgcaaatatggaaccgcgcgttgttattggcgcgtggtgttgcgttggcaatcgatccattgtttttctatgcgctgtcgatagggagagaaggttcgccgtgtttgtatatggacggtggtttggcggcggttgttacggtggcgcgtnnnnnnnnnnnnnnnnnnnnnnnnnnnnnnnnnnnnnnnnnnnnnnnnnnnnnnnnnnnnnnnnnnnnnnnnnnnnnnnnnnnnnnnnnnnnnnnnnnnnnnnnnnnnnnnnnnnnnnnnnnnnnnnnnnnnnnnnnnnnnnnnnnnnnnnnnnnnnnnnnnnnnnnnnnnnnnnnnnnnnnnnnnnnnnnnnnnnnnnnnnnnnnaccaaaattgataagagaagagaggattaaaataattatgacaacaatgctattgatttttttgttccaatttctccctaaggtttaccatagcatatctatgatgagaagaatgcaaaaagtcacaggctatatctttggcaccatttggtggggatttggactcaatctcatagcttatttcattgcctctcatgttgctggagggtgttggtatgtccttgcgattcaacgcgttgcatcgtgccttcaacagcaatgtgaaagaactgctggatgcagtctctctctgtcatgcccagaggaagtatgttatcagtcaattttgccaccaggaaccattggaaatccatgtggtggaaactcaacaatgagtaagccagtgtgcttagatgttgaaggacctttcaaatatgggatctaccaatgggcacttcctgtcatatccagcaattccttagctgtcaagattctttatcccattttttggggtttgatgactctcagcacttttggaaatgatcttgaacccacaagtaactggctagaagtaattttcagcatatgcattgtacnnnnnnnnnnnntacttttcactctgttgattggtaacatccaggtattcttacatgcagtcatggcaaagaagagaaagatgcagttgagatgtcgtgacatggaatggtggatgaggaggaggcagttgccatcccggttaagacaaagagttcggcattttgaacgtcagagatgggcggccatgggcggagaagatgagatggaactgatcaaagacttacctgagggtctgaggagagacatcaagcgctatctnnnnnnnnnnnnnnnnnnnnnnnnnnnnnnnnnnnnnnnnnnnnnnnnnnnnnnnnnnnnnnnnnnnnnnnnnnnnnnnnnnnnnnnnnnnnnnnnnnnnnnnnnnnnnnnnnnnnnnnnnnnnnnnnntgtaccaaggatggtatttattgtccgtggacgcataaggcgaaaccaaagtctcagcaaaggtgtggtagcaacaagtgtccttgaaccaggaggctttttaggcgatgaacttctttcgtggtgccttagacgtccttttatagaccggcttccggcctcctcagctacatttgtgtgtctcgaatcaacagaagcatttggtcttgatgctcaaaacttgaggtac
>SSHrefM3_contig_201
gaagtgtcyttacaaggacttggttgcatgagyatgtctgctttctatggtcctcctaagcctgaayctgamatgatttctctyatccaccatgccatwsaatctggtgtyactcttcttgayacctctgatktytatggycctcryaccaatgaactccttmttggaaaggctctyaaaggaggrgtaagagaaaaggttgacttggctacaaagtttgcagctagrakttattgatggraaatttgagrtttgtggtgatccagcttatgtgagagaagcttgtgargcwagtttgaagagacttgatattgattmtattgatctctattatatacatcggattgayactcgtsttccaattgaartcacgattggggagcttaaraaacttgttgaagagggaaaartaaaatacattggtttgtctgaggcytcascttcaacaatcagaagagcwcaygcagttcatccrataacagctgtgcarttggagtggtcactatggtcgagagatgtcgaggaagaaataattccaacttgcagggaacttggtattggaattgttgcmtatagtcctcttgggagaggattcttttcatctggaacaaagattactgatacgtttacaaaggaagactaccgtcagcatatgccaagatttcaacctgaaaatctgcagcaaaatcaaactatatttga
>SSHrefM3_contig_202
atgtgtagtttagaaaaaagaggcaacattttcatcctaacactaaccggcaacggtgaacaccgtctcaaccccacacttctcaattccatcaaatccaccctccaccgtgtccgtcaacaagccaccacttcctccgccctcatcacaaccgcccatggaaaattcttctccaacggttacgacatcgactgggctaagtcaatgcaagacatgatcctcatggacgatttactccgctccgttgtctccgatctcatctctcttcctatgcctaccatcgcygcygtyacyggtcaygcytccgcygcyggttatatcctygctytatctcacgactacgttttaatgcgatctgatagaggatttctctacatgagtgaaatcgacatcaatcgtgttattccggcttggtttatctccgtcgttgaagctaaggtcggtagtgcttcggctcggaggaagattgtgatgcaggcggagaaggtgacggctaaggaggcggtgaggttgggtatygttgaytcggcgcatgatagtgctgaggakacggttaaggcwgcksttgttttggccrttgatttaatcaagcgtggatgggatggacaygtgtatgctgataataggargaagtttttgagtcatgtkattcgtgctgttgaagayaccacwgagaggaacattgaatccaaactttag
>SSHrefM3_contig_203
atggctaccaatgaatctttgctagacaagcctaaaaaatccattcccaaaacattttggttaatcctctctttaattgctatcataagctcatcagctcttattgtttctcatctcaacaaaccaatctccttcatcaacctctcctcagctcccaatctgtgtgagcatgctattgatacaaaatcatgcttaactcatgtatcagaagcagttcaaggttcaaccttggccaacacaaaagaccacaaattgagcacactcatatctttattaaccaagtccaccacacacattaaaaaagccatggacacggccaatgttatcaaacgccgaattaataaccgtagagaggaaatggctttnnnnnnnnnnnnnnnnnnnnnnnnnnnnnnnnnnnnnnnnnnnnnnnnnnnnnnnnnnnnnnnnnnnnnnnnnnnnnnnnnnnnnnnnnnnnnnnnnnnnnnnnnnnnnnnnnnnnnnnnnnnnnnnnnnnnnnnnnnnnnnnnnnnnnnnnnnnnnnnnnnnnnnnnnnnnnnnnnnnnnnnnnnnnnnnnnnnnnnnnnnnnnnnnnnnnnnnnnnnnnnnnnnnnnnnnnnnnnnnnnnnnnnnnnnnnnnnnnnnnnnnnnnnnnnnnnnnnnnnnnnnnnnnnnnnnnnnnnnnnnnnnnnnnnnnnnnnnnnnnnnnnnnnnnnnnnnnnnnnnnnnnnnnnnnnnnnnnnnnnngtggtggctaaggatgggagcggcaagttcaagactgtggcagaggctgtagcatctgcaccggacaacggtaaggcaaggtatgttatctatgtgaaaaaaggaatctacaaagagaatgtagaaatcggtaagaaaaagacgaatgtgatgcttgttggtgatggtatggatgcaacaataatcacaggcagcttaaatgccatcgatggaacaaccaccttcaaaagtgcaactgttgctgctgttggagatgggttcatagctcaggacattaggttccaaaacacggcaggcccagagaagcaccaggcagttgctcttcgcgtcggtgctgatcaatccgtcatcaaccgctgcaaannnnnnnnnnnnnnnnnnnnnnnnnnnnnnnnnnnnnnnnnnnnnnnnnnnnnnnnnnnnnnnnnnnnnngtaccgttgacttcatctttggaaatgcagcagttgtkttmcagaagwgcmawctcgtggcccgaaagcccmtgarcaaccaaaaaaacatggtcacagcccaaggtcgaswagacccaaaccagaacactgcaacttcaattcagcaatgtrayrtaataccaagcycagayctcgaagcctgtgcaaggcwccatcaaaacwtacytsggccgcccatggaagaaatactccaggacagttgtgctgcaatctgtcgtggacggccacattgacccggcaggatgggctgaatgggatgccgcaagcaaggactttctccaaacattatattacggagagtac
>SSHrefM3_contig_204
aatgttgcgaatcccaccactggwtgccagaaraagctcgagatcgatgatgatcagaarctacgagcwttttgggacaagaggatttcacaagaagtyaatggagatgcacttggtgaggaatttaaaggctatgtttttaaaattacyggaggatgcgacaagcaaggmtttccgatgaagcagggagtgctgacccctggccgtgtycgccttttgcttcacaggggaacnnnnnnnnnnnnnnnnnnnnnnnnnnnnnnnnnnnnnnnnnnnnnnnnnnnnnnnnnnnnnnnnnnnnnnnnnnnnnnnnnnnnnnnnnnnnnnnnnnnnnttgtgaagaagggtgagaatgatytacctggcctgactgatgttgagaagccaaggatgagaggtccmaagagagcttccaaaatccgtaagctgttcaacctgtcyaaggaggatgatgtgaggaagtatgtcaacacctaccgtaggacatttacaaccaaagctggcaaaaaggtcagcaaagctcccaagatacaaagactggttactcctcttacwctccaaagaaagcgagcaagaattgccgacaagaagaagag
>SSHrefM3_contig_205
tatggctactactacacgtgttccttttgtttccgctaccacatcttttcccaaccaatgccataaattttgcttggtggcaaagtcaataactctaccagtttcttcttcctcattaaagctttcttcttcttcttattcttcnnnnnnnnnnnnnnnnnnnnnaagggtgtgaagagagttggaaacagaattagtgttgttgttgctatggctgaaccttcaaagtttactgtgcttgttactggtgctgctggtcgtacaggacaaatagtttatcaaaaattaaaagagagatcagaagaatatgatgctagagggttcgttagaacagaagaaagcaagcagaaaattggtgccggagatggtatctttattggtgatataagagattatgaaactcttgttcctgcgattcaaggtatagatgctctcattatcctcacaagtgcagtaccactgatgaaacccgggtttgatccaaccgcaggaaaaagacccgagttctattttgacgatggtgcttaccctgaacaggttgactggattggacagaaaaaccaaatcgatgctgccttagctgcaggagtaaagcagattgtgttagtaggatctatgggaggaacagaccttaaccatcctttgaacagcttgggtgatggaaatatattggtttggaaaagaaaggctgagcaatatctggccgatgctggtattccgtatactattataagggctggtggcttgcaagacaaagagggaggtattcgagaactcgtcataggaaaggatgatgagcttctcaagactgatattagaactatagctagacctgatgttgcagaagtctgtattcaggcactaagtttygaggaggctcaatataaggcatttgacttagcatcaaaacctgagggaacaggttcaccaacaaaggactttaaggcattattttcgcagatyactactcgcttttga
>SSHrefM3_contig_206
atggcatcaaatcaggaagakgtkmagctttttggartrgtgssaagtccatttgtaacwagrgtkgacatagctctamatttgaagggagttsaatacaawtwtgwggaagaaaagktwggraaattttagtgatrcamtaatcaartayaaccctgttyataagaaagttcctatattagttcacaatggaaaaccyatatcwgartcwyktgtkatycttgartayatyratgayacttggaawcaaaatccaatcttgccttctgatcctyacaaaagagccttrgcycgtttytggtcyaawttyatagatgataagtktktgrrtgctsyamgraaattkgcttyttctcttrrkgmgaaagaaagcrwcsargagrgywttraggaaytagaagtggyttttcaatttcttgarratgagctyaakgamaarttctttggtggwgaagagattggcmttgttgatattacaggtrtctwcatagctttttggktccctrttatgcaagaagtawyaggattgaagktrytcacmaatgagaaatttccmaarctttacaaatggagtsaagacttsaccaatyaccaagttgtyaaggaaaaaytacctaatagagaaacacwattggcctayttcaragctcgttatgaaagtcttkttgcttcaaaatag
>SSHrefM3_contig_207
tttcagacttctttccaattcttcgtcatttagatccacaaagkkyryawgsaagratgryyartcatatgaagaagktgtrtragatttttkatggaattattgaagawagaattwgttcaagagattccaaagytgattatgaggtktgcaatgatgtgttagattcacttcttcatagyaacaayaatmttgragaaacmayttytraattgagycgyaatgagatgrtscatctattycwggayttatttgttgctgggayagacacwacrtcaagyaymattgaatggattatggcrgagctwctwcgwaaycctgawaaattaacaaaagcaagraargarytatgtmaartaatygryaaagatgaaacaattgaagaatcrcatatwtcwaagttacctttcttacaagcrgtkgtraaggaaacattgagattgcayccrccwrttccattattrctaccwcacaartgtgatgaaaatgtgaacwtattaggyttcaatgtgccaaaaaatgcacaagtattwgtcaatgtgtgggcratgggaaragatccaacmatttggraaaatccaamtatgttcatgcatgcctgaaagatttttggagtgygatattaattataagggtaataattttgagcttataccctttggagctggcaaaagaatttgtccaggattgccattagctcataggactgcacatttgatggtggcctcccttctacacaamtttgaatggamwcttgctgatggactaatkccasaacamwatgaayatggatgaacaatttggattawcyttaaaragggtycaayytcttcgagttcaagctatttcattagctta
>SSHrefM3_contig_208
gttttcataggaaactgttactcaattagtcctgagaggttagtggaaaggtttcctgatctgaaatctttgactttgaaaggaaaacctcattttgctgatttcagtttagttcctcatggttggggtggttttgtttatccatggattgaagcacttgccgagagtaaggttggattggaagaacttaggttgaagaggatggtggtttcagatgagagccttgagctactttctcgttctttcatgaattttaagtctttagttcttgttagctgtgaagggttcactactgatggtcttgctgctgttgnnnnnnnnnnnnnnnnnnnnnnnnnnnnnnnnnnnnnnnnnnnnnnnnnnnnnnnnnnnnnnnnnnnnnnnnnnnnnnnnnnnnnnnnnnnnnnnnnnnnnnnnnnnnnnnnnnattttgcttgccttaaaggagagattaatatcggagcacttgagagacttgtggcaagatcacctaacctaaagagtctaaggttaaatcgttctgttcctgttgatgccctgcaaaggatactaatgcgagcgcctcagctaatggatcttggaattggatcatttttccatgatcttaattcagatgcctatgcaaagcttaagactaccattcttaagtgcatgtcgataaccagtttgtcgggatttttggaagtggctccttnnnnnnnnnnnnnnnnnnnnnnnnnnnnnnnnnnnnnnnnnnnnnnnnnnnnnnnnnnnnnnnnnnnnnnnnnnnnnnnnnnnnnnnnnnnnnnnnnnnnnnnnnnnnnnnnnnnnnnnnnnnnnnnnnnnnnnnnnnnnnnnnnnnnnnnnnnnnnnnnnnnnnnnnnnnnnnnnnnnnnnnnnnnnnnnnnnnnnnnnnnnnnnccatcagcaccatttggaaatcaaggagctgttactgaaaaaggattggttgcaatatcaatgggatgccgcaagcttcactcattactctacttctgccaccagatgacaaatgctgctctcataacagtggccaagaactgcccgaattttatccgttttaggttatgtattctggatgcaacaaaacytgacccygwyacaatgcrgccaytggatgaaggtttyggrgcratcrtgcagtyatgyaagcgaytgaggmggctatcactctctcmggtcagytgaccgaccaggtsttcctttacattggaatrtatgckgagcakcttgaaatgttgtcwattgcatttgstggygagagtgacaagggaatgctcwamstattgaacsgatgcaaaaagcttcgcaagctyragataagaractgtcctttyaggmgacacarcrcttctracmgacatagggaagtatgaaacaatgcratcyctttggaygtygtcgtgsraggtsaccgtgggggtkggagmrtgcaagacattggctwagaagatrcygaggttraatgtggagatcttcrrtgaaartgaacaagcagattgttatgtggaagacggacaaagagtcgagaagatgtatttgtatcgttcggtggctgggaaaagggaggatgcaccggaatatgtatggactctttag
>SSHrefM3_contig_209
atggcaaaatacggcgaaggagataaacggtggatcgttgaagaaagaccagacggaaccaacgtccacaactggcactggtcggaaactaactgtctagaatggtctagaaccttcgtcaccaacctcctttcaaatctcgttattctcaacggtgaaggtaacctcttcatcaaagccaccactctccgtaacctcgacggcgaagcttacatcaatattcgtaaagggaaaatcattccaggttatgaaattaacctaactgtttcgtgggaaggtgaagctaaagattctgatggaaattctttgcttaaggttaatggtagtgttgaaattccttatatctctgatgaaaatgctgatgaagatcctgatcttagggttactgttgaagatgagggaccgattgggaagaggattaaggacgcaatgttttcgaaagggaagggtttgattttggagaaggttagggtttgggttcagagtatggctagaggtggtcctgttaaggaggaattggatgttaagaagccggnnnnnnnnnnnnnnnnnnnnnnnnnnnnnnnnnnnnnnnnnnnnnnnnnnnnnnnnnnnnnnnnnnnnnnnnnnnnnnnnnnnnnnnnnnnnnnnaagaagagtaagaagggaaggaagagtattgtgatgagtgagaagtttaattgtagggcgaaggatttgtttgagatawtgatggatgagaatagrtggaagggttttackcagagtaatgcwaggattagtaaagaggttggtggtgagwttagtatttttgatgggtctgttacwggrrmwaatttggarttgsargaaggkaagttgattrtkcagagatggagatttgggagctggaatgatggtgatcaatctcaggtgaggcttgtttttgaggagcctgaaccaggggttacagttgttaagctgacacatactga
>SSHrefM3_contig_210
ttacaaaaccgacatgcatcacarcacacaacctttctagatgttccattatctcatagaatsttcctaactaagagaaaaccacagcataggtttgtagtggtakcagtaaccaaaggctcagcagartcaagtaaatcmgatgaaaaaattccttcatgggctaagcctgattcmgatgaacctcctccrtgggcyaaaaatgaagcccaaaacaaaamyrstksttcttcagaacaaggatttgagatwccgttttatgyttatttacttgcytctgctatcactgcaattgccgctataggttctatttttgagtatgtgaatcaaaarccagtgtttggtgttttgarytctgatagcatattctatgctcctttgcttggtttttttgccwtcaccggtgttcctacttcggcyttcctgtggttyaagtccgttcaagctgccaacaaggaagccgaagaacaagacargagggatggctatta
>SSHrefM3_contig_211
aattcagacggtgaaattttcaaagcatgggcgaaggatgtgcgtgaatacgaagaacactttaaggtgagtgtgaaatcagggttgagtaatgaagaggttgagaatcggcgtaagatctatggtttgaatgaattggaaaagcacgatggacaatcgatttggaaattggttttggaacaatttaacgatactttggttcggattcttctcgctgcggctataatttcgtttgttttggcttggtatgatggcgatgaaggtggcgagatggagattacggcgtttgtnnnnnnnnnnnnnnnnnnnnnnnnnnnnnnnnnnnnnnnnnnnnnnnnnnnnnnnnnnnnnnnnnnnnnnnnnnnnnnnnnnnnnnnnnnnnnnnnnnnnnnnnnnnnnnnnnnnnnnnnnnnnnnnnnnnnnnnnnnnnnnnnnnnnnnnnnnnnnnnnnnnnnnnnnnnnnnnnnnnnnnnnnnnnnnnnnnnnnnnnnnnaggtgcctgcggatatgcgggttgtggaattgataagctcgactctgagattggagcagggttccttgactggtgagagtgaagccgtgaataagactaacaagcctgttgctgaggattctgatattcaaggaaaaaagtgtattgttttcgctgggacgacggttgttaatggtcattgcttttgcttggttactcagactggtatggagactgagattgggaaggcgcataaccagatacaggagnnnnnnnnnnnnnnnnnnnnnnnnnnnnnnnnnnnnnnnnnnnnnnnnnnnnnnnnnnnnnnnnnnnnnnnnnnnnnnnnnnnnnnnnnnnnnnnnnnnnnnnnnnnnnnnnnnnnnnnnnnnnnnnnnnnnnnnnnnnnnnnnnnnnnnnnnnnnnnnnnnnnnnnnnnnnnnnnnnnnnnnnnnnnnnnnnnnnnnnnnnnnnnnnnnnnnnnnnnnnnnnnnnnnnnnnnnnnnnnnnnnnnnnnnnnnnnnnnnnnnnnnnnnnnnnnnnnnnnnnnnnnnnnnnnnnnnnnnnnnnnnnnnnnnnnnnnnnnnnnnnnnnnnnnnnnnnnnnnnnnnnnnnnnnnnnnnnnnnnnnnnnnnnnnnnnnnnnnnnnnnnnnnnnnnnnnnnnnnnnnnnnnnnnnnnnnnnnnnnnnnnnnnnnnnnnnnnnnnnnnnnnnnnnnnnnnnnnnnnnnnnnnnnnnnnnnnnnnnnnnnnnnnnnnnnnnnnnnnnnnnnnnnnnnnnnnnnnnnnnnnnnnnnnnnnnnnnnnnnnnnnnnnnnnnnnnnnnnnnnnnnnnnnnnnnnnnnnnnnnnnnnnnnnnnnnnnnnnnnnnnnnnnnnnnnnnnnnnnnnnnnnnnnnnnnnnnnnnnnnnnnnnnnnnnnnnnnnnnnnnnnnnnnnnnnnnnnnnnnnnnnnnnnnnnnnnnnnnnnnnnnnnnnnnnnnnnnnnnnnnnnnnnnnnnnnnnnnnnnnnnnnnnnnnnnnnnnnnnnnnnnnnnnnnnnnnnnnnnnnnnnnnnnnnnnnnnnnnnnnnnnnnnnnnnnnnnnnnnnnnnnnnnnnnnnnnnnnnnnnnnnnnnnnnnnnnnnnnnnnnnnnnnnnnnnnnnnnnnnnnnnnnnnnnnnnnnnnnnnnnnnnnnnnnnnnnnnnnnnnnnnnnnnnnnnnnnnnnnnnnnnnnnnnnnnnnnnnnnnnnnnnnngaaatgtccaccagtgcattacgttgtttgggatttgcctacaaggatgagctcactagttttgaaggctacaatggtaaagacgatcatccagcccaccagcttttgcttgatccttccaattattcatcaattgaaaatgaactcatttttgttggcttggttgggttgagggatcctcctagggaggaggtataccaagcaatagaagactgcagagcagctggaattcgtgttatggttataaccggagacaacaaaaacactgctgaagctatctgtcgggaaataggtgtatttgcgcccaatgaagacattagttcaaaaagtgtaactggtagagattttatggaactccgtgataaaaatgcttatctgagacagagtggtgggcttttgttttcgagggctgaaccaagacacaagcaggacattgtgaggcttcttaaagaagatggggaggttgttgctatgactggagatggtgttaatgatgcacctgccttgaagcttgccgacattggtattgcaatgggcattgcagggacagaggtggcaaaggaagcttcagatatggtgttagcagacgataattttagttcaattgtnnnnnnnnnnnnnnnnnnnnnnnnnnnnnnnnnnnnnnnnnnnnnnnnnnncatgtacatgatctcttccaatattggtgaggttgcttctatatttcttacagctgcactaggaattcctgaaggactgatacctgtccagcttctgtgggtcaatcttgtcactgacggaccccctgcaacagctttgggatttaaccctccagataaggatataatgaagaaacctcctcgtcgcagtgatgactcactgattaacttgtggattttattccgctatctggttattgggatttatgttggattagctactgttggcgtcttcattatatggtatacacatggttcctttttgggaattgacctcagcggggatggacatactcttgtgacttactcccaacttgccaactggggtcaatgctccacttggaataacttcactgctgctcccttcaccgctggttctagagtcatctcttttgatgccgacccatgcgactacttccacactggtaaagtgaaagctatgacactgtccctctctgtgttggtagccattgaaatgttcaactctctcaatgccctgtctgaagatggaagtcttttgacaatgcccccgtgggtaaacccttggcttcttttggcaatgtctgtttcatttgggctgcactttttgatcttatacgtgccattcttagcacaagtatttggcatcgtgcccctgagcttcaacgagtggcttttggttttggcggttgcattgcctgtcattctaattgacgagattttgaaatttgttgggagatgt
>SSHrefM3_contig_212
atggacacaaagatcctaaatttccagatccttaatgggtcaatcatacggcgcgtgttctttcgttcaattctccttgcagctaccatttccatggttgctcttcttcgtcttcgcgctttatcggatttcaattttggaaatttagttccaattgcaagcaatttcaattgttttgcagattcagaaaacgtcactttaaaccaacccagttcaaatttctttcagaatcgcttctggggtgtaatgaattgtgaaaaagacgttaacttgacagtgaatgttgtcactgaattaatgggtatgcggttattgaactgtgatgctaataccctttgtgttggtgaaggctcttcaatggctgttaaagcaatgaaacagttgggtttttcaactgttagtggtgtttataccaaccgttttttctccctcaagatgaagaagttcatttatgaattagattatcaagattcttcatttgactttgttttgtctacggatcttgataaggtttctgtgcctgcgttgcttgtacttgaggttgaacgtgttcttaaacctaatggaattggtgcacttcttgttgctgctaaaagttcacatcatcacaatgatttgattagatcagctacaccagtttcatcattgttgagatcttctagtgttgttcatgttgattctattgatgatgaacttaatcttgttgttttcaagaaaagatctcaaaatgcaacaactttattcaatcataatcagattaatttacctgctgattgtcctagtttgacattgaccaagcctctcatagatcttatggagcctcttgtgagcgaaaaaccgatgcgcgtgtccccggtttcttatttgcctaagtttgtwgatgtttctactaggaagaggttggtttatattgatattggtgtaggagagcttttgaatgcraatgttagtgattggttcctaccatcwtatccwattgatcagaaagatttyaatgtktatttcgtycactacaacacttcgataatgttgtcttatgtgaagcgaccaggtatcacgtttgtttatcatcctggattagccggtaaagtcactaccgaagttgatgatatcggagaygaaaatgatgatctagatcattatggtggggargawgagtttgatttcctygcttggttcaaagaaactgtgcaatatgcygatttygttgtcttgaagatgaatgcmggrgaagttgaactcaagttcttrtctgatgtatttgacagtggagctatatgctttgttgatgaattgtttctaagatgtcctgagaaaagtgatgatgataaaactaatgctgtkacaagcaaggaarattgcatggatgtttaca
>SSHrefM3_contig_213
accataatgaatttctttggttacttcatgatatggctttcagtcacaaaaaaaattcctacacctaaaatttggcaaatgtgtctttatatttgtcttggtgcaaattctcaaacttttactaacactggtgctttagttacttgtgttaagaattttcctaatagtcgtggtagtgttttaggacttttaaaaggttatgttggtttaagtggtgctataattacacaaatttatcatagtttatattataatagtgataataataatacacaatctcttattttgcttattgcttggcttcctgctgcagtttcttttatttttcttccaactattagaattttgaaattggaaactatatatcaacaacaaaaagaaacaaaagttttttataattttctttttatttcacttggtctagcttgtttactcatggttttgatcattgttcaaaataagttcaatttttcaaggattgagtatataagtgatggagttggtgttattattttactctttcttccacttgctattgtatttagagaagaattaaaattctacaacttctcgaaagataattcgatatctcagttgaaagtagttactgatgtcccacttcagaatgtgtcatcacacgaaaatgaagtggaattatcggcaactaatgtggattccgagaagaaaatttcttgtttgaagacaatattcaaacctccgaatagaggtgaagactacacaattttgcaagctttgtttagtattgacatgttaattcttttcctagcaacaacttttggtgttggtggaacattaacggcgattgataatttgggacaaatcggtcattcgttaggatatccaaataaaagtactctacttnnnnnnnnnnnnnnnnnnnnnnnnactatctgggacgggttgcatctggttatatatcggagatcttattaaccaaatacaaaatcccccgtccgtatctactcactttcattatgcttctctcttgtgttggtcatattctaattgctcttggtatctcaaactctctttatatcgcttcggtggttattggattttgttttggagctcaatggccgttgatgttcgcgatcatatcggagatttttggattgaaatattactcaactttgtataattttggagctgtggctagtcctgtgggatcttatatatttaatgttagagtggctggtcatttatatgacaaagaagctttgaaacaattgaaagctaagggactaaagagacaagaaggagaggacttaacttgtgttggagtagagtgttataggttagcttttattataattacagcatcaactttaattggatgtttagtttcttttattttggtgcttaggactagaaaattttayaaaggggatatttatggaaaatatagagaggaacttgaagcagcagaggctgagatgaggattgtraaaaatggtggtgatgggtttgaaagggaagacaayggcarcrcaatgttaagcrccrccgggrttactcgtagtcgcccgaggg
>SSHrefM3_contig_214
attcgtgaagagacttcagccgaagttgtcggagattcggagagcttattcgtctccggattttagtaagaaggttctggaaaagtggaggccgagtgcgaagattcggattgatttgtcagctattaagaacgcgattgtttcggaggaatttggtgatgggattggggattttgagagagggtttaagggaaggaggttaagcttttgggaagggttcaaaggtgagattgaaagtgagagtgaaactagggtttgggaaccaattcgagttttgaaaactagaattaaagagtttgagaagcgtagttcatttgatggattcaagaacagtgaatttcttgagaaacttaannnnnnnnnnnnnnnnnnnnnnnnnnnnnnnnnnnnnnnnnnnnnnnnnnnnnnnnnnnnnnnnnnnnnnnnnnnnnnnnnnnnnnnnnnnnnnnnnnnnnnnnnnnnnnnnnnnnnnnnnnnnnnnnnnnnnnnnnnnnnnnnnnnnnnnnnnnnnnnntatagcaaacgcaagaaccaatttctactgcagtctctttctggggaagaatcttctttactcgggaacggaaacataaatgatgaattggatctgcgaatagctagtgtccttcagagcacagggcaccggtatgaaggtggactctggacagaccatgcaaagcaggatttgtctaacaatgaaagacatgttgcaattgtcacaaccgctagtcttccttggatgacaggaacagctgtaaacccactatttcgagctgcatatttatcacaatctaaaaagcagaaagtcactctgctggttccatggctttgtgaatcggatcaggaactagtgtatcctagcaacctcacttttacttcgccagaagagcaggaaggttatattcgtaactggcttgaagaaaggattggttttaaggcagacttcaaaatttctttttatcccgggaagttttcaaagtcaagacgtagtataatgcccgttggagatacttctcaatttataccatctaaggatgctgacattgctatcctagaagaaccagaacatttgaattggtatcatcatgggaaacgttggaccgataaattcaaccatgttgttggcattgttcacacaaattacttagaatacatcaaaagggagaaaaatggagcactccaggcattctttgtgaaacacataaacaactgggttacaagagcttactgtgataaggttctccgtctctcggcggctactcaggatgtacccaagtctgtaatttgcaatgttcatggtgtgaatcccaagttcttaaaaattggagaaatggttgctgcggagaaggagctagggcagaaggctttcacaaaaggagcatatttcttgggaaagatggtatgggcaaagggatataaggagttgatagatttattaggaaagcataaggcagaccttgatgacttcaacttagatgtatttggaagtggagaggatgctcatgaagttcagagtgcagctagaaggttggatttgaatctcaactttcagaaaggaagagatcacgcagatgattcccttcacaggtacaaagtcttcataaatcctagtatcagtgatgtgctatgcacagctaccgcggaagcacttgcaatgggaaaatttgtagtttgtgctgatcatccatcaaatgagttcttcacgtcatttcccaactgtttgatttacaagacacctgaagactttgtagcaaaagtaaaagaggcgttagcaaatgagccttatcctctcacacctgaacagagatataaactttcttgggaagcggcaactcaaagatttatggaatattccgagcttgaccaaatcctgaacaaggaaaatgatagtgcaaagtcaagtagagataagggaagactcattggcaagtcagcatcaatgcctaatctttcagaactagcagatggaggcttagctttcgctcactactgtctcactgggaacgagttcctgagattatgcaccggagcaacacctgggacacgtatttttgacaagcagcactgtaaagaccttcatctcttgcccccacaggtggaaaatcctatctatggctggtaa
>SSHrefM3_contig_215
atgatgccatagtacctttgaaggattatatgaatgctcaatattttggggagattggaattggcacgcctccacaaacctttactgtcatatttgacaccggcagttccaacctttgggttccatcatccaagtgttacttttctcttgcctgctatacccataattggtacaaggcaaagaaatcccatacgtataacaaaaatggaacatcttgtaaaataagctatggaaccggatcaatatctggtttcttcagtcaagataatgttaaagttggcagttctgttgtcaagcatcaggatttcatcgaggctacccgagaaggaagtcttgcttttctcgcaggaaagtttgatggaatatttggacttggatttcaagagatctcagttgcaagagctttgccagtatggtacaatatggtggaacaaaatcttatcggtgagaaggtcttctccttttggcttaatgggaatcctaatgccaaaaagggcggcgaattagtttttggtggtgttgaccctaagcatttcaaaggaaaacacacctatgttccggttactgaaaaaggttactggcagattgaaatgggagattttttcattggaggnnnnnnnnnnnnnnnnnnnnnnnnnnnnnnnnnnnnnnnnnnnnnnnnnnnnnnnnnnnnnnnnnnnnnnnnnnnnnnnnnnnnnnnnnnnnnnnnnnnnnnnnnnnnnnnnnnnnnnnnnnnnnnnnnnnnnnnnnnnnnnnnnnnnnnnnnnnnnnnnnnnnnnnnnnnnnnnnnnnnnnnnnnnnnnnnnnnnnnnnnnnnnnnnnnnnnnnnnnnnnnnnnnnnnnnnnnnnnnnnnnnnnnnnnnnnnnnnnnnnnnnnnnnnnnnnnnnnnnnnnnnnnnnnnnnnnnnnnnnnnnnnnnagatactcctttgtgttcstcttgtcagatgcttgttctttggattcagaatcaactaaaacaaaaggcgaacaaggaaagagtattcaactatgtgaatcaactgtgygagagtattccaagtccatcyggagaatcagtgataagctgtaacgatataaataagttgccaaacatttcattcactattggagacaaacccttcgtyctcacaccagaacagtatattctaagaaccggagaaggcattacagaggcctgcctyagtgggtttattgcttttgatattcctcctccaaagggtccactctggattcttggtgatgttttcatgagggcatatcacactgtcttcgactacggaaacctccaagttggttttgctgaagctgcctag
>SSHrefM3_contig_216
gggtgttgcatttactaaacatttgattcacatatatgcctacaatggatcaaatgagcttgcccagcgtatggagattgatgcccatattggtgctgtgaatgacttggcatttgctcatccaaataaacaactctgtattgtgacttgtggtgtcgataagttgataaaggtgtgggatttaacgggacgaagactatttaactttgaagggcatgaggctccagtatattctatctgtcctcatcacaaggagaacattcagttcatattctcaactgccattgatggtaggataaaagcatggttatatgataannnnnnnnnnnnnnnnnnnnnnnnnnnnnnnnnnnnnnnnnnnnnnnnnnnnnnnnnnnnnnnnnnnnnnnnnnnnnnnnnnnnnnnnnnnnnnnnnnnnnnnnnnnnnnnnnnnnnnnnnnnnnnnnnnnnnnnnnnnnnnnnnnnnnnnnnnnnnnnnnnnnnnnnnnnnnnnnnnnnnnnnnnnnnnnnnnnnnnnnnnnnnnnnnnnnnnnnnnnnnnnnnnnnnnnnnnnnnnnnnnnnnnnnnnnnnnnnnnnnnnnnnnnnnnnnnnnnnnnnnnnnnnnnnnnnnnnnnnnnnnnnnnnnnnnnnnnnnnnnnnnnnnnnnnnnnnnnnnnnnnnnnnnnnnnnnnnnnnnnnnnnnnnnnnnnnnnnnnnnnnnnnnnnnnnnnnnnnnnnnnnnnnnnnnnnnnnnnnnnnnnnnnnnnnnnnnnnnnnnnnnnnnnnnnnnnnnnnattgaatctgctgcaaacaaggtatctggctcttctgctgttactgttagtcctgtcagctgtaaagtggaaaggagctcccctgcgaggccttctcaaattcttattggtgttgatcctacgggtagaagtgtggagaaacctaggacagtagaagatgtaatggatagagctaaatcatggcagctgtctgaaattgtggatcctgtccactgtcggttagttaccatgtctgacagcacagatacttccagcaaggtcgttcggcttttatatacgaattctggggctggtcttttggcacttggctcaaatggtgttcagaagctgtggaagtggtctcggaatgatcagaatcctagtgggaaggcgaccgccagtgttgttccacaacattggcaacccaacagtggtcttcttatgaccaatgatgtctcgggtgtcaaccttgaagaagcggttccttgtattgcactctcgaagaatgattcatatgttatgtctgcatgtggtggaaagatttctttatttaacatgatgacattcaaggtaatgacaacattcatgccaccacctcctgcctctacatatctggctttccaccctcaggataacaacatcatagccattgggatggaggattcaactattcacatttataatgttagagtggatgaggtgaaaacaaaattgaagggtcaccaaaagcgaatttctggtttagctttttcaaccaatcttggcatcctggtttcatctggtgctgatgctcacctttgcgtgtggagtattgattcatgggagaaaagaaaagcagttcctatacaactacctgcggggaaggctcctgttggtgaaacacgagtgcagttccattcagaccaactccggttattggtagcccatgagactcagttggcaatatatgatgcctctaagatggaacgcattagacagtgggttccacaagatgttctgcctgctcccatatcatatgcagcttattcttgcaatagtcagttaatttatgctacattttgcgatggcaacactggggtttttgatgctgacagcttgagactaagatgtcgcattgcaccatcgacatacttcacaccagcgactttaaatggaagccaagctgtgtatccttttgttgtggcagctcacccactagagcccaatcagtttgcccttgggttgactgatgggtcagtgaaagtgatagagcccaatgaatcagagggaaagtggggaactagcccacctatggataatggattgatgaatggtaggacagcatcatctacaacaagcaaccatacacctgatcagggcacacaaagataa
>SSHrefM3_contig_217
gcaaaagcacaagagggttaacataagagcagtgaagcattggtgtagacagatcctgcaaggacttctatatcttcatagccatgacccacctgtgatccatagagatcttaaatgtgataatattttcattaatggtaaccaaggggaagttaagattggggatcttggtttggctgcggttctccggaaatctcacgctgctcattgtgtaggaacgcccgaattcatggcaccagaagtataccaagaggaatataatgaactagttgacatatattcttttggtatgtgtgtattagaaatggtcacatttgaatatccttatagtgaatgcagccatccggcacaaatctacaagaaagtttcttctgggaaaaaaccagatgctttgtataaagtgaaggatccagaagtgcgagaattcattgagaaatgccttgcaacagtgtctctaagactctctgcaagggagcttctggatgatccttttcttcgaattgatgatgacgaatatgatttgagatcggcagatgttgtagagtttggtgacttgggtcctcttgtttgtcagtcattcctttcactcgaccgtagctatagnnnnnnnnnnnnnnnnnnnnnnnnnnnnnnnnnnnnnnnnnnnnnnnnnnnnnnnnnnnnnnnnnnnnnnnnnnnnnnnnnnnnnnnnnnnnnnnnnnnnnnnnnnnnnnnnnnnnnnnnnnnnnnnnnnnnnnnnnnnnnnnnnnnnnnnnnnnnnnnnnnnnnnnnnnnnnnnnnnnnnnnnnnnnnnnnnnnnnnnnnnnnnnnnnnnnnnnnnnnnnnnnnnnnnnnnnnnnnnnnnnnnnnnnnnnnnnnnnnnnnnnnnnnnnnnnnnnnnnnnnnnnnnnnnnnnnnnnnnnnnnnnnnnnnnnnnnnnnnnnnnnnnnnnnnnnnnnnnnnnnnnnnacccgaatggaggactgaaccagaaaatgaggaaaccacaaactatgcaaatcaaagcttgtgtgacaattgtgtgtctaatcatactacagttacagattttctttcacctaatgaaggtggaaaaaacttgcagcttcctcaatgctgcacgcacggatgtgcttcaatgcacrgccggttcgaggagattatattccaatccgaggagtatgacgacarccacattagcraggatgcacctaacatatcaagtgaatcagactacttgcagtatcaggaatcatggaatcatcaygaaagccgtgaactgagtcctgttgagtctagtcgaagccattcaggtgaacaatatgaactattagataawtcattgttgaccgaagataaaagagaggctgtatgggaaaacagttttgcacccaacgcaggaaagtcctcgaaaaatttatcaggaaacaattatttgtctactattgattcactatattgcgaggttaagagcgattatgagaaagagatccaacatgagttgaggtggctcaaagcaaaatatcagacggagttaagggaacttagggatcaacaattcgtgggtctagaagctaaatctccacatactactagtaagcacgaaacaacagcagaaacagtaaatggattccataacaggaactatgattctagttaccattctcaagaacacaagagccaccccaatttggatacccgaagggcccaaaattgcgcgatgacatgttctgatgaagatgtggtaactgcaaagagtttttacacaaggttattgcttccagacacactacatagaactgtttccctccctgttgatgctgttgatgtataa
>SSHrefM3_contig_218
agaggctcagagatgagcctatgtttttggttcttgctcaaaatgtccaggaatatcttgaaaggagcggagatttcaaatcatcttctaaggtggccttgaggagggttgaactcatttactacaaaccacaagaggtttatgatgccatgagaaaattggcggatctgacagaagatggagataatgaaggcgaggctaccgaggagtccaaagggtttgaggatacaagaattcctactgcatttgttgttacaccagagcttgtgtctcggaaacccaccttcccggagaatagcagggccctaatggatgtgttagtttcacatatatacaaatatggtgacgagcgcactaaagcacgggcaatgctttgtgatatatatcaccatgctctccttgatgagttctcaatatctcgtgatctgctgcttatgagtcatttgcaagacaatgttcagcacatggacatttcaacacagatactttttaacagggctatgtcacagttaggtctttgtgcttttcggattggattgatttctgaagcacatggctgcctatctgaactttattcaggtggaagggtgaaagagttgcttgcacaaggtgtgtcacaaagccgttatcacgagaagactccagaacaggaaaggttggaaagaagacgccagatgccatatcatatgcacataaatcttgarctcctggaagcagtgcatcttatatctgctatgctgctggaggttcccaacatggcwgccaatgttcatgatgcaaagcatagggtcatcagtaagaatttccgccgtttgcttgaggtcagtgatagacaaacgttgactggtcctcctgagagtgtcagagaccacattatggctgccactagggctcttattaaaggagacttcaacaaggcttttgaagttattacctctcttgatgtatggaaatttgttaaaaatcgagacacnnnnnnnnnnnnnnnnnnnnnnnnnnnnnnnnnnnnnnnnnnnnnnnnnnnnnnnnnnnnnnnnnnnnnnnnnnnnnnnnnnnnnnnnntggatcaagtcacgaaatttttcgacctatctgttcctcgtactcatagcattgtgagtaggatgatgatcaacgaggagcttcatgcaagttgggaccagccaactgggtgcattgttttccaaaatgttgagcactctaggctgcaagcattggcattccaattgacagagaaattatctatccttgcagagagtaatgaaagagccacagaggcaagaataggtggtggattggatcttcctccaagacgaagggatggacaggactatgctgctgctgctgctggcggaggtggtggaacagggccttcaggtggtaggtggcaggacttgtcctataatcagacacggcaagggagtggacgtgcaggatatggt
>SSHrefM3_contig_219
tagtttaatcatgaatggaaaaggacataaatttgtgaggttygagrattggagatcagagtcrtcttttrgtatagagsarawagattmtgtaaayaaaagaaamgagagaccaagtgtaagttctrttttgaagagyattggaagargaytwgagagtggatyagagaagatgaagaaattcakaakaycrtcttcagcagtttatycwgtaagtgaakkwywwwyraagaawyyksmtkcwkytawgcrcaaarttcttgatccamaggggccaatgcttcagaaatggaacmaaatctttgtaatcacatgtgttatggcartttctgtggaccctcttttcttttatattccagtgattgtcggaaaaaacaaatgtcttgatttggatgaaacgttgcagactactgccagtgttcttcgcacattctttgatcttttctacattcttcgcatcatctttcagtttagaactggatttattgcaccttcttctcgtgtttttggaagaggtgaactcgttgacgatcctgttgccataatgaaacgatatttgagttctcatttcatcatcgacattctttcaattattccacttccacaggttattgttttggctattattccaaacttgaaaagcacgggtccatttttggcaaaggatttgttgaagtatacagtattaattcagtatgtgccgagactattgcggattcgtccactatttcaagaagtaactagaacttcaggcatattggcggagacagcatgggctggggctgtcttcaatcttttactctacatgctagccagtcatgtggttggagctaactggtatctnnnnnnnnnnnnnnnnnnnnnnnnnnnnnnnnnnnnnnnnnnnnnnnnnnnnnnnnnnnnnnnnnnnnnnnnnnnnnnnnnnnnnnnnnnnnnnnnnnnnnnnnnnnnnnnnnnnnnnnnnnnnnnnnnnnnnnnnnnnnnnnnnnnnnnnnnnnnnnnnnnnnnnnnnnnnnnnnnnnnnnnnnnnnnnnnnnnnnnnnnnnnnnnnnnnnnnnnnnnnnnnnnnnnnnnnnnnnnnnnnnnnnnnnnnnnnnnnnnnnnnnnnnnnnnnnnnnnnnnnnnnnnnnnnnnnnnnnnnnnnnnnnnnnnnnnnnnnnnnnnnnnnnnnnnnnnnnnnnnnnnnnnnnnnnnnnnnnnnnnnnnnnnnnnnnnnnnnnnnnnnnnnnnnnnnnnnnnnnnnnnnnnnnnnnnnnnnnnnnnnnnnnnnnnnnnnnnnnnnnnnnnnnnnnnnnnnnnnnnnnnnnnnnnnnnnnnnnnnnnnnnnnnnnnnnnnnnnnnnnnnnnnnnnnnnnnnnnnnnnnnnnnnnnnnnnnnnnnnnnnnnnnnnnnnnnnnnnnnnnnnnnnnnnnnnnnnnnnnnnnnnnnnnnnnnnnnnnnnnnnnnnnnnnnnnnnnnnnnnnnnnnnnnnnnnnnnnttgagagaatggatgagcaattgttggatgcaatgtgtgatagactgaaaccagttttgtatacagagaagagttgcattgtccgtgaagaagatccggttgatgaaatgattttcattatgcgtggaaaagtcaaaaccatgacaacaaatgrtgraagaacyggtttcttcaactcattatttytaarwccyggtgatttttgtggagaagagcttktarcwtgggctttsgatscaaactcctcctcaaatctaccaacttcaactagaacagtagaaactatatcagaagttgaagcatttgcactcatggccgatgatttgaagtttgttgcttcccaatttagacgtcttatcaacagcaaacaacttcaacacactttcaggttatattcgccgcaatggaagacatggagtgtgtgtttcatacaagcagcttggcgtcgatacaggaaaaagaagattgagaagacattgcgtgaagccgaagacaagctacaagatgctctagcaaatgaggaagggtcaactataagccttggtgcaaccatatatgcatcgaggtttgctgcaaacgcattacgaaacttgagagaaaataacagacataacagaatgccgcagagattgctacctcttttgccaccaaaaccagctgagcctgatttcactactaagaaaaactag
>SSHrefM3_contig_220
atgtttgggcgtggaccagcaaggaagagtgayaacaccaaatattatgatattcttggtgtttcaaaaagtgccagtgaagatgaaatyaaraaagcctatagaaaagcagcsatgaagaaccatccggataagggtggggatcctgagaaattcaaggagttgggtcaagcatatgaagtsttaagtgatcctgaaaagaaagaactgtatgatcartatggtgaagatgcccttaaagaaggaatgggargaggaggaggaggaagctcatttcataatccattcgatatttttgaatcattctttggtggaggttttggtggaggaggaggttttggtggaggagyttttggtggtggtggtccttcacggggaagaagacagaagcaaggagaagaygtggtgcattctttaaaggtttccttggaggatgtgtttaatggcactacaaaraaactatctctttctagaaatrygctgtgcgcaaaatgtaaagggaaaggttcaaaaagtggaacagctggaaggtgttttggatgccagggcacaggtatgaagattaccagacgrcagattggtctgggcatgattcaacaaatgcaacacgtttgtcctgaatgcaaaggaactggtgaggtsattagtgagagagatagatgccctcaatgcaagggaaacaagattagtcaagaaaagaaggtgctggaagtgcacgtggaaaaggggatgcagcagggtcaaaagattgtattcgaaggacaagctgatgaggcccccgacacaatcacgggagacatagtgtttgtcttgcaagtgaaggggcatccgaagttcaagagggagcatgatgacctccatattgaacacactctcagcttaactgaggctctctgtggattccagtttaatgtcacacatcttgatggaaggcaactattggtcaaatcaaatcctggggaagtcgtcaagccaggtcaacataaagcaataaatgatgagggaatgccacaacacaataggcccttcatgaggggacgcctttacattaagtttaacgttgaattcccagaatcgggatttctttcccctagccaaagcctagaattagaaaagatattacctcaaaagacaagcaagaaattgtcacaaaaggagctagatgattgtgaggaggccaccttacatgatgtcaatcttgcagaggagatgagtcgaaagaagcaacaataccgtgatgcatatgatgacgatgatgatgaagatga
>SSHrefM3_contig_221
atggatgtttttgatggaaacaagttcctcaacactgtccttctcctaatcacaaccttaatcgcagctaaacttatttcatctttcataatcccaaaatcaaaaaaacgcttacccccaattcttaaagggtggcccataattggaggacttcatcgttttcttaaaggtccaatctttatgctccgtgaagaatacccaaaacttggtggtgttttcactttgaaaatctttcataaaaatattacctttttgattggtcctgaagtttctgcacatttttttaaggctcctgaatctgatcttagtcaacaagaggtttatcagtttaatgttcctacttttggtcctggtgttgtttttgatgttgattattctattagacnnnnnnnnnnnnnnttttttactgaagctcttagagttaataaactcaagagttatgttaatcagatggttaccgaagctgaggactatttctcaaagtgggggtcaagtggtgaagttgatttgaagtatgagcttgagcatctaatcaccttgacagccagtagatgtttgttggggcgtgaagttcgcgacaagctctttgatgatgtctctgcattgttccatgacctcgacaatggaatgcttccaatcagtgttctcttcccatacctgccaatcccagctcacaggcgccgcgacaatgcacgcaagaagcttgctgaaatctttgcaaacatcatatcttcacgaaagagtgccgacaaaacagaggacgacatgctgcagtgcttcattgactcaaaatataaagatggtcgccctacaacagaagctgaagtcactggactcctcattgccgcacttttcgctgggcagcacaccagttcaatcacctcaacttggaccggagcatatctcctgtgtaacaaacagtacctttctgctgcagtggatgagcagaagaacttgatggggaagcacggggatagagttgatcacgatgttttggctgagatggatgtcttgtataggtgcattaaagaagctttgagactccaccctccattgattatgctgcttcgaagctcacacagcgatttcagtgtcacaactagggaggggaaagagtatgacattcccaagggtcatatagttgctacatctcctgcatttgcaaacaggttaccccacatttttaacgaccctgataggtatgatcctgataggtttgctgttgggagggaagaagacaaggcggcaggggcattctcatacatttcctttggaggaggtagacatggctgccttggcgagccatttgcatatctgcagataaaagcaatttggactcatcttctgaggaactttgaactggagcttgtgtcacctttccctgagattgattggaatgccatggttgtcggagtgaaaggaaaagttatggtccgatacaagcggagggagctttctgttaatcaatag
>SSHrefM3_contig_222
atggttcttgttctaagtagctggattttcagtgttcatgtttttgttactttctcgttgctgagtagttgtggaataatctatgggactgaaacsgatatcttgtgcttgaaaaatataaaaaartccatccaagacccgaataattatttgacatcttcatggaatttcaacaataatacygaagggtatatttgtagatttaatggmgtygaatgttggcatcctgatgagaatagagtcttgaatctcaaattgtcaaatatgggacttaagggtcagtttccacgaggcattattaattgttcaagcttaactggattagatctttcggtcaatgatttctctggatcaattccagctgatatatcttcgcttgtatcatttgtaacatcgcttgatctatcttcgaatgcattttctggggagatacctggtagtcttacaaattgtacnnnnnnnnnnnnnnnnnnnnnnnnnnnnnnnnnnnnnnnnnnnnnnnnnnnnnnnnnnnnnnnnnnnnnnnnnnnnnnnnnnnnnnnnnnnnnnnnnnnnnnnnnnnnnnnnnnnnnnnnnnnnnnnnnnnnnnnnnnnnnnnnnnnnnnnnnnnnnnnnnnnnnnnnnnnnnnnnnnnnnnnnnnnnnnnnnnnnnnnnnnnnnnnnnnnnnnnnnnnnnnnnnnnnnnnnnnnnnnnnnnnnnnnnnnnnnnnngttggtgcggtgactcttgcagcgttaggattgggtgttgtaatgttcttctttgtgcgccgtgctgcttataggaagaaggaagaagaccctgaaggaaacaaatgggcaagaagtcttaaaggaactaaggcaattaaggtatctctatttgagaaatcagtttcaaaaatgaaattgagtgatctcatgaaggctactaacaaattcagcaatagcaatatcattgggacaggaagaacaggaactgtttacaaagctactcttgaggacggaacggcatttatggtgaaaagattgcaggaatctcaacactctgagaaagaatttatgtctgagatggcgacactagggagtgtcaaacatcgtaatctggttcctcttttaggtttttgcgtggccaaaaaggagaggcttttggtctttaaaaacatgccgaatggaatgctccatgatcacctacatccggctgttggcgagtgcacccttgactggccttcaagactcaaaattgcaatcagtgcggccaaaggattagcatggcttcatcatagttgcaatccccgtatcattcaccgaaacataagctctaagtgcatcttgctagacgaagattttgagcccaaaatttctgattttggccttgccagattgatgaatcccctcgatacacatttaagtac
>SSHrefM3_contig_223
agtgtggtctaaacctgataatatatgtaatcatgttgatagtgaagggagtggtgtttgtggatataatagcttctgcactttgggagatgataagagaccaatatgtcagtgtccgagacgctacttacttgttgayccyratgatccawatggtagctgcaagscagayttcatacaaggatgtgmagargaygaactaagtaaaagcrkaaatgatctctatgastwtgagaytttgawtracaytgattggcctatgtcagattctgtgcttcaaaagccttttactgaagaasartgtaagaaakcttgtatggaagattgyttktgttctgtggctattttcaggttaggtgatagttgctggaagaagaaattaccactctcaaatggaaaannnnnnnnnnnnnnnnnnnnnnnnnnnnnnnnnnnnnnnnnnnnnnnnnnnnnnnnnnnnnnnnnnnnnnnnnnnnnnnnnnnnnnnnnnnnnnnnnnnnnnnnnnnnnnnnnnnnnnnnnnnnnnnnnnnnnnnnnnnnnnnnnnnnnnnnnnnnnnnnnnnnnnnnnnnnnnnnnnnnnnnnnnnnnnnnnnnnnnnnnnnnnnnnnnnnnnnnnnnnnnnnnnnnnnnnnnnnnnnnnnnnnnnnnnnnnnnnnnnnnnnnnnnnnnnnnnnnnnnnnnnnnnnnnnnnnnnnnnnnnnnnnnnnnnnnnnnnnnnnnnnnnnnnnnnnnnnnnnnnnnnnnnnnnnnnnnnnnnnnnnnnnnnnnnnnnnnnnnnnnnnnnnnnnnnnnnnnnnngtggcagtgaaaaagttgaacaactttctgttggatcaagctcatagggaattcaggaatgaactgaatgtcattggtctcactcatcacaagaacttggttcgtttacttggattttgtgagggtggaagtgaaagattgcttgtttatgagttcatgagcaatggcactttggcaagttttcttttcaatgatgagatacagaaaccaagttggaaactaaggctagaacttgcaataggaatagctagagggcttgtktatttacatgaagagtgcatcactaggatcatccattgtgacataaagcctcaaaacatactcctcgatgattacttcaatgcaagaatttctgactttggattagccaaattgttgaacatgaatcaaagcaaaaccaacactggcataaggggaacaaaaggatatgttgcacttgaatggtttaaaaacttgcctatcacagctaaggtggatgtgtatagttatggtgtagtgctacttgagatgatttcatgtagaagatgtgttgaagaaatggaccaagaagatgaagagatggctatattaactgattgggcttatgattgctacaaagatggttctgtagatgcattggttgagggtgacaatgaggcattgg
>SSHrefM3_contig_224
ggtctcaagaagaagcttctcaaagaaggtgaaggttgggatacacctgaattcggagatgaagttcaagttcactacactgggactttgcttgatggaacaaaatttgattcaagtcgtgatagagattctcctttcagcttcacgcttggacaagggcaagttatcaaaggatgggatgaaggtattaaaaccatgaagaaaggtgaaaatgcccttttcaccataccacctgagttagcttatggtgaatctggttctcctccaactattcctcccaatgctactctacaatttgatgttgagctgctgtattggactagtgtgaaggatatatgtaaggatggaggattgtttaagaagatagttaaggagggggagaaatgggaaaaccccaaggatcctgatgatgtctttgttaagtatgaagcacgtcttgacgatggaacgcttgtggcaaaatcggacggggtggagttcactgtgaaggagggtcatttctgtcctgcattgtcaaaggctgttaagaccatgaagaagggagagaaagtgatcttgactgtgaagccacaatatggatttggtgagaagggcaagccagctcatggtgatgaaggtgcagttccacctaatgcaacattgcagattactctcgagttagtttcttggaagactgtttctgaagtaactgatgataagaaggtcatcaaaaagatcatcaaggaaggagaaggatatgagcgtccaaacgagggggctgttgtgaaattgaaactaattggcaagctgcaagatggcactgtatttttgaagaaaggccacggtgatgacgaagaagatctctttgaatttaaaacagacgaggagcaagtgattgatgggcttgatagagctgtaattaccatgaagaagggtgaggtagcattgctgactattgcgcctgagtatgcttttggttcatcagagtcacagcaggaattggctgtggttcctcctaattcaacagtccattatgaagttgaactggtttcgttcgtaaaggataaggagtcctgggacatgaacactgaagaraaggtagaagctgctggtaagaagaargaagaagggaatgggttgtttaaagctgggaaatactcaaaagcttctaaaagatatgagaaggctgtwaagttcatagagtatgayacttcctatacygaagagcagaagaaaastgccaaggccttgaaggttgcttgtaatctgaayaatgcagcatgtaagctgaaattgaaagattayaaacaggcrgagaaattgtgyacaaaggtgctggagcttgagagcacwaatgtaaaggccctctatagaagggcycaggcttatattcagttagctgayytggatttggctgaatttgatatcaagaaagcacttgagattgacccyracaacagggatgtgaarstggagtataagactttgaaggaaaagatgaaggagatcaacaagaaggatgcacagttttatgggaatatgttcagcaaaatgaaaaagttggattctcttgacaataataaatcagcgccaaaggatgctgaacccatgagcattgacagcaaggcatag
>SSHrefM3_contig_225
cctccagcctcaccgccgcctcctccaaacaacattgaagtggagaggggagtcaataaagggtcttctgggagacgcgatggagttcagcataaacagcagcacaagccttctcacgggcatcctccaaggagagttgagacggaggaagagaagcggttgaggaagaagaaggagtatgagaagcaaaggcaagaagaaaaacataggcagcagcagaagaagctgaaggaatcacagaatagtgttttgcaaaagactcagatggtgtcatctggggggactggaaaggtgnnnnnnnnnnnnnnnnnnnnnnnnnnnnnnnnnnnnnnnnnnnnnnnnnnnnnnnnnnnnnnnnnnnnnnnnnnnnnnnnnnnnnnnnnnnnnnnnnnnnnnnnnnnnnnnnnnnnnnnnnnnnnnnnnnnnnnnnnnnnnnnnnnnnnnnnnnnnnnnnnnnnnnnnnnnnnnnnnnnnnnnnnnnnnnnnnnnnnnnnnnnnnnnnnnnnnnnnnngtacaaacccaaacttttcgtggagccagatctaggaatacctctggacctgcttgatctcagtgtttacaatcctcccagtgttcgaccaccccttgctccagaagatgaagatttattgcgagatgatgaagctgttactcctatgaaaaaagatggtattaaaagaaaagagaggcctactgataaaggtgtcgcttggcttgttaaaacacaatatatatctcctttaagcatggaatcggccaaacagtcgttaactgaaaaacaagctaaggagctgagagagaggaagggaggccgtagtcttttggaaaatcttaacaatagggaaagacaaatcggggaaatagaagcannnnnnnnnnnnnnnnnnnnnnnnnnnnnnnnnnnnnnnnnnnnnnnnnnnnnnnnnnnnnnnnnnnnnnnnnnnnnnnnnnnnnnnnnnnnnnnnnnnnnnnnnnnnnnnnnnnnnnnnnnnnnnnnnnnnnnnnnnnnnnnnnnnnnnnnnnnnnnnnnnnnnnnnnnnnnnnnnnnnnnnnnnnnnnnnnnnnnnnnnnnnnnnnnnnnnnnnnnnnnnnnnnnnnnnnnnnnnnnnnnnnnnnnnnnnnnnnnnnnnnnnnnnnnnnnnnnnnnnnnagagttgtcaaaggatatatatgatgaagacgaagaagtctcttattcttgggttcgcgagtatcattgggatgttcgaggtgatgatgcacatgatcccacaacattcttagtttcatttgatgagtcagaagctcgttatttgcctcttccaactaaactagttttaagaaaaaagagggctaaagagggaagatcgggtgatgaggttgaacaatttccccctcctgctagagtgactgtgaggagaagatcaagcgttgctgcaatcgagcggaaggattctgaggtttatacacgtttaaagggcaattcgtcgaagagcttagaaatggatgacgatctcgacgaccaacatagagctgcagagcaccatgataatttccaatctagtggagaagatgaaatgtccgattga
>SSHrefM3_contig_226
cagacaaattttcatgaaaaattgtctactataatcgatgaatttcctcgtcttggcgatattcatccattttatggtgatttacttcatgttttgtataataaggatcattataagcttgcacttggtcagattaatactgctaggaatcttattggtaagattgctaaggattatgttnnnnnnnnnnnnnnnnnnnnnnnnnnnnnnnnnnnnnnnnnnnnnnnnnnnnnnnnnnnnnnnnnnnnnnnnnnnnnnnnnnnnnnnnnnnnnnnnnnnnnnnnnnnnnnnnnnnnnnnnnnnnnnnnnnnnnnnnnnnnnnnnnnnnnnnnnnnnnnnnnnnnnnnnnnnnnnnnnnnnnnnnnnnnnnnnnnnnnnnnnnnnnnnnnnnnnnnnnnnnnnnnnnnnnnnnnnnnnnnnnnnnnnnnnnnnnnnnnnnnnnnnnnnnnnnnnnnnnnnnnnnnnnnnnnnnnnnnnnnnnnnnnnnnnnnnnnnnnnnnnnnnnnnnnnnnnnnnnnnnnnnnnnnnnnnnnnnnnnnnnnnnnnnnnnnnnnnnnnnnnnnnnnnnnnnnnnnnnnnnnnnnnnnnnnnnnnnnnnnnnnnnnnnnnnnnnnnnnnnnnnnnnnnnnnnnnnnnnnnnnnnnnnnnnnnnnnnnnnnnnnnnnnnnnnnnnnnnnnnnnnnnnnnnnnnnnnnnnnnnnnnnnnnnnnnnnnnnnnnnnnnnnnnnnnnnnnnnnnnnnnnnnnnnnnnnnnnnnnnnnnnnnnnnnnnnnnnnnnnnnnnnnnnnnnnnnnnnnnnnnnnnnnnnnnnnnnnnnnnnnnnnnnnnnnnnnnnnnnnnnnnnnnnnnnnnnnnnnnnnnnnnnnnnnnnnnnnnnnnnnnnnnnnnnnnnnnnnnnnnnnnnnnnnnnnnnnnnnnnnnnnnnnnnnnnnnnnnnnnnnnnnnnnnnnnnnnnnnnnnnnnnnnnnnnnnnnnnnnnnnnnnnnnnnnnnnnnnnnnnnnnnnnnnnnnnnnnnnnnnnnnnnnnnnnnnnnnnnnnnnnnnnnnnnnnnnnnnnnnnnnnnnnnnnnnnnnnnnnnnnnnnnnnnnnnnnnnnnnnnnnnnnnnnnnnnnnnnnnnnnnnnnnnnnnnnnnnnnnnnnnnnnnnnnnnnnnnnnnnnnnnnnnnnnnnnnnnnnnnnnnnnnnnnnnnnnnnnnnnnnnnnnnnnnnnnnnnnnnnnnnnnnnnnnnnnnnnnnnnnnnnnnnnnnnnnnnnnnnnnnnnnnnnnnnnnnnnnnnnnnnnnnnnnnnnnnnnnnnnnnnnnnnnnnnnnnnnnnnnnnnnnnnnnnnnnnnnnnnnnnnnnnnnnnnnnnnnnnnnnnnnnnnnnnnnnnnnnnnnnnnnnnnnnnnnnnnnnnnnnnnnnnnnnnnnnnnnnnnnnnnnnnnnnnnnnnnnnnnnnnnnnnnnnnnnnnnnnnnnnnnnnnnnnnnnnnnnnnnnnnnnnnnnnnnnnnnnnnnnnnnnnnnnnnnnnagaatgcgaagcagatctgcatcgaggaaaggtcggaaaagggagagatcaccagaaggaagaaatgatgggatggatatygatgatgacacacctagcaagaagcagcgtctcagtagatcactgtcacgttccaggtcrgtctctcgkccaccwcatgaagttgtkccdggagaaggcctcagggattcygctcaaaagatyaaggcaattaaactttcaaagacrtctgtsaagcagagaaacaagaatgcyaagcgtggagaagctgatagagt
>SSHrefM3_contig_227
gtgggccttaccatagaatgaccacaggagcttatagcctcttggctgttgtgctttaccatactggtgattccaatcaggcaactatctatcagcaaaaagcactagatattaatgagagagagctcggactggaccatcctgataccatgaaaagttacggagatcttgctgttttctattatcgactccaacatactgagttggctttaaagtatgttaatcgtgcattgtatcttctgcacctaacttgtggaccttcacatccgaacactgctgccacctacatcaatgtagcaatgatggaagaaggattgggaaatgtccatgttgccctgagatatcttcacgaggctttaaannnnnnnnnnnnnnnnnnnnnnnnnnnnnnnnnnnnnnnnnnnnnnnnnnnnnnnnnnnnnnnnnnnnnnnnnnnnnnnnnnnnnnnnnnnnnnnnnnnnnnnnnnnnnnnnnnnnnnnnnnnnnnnnnnnnnnnnnnnnnnnnnnnnnnnnnnnnnnnnnnnnnnnnnnnnnnnnnnnnnnnnnnnnnnnnnnnnnnnnnnnnnnnnnnnnnnnnnnnnnnnnnnnnnnnnnnnnnnnnnnnnnnnnnnnnnnnnnnnnnnnnnnnnnnnnnnnnnnnnnnnnnnnnnnnnnnnnnnnnnnnnnnnnnnnnnnnnnnnnnnnnnnnnnnnnnnnnnnnnnnnnnnnnnnnnnnnnnnnnnnnnnnnnnnnnnnnnnnnnnnnnnnnnnnnnnnnnnnnnnnnnnnnnnnnnnnnnnnnnnnnnnnnnnnnnnnnnnnnnnnnnnnnnnnnnnnnnnnnnnnnnnnnnnnnnnnnnnnnnnnnnnnnnnnnnnnnnnnnnnnnnnnnnnnnnnnnnnnnnnnnnnnnnnnnnnnnnnnnnnnnnnnnnnnnnnnnnnnnnnnnnnnnnnnnnnnnnnnnnnnnnnnnnnnnnnnnnnnnnnnnnnnnnnnnnnnnnnnnnnnnnnnnnnnnnnnnnnnnnnnnnnnnnnnnnntgaaacaaagacgtgcaacacttggcaaagtttatagttaccagaagaatgtggaagttggcactgaacaacatccttcggtaaagagtgctaatcagaatagtaagtattatttcttgaagaagaggacaatacaccatgggggttatgcagataatcgtgctgtgaacatcagccaaggcactaaatttggaagaaaagcagtcaaggctgttgcatacagggtcaagtctacgccatctgcttctaagaccgttgtaaatgagacaccagaaattggtgacaaagaacctgattcaattgatgttaatccagttaagacttcaattgtcagtcttggtaaaagtccttcatacaaggaagtagccttggctcctcctgggacaatctccaagttgcaggtctataatcctcaaagtgagatttctattagtcatgaacatgatgttggaaaacacaaagaggaagacaacgaaactcgtagaaacatcaatccaaccccaaaagaggcaaataatgtgtttaaagagaagtctgatgattctttgtctgattcaatagaagattcacaagatgatactgtagtttctactgagaagaaagaagaaactaagttgaacaaagttgttcaagataattgtgtgacttctgaggggcttgaatctggggacgttgaagcacaaggagctgtcgataacagcatagtgattgatgcagtagagaatgttgtggactcttacaaacaagaacttattgcaagtaatctgccttgcagtcttgaaccttctgataatataaattctagtccacgtggtagtgaggatttaggcgtcaatttattatcacctagtcagagtcaagctgggggcatctcctataagaaattgtctgcatcagcagcgccattcaacccatcacccaccattgcacgtgctgcacctattgccatgaatatgactcatccttctggtcctggtcctgttccagctattggcccctggccagtaaacatgaatgttcaccctggacctgctactgtgctacctgctgttaaccctatgtgttcctctcctcaccatgcatatccatcacctccaacaacaccaaacatgatgcagccattgccgccattcatgtatcctcctnnnnnnnnnnnnnnnnnnnnnnnnnnnnnnnnnnnnnnnnnnnnnnnnnnnnnnnnnnnnnnnnnnnnnnnnnnnnnnnnnnnnnnnnnnnnnnnnnnnnnnnnnnnnnnnnnnnnnnnnnnnnnnnnnnnnnnnnnnnnnnnnnnnnnnnnnnnnnnnnnnnnnnnnnntatcatttctgagccacaagtgcagtcttatacagctgaaagtccaagttcagcttcagttctgcttgaggacattgaaaaggctggggattctaataaagaggtaaaaacgtcagcattggagatgaatgaagatggaacagtgagagttggttcagaaagtataaaagatggtaatctaaattttcccgggaccaacaatgctgggaacgaaccaaatcaaaatgttggctcgaacagcagcactaacagtagtgaaatgaacatggatgatgagaaaacgtttagcattttgattcgtggaagaagaaaccgaaagcagactctgagaatgcctataagtttgcttacccgaccccatggctctcagtcatttaaggttatttataaccgtgtagttagaggaaatgattctccaaggtccatcaatttctcttctaataaacattgcacagcttctgcttaa
>SSHrefM3_contig_228
aattcgaattcaaagagaagatttggattgagtagtgatgatgatgatgataaggaggtggttgaaagagggaagtttaagggtggtggtggttctggaagtattggtgaatttcttagtgaagttgattttgaaggagaatcagagagtgatgataatgatgatgaggaggtagttaacaaaagtagaagtgttttgtttggcaaacaaaatggggtgtcaacaactcctagaccttcttcaccygktggargwgattcttatttaagtgattcyagattygaycartgttcagtytcwccaytrtcattaaaaggaatcaaggatgctggatatgagaaaatgaccattgtgcaggaggcaacacttccagtaattctacaaggtaaggatgtyctggccaaggctaaaacaggmacgggaaaaacagtagcctttttgcttccakcmattgaagytgttgtgaagtctccaccarstgatcgtratcaaakgcgkmmaccaattyttgttcttrtcatatgyccwackcgagagcttgcatgtcaagctgctgccgaagccactaaactgcttaagtatcatcctaccttaggtgttcaagttgtgatcggaggaacaagacttgctttagaacagaaacgcatgcaagcaaatccttgccagatccttgttgctacnnnnnnnnnnnnnnnnnnnnnnnnnnnnnnnnnnnnnnnnnnnnnnnnnnnnnnnnnnggggtgaaagccttggtgcttgatgaagctgatcatttactggacatgggatttcgcaaagatattgagaaaataattgctgcaatccctaaacaacgacaaacacttatgttttctgcaaccattccggacgaggtgcgtcaagtctgtcatgttgctttgaaaagggatttcgaatatattaatacagctcaagagggttctgaggatacacatgcacaggtccgccaaatgcatttagttgcaccattagacaagcatttccctttactctacgctattctgaaggagcacattgcagatgatgttgactataaggttcttgttttctgcactactgctatggtcacaagacttgtt
>SSHrefM3_contig_229
gcccaactacggatcattgttcatagtggagagttaacaaataactacactgtggctcttgagacgatggcacaaagcttgaaatattcaagaggaaccatagagcttatagctggagatttgaattcagagtctgttcttggcactgcagatgttgtgatatatggatccttgctcgaagagcagtcttttcccgagattttgattaaagccatgtgctttgagaaaccaattatcgctcctgatatttctatgatcagaaaatatgtcgatgacagggtgaacggctatcttttccctaaggataatattagagttcttagacaaatcatgttagaggtgatctcaaaaaggaaaatatcactgttggctcggaacattgcctcaatggggagaagaactgctaagaaccttatggtttccgaagcaatcgatggatatgcaactttacttcagaatattatcaagcttccatcagaggttgttcctcctaaggctgtttcagaaatatccccccatgttaaagaaaagtggcagtggaatttgcttgaggcagttccaaattcgacgtatcaaaatagggtattgrgaagcaacacattcttagataaatacgaagaccattggaatcgttcwcgaaaagagagatcgtctactgctgttgctgacagcgactcatttgtatatatgatatgggaagaagaaaaacatattcagatggctattaccagaaaaaggatagaggatgaagagttgaaggatagaacggagcagtcacacggaacatgggaggaagtannnnnnnnnnnnnnnnnnnnnnnnnnnnnnnnnnnnnnnnnnnnnnnnnnnnnnnnnnnnnnnnnnnnnnnnnnnnnnnnnnnnnnnnnnnnnnnnnnnnnnnnnnnnnnnnnnnnnnnnnnnnnnnnnnnnnnnnnnnnnnnnnnnnnnnnnnnnnnnnnnnnnnnnnnnnnnnnnnnnnnnnnnnnnnnnnnnnnnnnnnnnnnnnnnnnnnnnnnnnnnnnnnnnnnnnnnnnnnnnnnnnnnnnnnnnnnnnnnnnnnnnnnnnnnnnnnnnnnnnnnnnnnnnnnnnnnnnnnnnnnnnnnnnnnnnnnnnnnnnnnnnnnnnnnnnnnnnnnnnnnnnnnnnnnnnnnnnnnnnnnnnnnnnnnnnnnnnnnnnnnnnnnnnnngacgccattcaatccaaaaagaatggggacacactatatttctgggcgcggatggatacggatccgcgaaacccttcacagacagatttttgatcattttacgatggcattaatgcaggaggttgcaaacctgctttctcagaagcgatgaggagaatgtatggattaaaggatgatgtggatgctttgccgcccatgcccgtagacggtgacacttggtctgtcatgtctagttgggctctacccacaagatcctttttagagtttgtgatgnnnnnnnnnnnnnnnnnnnnnnnnnnnnnnnnnnnnnnnnnnnnnnnnnnnnnnnnnnnnnnnnnnnnnnnnnnnnnnnnnnnnnnnnnnnnnnnnnnnnnnnnnnnnnnnnnnnnnnnnnnnnnnnnnnnnnnnnnnnnnnnnnnnnnnnnnnnnnnnnnnnnnnnnnnnnnnnnnnnnnnnnnnnnnnnnnnnnnnnnnnnnnnnnnnnnnnnnnnnnnnnnnnnnnnnnnnnnnnnnnnnnnnnnnnnnnnnnnnnnnnnnnnnnnnnnnnnnnnnnnnnnnnnnnnnnnnnnnnnnnnnnnnnnnnnacattggttgtggccatcaaccggtgaagttttttggcaaggtttatatgagagggagagaagtttaaggcacaaggagaaagaaaagaggaagcaaaagagtttagaaaaattgaatagaatgcggaagcgacatcgacaacaagttatcgggaaatatgttaagcctccaccagatatggaagaaagttctaactcatctttgcttgctgtataa
>SSHrefM3_contig_230
ggtgttcattgtaacatcaatggyagagtcacaaatctaagcctsccctgtttcactgacgactccattattggcagcaaaaagaacaaaactcattgtttggaaggtaakywtcatmttactttatttgascttraatatttgaactacttggatttgagcaataatgacttsaaagctatacacttrcccatkgattgtmaaaacttgtcattagttaagactcctctgcatgggagtggaaacttttccaatgttgttcwtcttgayttgtcagaaaatgaaaatctkttgattgatgatttaagatggcttcttcgtctatcaycatccttagaatatctcawcatgaattctgttaatctccataaagaaactcgttggcttcagatattgactatgyttccttctctatccgtgttatctttgagtagttgcctacttgaaagcgtgaacccatytctyctatayrccaatttcacttcacttcgatatcttgatctttctttcaatgatttcttctctgaattgcctatttggttgttcaatataagtggtctttcttttttggatcttagggaaaatcgtttccatggccaaatacccgacaatttgtttaatcttcgaaagttgcattcattgaatttgagagacaacatgatgagtggagcaatnnnnnnnnnnnnnnnnnnnnnnnnnnnnnnnnnnnnnnnnnnnnnnnnnnnnnnnnnnnnnnnnnnnnnnnnnnnnnnnnnnnnnnnnnnnnnnnnnnnnnnnnnnnnnnnnnnnnnnnnnnnnnnnnnnnnnnnnnnnnnnnnnnnnnnnnnnnnnnnnnnnnnnnnnnnnnnnnnnnnnnnnnnnnnnnnnnnnnnnnnnnnnnnnnnnnnnnnnnnnnnnnnnnnnnnnnnnnnnnnnnnnnnnnnnnnnnnnnnnnnnnnnnnnnnnnnnnnnnnnnnnnnnnnnnnnnnnnnnnnnnnnnnnnnnnnnnnnnnnnnnnnnnnnnnnnnnnnnnnnnnnnnnnnnnnnnnnnnnnnnnnnnnnnnnnnnnnnnnnnnnnnnnnnnnnnnnnnnnnnnnnnnnnnnnnnnnnnnnnnnnnnnnnnnnnnnnnnnnnnnnnnnnnnnnnnnnnnnnnnnnnnnnnnnnnnnnnnnnnnnnnnnnnnnnnnnnnnnnnnnnnnnnnnnnnnnnnnnnnnnnnnnnnnnnnnnnnnnnnnnnnnnnnnnnnnnnnnnnnnnnnnnnnnnnnnnnnnnnnnnnnnnnnnnnnnnnnnnnnnnnnnnnnnnnnnnnnnnnnnnnnnnnnnnnnnnnnnnnnnnnnnnnnnnnnnnnnnnnnnnnnnnnnnnnnnnnnnnnnnnnnnnnnnnnnnnnnnnnnnnnnnnnnnnnnnnnnnnnnnnnnnnnnnnnnnnnnnnnnnnnnnnnnnnnnnnnnnnnnnnnnnnnnnnnnnnnnnnnnnnnnnnnnnnnnnnnnnnnnnnnnnnnnnnnnnnnnnnnnnnnnnnnnnnnnnnnnnnnnnnnnnnnnnnnnnnnnnnnnnnnnnnnnnnnnnnnnnnnnnnnnnnnnnnnnnnnnnnnnnnnnnnnnnnnnnnnnnnnnnnnnnnnnnnnnnnnnnnnnnnnnnnnnnnnnnnnnnnnnnnnnnnnnnnnnnnnnnnnnnnnnnnnnnnnnnnnnnnnnnnnnnnnnnnnnnnnnnnnnnnnnnnnnnnnnnnnnnnnnnnnttaacaggaacgatacctcactgcctacataatattacctccatgattttcaataatgtttcaggtagtgatcaatttggtattgtaaacaaatatatacgtattggatttccgatcagtgttccattggtagcaaaaggaaacaatttagactatttattgaagtatatgcatgttattgacctttcaaataaccatttgtcgggtagaatacctttagaagttttcagactcattgcattgcaatccttaaacttgtcacaaaatcaatttaccggaaccataccgaaagaaataggcaatatgaaagcattagagtcacttgatttctcaaataacactctatcgggagaaatacctcaaaccatgtc
>SSHrefM3_contig_231
cttcaacagaatcaccgttcaaatcaaacatattgaaaggcaaagtagctttaattacaggtggagcatcgggaattggatttgaaatatcaacacaattcggtaaacatggtgcttccgttgctctcatgggtcgtcgtaaacaagttcttcaatctgctgtttctgttctccaatcactttcaatcccagccgttgcttttgaaggtgatgttaggaaacaacaagatgctgctagagttattgaatctactttcaaacattttggaaagattgatattcttgttaatgctgccgctggtaactttcttgctgctgctgaagatctctccccraacggatttcgaaccgttttggatatcgattctgttggcacattcactatgtgccatgaagcacttaaatatctyaagaaaggrggrcckggaaggasctcttctagtgggggagcaataataaacattagtgctaccttacattatacrgcttcwtggtatcaaattcacgtatctgcrgcaaaggcagctgttgatgccactacaagaaayttggcactggaatggggaacagattatgatattagagtyaatgggattgcaccaggtccaataagtggcacacctggcmtgmgtaaactksytcctgawgaaatmggtagcraagscasakatgaratgcckctatwtaaacttggggagaartgggatattgcratggcygcyctctacttagtatcagatgcaggaaaattcatyaatggcgacaytatgrtagttgayggaggaytttggctgagccrgcctcgtyatttaccraaagaggcagtraggcaagtatcgcgarcartagaaaaaagatccagaratgaaccarttggtgttccaaaaagcaagctatga
>SSHrefM3_contig_232
tggcgttcgagaatcaagacactgtccgtgaaattaagccaaaaaacagaagaatcatgggtgctggaggacctgatgatgaggaaaataggtggccaccatggttgaaacctctgcttaaagaacgtttctttgttcaatgcaagttacatgctgattcacataagagtgagtgtaatatgtattgnnnnnnnnnnnnnnnnnnnnnnnnnnnnnnnnnnnnnnnnnnnnnnnnnnnnnnnnnnnnnnnnnnnnnnnnnnnnnnnnnnnnnnnnnnnnnnnnnnnnagggtgaatgagattcagaaggtwttggacatatcaggagttcaaacttatatcatcaacagtgcaagagttgtgttcttgaatgagaggcctcagccaaggcctggtaaaggtgtcaccaayacttgtgaagtctgcgagcgcagccttcttgattcctttcgattctgttctcttggttgyaagattgttggaacttcaatgaannnnnnnnnnnnnnnnnnnnnnnnnnnnnnnnnnnnnnnnnnnnnnnnnnnnnnnnnnnncagcagcagttgcagccatggaagactgaagaacatcaaggtgcaaagcttcactccttcaacaccaccaccgacttcagttaattacagaacagccaaaagaagaaagggaattccacatcgcgcaccaatgggaggactagtcttgcaatactaa
>SSHrefM3_contig_233
atggcgtttactcactctctaccaccgcttcaacttgttaaaccctcttccatctccccaaaaccctcctccattttcttcaaccaatcttcttccatctcctctaacctcttcaactccccttccacacttcannnnnnnnnnnnnnnnnnnnnnnnnnaggcgaaagcacaagaacctgaagttagtgtggcttctgatgcatttacacagtttaagcatttgcttttgccaattactgatagaaaaccctatctctctgaaggaacaaaacaggctatagctactaccactgccttagctaaaaagtatggtgctgacataacagttgtagttatcgatgaacagcagaaggagtcactgcctgagcatgagactcaactatctagcatccgttggcatatatctgaaggtggattgaaggactataaattgcttgaacggcttggtgatggaagtaagccaacagcaataattggtgatgttgcygatgaacttaatttggatytggtagttattagcatggaagcaattcatacaaagcatatagatgcaaatttgcttgctgagttcattccytgtcctgtaatgcttttgccattgtag
>SSHrefM3_contig_234
atatggttcaatcaaactctcgatcacttctctccctatgatcaccgtcaattccggcaacgttactatgaattcctagactatttcaggataccggatggaccagtttttctggtgataggtggtgaaggaccatgcaatgggatagtaaatgactatattggtgtacnnnnnnnnnnnnnnnnnnnnnnnnnnnnnnnnnnnnnnnnnnnnnnnnnnnnnnnnnnnnnnnnnnnnnnnnnnnnnnnnnnnnnnnnnnnnnnnnnnnnnnnnnnnnnnnnnnnnnnnnnnnnnnnnnnnnnnnnnnnnnnnnnnnnnnnnnnnnnnnnnnnnnnnnnnnnnnnnnnnnnnnnnnnnnnnnnnnnnnnnnnnnnnnnnnnnnnnnnnnnnnnnnnnnnnnnnnnnnnnnnnnnnnnnnnnnnnnnnnnnnnnnnnnnnnnnnnnnnnnnnnnnnnnnnnnnnnnnnnnnnnnnnnnnnnnnnnnnnnnnnnnnnnnnnnnnnnnnnnnnnnnnnnnnnnggtcctgagtgtaaagcagcattacaagaaactactcaactcatcgaaacaaaacttgcagccaatggaccggcactgagggcaacttttaatgcagatgatcttatwgttgatggagacttcttgtattatytggctgatgctgctgytatagcgtttcaatatggaaatccrgataaattatgcaagcctatkgttgatgcaaagaargccggggaggatttggtggaarcttatgccaaatatgtcaamgagtacnnnnnnnnnnnnnnnnnnnnnnnnnnnnnnnnnnnnnnnnnnnnnnnnnnnnnnnnnnnnnnnnnnnnnnnnnnnnnnnnnnnnnnnnnnnnnnnnnnnnaagtttgcactgaagttgggtattttcaggttgctccctcaaatgatagcatacgttcctcaaaaattgacacagaataccatttggacctctgcaaaaatgtctttggagatggtgtctttcctgatattgatgctactaatttatactatggaggcacaaaaattgctggttcaaaaattatatttacaaatggctcacaggatccatggcgtcatgcttccaaacaaacttcatcc
>SSHrefM3_contig_235
tgattgaaccctacaacaagcttgttaaactagctgcgagagctttctatgatgatcttactagcgaaggtgataatcaacccaaaaagggaagaagtgataacagaggaattgctgtagttgttcttgatgccctcaccagacgacaatgggttagagaagaagatttggcaaaggaccttaaattgcatacaaagcaacttcgtcgaactctgcacttgtttgaagatgaaaagattatcactcgagataataggagagagacagcaaaaggtgcaaaaatatatagcgccgctgtagcttctacaacgggaaaagagggagaagaaaaggtcaaactacatacacactcttactgctgtttagattatgcacatatatgtgatgtggttagatacaaactgcattgcgtgatgcatgaactgaaagatgaattggagaannnnnnnnnnnnnnnnnnnnnnnnnnnnnnnnnnnnnnnnnnnnnnnnnnnnnnnnnnnnnnnnnnnnnnnnnnnnnnnnnnnnnnnnnnnnnnnnnnnnnnnnnnnnnnnnnnnnnnnnnnnnnnatcttctgaagatggggatttcctttgtgaacgttgtaacagaagacttgatgttgttgaaagtgaccagttagctgctcaagaagggggagatggagatggagatgaaaatgcaagaagacgtcggcatgaaaagttaaaggacatgcttcaaaaaatggaggtgcaactcaagcctttaatagaccaactcggtcgggtaaaagacttgcctgttccagaatttggcagtcttcaagcatgggaagctcgagctagtgctgctgggcgcgcagnnnnnnnnnnnnnnnnnnnnnnnnnnnnnnnnnnnnnnnnnnnnnnnnnnnnnnnnnnnnnnnnnnnnnnnnnnnnnnnnnnnnnnnnnnnnnnnnnnnnnnnnnnnnnnnnnnnnnnnnnnnnnnnnnnnnnnnnnnnnnnnnnnaaggttttgcctccatggatgatcacatcaggtatgaatcttacaaaggaacaacgtggagaggtcaagcaggaaacaaaaatggacgggacttcaacttccacagcagcacaatacacagaagacaaaaaatcaacaattgggcatgatgataaaaatatacaggatgagtatattaaggcttattacgctgcttta
>SSHrefM3_contig_236
gagaattcaccatcttcttcaatgagggagccagttaccaacctggaagacgatttctggacaaatttcaacacaaataatactggaaactctgttttctcactacctcaagctgttggtggagtcacacttcctccatattcttctgtggcagaaacacaagaaactcgttctggctaccatgcgacattgtttaacccaagccaagtcggagcatctcatgatgcaggttcaagcttaactgtttcacaaaaacaaaaatttaccataaaggcagtctccccgggatggggttatgcctctgagactacaaaggtttacattattgggtnnnnnnnnnnnnnnnnnnnnnnnnnnnnnnnnnnnnnnnnnnnnnnnnnnnnnnnnnnnnnnnnnnnnnnnnnnnnnnnnnnnnnnnnnnnnnnnnnnnnnnnnnnnnnnnnnnnnnnnnnnnnnnnnnnnnnnnnnnnnnntgggaaccgggagtcatgcagtgaagtaagagaatttgagtatcgtgataagactgagagttgcacccacaatactccatcggaaaccgaagccagcagaactccagaagagctgttattacttgttagatttgggcaaatgctcctttctgcgtcatctgcaagtaatgataacaacgaatcgggaattttcataaaacagaaagctgatgataattcatggagccnnnnnnnnnnnnnnnnnnnnnnnnnnnnnnnnnnnnnnnnnnnnnnnnnnnnnnnnnnnnnnnnnnnnnnnnnnnnnnnnnnnnnnnnnnnnnnnnnnnnnnnnnnnnnnnnnnnnnnnnnnnnnnnnnnnnnnnnnnnnnnnnnnnnnnnnnnnnnnnnnnnnnnnnnnnnnnnnnnnnnnnnnnnnnnnnnnnnnnnnnnnnnnnnnnnnnnnnnnnnnnnnnnnnnnnnnnnnnnnnnnnnnnnnnnnnnnnnnnnnnnnnnnnnnnnnnnnnnnnnnnnnnnnnnnnnnnnnnnnnnnnnnnnnnnnnnnnnnnnnnnnnnnnnnnnnnnnnnnnnnnnnnnnnnnnnnnnnnnnnnnnnnnnnnnnnnnnnnnnnnnnnnnnnnnnnnnnnnnnnnnnnnnnnnnnnnnnnnnnnnnnnnnnnnnnnnnnnnnnnnnnnnnnnnnnnnnnnnnnnnnnnnnnntgaaagagagtgagctttctaaaagttctgcggagcttcaagcagatttaactgctagtaatgtctccaaggaaaatattgctttcagtgaggatcgggcctcgcttaaagataccttagctgctgtcagaaatacaactcaggcagctgcacggatacaagctgcttttcattcacattcatttagaaaacggagagcaaaagaaacaaatgcggttatgagtggacatgatatcagtgcaagtagcattggtgacatgccagagttttatgctatgtcaaaacttgcctttcggaactctcgtgataataattcagctgcattatnnnnnnnnnnnnnnnnnnnnnnnnnnnnnnnnnnnnnnnnnnnnnnnnnnnnnnnnnnnnnnnnnnnnnagatacaggctcatgtgaggggttatcaagttaggaagcattacaaagtattatgggcagttggaatcttggacaaggttgtgctaagatggcgtagaaaaggagttgggttacgaggtttcaaaccagaggtggaggttaatgaaaatgaagatgatgaagatgaagatattctcaaggtgttccgaaaacagaaagtagatggtgaaattgacaaggctgtctcaagggtgctgtccatggtcaaatctcctgatgctcgcgagcaatatcatcgcatgctcgagaagtatcgccaagccaaggctgaacttgcacaaacgagtgaagaaaaatcgttaacaacttctatagaagattatttgaacatggatgatgattcttattaa
>SSHrefM3_contig_237
gtacgaggttgttaaggatttaggagctgggaattttggagtggctaggcttctaaggaacaaggagactaaggaacttgttgctatgaaatacatcgagcgtggccacaagattgatgagaatgtggcaagagagattatcaaccacaggtcccttcggcacccgaatataattcgcttcaaagaggtggttttgacccctactcatttagcaatagtaatggagtatgcggctggaggagaactcttcgagaggatctgtaatgctggccggtttagtgaagacgaggctagatatttctttcagcagctgatatctggtgtccattactgtcatgctatgcaaatatgtcatagagatttgaagctggaaaacacacttttagatggaagccctgcacctcgcttgaaaatttgtgacttcggttattccaagtcatctttgcttcaytcycgacccaaatcaactgttggaactccggcttatatagcaccagaggttctttctaggagggartatgacggcaagttggcygatgtrtggtcctgtggagtgaccctttatgtyatgctggttggagcatatccctttgaggatcaggatgaccctagaaattttaggaaaacaattcagcgcataatggctrttcartacaaaatccctgattatgttcacatatctcaagattgcaaagacctcctatctcgtatatttgttgcaaatccattaaggagaatttctctcaaggaaatcaagaaccatccatggtttttaaagaatcttccaagggagctaactgaatcagctcaagctgcatattaccaaagaggcaacccaagcttttctattcaaagtgtggacgagataatgaaaattgtgggagaggcaagagaacctcctccggtatctaggcctgtcaaaggcttcggctgggaaggtgaagaagaagaggaagacgtggaagaagaggtggaggaagaggaggatgaagaagatgagtatgacaagagggtcaaagaggttcatgcaagtggagaatttcagatcagttaa
>SSHrefM3_contig_238
tatatacataatctccttcctgatgaagatgacctactttctggtgttgctgatgagctagaacacaattcttatgctaggattaaagatgactcggaagatttggatttgtttagtagcggcggaggcatggagctggaaggagatgaacgtttaagttcgctgaaaagaacaagtggtttggatggagataacagtttctttggaggttctaaaggaaaatttccttttgttgaacagccttctagaacactttttgttagaaacattaatagcagcgttgaagactttgagctaaagtctctatttgagcaatatggcgatatccgaaccatgtatacagcttgcaagcatcgtgggtttgtgatgatttcttattttgatataagggcagcacagaaagcaatgcaaacactacaaagtaggccattgaggtctaggaaactagacatacattatnnnnnnnnnnnnnnnnnnnnnnnnnnnnnnnnnnnnnnnnnnngtacgctgatgttgtctggtcttgattcatctgttttaaatgatgagcttatacattattttggattttatggagaaattaaagaaatctatgaatatcccggaatgaagcacctcaaatttgtggaattttatgacgttcgagctgcagaagctgcacttcgggcattgaacagggttgaaatttctggaaaacagattaagcttgaacctggccatcctagtatgatacaacagtcttataaggtgcaagatgaaagagatctcggtcgtagcattattgacaacttacaattgagacaaaagccaacagtgacttctggagcagttgattctgccagcttggaaaatggatatagccagaaatgtcaatctgcaatgcagcaacaacctttgaatggatttattgataattcattctatcatgtcaattctagcgtcaacaacactgcaagaggggcatctactggaaaagtttctggtgtttctgagtccagtaatcttgtcgatgcaatgaagtttgcatctagtccaacaacatttcaccctcattctttaccagagtatcatggaagtytagctaatggaagtccttataacttttcaagcaccattagcaacaaggctggtaatataggcgctggagttacagaagcagctaatggcaggcatattcatggaataagctcaactgggaacttagcagaattcaatggaggagggtcatccggaaacgagatccgtgcacatcatggacttaatcatatatggagcggctccaacttgcatcagcaatcgccatcaagtaacatgctttggcagaaaacgccatcgtcatcatttggtaatggttctccaggcctgcctcaaatgtcaagctttgctagaacacctcctcatatgctgagaacacaacatttggatcatcatgttggatcagcgccggttgttacagcctctccctgggaaaggaaagactcnnnnnnnnnnnnnnnnnnnnnnnnnnnnnnnnnnnnnnnnnnnnnnnnnnnnnnnnnnnnnnnnnnnnnnnnnnnnnnnnnnnnnnnnnnnnnnnnnnnnnnnnnnnnnnnnnnnnnnnnnnnnnnnnnnnnnnnnnnnnnnnnnnnnnnnnnnnnnnnnnnnnnnnnnnnnnnnnnnnnnnnnnnnnnnnnnnnnnnnnnnnnnnnnnnnnnnnnnnnnnnnnnnnnnnnnnnnnnnnnnnnnnnnnnnnnnnnnnnnnnnnnnnnnnnnnnnnnnnnnnnnnnnnnnnnnnnnnnnnnnnnnnnnnnnnnnnnnnnnnnnnnnnnnnnnnnnnnnnnnnnnnnnnnnnnnnnnnnnnnnnnnnnnnnnnnnnnnnnnnnnnnnnnnnnnnntacttcaaagatgctacttgttgccatagatgagaaatgtcggggaacttatgattttctgtatttaccaattgattttaagaataaatgtaatgttggatatgcattcataaatatgactgatcctgctcaaattattcctttgcaccaggctttccatggtaaaaaatgggagaagtttaacagtgaaaaagttgcatcacttgcgtatgctcgaattcaaggaagaacttctcttattgctcatttccagaattcaagcctgatgaatgaagataaacgttgccgccctattctcttccagacagaaggcccaaatgctggcgatatggagcctttccctattggagccaatgttagagtgagacctggaaaatctcgcaatgctggcaacgaggagaatcgcaaccaagct
>SSHrefM3_contig_239
ttgcggttaggaatgaacggcgacggcgaggagttgacggcacaggagaccgctttgtatgaccgtcagattagggtttggggagcagatgctcaaagaagattaagcaaagctcatgtcttagtttatggaatgaaaggaactatagctgagttttgcaaaaatatcgtgctggctggagtaggtagtctgaccttaattgatgatcgatcggtcactgaggaagtgctttctgtgaactttctcattcctcctgatgagaatgtgtatagtggaaagaccattgctcaactttgttgtgattcrcttaaagatttcaatcctatggttcgtgtttttgtggaaaaaggtgatttgtcaagttttgatgtagaattcttcggaaagtttgatgttgttgttgtcagttgttcstcaygttcrgccaaaaaactagccaaygagaaatgccggaaagcatcaagacgtgtagcattttatactgttgaatgtagggattcttgtggtgaaatttttgtagatcttcaggactataaatattcaaagaaaaaattggaggaaactattgaatgccacctaaaatatccaagttttgaggatgctttgtcagtacctcggnnnnnnnnnnnnnnnnnnnnnnnnnnnnnnnnnnnnnnnnnnnnnnnnnnnnnnnnnnnnnnnnnnnnnnnnnnnnnnnnnnnnnnnnnnnnnnnnnnnnnnnnnnnnnnnnnnnnnnnnnnnnnnnnnnnnnnnnnnnntactgcacaatctgtcaatgattctcatgtgcctgatactcttctagaaagattggtagcagatacaacagaattycctccggttagtgctgytattgggggaatccttggacaggaggttatcaaagcaatttctggtaaaggggaccccataaaraactttttctattttgatgcttctgatgggaagggtgttatagaagacatatctgattcaaatacyggaaa
>SSHrefM3_contig_240
caaataacaactataagccacaatctggaggtcacaaaggaagaagacgaatcattaaaagcagaactttcacaggcttcaaatgaggttaagctgtctcagaacagaatacaagaatttgtatctgaattaagtcagttaaaggagaaacttgatgagagagaaagggaagtttcgaccctcactaagatgcatgaaggtcatcagaacgagtcctcaaacctaatcagggaattagaggcacaaatcacaaatctgcggctggaattagaatcactgcaaaaccagaaaaaagatatggaggagcaacttaagagatgcaccactgatgcaagggaactgggwgagcaymatttagggctgcgaaacaaaatttcagagcatgaagtgaagtcaaaagaaagagaagaggaactatctgctatcatgaagaaactccaagataatgagaatgaatcatcttccaaaatatcagatttgacatctcagataaacaatttgcaggctgatataagttcattacttgctaagaaaaatgaactggaagagcaaatcgttttgaaaagtaatgaagcttcaactcgagtcgaaagcattacaaatgagctaaatgtattacagaaggaagtggagtctctacaacaccagaaatctgacttggaagttcaacttgtggataaaagccgagaaaattccgagtgtttgattcaaattcaaagtctgaaagaggaggatggcagaaaaacccaggaacaagagagacnnnnnnnnnnnnnnnnnnnnnnnnnnnnnnnnnnnnnnnnnnnnnnnnnnnnnnnnnnnnnnnnnnnnnnnnnnnnnnnnnnnnnnnnnnnnnnnnnnnnnnnnnnnnnnnnnnnnnnnnnnnnnnnnnnnnnnnnnnnnnnnnnnnnnnnnnnnnnnnnnnnnnnnnnnnnnnnnnnnnnnnnnnnnnnnnnnnnnnnnnnnnnnnnnnnnnnnnnnnnnnnnnnnnnnnnnnnnnnnnnnnnnnnnnnnnnnnnnnnnnnnnnnnnnnnnnnnnnnnnnnnnnnnnnnnnnnnnnnnnnnnnnnnnnnnnnnnnnnnnnnnnnnnnnnnnnnnnnnnnnnnnnnnnnnnnnnnnnnnnnnnnnnnnnnnnnnnnnnnnnnnnnnnnnnnnnnnnnnnnnnnnnnnnnnnnnnnnnnnnnnnnnnnnnnnnnnnnnnnnnnnnnnnnnnnnnnnnnnnnnnnnnnnnnnnnnnnnnnnnnnnnnnnnnnnnnnnnnnnnnnnnnnnnnnnnnnnnnnnnnnnnnnnnnnnnnnnnnnnnnnnnnnnnnnnnnnnnnnnnnnnnnnnnnnnnnnnnnnnnnnnnnnnnnnnnnnnnnnnnnnnnnnnnnnnnnnnnnnnnnnnnnnnnnnnnnnnnnnnnnnnnnnnnnnnnnnnnnnnnnnnnnnnnnnnnnnnnnnnnnnnnnnnnnnnnnnnnnnnnnnnnnnnnnnnnnnnnnnnnnnnnnnnnnnnnnnnnnnnnnnnnnnnnnnnnnnnnnnnnnnnnnnnnnnnnnnnnnnnnnnnnnnnnnnnnnnnnnnnnnnnnnnnnnnnnnnnnnnnnnnnnnnnnnnnnnnnnnnnnnnnnnnnnnnnnnnnnnnnnnnnnnnnnnnnnnnnnnnnnnnnnnnnnnnnnnnnnnnnnnggcttcaggaaaaataattgccttcacagccaagtcgacaatctgcaaaaggacttgctttccttgcagaaaaccaaagaagaattggagctcttctgtgaaaaactcagagaagaacatgcacaaaccctcacaattgttgacaatgaaaagaatgaattagccaaccaaataatggatcttcagagaacattgaaagaacaggaagatgcatataagaagttgaatgaagaatataaacaagttgacagttggtttaatgaatgcaaggtcaaacttgaagttaccgagaggaagattgatgaaatggcagaagagtttcgtgaaggcattgggtccaaagatcagattgtaactgatttggaacaccaagttgaagacctgaaaagagacctagaagagaaaggggatgagaccagcactttgctcgagaatgtcaggaatcttgaggtaaagcttcgcctgtcaaaccaaaagctccgggtcactgaacaattgctaagtgaaaaggaagagagctttagaaaggcggaagaagagtttcagcaagttcagagagaacttgaagacaggattgctactctggtwgcaacaatcactgctaacaatsaagcttttcayraaacaatcacaagtattaaagtgtgtgtcaayagtgtgatatttgggatagatactgtgagcaagaaattttccgatgactgcaataactatgagaactccatcgcaaacatctcacacgagcttcaggttgcaaaagaatatgtgagtgagatgaatagggaaaagggaaagttacagaaagataaaaagtttttgttggaggagctgcagggtaaaaaggaagaggaattaactctgagggagaaggtcgaaaagcttgaggtaaaggcaagaaaggaggaatctgagaagatgaatgtgacagcaactgttgttgaacttaagaagacagttacagagcatgagaagttgatgaaagagaaagaggaggatatgttgcacttaggagaggaaaagagggaggccatcaggcagctctgtttgttgattgattatcaccgcgagcgtaatgactatctcaaggaaatcatatcaatggctcgcagcaggggccagagagcagcataa
>SSHrefM3_contig_241
cgttgtcacatatgtgtgaggtgatttcaacggctcttgttccgttrccrtggawggatrtgactatgtggccatyttggcstgatmttaayagtgatgttgarttggtgtggamtgawcctagatgtggkraktgtgcasttmatggtcaagtttgtggrttytctgaggakkwtmaaaatawssttcaagttcaatgtttysmyamtwcytccaatsaaggtctctyamraagtgccaaatwcggyattgcwwtwggaktgggaatacctryacttktatgtctaattgscwtakscttgcattsygytstrrtaakawkagrasaacaacmcmacttsatggacaaagawagctcatcaaatgttcctacaatawcaatttccttagarccactcccttcttttgtaacgggtcttgatggtgccacaattgaaaagtatccyaaaactcttwttggwgaaagtggacgwttattaaagcctaatgacaatacttgctcaatttgtttatctgaatatcaacytaaagagacyttgagaagcatccctgaatgtaa
>SSHrefM3_contig_242
atggaacctttggacgattcagatgcgcaactcgaacgagtcgactctgatcagttaacgtccacaagctccggttcaggcatttcctctgtattcagcactgacgatttccgtaacttcaacagttccggcgacatttcctctatcagtagcggttcaggtgagatttcgacattcacggttaaccgtgtgattcttgcacctccgttgattgctgtgtccagcgacgagactaccgctccggaagaggttgtgatgacgacggcgagggagaagtgcgtgggaaggaataacaaaggagtgagttggggacatacttcagtgattgggaggcggaaagagatggaggacgctatcgccgttattcctggatttatgtcccgcacttgcratcacgttggcggttgcacagctcccggttctagatcctccggwgagatcagtcctgttcayttyttcggcgtttacgacggtcacggtggctctcaggttgctaaattttgtgccaagcgaatgcacrgtgttatakcagaggagtgggagcgagaaatagcagatggcgctgaatggcagagaaagtgggaagctgtatttgctaatggctttgagaggactgacaaagagattgaatcagatgcagttgcaccagaaatggttggatctactgcctctgtggttgttctatctggttgccaaattattacatcaaactgtggcgactcaagggcggttctttgccgcaggactgaaacagtcccattgactgtggatcaaaagcccgatagagaggatgaactcttgagaattgaaggagaaggtggaaaagtcataaactggaatggagctagggtgtttggtgttcttgcaatgtccagggccataggtgatcggtacttgagaccatggattatcccggttccagagatttcttttacaacaagaactgacgaggatgagtgtttaattttggcaagtgatggactttgggacgtgatgacgaatgaggaggtaggagaagtagcacgccacattctaagaaggcgccgcagatctttgtcaatggaggaaatatctccaacacaaattgttgctgatagcctcactgaaattgcccgtggtagaaatagtaaagataacatttcaatcatagttgttgatctgaaatcaaaaagaaaacgtctgcaaaggcctccttcaatttccta
>SSHrefM3_contig_243
accgtcaggatctggggaactcgcaacgacttcgttttgaagaaggagtttcgtgttctatctggtcggttcgatgatcttcagtggtcttctgatggcatcagaatcgtagcttgcggcgaagctaaaggaaactcctttgttcgcgcttttatgtgggattctgggactaatgttggtgaatttgatggccactcgaggcgggttttgagctgtgcatataagcctacgaggccttttcgcgttgtcacctgtggagaagattttctggtcaatttttatgaaggaccaccatttagatttaagcaatctcacagggatcattcaaattttgtcaactgtgtaagatactctccagatggcagtaaatttgtaactgttagttctgacraaaagggtatcatattcgatggaaagactggagagaagatcggtgagttgtcttctgaaggtggccatactggcagtatttatgctgttagctggagtcctgatggaaaacaagtgctgactgtatctgctgacaagtctgcaaaagtatgggacatatctgaggataacattgggaaggtgaagaaaacattgctttgttctggatctggtggagttgaagacatgctagtagggtgcctatggttgaacgattatcttgttactgtttctcttggtgggacgatatctatttgtatagcaagtgatcttgataaagccccgacatcattttcaggacacatgaaaaatgtttcctccttaaccattcttagaagtaaccccagagttctcctgtcttgtagttatgatggcttaatagttaagtggattcaggggattggatatagtggtaaactacaaaggaaggaaacttctcaaatcaaatccttagcagctgcagatgaagagatcgttacatctgggtttgataataagatacggcgggtttccttacatggggatcagtgtggagatattgaagccattgatttaggaagtcaaccaaaggattttagtgttgcacttttgtctcccgaacttgttctagtttcaattgattcgggagttgtcgtgctgcgtggcacaaaaattgtgtcaaccattaatcttggatttacggtttcagcatctgttgtatctcctgatggaagtgaagccattattggtgggcaggatggtaaactgcacatatattctatttctggtgatacacttgttgaagaggctgtccttgagaa
>SSHrefM3_contig_244
aatacggaagtgtggctgaagcgcgacgacctttcaggaatgcaattgagtggwaacaaagtaaggaaaytggagttcttgatggccgatgcarttgctgaasgtgcygactctgtcattacaattggaggcatycaaagcaaccattgtcgtgccactgctgttgctgctaagtatttgaatctagaccctttccttatactccgcacttctaagctccatgttgaccaagatccggccctcgttggcaatctactcgttgagcgtttggttggagctcgccttcaacttatatccaaagaagaatacgcacaaattggaagtgtcacacttgccaacctcctcaaacaaaagttgatcaaagaagggaggaggccatatgttattcccgttggcggatcaaactctctcggnnnnnnnnnnnnnnnnnnnnnnnnnnnnnnnnnnnnnnnnnnnnnnnnnnnnnnnnnnnnnnnnnnnnnnnnnnnnnnnnnnnnnnnnnnnnnnnnnnnnnnnnnnnnnnnnnnnnnnnnnnnnnnnnnnnnnnnnnnnngtaccttgaaagcaagggtgcatgcattctccgtttgtgatgacccggattacttccacaactttgttcaaggcttgcttgatggactcaaagctggtgttaactctggagatattgtccaaatacaaaatgctaagggtcttggctatgcaatgaacacttctgaggagcttaattttgtaaaagaagttgctgaagctacaggtgttgttcttgacccggtatacagcggtaaggctgcttatgcaatgctgaaagatatgaatgaaaatccaaagaaatgggaagggaggaagatcctcttcgtacatacgggtggcctcttaggattgtatgacaaggtcgatcagctggcttcttttgtagggaattgggaacgaatggatgttaatgaatctgttcccaggcaggatggaattggaaagatgttctag
>SSHrefM3_contig_245
atggctgacaatctgaatcagaaactggcaaagtcgatcgagctggcagacagagtaacagacacaccagaggagccaattccgttcaaacaagaatgcggagaaatcaaatccaaaacaaagaacctctctactcttcttcggaaaatagcgatcgcgacttctgaactataccttcagcgtccgatgtggctaataatcgagcaaaccgaacatgtacttaatgaggccctttcgttggtcctcaagtgtcgtccaaaaaccatcaagaaacgcgtcttcactgtcatttccattgctgcttttcggaaaacatcctcccaacttgaaaactccatcggcgatgttacttggctcctacatatctcctctcccgacaaagaacacaactgccagaatctaatccttccttccattgctttcattgaccctatcgttgccttagtttgggagctgattgccagcctctgtattggctcacaagaacatcgttcggaggctgccgcttgccttgtgtcactggcacttcaaagtgamcgttacggaaaawtaatcatcggggaaggaggygtgggaccacttttgaagctgatgaaagaagggaacatagaaggccaaaagaatgctgcaagagcaattggtctcctcaaagtcataaactccgycgtcatactcatcaccaacgcatctatgctatgcgaacatgagagttaa
>SSHrefM3_contig_246
aacttctctttcaacaataagcttggtgaaggtggttttggacccgtatacaagggtatattgcttgatggacaagaaattgctgtcaaaaggctatcaaagagttccggacaaggatcgaaagagtttaaaaatgargttatattatgtgctaaacttcaacaycgaaatcttgttaargttrttggttgytgtattgaaggwgrkgagaaaatgttgrtctatgaatacatgtcsaayaawagyctmgattcatttctttttgatccattwcaaagtaaattgttagattggtcygcacgytttaacattmtatttggaatwgctcgrggscttctttatctycatswagattcaagattamgratcatacacagrgatwtraaagtgagtaatattttattrgayrrtgatatgaatccmaaaatttcwgattttggcwtggctagaatgtgtggaggtgatcarattgargggagaacaracaaaatagtmggcacatacggytatatggcwccagaatatgccwttgatggrytrttctctatwaaatcagatgtmtttagctttggtgtattaytrttrgaaatwatwwgyggaaagaaaaatagagcacrkagctatcgwgrascacgatcataatcttattggatatgcatggagrttrtggaannnnnnnnnnnnnnnnnnnnnnnnnnnnnnnnnnnnnnnnnnnnnnnnnnnnnnnnnnnnnnnnnnnnnnnnnnnnnnnnnnnnnnnnnnnnnnntacaacatcatccagatgatagaccaaacatgacatctgtagttgtgatgttaaatagcgaaagtagtctacctataccaaaggaacccggtttcttgattaaaatgttctcaactgaaggagaaccttcttctggaaaagaaacatcttcaacaaatgaagtaactatatcactattagaggctagatag
>SSHrefM3_contig_247
aagatgtggaatggaaggttgggagagtgttttgtctgaatcaccaagtcaaggtcaagatcattcaatattgaaattgattatggaagatattgaagatgcttctatgggattaagtaagcttttacaagttggaactagtaattctcattcttctcaacaagatgttgaattcaatggttttagttttatggatcaacaaagttctgttcttgatcctatttcttcaaatgttaacaacaatacaaactttgtaactagtattgattcttcttctgttgttgcnnnnnnnnnnnnnnnnnnnnnnnnnnnnnnnnnnnnnnnnnnnnnnnnnnnnnnnnnnnnnnnnnnnnnnnnnnnnnnnnnnnnnnnnnnnnnnnnnnnnnnnnnnnnnnnnnnnnnnnnnnnnnnnnnnnnnnnnnnnnnnnnnnnnnnnnnnnnnnnnnnnnnnnnnnnnnnnnnnnnnnnnnnnnnnnnnnnnnnnnnnnnnnnnnnnnnnnnnnnnnnnnnnnnnnnnnnnnnnnnnnnnnnnnnnnnnnnnnnnnnnnnnnnnnnnnnnnnnnnnnnnnnnnnnnnnnnnnnnnnnnnnnnnnnnnnnnnnnnnnnnnnnnnnnnnnnnnnnnnnnnnnnnnnnnnnnnnnnnnnnnnnnnnnnncagcagcagcagcagcttcaactgcttccgcatcatctgcagcagaggccagtggcgcctaagcagaaaatggggaatcctggaagtggtggcggcgaagatgtgtcgactcatcagtttcagcaggctataattgaccagctttacaaagctgcagaacttatagacgccggtaatccggaactcgcgcacgggatattggcgcggctcaatcaccaaatttctcctattgggaagccttttcaaagggctgctttctatttcaaggaggcattnnnnnnnnnnnnnnnnnnnnnnnnnnnnnnnnnnnnnnnnnnnnnnnnnnnnnnnnnnnnnnnnnnnnnnnnnnnnnnnnnnnnnnnnnnnnnnnnnnnnnnnnnnnnnnnnnnnnnnnnnnnnnnnnnnnnnnnnnnnnnnncattgcttgaagttgtagaaggttacgatcaaattcacatagtagatttcgatattggttttggtggacaatggtcttcttttatgcaggagttagcactcaggaacggtggtgcacctgcacttaagatcactgcatttgcttcaccctttcaccatgacgaaatcgagcttagtttcactcacgagaatctgaaacaatatgctggtgaaattaacatgtcatttgagctcgagattctgacacttgagtctttgaattctgcttcatggcctcagcaacttcgtgattgcgaagcagttattgttaacttgcctatttgctcatccacaaattacccttcataccctcctttggtgcttcgatttgtgaaacagctcatgccgaaaatagtggtgacattggatagaagttgtgnnnnnnnnnnnnnnnnnnnnnnnnnnnnnnnnnnnnnnnnnnnnnnnnnnnnnnnnnnnnnnnnnnnnnnnnnnnnnnnnnnnnnnnnnnnnnnnnnnnnnnnnnnnnnnnnnnnnnnnnnnnnnnnnnnnnnnnnnnnnnnnnnnnnnnnnnnnnnnnnnnnnnnnnnnnnnnnnnnnnnnnnnnnnnnnnnnnnnnnnnnnnnnnnnnnnnnnnnnnnnnnnnnnnnnnnnnnnnnnnnnnnnnnnactgagtcacaagcagagtgtttggtgcaaaggattcctggtaggggatttcatgtggagaagaagcagaattcacagactcgagtgttgcaaagggaggatctcatctcggtttcgacttggagatgctga
>SSHrefM3_contig_248
tcctactccactgtttccattcctttcactcacctccaggataagaatcatgatttgtcattgaagattgaacaaggatttggacctartggtttagggattctatcagtcactgatgtcccaggatattcttcattgcgcaaaaatcttttgcatctcgcaccaagattggcgaatcttcctcaagaagtgaaggatgatcttgaagatcctaacagtagatataatattggttggagtcatggaaaagagacacttgaatccggcaagcctgatttattaaaaggatcattctatgccaatcccatacttgatatacctacaacagataaatcattgttaaaacggtatccatcctattgtggannnnnnnnnnnnnnnnnnnnnnnnnnnnnnnnnnnnnnnnnnnnnnnnnnnnnnnnnnnnnnnnnnnnnnnnnnnnnnngattgatggtggcatatcactgcgatcaatatgtatccaaaggaatgaaagttcataaggatgaaggtctggaatcaatacttaatcgctcccgctgtcacaaaggacgtttgctatattattttcctgcacagcagggaatcccaggtggcaactccatgtcttcttggtgtggatggcatacagacaatggttcactgacaggtttgacttgtggtatatttacaagagatggtgtagaaataccttgccctgatagtgctgctggcctctatattcgaacaagaaatgatcaaattgnnnnnnnnnnnnnnnnnncagatgacatagcttaccaaattggcgaaactgccgaaatactttctggaggcactcttcgtgcaacaccacattgtgtccaggctccgaaaggggaggagtctgctggtattgagcgttcgacctttgcattattcatgcaacctgattgggatgagaaactcagttttcctgaggaagttcatattcataaagagcttattccatcaaatgcctcccttacttatggcgagtattcggagatggtgcttgacaaatactacgacaaaaaacagtaa
>SSHrefM3_contig_249
atgtctggattaacttgcaattcttgtaacactgaattcaaagatgattccgatcaaaaacttcattacaaatccgaatggcatcgctacaatctcaaacgcaaggtggctggggttcctggagtgactgaagcattgtttctagctagacaagctgctcttgctcaggagagagataaatctaatgaaagccctatgctctatagctgtggattatgtggtaaggggtacnnnnnnnnnnnnnnnnnnnnnnnnnnnnnnnnnnnnnnnnnnnnnnnnnnnnnnnnnnnnnnnnnnnnnnnnnnnnnnnnnnnnaaggctataattaagccacttccacaacgcgttgtgaataagcctcctcctagaagactggcagatatctctgctgatgatgaagaaagtgaagatgaatgggtagaggttgattctgatgatgatctgctcgatgatgctgcaaagtccttgacagatttgaatgtggacgagaatgctgataatgatgatatggacgaagatgatgatgatgatgttgtggacttagatccatcgtgttgctttatgtgtgataaagagcacaaaacattagaaaactgcatggttcacatgcacaagcaccatgggttcttcattccagatgttgagtatttgaaagatccaaaagggctcctcacctatcttggactgaaggtcaaaagggactacttgtgtcngtactgcaacgatcggtgtcatcctttcagcagcttggaagcagtaaggaaacatatggtagcaaaaaatcactgtaaagtgcattatggtgacgatgacgatgaggaggaagtagagctggaagagttctatgattataccagcagttatgttgatgagcaagggaagcagctagttgtatccggtgatgctgataacaatatagaacttagtgatgggtctgagcttgtaatcactaagctatctggtaacaaaaaatcaaccagaactctaggaagccgcgaatacctgcgttattatcgtcagaaaccacggccatcaccagcaaataacgttgctgttactgcggaattggctgcaaggt
>SSHrefM3_contig_250
atggaaacattgaaagctgcgcttggcatagtttcatctgaagctaatgaattaaatgcagaagggaatgatgaggggcctgataatgaagggaaagatgtttcttttgctgatgcaaaacatattttgaaacctgaacattcctttttggacagagatttcagtcggaagaaacaactggaggaaatccaaaaagaagaaactactaagaaaaagggtgttaaagacacaaagcaccacaagaagggtggtactnnnnnnnnnnnnnnnnnnnnnnnnnnnnnnnnnnnnnnnnnnnnnnnnnnnnnnnnnnnnnnnnnnnnnnnnnnnnncagtagagttgatacggacagtagtgatgaatctgactctgatagtgatgctaagaggaaggttaaggccaaaaagaagcaaaagacatctaagcaccacaagaaaggcagggtggaggacagtgatgatactgattttacttctgatactgatgacaacactagagcaagaaaaagtaataaaaaaccagaaaaggctagtaagaggcatgattcagatggtgattctgatcatcatgaaagcttgcccaggcatannnnnnnnnnnnnnnnnnnnnnnnnnnnnnnnnnnnnnnnnnnnnnnnnnnnnnnnnnnnnnnnnnnnnnnnnnnnnnnagagaaacatggtagactcgagaagcagaaaacaaggaagtatggttctattaatgaggactctggcagagttggtgttaggcatgcttcaggacaagataaacatgttaaaaggcgatcatactcttcctctgatgagagtagcagtgatagtgattcaggcagtgatagtgatcgcaggtatgaaagaactagaaaaagtggggctgtagcaaagagaggtgcaccaaaggaggaaataaatgtcagacgtaatgctgcagaaaaagaaaaaaatagtgctaatgttgatggattggattctttaagaaaatcatataggagaga
>SSHrefM3_contig_251
atggagcgacccgggagcttcaatgacggtcaacatattatagaaatatctgggaatgtcgaggcttctacatctgcatcgtctcgtgatagacattttgatggtgtagacactgttcgtgtagaaagaataggtggtgtgcaggtgtctggtggtcagccttcggtttcaacctcaggtgtatcaattggatcaaatagtaggaattcttcatttgtaagacggggggatgctcgtcggagtaggagtcctgttcattctgggttatggatatctattgagctagtcctgttagtaagccagattgttgcgtctgtcgttgttttgtcattgtcaaggcatgagcatccacatacaccgttgtttcaatggatagtgggctatgcttctggatgtgttgctacacttcctcttcttttttggcggtattataatcataaccatatgcgagaacaagatacaactcagtcacgtcaaacatctcctcgggttagtgatccttctgggacacatctgtccacttctagaaataatggaggagatgtcggtcagactgctgctgcatcttctagaggaactcaagcttcaatattgatgaatagaagnnnnnnnnnnnnnnnnnnnnacttcaaaatatccttagattgcttttttgctgtgtggtttgttgttggaaacgtatggatctttgggggacattcttctgctgatgaagctcctaacttgtataggttatgtatagtgtttcttgcatttagctgcattggttatgctatgcctttcattctctgttcaaccatctgctgttgtctcccatgtataatttccatcctcggtgttagagaggatctctcacaaaacagaggagcaacatctgaatccattaatgctctgccaacttacaagttcaagatgaagaaaaataaaagaaatagtgaaaacaattctgctaatatagaaggtggaattgtggctgcaggaactgaaaaagagcgtgtgatctccggagaagatgcggtttgctgcatctgcctggcaaagtatgaaaataacgacgagctgagagaattgccttgttctcatcttttccacaaagactgcgttgataagtggttgaagataaatgcactgtgccctctttgcaagagtgaggttggtgaagacctaacaggattgaggtctggagaagatgccacccaaacaacgggatga
>SSHrefM3_contig_252
ttccccttcaaagggattctttggaagatgctgcaatgaagcaaagatttggtgaccaactcttggacccaaaccatgcctcaatattgaagtcatctgcagctcctggccagccatcagggcaagttttgcatggttctgctggtgcaatgtcgcctcaagttcaagctcgtagtcagcaactaccagggtctacaccggatataaaaactgagattaatcctgttataaaccctagagctgcgggtcctgaaggatcgttgatggcaattcctggatcaaatcaaggtggcaaaacttgnnnnnnnnnnnnnnnnnnnnnnnnnnnnnnnnnnnnnnnnnnnnnnnnnnnnnncagcaacaaaaacctttcatacagtctccacagccttttcatcaacttccaatgttgacagcacaacatcagcaacagcttatgttagcacaacaaaacctggcatcaccatctgccagtgatgatagtagaagactcagaatgctactgagtaataggaatatgggcgtaggtaaggatggccttccaaatcctgtaggtgatgtagtatcaaatgttggatcaccccttcaagcaggtggaactccttttcctcgtagtgatacggatatgctaatgaagttgaaactggctcagttacaacatcaacaacagcagaatgccaatccacagcagcagcaacttcaacaacataatctttcaaatcagcaatctcagtcttcaaatcataacatgcatcagcaagataaagtaggtggcggcagtgtcactggagatggtagcatgtcaaactcgtttcgaggaaatgatcaggtttcaaaaaaccagcctggaagaaagagaaagcagccagtatcttcttctggtcctgcgaatagctcaggaacagccaatacagcaggaccatctccgagttcagcaccctcaactccatcaggatcaactcatacaccaggcgatgtgatatcaatgccttcttctatacctcataatagtagttcttctaagccattaatgatgtttggcactgatggcaccggaactcttacctcaccttcaaaccaattggcagatgtggaccgctttgttgaggatggatcacttgatgacaatgttgagtcttttttatcgcatgacgatacagaccatagagatccagttggacgtatggatgtaagcaaaggtttcacattttctgaagtannnnnnnnnnnnnnnnnnnnnnnnnnnnnnnnnnnnnnnnnnnnnnnnnnnnnnnnnnnnnnnnnnnnnnnnnnnnnnnnnnnnnnnnnnnnnnnnnnnnnnnnnnnnnnnnnnnnnnnnnnnnnnnnnnnnnnnnnnnnnnnnnnnnnnnnnnnnnnnnnnnnnnnnnnnnnnnnnnnnnnnnnnnnnnnnnnnnnnnnnnnnnnnnnnnnnnnnnnnnnnnnnnnnnnnnnnnnnnnnnnnnnnnnnnnnnnnnnnnnnnnnnnnnnnnnnnnnnnnnnnnnnnnnnnnnnnnnnnnnnnnnnnnnnnnnnnnnnnnnnnnnnnnnnnnnnnnnnnnnnnnnnnnnnnnnnnnnnnnnnnnnnnnnnnnnnnnnnnnnnnnnnnnnnnnnnnnnnnnnnnnnnnnnnnnnnnnnnnnnnnnnnnnnnnnnnnnnnnnnnnnnnnnnnnnnnnnnnnnnnnnnnnnnnnnnnnnnnnnnnnnnnnnnnnnnnnnnnnnnnnnnnnnnnnnnnnnnnnnnnnnnnnnnnnnnnnnnnnnnnnnnnnnnnnnnnnnnnnnnnnnnnnnnnnnnnnnnnnnnnnnnnnnnnnnnnnnnnnnnnnnnnnnnnnnnnnnnnnnnnnnnnnnnnnnnnnnnnnnnnnnnnnnnnnnggcaataagtttcactcatgcgttttccatccaacgtattcttcattgctggtcattggctgttaccagtcattggagctatggaacatgaccgagaacaaaacaatgactctatctgctcacgacggtcttattgctgcactggccgtctcaactgtaaacggcttagtcgcctcagccagtcatgacaagtttgtcaaactctggaagtga
>SSHrefM3_contig_253
cttcaaaatcgaaaaagccttctaagaaatctaatgttgttagtgagaaggaagctgagaaaacagttgactctaaaagtcccaacaaagaagttcctagctctcttaatgaggatgatgttgttgaggctacaggaacttcagaggacaaagagattaaacctaagatttcatcacctaaagcagatgacattgaatctgatgctgttatttctccttcaccaagtgagagcaatcatgatgagaannnnnnnnnnnnnnnnnnnnnnnnnnnnnnnnnnnnnnnnnnnnnnnnnnnnnnnnnnnnnnnnnnnnnnnnnnnnnnnnnnnnnnnnnnnnnnnnnnnnnnnnnnnnnnnnnnnnnnnnnnnnnnnnnnnnnnnnnnnnnnnnnnnnnnnnnnnnnnnnnnnnnnnnnnnnnnnnnnnnnnngggtgatggtgggtcatcttcgcggaagccggaagacaagaaaaggaagggacaggtaaaaggtagctcagaaaagggtctagcaaaatcttcctctaacgacgaggataaggtaacagtatcttcgcttaagtcagctgcaaaagcaaccaaagatgaacattcagaggagactcctaagacaaatttgaagaggaagcgcactccaggaaaagaaaaagggtctgatatcaagaaaaatggtcaaagtcttgttggacaacgggttaaagtttggtggcccgaagataatgagttttataaaggtgttgttgattctttttattcttccagcaagaagcacaaggtctcatatgatgatggtgatgaggaagtattgaattttgacgacgagaaatgggaaattgttgaagatgatgatgatgatcaggatgtgaaagaaggaagtcaccgagcaagtcctgagccttctgctgacatgcccctgaaaaagaaggggaaagcaaataccggtgaatcaaaaaaggaaggaaagaaggattcttctaaaagtggaggagcatcatcaagtaaatcaaaggtgccaccagcgaagtctagtcaaaagtccaagactgttgccaagtctgacggcgaagttagtaaaaaatctaaggattctgcacaaaaaactggtggtaaatctgaggatcgttctgtgaaaagtggtggtaaatctnnnnnnnnnnnnnnnnnnnnnnnnnnnnnnnnnnnnnnnnnnnnnnnnnnnnnnnnnnnnnnnnnnnnnnnnnnnnnnnnnnnnnnnnnnnnnnnnnnnnnnnnnnnnnnnnnnnnnnnnnnnnnnnnnnnnnnnnnnnnnnnnnnnnnnnnnnnnnnnnnnnnnnnnnnnnnnnnnnnnnnnnctaagactgcatcttcctccaagacaaaatccaccaaaagtgccgccaaggtgaaatttaatttgttgctggaagaagattcagagaatgagaactctgatgattcaacaaaagaggttgaagaagtgaaggttaagagtaagacaccaagttcggcgaaggctggaagtgagatcaagagcggaaagaaacgtggaagaaactag
>SSHrefM3_contig_254
tcttcacttgcttcttccaactcacccttttttctacatgccttttctcaacaaacctcattcaaacctcttctcaagtctcgctctttctcagtcaacgctagagctatcactgataaaaccatttatgatttcaccgtcaaggatattgataagaaggatgttaatcttagcaaattcaaggggaaggttctattgattgtcaatgttgcttcaagatgcggtttgacatcatcaaactacacggaactctcgcacttatatgataattttaaaaccagaggtttggaggttctagctttcccttgcaatcaatttggcatgcaggagcctggatcaaatgaagaaattaagcaatttgcttgcaccaagttcaaagcagaatttccaatttttgayaaggttgatgtaaatggaccatttactgctccagtataycagtttctgaaatcaagttctggaggcttttttggtgatcttatcaagtggaattttgagaaattcttgrttgataaaaatggyaaagttgttgaaagatatccaccaacaacttctccktttcaaattgagaaggatatcca
>SSHrefM3_contig_255
atgtcgtcttcagagtctcaagagccgacactgtcaacggaagcccagagcaaaaaggccgccaagaaggaagctgcaaagttggagaagctccgccgcaaacaagaagttgctgctgctgccaccgcagcatcgaatctctctgtcgaagatgatccccttgctgtcaattacggtnnnnnnnnnnnnnnnnnnnnnnnnnnnnnnnnnnnnnnnnnnnnnnnnnnnnnnnnnnnnnnnnnnnnnnnnnnnnnnnnnnnnnnnnnnnnnnnnnnnnnnnnnnnnnnnnnnnnnnnnnnnnnnnnnnnnnnnnnnnnnnnnnnnnnnnnnnnnnnnnnnnnnnnnnnnnnnnnnnnnnnnnnnnnnnnnnnnnnnnnnnnnnnnnnnnnnnnnnnnnnnnnnnnnnnnnnnnnnnnnnnnnnnnnnnnnnnnnnnnnnnnnnnnnnnnnnnnnnnnnnnnnnnnnnnnnnnnnnnnnnnnnnnnnnnnnnnnnnnnnnnnnnnnnnnnnnnnnnnnnnnnnnnnnnnnnnnnnnnnnnnnnnnnnnnnnnnnnnnnnnnnnnnnnnnnnnnnnnnnnnnnnnnnnnnnnnnnnnnnnnnnnnnnnnnnnnnnnnnnnnnnnnnnnnnnnnnnnnnnnnnnnnnnnnnnnnnnnnnnnnnnnnnnnnnnnnnnnnnnnnnnnnnnnnnnnnnnnnnnnnnnnnnnnnnnnnnnnnnnnnnnnnnnnnnnnnnnnnnnnnnnnnnnnnnnnnnnnnnnnnnnnnnnnnnnnnnnntccaaagttgattgctggatctagtgagggtggagctgctgtctttagactagactacaaaggaacacctgcatgcttggctcagtcacctcagcttcacaagcaaatgtcaatatgtggtgactttggccgtgtttttgaaattggtcctgtgttcagagcagaagattcctttactcacaggcatttgtgcgagtttacaggtcttgaggttgaaatggagattaagaagcattactttgaggttatggatttagttgacaaattgtttgtcgctatgtttgacagtttgaacacaaattgtaagaaggatcttgaagctgtggcaaatcagtatccgtttgaacctttaaagtatctacgaaatactctacggcttacgtatgaagaaggtattcaaatgctcaaggaagttggagtagagattgaaccttttggtgacttgaatactgaagcagaaagaaagctaggccaactagttttagaaaagtatggcacggagttctacatccttcaccggtaccctttggccgtaaggccattttataccatgccttgctatgacaatcccgcatactctaactcttttgatgtcttcattcgtggtgaggaaataatttcaggagctcagcgtgtccacgtgcctgaatttttagaagaacgagcacaagcctgcggcattgaagtcaagacaatctcttcttacattgattctttcagatatggtgcaccaccacatggtggctttggagtaggcttggagcgtgttgtgatgctcttctgtggtctgaataacattcgcaaaacatcgctttatccacgtgacccacaaaggatagcaccatga
>SSHrefM3_contig_256
gtgttataattggaaaatctggagaaactatcaagtatcttcagttacaatctggtgctaaaattcaagtgactcgtgatatggatgctgatcctaattctcctaatagactggttgagcttacggggacatctgatgctattgctgctgctgagaaactcatcaatgaagttcttgctgaggctgagtctggaggtaatggccttgttactcgacgaatgggtggacaaggtggcgccgatgagttttcaatgaagatcccaaataacaaggtcggccttataattggnnnnnnnnnnnnnnnnnnnnnnnnnnnnnnnnnnnnnnnnnnnnnnnnnnnnnnnnnnnnnnnnnnnnnnnnnnnnnnnnnnnnnnnnnnnnnnnnnnnnnnnnnnnnnnnnnnnnnnnnnnnnnnnnnnnnnnnnnnnnnnnnnnnnnnnnnnnnnnnnnnnnnnnnnnnnnnnnnnnnnnnnnnnnnnnnnnnnnnnnnnnnnnnnnnnnnnnnnnnnnnnnnnnnnnnnnnnnnnnnnnnnnnnnnnnnnnnnnnnnnnnnnnnnnnnnnnnnnnnnnnnnnnnnnnnnnnnnnnnnnnnnnnnnnnnnnnnnnnnnnnnnnnnnnnnnnnccccagcaaccatatgcaggttatcctcctcagtcagctggtggatattctaccaactgggaccagtccactgcagctacacagcagactgctcatgctggatatgattactataatcaacagactcagcaacagcagaatcctggtggtcctgcacctccagctgatggaaccgcttataattacagtcaaccaccttcctctggttatagccaaccgggacagggctatggtcaggatggctatggtgcatatcaacaaccaccacaatcagggtatggtcagccgccatcatatgatcagcagcaaggttatggctcggcnnnnnnnnnnnnnnnnnnnnnnnnnnnnnnnnnnnnnnnnnnnnnnnnnnnnnnnnnnnnnnnnnnnnnnnnnnnnnnnnnnnnnnnnnnnnnnnncagccaacagcctagcccaaattctgccaactatccagcacaaggtgctgctcaaccaggttatggtgtgcccccaacctctcaagctgctgcttatggcaatcaaactcaagcacagtctggttatggagcccctccatctcaaaagcctggtagcactcctcctgcatatggacaagcacagtcacctaatgcggcaggtggttatgggcagccagggtacct
>SSHrefM3_contig_257
agtgggaaagttgcggatagtggccccaatgatcatatttttgtatactacactgatcatggaggtcctggggttcttggtatgcctgttggtccttacctgtatgcatctgatctgaatgaagtcttaaagaaaaagcatgcttctggaggatataagagcctagtattttatcttgaggcatgtgaatccgggagtatctttgaaggccttcttccggaagatatcgatatctatgcaacaaccgcttcaaatgcggaagaaagcagttggggaacatannnnnnnnnnnnnnnnnnnnnnnnnnnnnnnnngtactcaacctgcctgggtgacctttacagcattgcttggatggaagacagtgacatacacaatttgcgaactgaaagtttacaccagcaatataaaacggttaargataggactatcaatggrgcatactatggttctcatgtgatggagtatggtgatgtaggacttagcaacaatcacctcttcttatatttgggaacaaatccwgctaatgataatattagttttgtggatgaaagygycttgaaattgagatcaccttcracagcagttaaccaaagggatgccgatctcrtccatttctgggataagttccgcaaagctccwgagggttctccgcggaaaaatga
>SSHrefM3_contig_258
tgagtgagcctgacagaattgttggagagttgctacaacctggcggctatctcaaattagttgaactcgggcttgaagattgtgtcaacaatattgatgctcagaaagtgtttggttatgctcttttcaaggatggaaaacatactcgtctctcttatcccttggaaaagtttcactcggatgtctctggcagaagctttcacaatggccattttattcagaggatgcgagagaaggctgcatccctttccaatgtaaatttggagcaaggawcagtcatctccctacttgaagagaaggggacaatcaaaggtgtgcaatacaagaataaagatggtcaggaattgacagcatatgctcctcttacgattgtttgtgacggctgtttctcaaacttgcgtcgttctctttgcaaccctaaggtagataatccctcttgttttgttggcttaattttagagaactgtgaacttccatgtgccaatcacggccacgtcatacttggagatccttcgccaattcttttctatcctataagtagttcagaggttcgatgtctggttgatgtacnnnnnnnnnnnnnnnnnnnnnnnnnnnnnnnnnnnnnnnnnnnnnnnnnnnnnnnnnnnnnnnnnnnnnnnnnnnnnnnnnnnnnnnnnnnnnnnnnnnnnnnnnnnnnnnnnnnnnnnnnnnnnnnnnnnnnnnnnnnnnnnnnnnnnnnnnnnnnnnnnnnnnnnnnnnnnnnnnnnnnnnnnnnnnnnnnnnnnnnnnnnnnnnnnnnnnnnnnnnnnnnnnnnnnnnnnnnnnnnnnnnnnnnnnnnattgtggtgttgagaaatcttctcaaacctttgcgtgacctgaatgatgcaaccacactttgcaaatacctcgagtccttttatacattgcgtaagcctgtggcatccaccataaatacattggcaggtgccctttacaaggtttttagtgcatcccctgatcaagcaaggaaggaaatgcgccaagcttgctttgattatctaagtcttggtggccttttctcagaaggaccgatctctttactttcaggattaaaccctcgacccttaagtttggttctccatttctttgctgttgcagtatttggtgtcggccgtttactattgccatttccttcacccaagcggatgtggatcggagctcgattactctctggtgcatctggaatcatcttgcccataattaaggccgaaggaattcggcagatgtttttccctgccatggttccagcttattatagaactcccccgg
>SSHrefM3_contig_259
tggatttccgcatggtcgattattttcatctaacatagatggttctgtttctttttgggatctctataacttgaagcaaacgatggtgcttgaatctaatggtgtctcaatctggcaaatggctgtgacgctgcctaacagtgatgatggtgaaactaatggtgttcgaattgggaatggttgttcgaagagatttcacggttccgatgaacatgacaacagcgaaggtgatgaagattctgattcacctgatgttactaagcaatccagtgtaatggacccaagagtagcagttgcttttgatgatggatgtgttagaatttacactgtatctgattcaaatgaatttatatatttaaaatccatgagccgggttcaaggacgggttttaagtgtggcttggagcacggatgctaaattcatattttcaggaagtagtgatggggtaatacgaatctgggatgccaaatcaggtattgaagcccatcatattccagctagactgggtgtggacagtggacatgaactttgtatatggtcgttactatatttaaggtctggaacacttgttagtggagacagcagtgggagcgtccagttttgggactgccaacaaggaactccctctcaagatcctatcactnnnnnnnnnnnnnnnnnnnnnnnnnnnnnnnnnnnnnnnnnnnnnnnnnnnntgttctctgccggttctgatggaaaggttgttctttataaaatgtcttcatcaatgatagagaaagagaattgggtctacgttgattatcagaaaaagcatacacatgatatccgagctttgactgttgctgtgccgataagtcaagaagatactttgccagatgaaaggattaaaagagctcgtcatgcagaaaaaccagatgtttctaattaccacaagtgggctcattcggggcatcccatgcttatctcagcaggagatgacacacaactttatgcataccccgcaaaagaattcaccgggtttaaacctcattgtatctgtcctgtgcctcagagaacacccattcatgtagcacttaatacttccttcaatcaatcaccaatgcttttactgcagtcttcacgttggatagaagtccgtttgctacatctcaaaaatgtccgtagaactggagactatgcaaaggctgaaagtgtcggccgtttcaagattaaggcatctcgtaagataatttgtagcacccttgctaattcaggggtggtttttgcgtattctgataatgannnnnnnnnnnnnnnnnnnnnnnnnnnnnnnnnnnnnnnnnnnnnnnnnnnnnnnnnnnnnnnnnnnnnnnnnnnnnnnnnnnnnnnnnnnnnnnnnnnnnnnnnnnnnnnnnnnnnnnnnnnnnnnnnnnnnnnnnnnnnnnnnnnnnnnnnnnnnnnnnnnnnnnnnnnnnnnnnnnnnnnnnnnnnacatacttttacaccatttcgtgaacctcaagatgatggattatcaccgacggaaccacccatcacaaaattgtttactagttctgataggcagtggttggctgctgtgaattgctttggggatatatatgtattcaacttggagacactaaggcagcactggttcatttcaagaatggatggtgcctctgttacagccggaggatttccaccccagaacaacaatatactgatagttacaacttcttcaaatcatgtgtatgcattcgacgtagaggccagacaattgggggaatggtcgatgcggaatacatttgttcttccgaggagatttcatgagtttcctggtgaagtcatcgggctttcattccctccctcgtcaaattcatccacggttaaggtttatagctcaagggcgacgtgctcgattgactttagcttaccggtggagcaagatgaaggtgaaaagttacatactcgagattcaatga
>SSHrefM3_contig_260
tgatcactttaactggttcgacacatcgctaaaatcagtatccgaaacagcagagattctctacacttataaacacatagctcatggattctcaacaagactaacaaaccaagaagctgaaacacttctaaaacaaccaggaattctttctgttatccctgaactcagatatcaacttcacacaacaagaacaccagagtttctcggattaccgaaaacaaacactttgttaccgaattcaaatcaacagagtgatgttattattggtgttcttgacactggtatatggccagagttaaaaagcttagatgacacaggacttggtccaataccaagtagttggaaaggtgaatgcgaaaccggtaacaacttgaattcatcgaattgcaacagaaaactgattggtgcagggttttcctcaaaagggtatgaagcagcacttggtcctattgatgaaacaacagaatcaagatcagctagagatgatgatggacatggaagtcataccttaacaacagcaggtggttctgaagtagcagaagctagcttattcggtttagcttcnngtactgctagaggcatggctacacaagcgcgtgtcgcggcatacaaagtgtgttggcttggtggctgtttgacttcagatatagctgcaggaatcgataaagctattgaagacggtgttaacatcttatcgatgtcaattggtggtagccaaacagaatactatagagacatcattgcaattggttctttcacagcaatgtctcatggaattctagtttctgcttcagcaggaaatggtggaccaagtgctgataccttatcgaacgtagcaccgtggataacaacggtcggagcaggaacaattgatcgcgattttccatcttatatatcacttggaaatggaaataattacactggtgcatcactttacaatggaaaacctttacctgattcattgctaccacttatttatgcaggtaatgctacaaattcctcagtcgggtatctttgtatacctgattcattaataagttcaaaagtttccggcaaaattgtgatatgtgaaagaggtggaaactcaagaactgagaagggtctagtagtaaaaactgctggtggaattggaatgattttggttaacagtgaagaatatggtgaagagttaattgctgaccctcatcttcttccagcagcaacattgggtcaaaaatcaggcacaattctaaaagactatgtttttgctacgaaaaatccaacagctacaattgtttttggtggcacacacttgcaagttcaaccttcaccagtggtagcagcattcagttcaagaggaccaaacgctttaacaccaaagattcttaaaccggatttaatagctccaggtgtaaacatattagccggttggtccggttcagttggaccaaccggtttaacggctgacaaaaggtatgtgagtttcaatattatatcaggaacttcaatgtcgtgtcctcacgtgagtggtttagctgccatagttaaaggagctcaccctgaatggagtcctgcttctgtacggtcagcactaatgaccaccgcatacacctcatacaaaaccggacaaacaatccaagatgttacaaccgggaaaccggctactccctttgattttggatcgggacacgtggatcctgtatccgcccttgatcctggtcttgtttatgatctcaacgttgatgattatcttggttttttttgtgctttaaactacacgtcatttcaaatcaaaattgctgcgagaagagatttcacgtgtnnnnnnnnnaagaaatataggcttgaagattttaactatccttcttttgctgttgctttggaaacagcttcgggaattggtggtggttcgaataaatcggtaacaattgaatatagtagggttcttacaaatgttggaactccgggaacatataaagcttctgtggcggtggaatcttcgtctgtgaaggctgtggttgaaccggagattattacttttaaggaagtgaatgagaagaagggttatacggtccggtttatttgtgattcaatgccttctggaacgaaggaatttggttatttggaatggaatgatgggaagcatagggttaaaagtccaattgctttaagttggacttga
>SSHrefM3_contig_261
gatcggaaccagtgttcactcgtttgccggcggtgggtttacgttgaaggacaaagccgtcaacgactttcgttgaacgcgaaactcgatctgcttccggtaattccttctctctttgatcgattcgattcagtgacgaaattagcgcttaaatgtgatcgtagatctgttagtatcagagatgaagctctcgttataatctccgagcgttgccctaatctcacgcgccttaagctccgcgcgtgtcgtgaacttaccgatgctggaatggaagcttttgcgaagaattgtaaaggcttgaagaannnnnnnnnnnnnnnnnnnacttttggatctaaaggtatgaacgctgtgcttgataattgtgctgcacttgaggagctttcggtgaagcgtctccgtggaattgcggagactgctgttgctgatccgattggacctggcgtagccgctgcatcactcaagacgatttgtttgaaagagctttataatggacagtgttttggttcgttgattctcggtgcaaagaatctgaagactttgaagctttttcgatgctcgggtgattgggatacactttttacgctaatggcagaacgagttacgagcatgattgttgcagttctctttgagaggcttcagattagtgatattggattgcaagcaatttccaattgttcgaatttggagattttgcatcttnnnnnnnnnnnnnnnngtactgatatgggacttgttgcaattgcgaaaaggtgtaagttgttgaggaagcttcatattgatgggtggaaagcgaatcgcattggtgatgtagggttaattgctgttgctaagttttgccccaatttacaagaattggtgcttattggtgttaacccgacgaaagcgagtttggaaatgttggcatctaattgcccgaatctagagaggttggctttgtgtgcaagtgatactgttggtgatcctgagatatcttgcattgctgcaaagtgtttggctttgaagaaactctgcattaagagttgtcctgttactgatcaagggatggaagctttggcaaat
>SSHrefM3_contig_262
[truncated: 8,795,427 more chars]
